# Supplementary material for: Developmental changes and metabolic reprogramming during establishment of infection and progression of Trypanosoma brucei brucei through its insect host
Source: PLoS Negl Trop Dis. 2021 Sep 20;15(9):e0009504. doi: 10.1371/journal.pntd.0009504 (PMC8483307; doi:10.1371/journal.pntd.0009504)
Supplement: S1 Table — Contigs with telomeres and/or 177bp repeats are annotated. (XLSX) [file pntd.0009504.s003.xlsx]

## Sheet: Overview of contigs
S1 Table: Overview of contigs
Contig ID	Length	Read count	Coverage	177bp repeat	Telomere sequence	VSG	Pseudochr	Start	End	Strand	NCBI blast hit	Comments
tig00000003	24889	9	2.63				Tb1125_00	8733580	8758469	+
tig00000004	9631	32	12.7				Tb1125_00	16590988	16600619	+
tig00000005	30058	135	22.35				Tb1125_00	23650896	23680954	+
tig00000006	23283	81	15.83				Tb1125_00	12048284	12071567	+		Chr10 PAG1/2 locus
tig00000012	40003	103	15.05				Tb1125_00	5458445	5498448	+
tig00000014	15889	28	8.29				Tb1125_00	25847082	25862971	+
tig00000017	35023	104	14.28				Tb1125_00	7692547	7727570	+
tig00000018	63314	170	16.23				Tb1125_04	0	63314	+
tig00000019	19463	41	11.06				Tb1125_00	26294317	26313780	+
tig00000021	26704	142	32.54				Tb1125_00	27393523	27420227	+
tig00000771	4791	2	1.48		yes	no	Tb1125_01	2065122	2069913	+	Mini
tig00000451	6319	8	3.28		yes	yes	Tb1125_00	27877755	27884074	+	Mini	GenBank: APD72578.1 (1125.25 );
tig00000027	375331	1030	17.1				Tb1125_05	59364	434695	-
tig00000028	20689	41	10.49				Tb1125_00	24755428	24776117	+
tig00000030	15674	19	6.38				Tb1125_00	11873416	11889090	+
tig00000605	8346	1	1			no	Tb1125_00	15456358	15464704	+	Mini
tig00000033	30523	80	12.69				Tb1125_00	8681818	8712341	+
tig00000034	20941	38	7.92				Tb1125_00	5817006	5837947	+
tig00000035	66506	164	13.29				Tb1125_00	21701217	21767723	+
tig00000036	28671	52	10.1				Tb1125_00	2860290	2888961	+
tig00000037	28446	69	12.57				Tb1125_00	24562185	24590631	+
tig00000038	39925	90	12.75				Tb1125_07	1494932	1534857	+
tig00000039	17202	51	13.38				Tb1125_00	15009289	15026491	+
tig00000040	27078	64	14.23				Tb1125_00	24817020	24844098	+
tig00000044	24068	52	13.04				Tb1125_00	18672340	18696408	+
tig00000045	25896	56	13.44				Tb1125_00	20160617	20186513	+
tig00000046	22426	40	8.86				Tb1125_00	4034446	4056872	+
tig00000047	73519	148	10.88				Tb1125_00	15126814	15200333	+
tig00000048	21048	28	7.05				Tb1125_00	22862383	22883431	+
tig00000049	31282	82	13.11				Tb1125_00	23989952	24021234	+
tig00000050	21029	53	16.2				Tb1125_00	4013317	4034346	+
tig00000051	21152	34	8.14				Tb1125_00	21348255	21369407	+
tig00000052	24130	40	8.68				Tb1125_00	23601532	23625662	+
tig00000053	21437	49	11.41				Tb1125_00	18722901	18744338	+
tig00000058	25226	45	9.67				Tb1125_00	3697723	3722949	+
tig00000060	34357	106	16.02				Tb1125_00	22463321	22497678	+
tig00000061	32640	87	13.9		yes		Tb1125_00	3980577	4013217	+		mVSG4
tig00000062	23684	59	13.1				Tb1125_00	7138648	7162332	+
tig00000064	26454	61	12.92				Tb1125_00	9618550	9645004	+
tig00000065	46282	120	14.24				Tb1125_00	4706005	4752287	+
tig00000066	37078	90	15.15				Tb1125_08	3076322	3113400	+
tig00000067	30799	65	11.16				Tb1125_00	13647412	13678211	+
tig00000068	31225	33	12.41				Tb1125_00	1239778	1271003	+
tig00000069	36432	97	14.61				Tb1125_04	1273749	1310181	-
tig00000070	22323	56	11.61				Tb1125_00	27420327	27442650	+
tig00000071	22493	52	12.23				Tb1125_00	18237310	18259803	+
tig00000072	41398	102	15.59				Tb1125_00	9032094	9073492	+
tig00000073	855887	2436	18.78		yes, internl		Tb1125_09	4086684	4942571	+
tig00000074	401177	1069	17		yes, internal		Tb1125_05	434795	835972	-
tig00000075	30496	116	20.68				Tb1125_00	3311875	3342371	+
tig00000077	26136	58	13.01				Tb1125_00	24535949	24562085	+
tig00000078	30724	85	16.15				Tb1125_00	6494652	6525376	+
tig00000079	42939	124	17.34				Tb1125_00	3830646	3873585	+
tig00000080	22150	46	8.77				Tb1125_00	15629027	15651177	+
tig00000082	19464	46	13.12				Tb1125_00	3580389	3599853	+
tig00000084	18424	37	10.55				Tb1125_00	23540403	23558827	+
tig00000085	25595	55	13.04				Tb1125_00	8636754	8662349	+
tig00000086	23996	45	8.64				Tb1125_00	3541783	3565779	+
tig00000087	25633	58	11.55				Tb1125_00	8104958	8130591	+
tig00000088	249339	1329	32.62				Tb1125_05	1004168	1253507	-
tig00000089	22646	47	11.41				Tb1125_08	2829867	2852513	-
tig00000092	44215	122	14.58				Tb1125_00	741133	785348	+
tig00000093	21482	57	14.59				Tb1125_00	4862517	4883999	+
tig00000442	9436	6	2.47		yes	yes	Tb1125_00	982774	992210	+	Mini	GenBank: APD72958.1 (1125.39);
tig00000449	12557	13	4.11			yes	Tb1125_00	20265016	20277573	+	Mini	GenBank: APD72610.1 (1125.68, partial);
tig00000680	13698	1	1			yes	Tb1125_00	6399716	6413414	+	Mini	GenBank: APD73954.1 (1125.2066);
tig00000104	172235	478	18.29				Tb1125_06	1717613	1889848	-
tig00000460	13718	5	2.96	yes		no	Tb1125_00	14555774	14569492	+	Mini
tig00000921	13774	2	1.43			yes	Tb1125_00	120593	134367	+	Mini	GenBank: APD73024.1 (1125.177);
tig00000599	14410	15	4.85			yes	Tb1125_00	3565879	3580289	+	Mini	GenBank: APD74597.1 (1125.4063);
tig00000108	32290	11	4.4				Tb1125_10	826577	858867	+
tig00000110	25460	9	5.15				Tb1125_00	27708720	27734180	+
tig00000456	14957	19	6.55			no	Tb1125_00	5953909	5968866	+	Mini
tig00000689	15337	1	1			yes	Tb1125_00	8327703	8343040	+	Mini	GenBank: APD74385.1 (1125.2987)
tig00000114	25138	53	11.99				Tb1125_00	18531124	18556262	+
tig00000829	15371	19	7.09		yes	no	Tb1125_00	12636629	12652000	+	Mini
tig00000120	28178	67	11.82				Tb1125_06	1113347	1141525	+
tig00000121	25992	40	8.41				Tb1125_00	3432389	3458381	+
tig00000122	31955	74	13.13				Tb1125_00	10083401	10115356	+
tig00000123	21764	51	11.19				Tb1125_00	23145102	23166866	+
tig00000124	17230	38	10.62				Tb1125_00	19265693	19282923	+
tig00000125	21039	58	12.8				Tb1125_00	8712441	8733480	+
tig00000992	15424	2	1.22			no	Tb1125_00	14400389	14415813	+	Mini
tig00000129	117146	182	11.14				Tb1125_00	24131515	24248661	+
tig00000132	34120	71	14.31				Tb1125_00	14580239	14614359	+
tig00000474	15466	7	3.79		yes	no	Tb1125_00	21332689	21348155	+	Mini
tig00000136	30234	75	13.57				Tb1125_00	6139939	6170173	+
tig00000137	19837	40	10.2				Tb1125_00	3873685	3893522	+
tig00000138	35280	47	9.5		yes, internal		Tb1125_00	16211689	16246969	+
tig00000139	62696	178	15.31				Tb1125_00	18968695	19031391	+
tig00000105	15513	8	2.98		yes	yes	Tb1125_10	5817064	5832577	+	Mini	Genebank: APD74226.1 (1125.2796); APD73412.1 (1125.1159);
tig00000143	515656	1182	15.05				Tb1125_09	3570928	4086584	-
tig00000144	42869	51	8.39				Tb1125_09	1069387	1112256	-
tig00000145	278904	871	16.55				Tb1125_00	14017931	14296835	+
tig00000146	32041	63	9.63				Tb1125_00	18744438	18776479	+
tig00000149	28177	84	14.33				Tb1125_00	13605437	13633614	+
tig00000150	32000	92	16.75				Tb1125_00	3509683	3541683	+
tig00000151	24953	32	7.97				Tb1125_00	1458526	1483479	+
tig00000152	35523	93	15.74				Tb1125_05	1516754	1552277	+
tig00000153	624157	1335	15.1				Tb1125_09	4942671	5566828	-
tig00000154	21595	44	10.15				Tb1125_00	5909470	5931065	+
tig00000688	15913	2	1.17			yes	Tb1125_00	16574975	16590888	+	Mini	GenBank: APD74385.1 (1125.2987)
tig00000156	18604	41	11.23				Tb1125_00	23079903	23098507	+
tig00000157	24026	76	14.94				Tb1125_00	27369397	27393423	+
tig00000159	28334	51	8.18				Tb1125_05	1791600	1819934	+
tig00000162	20750	6	3.22				Tb1125_00	5846754	5867504	+
tig00000455	16906	15	4.25	yes	yes	no	Tb1125_00	13479100	13496006	+	Mini
tig00000165	118263	244	13.3		yes		Tb1125_01	86836	205099	+
tig00000166	69106	229	18.43		yes		Tb1125_02	466398	535504	-
tig00000167	112907	280	15.02				Tb1125_01	235320	348227	+
tig00000168	19993	14	4.82				Tb1125_00	19215452	19235445	+
tig00000169	19515	24	8.21				Tb1125_00	16349589	16369104	+
tig00000170	21558	25	9.49				Tb1125_00	210340	231898	+
tig00000171	22840	54	12.29				Tb1125_00	1360250	1383090	+
tig00000669	16973	14	6.31			yes	Tb1125_00	3963504	3980477	+	Mini	GenBank: APD73167.1 (1125.366); APD74662.1 (1125.4131); EAN80670.1 (VSG, atypical);
tig00000173	29816	43	9.06				Tb1125_00	6464736	6494552	+
tig00000176	37403	102	18.25				Tb1125_01	1971079	2008482	-
tig00000179	21694	41	9.12				Tb1125_00	9348469	9370163	+
tig00000181	45703	135	17.13				Tb1125_00	19302985	19348688	+
tig00000183	20170	73	14.91				Tb1125_00	22682912	22703082	+
tig00000184	37157	123	16.19				Tb1125_00	6228527	6265684	+
tig00000186	24625	45	8.77				Tb1125_00	26509221	26533846	+
tig00000187	23812	55	10.94				Tb1125_00	9402651	9426463	+
tig00000188	33540	25	5.51				Tb1125_00	20096782	20130322	+
tig00000193	43969	81	10.77				Tb1125_00	9667427	9711396	+
tig00000195	20738	31	8.81				Tb1125_00	11930542	11951280	+
tig00000196	22004	36	9.26				Tb1125_00	22070330	22092334	+
tig00000197	25441	66	15.14				Tb1125_00	26604668	26630109	+
tig00000198	79107	97	9.56				Tb1125_00	15974091	16053198	+
tig00000199	46395	107	14.14				Tb1125_00	23098607	23145002	+
tig00000920	17132	30	10.53			yes	Tb1125_00	16332357	16349489	+	Mini	GenBank: APD73024.1 (1125.177); APD75054.1 (1125.4847); APD74826.1 (1125.4302);
tig00000202	30945	57	11.46				Tb1125_00	8020810	8051755	+
tig00000203	199238	929	27.22				Tb1125_04	1360294	1559532	+
tig00000204	55049	39	4.81				Tb1125_00	26131765	26186814	+
tig00000205	21017	43	11.59				Tb1125_00	12769246	12790263	+
tig00000206	26336	66	14.28				Tb1125_04	1310281	1336617	-
tig00000207	21166	41	10.02				Tb1125_00	15088196	15109362	+
tig00000401	17244	7	4.49	yes		yes	Tb1125_00	21838986	21856230	+	Mini	GenBank: AGH61205.1; fragment
tig00000210	23477	54	10.16				Tb1125_04	1336717	1360194	+
tig00000211	33220	16	4.34				Tb1125_00	8294383	8327603	+
tig00000212	81980	181	13.68		yes		Tb1125_00	8130691	8212671	+
tig00000214	16993	39	10.58				Tb1125_01	205199	222192	-
tig00000215	25703	26	6.35				Tb1125_00	11697918	11723621	+
tig00000679	17344	7	2.79			yes	Tb1125_00	25446356	25463700	+	Mini	GenBank: APD73954.1 (1125.2066);
tig00000793	17918	36	13.36			no	Tb1125_00	7109681	7127599	+	Mini
tig00000225	21389	12	4.87		yes		Tb1125_00	8083469	8104858	+
tig00000415	17992	13	4.37		yes	yes	Tb1125_00	28138564	28156556	+	Mini	GenBank: APD72575.1; 1125.22
tig00000232	6576	5	3.67				Tb1125_00	15967415	15973991	+
tig00000233	19751	40	13.08	yes	yes	yes	Tb1125_00	4884099	4903850	+		GenBank: APD72663.1; 1125.372
tig00000802	18099	21	7.44			no	Tb1125_00	20988642	21006741	+	Mini
tig00000235	24551	48	9.33	yes	yes		Tb1125_00	7924429	7948980	+
tig00000820	18197	25	7.01	yes	yes	yes	Tb1125_00	18351794	18369991	+	Mini	GenBank: APD72567.1 (1125.3)
tig00000420	18326	22	5.62	yes		no	Tb1125_00	7471231	7489557	+	Mini
tig00000465	18709	18	5.35	yes	yes	yes	Tb1125_00	18332985	18351694	+	Mini	GenBank: APD72590.1; 1125.38
tig00000457	19140	16	3.88		yes	yes	Tb1125_00	20708067	20727207	+	Mini	GenBank: APD72596.1; 1125.45
tig00000681	19281	15	5.42			yes	Tb1125_05	984787	1004068	+	Mini	GenBank: APD73940.1 (1125.2044);
tig00000246	101233	147	8.94				Tb1125_00	15866082	15967315	+
tig00000473	19679	22	8.25		yes	yes	Tb1125_00	13418249	13437928	+	Mini	similar to GenBank: AGH60962.1; vsg386 91% coverage and 53.45% identical
tig00000831	19936	38	16.28		yes	no	Tb1125_00	20300307	20320243	+	Mini
tig00000249	20669	33	9.08				Tb1125_00	27836760	27857429	+
tig00000251	29535	77	14.93				Tb1125_00	26751650	26781185	+
tig00000803	20126	21	4.95		yes	yes	Tb1125_00	20968416	20988542	+	Mini	GenBank: APD72618.1 (1125.77)
tig00000254	68772	237	20.11				Tb1125_00	1154555	1223327	+
tig00000255	23699	63	11.87				Tb1125_00	23178170	23201869	+
tig00000256	116235	232	14.69				Tb1125_09	953052	1069287	+
tig00000463	20198	12	3.02			yes	Tb1125_00	17168685	17188883	+	Mini	GenBank: APD72607.1 (1125.62 fragment)
tig00000459	20710	17	5.69	yes		yes	Tb1125_00	14720815	14741525	+	Mini	GenBank: APD72576.1; 1125.23; fragment
tig00000262	58210	90	10.58		yes		Tb1125_10	5608567	5666777	+
tig00000263	76885	447	35.08				Tb1125_00	26432236	26509121	+
tig00000264	21231	52	12.64				Tb1125_00	1659050	1680281	+
tig00000265	32593	78	13.02				Tb1125_07	59350	91943	+
tig00000266	25034	59	13.59				Tb1125_00	23625762	23650796	+
tig00000469	20795	7	2.27		yes	no	Tb1125_00	21387322	21408117	+	Mini
tig00000274	20772	46	11.18				Tb1125_00	19135599	19156371	+
tig00000276	26876	63	11.6				Tb1125_04	1559632	1586508	-
tig00000278	16415	33	9.19				Tb1125_00	21887007	21903422	+
tig00000279	29586	84	13.63				Tb1125_00	3800960	3830546	+
tig00000280	26542	9	3.22				Tb1125_00	26725008	26751550	+
tig00000281	27167	40	6.3				Tb1125_00	26404969	26432136	+
tig00000285	26606	63	13.13				Tb1125_00	24445260	24471866	+
tig00000286	102447	76	8.32				Tb1125_00	2010037	2112484	+
tig00000289	29862	82	14.56				Tb1125_01	348327	378189	+
tig00000464	20952	7	4.33			no	Tb1125_00	23443652	23464604	+	Mini	ESAGs
tig00000291	83877	152	14.23				Tb1125_00	6827699	6911576	+
tig00000294	21531	4	2.37				Tb1125_01	1279501	1301032	-
tig00000295	22067	8	3.77				Tb1125_00	1504272	1526339	+
tig00000296	67465	236	20.38				Tb1125_00	14877154	14944619	+
tig00000835	21389	8	3.5	yes	yes	yes	Tb1125_00	20216916	20238305	+	Mini	GenBank: AGH60203.1 (VSG1269; 67% identity)
tig00000444	21777	11	4.45			yes	Tb1125_00	2422292	2444069	+	Mini	GenBank: APD73278.1 (1125.532); APD73394.1 (1125.1136); APD73496.1 (1125.1262); APD75483.1 (1125.5394); APD75620.1 (1125.5558);
tig00000299	27118	146	28.09				Tb1125_00	24789802	24816920	+
tig00000300	196392	539	17.84				Tb1125_00	25476098	25672490	+
tig00000301	35676	106	15.17				Tb1125_06	1456042	1491718	+
tig00000302	29390	186	33.52				Tb1125_00	23342156	23371546	+
tig00000426	22223	25	6.43		yes	no	Tb1125_00	9645104	9667327	+	Mini
tig00000306	25416	108	19.73				Tb1125_00	9006578	9031994	+
tig00000461	22249	4	1.89			no	Tb1125_00	25956532	25978781	+	Mini
tig00000308	39152	210	30.84				Tb1125_00	19709093	19748245	+
tig00000991	22350	24	9.5	yes		no	Tb1125_00	19348788	19371138	+	Mini
tig00000310	51102	171	21.19				Tb1125_00	3458481	3509583	+
tig00000462	22362	21	5.15			yes	Tb1125_00	22632782	22655144	+	Mini	GenBank: APD74031.1 (1125.2542, partial); APD74168.1 (1125.2722); APD73129.1 (1125.306); APD72979.1 (1125.117);
tig00000995	22467	30	8.53		yes	no	Tb1125_00	13970158	13992625	+	Mini
tig00000315	23351	70	15.56				Tb1125_00	15484665	15508016	+
tig00000466	22474	40	9.9		yes	yes	Tb1125_00	22549781	22572255	+	Mini	ESAG4; ESAG8; ESAG3; ESAG2, ESAG11, ESAG1; GenBank: APD72660.1; 1125.353; fragment
tig00000317	58082	92	10.7				Tb1125_00	19545372	19603454	+
tig00000239	22485	28	6.75	yes	yes	no	Tb1125_00	4497957	4520442	+	Mini
tig00000320	27846	65	12.3				Tb1125_00	3669777	3697623	+
tig00000321	19515	43	11.01				Tb1125_02	70580	90095	-
tig00000392	22529	17	5.32	yes		yes	Tb1125_00	5764152	5786681	+	Mini	Genebank: APD73044.1 (1125.199 fragment)
tig00000324	26731	88	15.07				Tb1125_00	6323505	6350236	+
tig00000325	70480	200	16.36				Tb1125_02	0	70480	+
tig00000326	140087	277	13.18		yes, internal		Tb1125_00	23201969	23342056	+
tig00000327	46672	93	12.79				Tb1125_04	2095190	2141862	-
tig00000407	22644	16	5.12		yes	yes	Tb1125_00	5931165	5953809	+	Mini	GenBank: ADZ74175.1, T. evansi
tig00000770	22876	27	6.93		yes	no	Tb1125_00	23949404	23972280	+	Mini
tig00000427	22882	13	5.73	yes	yes	yes	Tb1125_01	0	22882	+	Mini	GenBank: AGH61114.1; fragment
tig00000334	29540	68	11.73				Tb1125_00	4407694	4437234	+
tig00000815	23093	31	9.64		yes	yes	Tb1125_00	20526501	20549594	+	Mini	GenBank: AGH61284.1 (VSG2075)
tig00000336	19824	29	7.69				Tb1125_00	1990113	2009937	+
tig00000340	27463	80	17.49				Tb1125_00	2511208	2538671	+
tig00000345	22959	38	7.61				Tb1125_00	6441677	6464636	+
tig00000346	23143	15	3.86			yes	Tb1125_00	2455217	2478360	+	Mini	Genebank: AGH59980.1 (VSG1038);
tig00000347	39441	263	34.95				Tb1125_00	24698130	24737571	+
tig00000349	58236	185	22.12				Tb1125_00	6081603	6139839	+
tig00000350	37891	87	12.72				Tb1125_00	26093774	26131665	+
tig00000351	44361	116	20.83	yes	yes	no	Tb1125_00	8862535	8906896	+		ORF2, I2 proteins, RT
tig00000259	23731	48	10.05			yes	Tb1125_00	24590731	24614462	+	Mini	Genebank: APD75676.1 (1125.5626, partial); APD73408.1 (1125.1155);
tig00000418	23821	35	10.94		yes	yes	Tb1125_00	16463892	16487713	+	Mini	GenBank: APD72609.1; 1125.65
tig00000973	24009	22	5.56	yes	yes	yes	Tb1125_00	18648231	18672240	+	Mini	GenBank: APD72617.1 (1125.76)
tig00000357	25565	61	13.42		yes,		Tb1125_00	7639705	7665270	+
tig00000358	45832	111	16.03	yes		no	Tb1125_00	9969361	10015193	+		RHS1, RT
tig00000359	22534	71	15.57				Tb1125_00	20277673	20300207	+
tig00000827	24132	28	6.64		yes	yes	Tb1125_00	20348254	20372386	+	Mini	GenBank: APD72569.1 (1125.8)
tig00000361	21555	71	18.33				Tb1125_00	23405201	23426756	+
tig00000365	27331	77	15.11				Tb1125_00	6372285	6399616	+
tig00000600	24482	63	13.23			yes	Tb1125_00	13580855	13605337	+	Mini	GenBank: APD73999.1 (1125.2504); APD74436.1 (1125.3059); APD74200.1 (1125.2765); APD73959.1 (1125.2076);
tig00000419	24502	66	20.1	yes	yes	yes	Tb1125_00	15592095	15616597	+	Mini	GenBank: APD72603.1; 1125.55
tig00000368	24546	39	8.04				Tb1125_00	16531120	16555666	+
tig00000369	25054	86	16.15				Tb1125_00	17080281	17105335	+
tig00000370	52103	117	13.48				Tb1125_00	16708140	16760243	+
tig00000812	24565	80	28.93	yes		no	Tb1125_00	12293153	12317718	+	Mini
tig00000439	24734	17	5.68	yes		yes	Tb1125_00	26700174	26724908	+	Mini	GenBank: APD72797.1 (1125.1625)
tig00000373	21829	38	9.14				Tb1125_00	11723721	11745550	+
tig00000374	25487	36	7.55				Tb1125_00	22836796	22862283	+
tig00000662	24814	37	8.96			yes	Tb1125_00	7767781	7792595	+	Mini	GenBank: APD74799.1 (1125.4272); APD74983.1 (1125.4771); APD74661.1 (1125.4130); APD73018.1 (1125.167);
tig00000422	24818	16	4.98			yes	Tb1125_00	23464704	23489522	+	Mini	GenBank: APD72571.1 (1125.16);
tig00000378	27840	55	10.33				Tb1125_00	22129950	22157790	+
tig00000379	82799	184	15.57				Tb1125_00	7275726	7358525	+
tig00000380	35946	125	17.68				Tb1125_00	20040361	20076307	+
tig00000433	24867	30	8.07	yes		yes	Tb1125_00	8212771	8237638	+	Mini	GenBank: APD72962.1; 112567; fragment
tig00000383	20126	28	8.67				Tb1125_00	27857529	27877655	+
tig00000234	24912	19	6.61			no	Tb1125_00	1634038	1658950	+	Mini
tig00000387	61505	57	6.66				Tb1125_00	15026591	15088096	+
tig00000389	18473	56	15.03				Tb1125_07	514801	533274	-
tig00000447	25257	9	3.35			no	Tb1125_10	4749231	4774488	-	Mini
tig00000356	25809	87	18.73	yes	yes	no	Tb1125_00	3599953	3625762	+	Mini	RT
tig00000393	31141	313	48.65		yes		Tb1125_00	1307386	1338527	+
tig00000394	28063	114	20.13				Tb1125_00	6413514	6441577	+
tig00000397	40746	53	9.85	yes	yes	yes	Tb1125_00	1571939	1612685	+		GenBank: APD72961.1; 1125.63
tig00000498	25956	43	9.08			yes	Tb1125_00	992310	1018266	+	Mini	GenBank: APD73103.1 (1125.273); APD73006.1 (1125.155); APD73631.1 (1125.1423); APD74549.1 (1125.4010); APD74614.1 (1125.4082, N-terminal 122aa); APD74614.1 (1125.4082 fragment2); APD74614.1 (1125.4082, C-terminal fragment)
tig00000421	25982	17	4.78	yes		yes	Tb1125_00	12610547	12636529	+	Mini	GenBank: APD72957.1 (1125.12 fragment)
tig00000409	26293	25	6.71		yes	yes	Tb1125_00	19371238	19397531	+	Mini	GenBank: APD72621.1; 1125.80
tig00000402	29377	10	4.46				Tb1125_00	2392815	2422192	+
tig00000834	26511	29	7.47		yes	yes	Tb1125_00	20238405	20264916	+	Mini	GenBank: AGH61050.1 (VSG487; 73% identity)
tig00000976	26522	14	4.47			no	Tb1125_00	15429736	15456258	+	Mini
tig00000376	26607	42	7.92			no	Tb1125_00	7792695	7819302	+	Mini	ESAGs
tig00000406	26636	17	4.16	yes		yes	Tb1125_00	28092695	28119331	+	Mini	ESAG3; GenBank: APD72580.1, 1125.27, fragment
tig00000318	26941	49	11.3			no	Tb1125_01	59795	86736	+	Mini	ESAGs
tig00000428	27230	16	4.28	yes	yes	yes	Tb1125_00	713803	741033	+	Mini	GenBank: APD72601.1; 1125.53; fragment
tig00000411	54845	477	43.88				Tb1125_00	9426563	9481408	+		Maxicircle kDNA
tig00000413	40759	23	3.94				Tb1125_00	14311771	14352530	+
tig00000785	27328	26	5.84	yes	yes	yes	Tb1125_00	22042902	22070230	+	Mini	GenBank: APD72598.1 (1125.48)
tig00000809	27639	35	7.45	yes	yes	yes	Tb1125_00	20632591	20660230	+	Mini	GenBank: APD72602.1 (1125.54)
tig00000811	27878	18	3.37	yes	yes	yes	Tb1125_00	20604613	20632491	+	Mini	GenBank: APD72619.1 (1125.78)
tig00000697	27918	21	5.58		yes, internal	yes	Tb1125_00	7992792	8020710	+	Mini	GenBank: AGH59719.1 (VSG3696, partial); APD75561.1 (1125.5484); APD73270.1 (1125.516); APD72833.1 (1125.2015, partial); APD74052.1 (1125.2565); APD74632.1 (1125.4100); APD74385.1 (1125.2987)
tig00000405	28650	19	5.53	yes	yes	yes	Tb1125_00	7895679	7924329	+	Mini	GenBank: APD72573.1; 1125.18
tig00000914	28806	30	5.97		yes	yes	Tb1125_00	24860688	24889494	+	Mini	GenBank: APD72832.1 (1125.2014)
tig00000113	28849	77	15.09			yes	Tb1125_00	21006841	21035690	+	Mini	Genebank: APD73562.1 (1125.1339, fragment); AGH58734.1 (VSG723, partial); APD74434.1 (1125.3057); APD75119.1 (1125.4930); APD75766.1 (1125.5728)
tig00000431	28967	33	6.44	yes	yes	yes	Tb1125_00	21510272	21539239	+	Mini	GenBank: APD72599.1; 1125.50
tig00000022	29503	56	12.33			yes	Tb1125_00	26033424	26062927	+	Mini	Genebank: APD72903.1 (1125.2761); APD72728.1 (1125.1152); APD74822.1 (1125.4298)
tig00000312	29955	51	9.57		yes	yes	Tb1125_10	5832677	5862632	+	Mini	Genebank: P04477.1 (VSG expression site-associated protein 117A); APD74492.1 (1125.3128);
tig00000702	29988	40	9.65		yes	yes	Tb1125_00	14967197	14997185	+	Mini	GenBank: APD72605.1 (1125.57)
tig00000230	30304	28	5.21		yes	yes	Tb1125_00	231998	262302	+	Mini	Genebank: APD72594.1 (1125.43);
tig00000435	30717	18	4.81			no	Tb1125_00	7489657	7520374	+	Mini
tig00000408	31054	27	6.57			yes	Tb1125_00	13387095	13418149	+	Mini	GenBank: APD72606.1 (1125.60);
tig00000434	13808	20	6.61	yes		no	Tb1125_00	15837325	15851133	+
tig00000403	31301	37	9.49	yes	yes	yes	Tb1125_00	26197639	26228940	+	Mini	ESAG3; GenBank: APD72620.1; 1125.79
tig00000118	31514	58	9.67			yes	Tb1125_00	8051855	8083369	+	Mini	Genebank: APD73954.1 (1125.2066); APD74774.1 (1125.4247); APD74335.1 (1125.2927); APD73780.1 (1125.1603); APD75312.1 (1125.5178); APD74192.1 (1125.2752, partial);
tig00000217	31533	47	11.58			yes	Tb1125_00	3625862	3657395	+	Mini	Genebank: APD74685.1 (1125.4154); AGH58726.1 (VSG667); APD75249.1 (1125.5099, partial); APD74798.1 (1125.4271);
tig00000438	32130	20	5.65		yes	yes	Tb1125_00	15559865	15591995	+	Mini	GenBank: APD73856.1; 1125.1707
tig00000445	32423	8	2.81			no	Tb1125_00	1957590	1990013	+	Mini
tig00000443	32602	10	3.27			no	Tb1125_00	1924888	1957490	+	Mini
tig00000260	33562	73	12.35		yes, internal	yes	Tb1125_08	299446	333008	+	Mini	Genebank: APD72757.1 (1125.1378): XP_846884.1 (VSG atypical); APD74501.1 (1125.3143); APD74501.1 (1125.3143 fragment); AGH58782.1 (VSG2043, partial );
tig00000698	33711	26	6.84	yes	yes	yes	Tb1125_00	6289694	6323405	+	Mini	GenBank: AGH60941.1 (VSG365)
tig00000414	34144	36	7.39		yes	yes	Tb1125_00	27802516	27836660	+	Mini	GenBank: APD72588.1; 1125.36
tig00000446	37584	21	4.91				Tb1125_00	16988698	17026282	+
tig00000297	34577	19	6.28			yes	Tb1125_00	4533864	4568441	+	Mini	Genebank: APD73815.1 (1125.1653); APD74058.1 (1125.2575); APD74622.1 (1125.4090); APD74744.1 (1125.4217); APD73179.1 (1125.381); APD74044.1 (1125.2556);
tig00000448	22587	8	3.34				Tb1125_00	4356415	4379002	+
tig00000440	34697	9	3.65			no	Tb1125_00	5729355	5764052	+	Mini
tig00000450	14351	8	2.76		yes	no	Tb1125_00	12684	27035	+
tig00000208	34801	43	7.69		yes	yes	Tb1125_00	1768458	1803259	+	Mini	Genebank: APD72627.1 (1125.123); ESAG8; ESAG5 type18; ESAG2 type17; ESAG1
tig00000452	1263	3	2.51				Tb1125_00	8343140	8344403	+		Minicircle kDNA
tig00000437	36713	12	2.82			no	Tb1125_01	22982	59695	+	Mini
tig00000247	38294	82	12.58			yes	Tb1125_00	19475432	19513726	+	Mini	Genebank: APD74926.1 (1125.4710); AGH59451.1 (VSG3418, partial ); APD73463.1 (1125.1224); APD73463.1 (1125.1224); ARB50886.1;
tig00000371	39131	168	24.13			yes	Tb1125_00	9930130	9969261	+	Mini	Genebank: APD73202.1 (1125.421)
tig00000458	16636	18	5.49				Tb1125_00	13331128	13347764	+
tig00000838	39794	34	6.61		yes	yes	Tb1125_00	24091621	24131415	+	Mini	GenBank: APD72613.1 (1125.72)
tig00000390	40654	50	7.73	yes		yes	Tb1125_00	4583813	4624467	+	Mini	Genebank: AGH60945.1 (VSG369); APD72565.1 (1125.1);
tig00000372	40935	91	14.44			yes	Tb1125_00	25978881	26019816	+	Mini	Genebank: APD74611.1 (1125.4078); APD75259.1 (1125.5109); APD73027.1 (1125.181); APD74841.1 (1125.4317); APD74750.1 (1125.4223); APD73005.1 (1125.153);
tig00000977	41446	41	6.29	yes	yes	yes	Tb1125_00	15388190	15429636	+	Mini	AGH61179.1; VSG622
tig00000032	41766	66	9.36			yes	Tb1125_00	5867604	5909370	+	Mini	Genebank: APD73933.1 (1125.2031)
tig00000155	41854	77	11.24			yes	Tb1125_03	424342	466196	+	Mini	Genebank: AGH61075.1 (VSG516); APD73385.1 (1125.1125); APD75596.1 (1125.5528); AGH58828.1 (VSG2092, partial);
tig00000637	42993	108	14.6		yes	yes	Tb1125_05	0	42993	-	Mini	ESAG4; ESAG4; ESAG4; ESAG9; ESAG1 fragment; GenBank: APD74884.1; 125.4564,
tig00000248	43975	65	12.86			yes	Tb1125_00	14802699	14846674	+	Mini	Genebank: APD74908.1 (1125.4690); APD73260.1 (1125.503); APD73932.1 (1125.2029); APD74908.1 (1125.4690); APD73260.1 (1125.503); APD73932.1 (1125.2029);
tig00000467	17375	12	3.94				Tb1125_00	19248218	19265593	+
tig00000468	27353	39	9.35	yes	yes	yes	Tb1125_00	20680614	20707967	+		GenBank: APD72616.1; 1125.75
tig00000127	44850	12	3.5			yes	Tb1125_02	701661	746511	-	Mini	Genebank: APD72973.1 (1125.111);
tig00000470	26683	29	6.75		yes	yes	Tb1125_11	0	26683	-		mVSG8 GenBank: APD73182.1; 1125.385; GenBank: APD75670.1 1125.5620, partial; GenBank: APD73103.1; 1125.273; GenBank: APD73006.1; 1125.155
tig00000471	17892	23	5.84				Tb1125_00	3342471	3360363	+
tig00000472	16802	4	2.64				Tb1125_00	16514218	16531020	+
tig00000714	45024	93	12.61			yes	Tb1125_06	1672489	1717513	-	Mini	GenBank: APD74673.1 (1125.4142); APD74332.1 (1125.2923); APD74594.1 (1125.4060); APD73874.1 (1125.1731); APD73024.1 (1125.177);
tig00000242	45815	123	14.63			yes	Tb1125_00	4660090	4705905	+	Mini	Genebank: APD75208.1 (1125.5051); APD73234.1 (1125.466); APD75077.1 (1125.4878); APD73637.1 (1125.1429, partial ); APD73118.1 (1125.293); APD73276.1 (1125.529); APD73785.1 (1125.1608); : APD74410.1 (1125.3019)
tig00000475	16537	34	11.43				Tb1125_00	2889061	2905598	+
tig00000423	46204	28	4.51			no	Tb1125_09	0	46204	+	Mini
tig00000172	47258	121	14.67		yes	yes	Tb1125_00	23902046	23949304	+	Mini	Genebank: AGH59511.1 (VSG3478); ESAG2; ESAG11
tig00000382	48901	47	6.54		yes	yes	Tb1125_10	0	48901	-	Mini	Genebank: APD72700.1 (1125.1026);
tig00000479	17292	75	17.95				Tb1125_00	14352630	14369922	+
tig00000480	63581	321	28.92				Tb1125_00	16369204	16432785	+
tig00000481	500851	2670	31.84				Tb1125_10	858967	1359818	+
tig00000482	235760	1292	34.42				Tb1125_02	1440454	1676214	+
tig00000483	11476	7	2.45				Tb1125_00	15548289	15559765	+
tig00000604	49304	55	7.42			yes	Tb1125_00	3914100	3963404	+	Mini	GenBank: APD75334.1 (1125.5208); APD73078.1 (1125.240); APD74432.1 (1125.3053); APD74791.1 (1125.4264); APD73291.1 (1125.1005);
tig00000485	99482	162	14.39				Tb1125_00	8906996	9006478	+
tig00000384	49486	128	14.18		yes	yes	Tb1125_10	415372	464858	-	Mini	mVSG5; Genebank: APD73896.1 (1125.1767);
tig00000354	50795	79	10.83			no	Tb1125_00	26243422	26294217	+	Mini	ESAGs
tig00000377	50907	60	7.75		yes	yes	Tb1125_00	8758569	8809476	+	Mini	Genebank: APD74926.1 (1125.4710)
tig00000489	436911	2338	31.52				Tb1125_07	1057921	1494832	+
tig00000490	141290	659	26.93				Tb1125_07	1534957	1676247	+
tig00000491	396406	1820	27.48				Tb1125_07	1676347	2072753	+
tig00000492	273336	1573	33.31				Tb1125_00	27015840	27289176	+
tig00000493	2497038	13257	31.53				Tb1125_11	748832	3245870	+
tig00000693	51345	129	14.85			yes	Tb1125_00	7588260	7639605	+	Mini	GenBank: APD73932.1 (1125.2029); APD74869.1 (1125.4349); AGH58806.1 (VSG2068, partial); APD75098.1 (1125.4903); APD74062.1 (1125.2579); APD75438.1 (1125.5338)
tig00000495	150087	359	14.47				Tb1125_10	5666877	5816964	-
tig00000496	14820	3	2.18				Tb1125_00	22383264	22398084	+
tig00000497	422294	1111	16.35				Tb1125_05	2700077	3122371	-
tig00000398	52309	31	5.88	yes	yes	yes	Tb1125_00	26647765	26700074	+	Mini	GenBank: APD72577.1; 1125.24
tig00000487	54943	36	8.3		yes	yes	Tb1125_00	19910586	19965529	+	Mini	GenBank: APD73422.1 (1125.1173); APD73334.1 (1125.1067); APD74066.1 (1125.2587); APD74766.1 (1125.4239); APD74109.1 (1125.2643); APD72695.1 (1125.533, C-terminal 100 aa missing); APD73346.1 (1125.1080);
tig00000500	64809	186	19.31		yes		Tb1125_00	19965629	20030438	+
tig00000501	62440	198	21.81				Tb1125_00	4752387	4814827	+
tig00000502	16638	68	23.53				Tb1125_00	22113212	22129850	+
tig00000503	13408	10	4.81				Tb1125_00	26019916	26033324	+
tig00000504	16839	13	8.46				Tb1125_00	1824591	1841430	+
tig00000505	13485	4	3.49				Tb1125_00	24776217	24789702	+
tig00000506	30577	114	22.48				Tb1125_00	21856330	21886907	+
tig00000507	36149	48	7.99				Tb1125_00	1018366	1054515	+
tig00000508	15745	13	8.36				Tb1125_00	4482112	4497857	+
tig00000509	32648	146	26.6				Tb1125_00	2478460	2511108	+
tig00000510	16271	3	2.43				Tb1125_00	27289276	27305547	+
tig00000511	17495	1	1				Tb1125_00	14634645	14652140	+
tig00000512	77398	406	32.87				Tb1125_00	15651277	15728675	+
tig00000513	15771	3	2.08				Tb1125_00	2844419	2860190	+
tig00000514	16270	8	2.6				Tb1125_00	2905698	2921968	+
tig00000515	22837	48	10.8				Tb1125_00	23879109	23901946	+
tig00000516	27568	49	12.11				Tb1125_00	22655244	22682812	+
tig00000517	24329	52	13.39				Tb1125_00	13454671	13479000	+
tig00000518	23963	61	15.07				Tb1125_00	18944632	18968595	+
tig00000519	27546	73	15.13				Tb1125_00	1544293	1571839	+
tig00000520	10849	3	1.78				Tb1125_00	7127699	7138548	+
tig00000521	103246	429	26.28				Tb1125_04	87451	190697	+
tig00000522	11508	9	3.1				Tb1125_00	19172925	19184433	+
tig00000523	14436	1	1				Tb1125_00	26390433	26404869	+
tig00000524	1082852	5921	32.38				Tb1125_04	190797	1273649	+
tig00000525	11935	2	1.86				Tb1125_00	970739	982674	+
tig00000526	223609	890	25.2				Tb1125_08	2852613	3076222	-
tig00000527	21153	18	11.3				Tb1125_00	1612785	1633938	+
tig00000528	21523	37	18.86				Tb1125_00	1338627	1360150	+
tig00000529	339503	1691	30.7				Tb1125_08	2490264	2829767	-
tig00000530	8607	4	2.48				Tb1125_00	5838047	5846654	+
tig00000531	27718	45	9.97				Tb1125_00	7560442	7588160	+
tig00000532	825180	4478	31.46				Tb1125_08	1664984	2490164	-
tig00000533	42928	158	21.54				Tb1125_08	1621956	1664884	-
tig00000534	14492	20	6.87				Tb1125_00	10015293	10029785	+
tig00000535	630423	3659	35.57				Tb1125_08	991433	1621856	-
tig00000536	176971	983	32.88				Tb1125_08	814362	991333	-
tig00000400	56440	60	7.88	yes	yes	yes	Tb1125_01	2008582	2065022	-	Mini	GenBank: APD72570.1; 1125.10
tig00000538	17472	17	6.41				Tb1125_00	23972380	23989852	+
tig00000539	11879	1	1				Tb1125_00	21915296	21927175	+
tig00000367	56545	73	8.15			yes	Tb1125_00	8237738	8294283	+	Mini	Genebank: APD74033.1 (1125.2544); APD74562.1 (1125.4024); APD74833.1 (1125.4309);
tig00000668	56853	148	17.75			yes	Tb1125_00	9291516	9348369	+	Mini	GenBank: APD73167.1 (1125.366); APD74662.1 (1125.4131); APD74658.1 (1125.4127); APD75064.1 (1125.4860); APD74538.1 (1125.3196); APD73302.1 (1125.1018); APD75173.1 (1125.4995); APD72865.1 (1125.2582, partial );
tig00000542	36910	66	13.62				Tb1125_00	11745650	11782560	+
tig00000543	19257	51	13.57				Tb1125_00	23385844	23405101	+
tig00000544	20066	11	4.99				Tb1125_00	4461946	4482012	+
tig00000545	16375	14	4.64				Tb1125_00	5653717	5670092	+
tig00000546	15488	7	4.57				Tb1125_00	7665370	7680858	+
tig00000547	27743	121	33.78				Tb1125_00	8834692	8862435	+
tig00000548	18782	2	1.65				Tb1125_02	395084	413866	-
tig00000549	21786	3	2.37				Tb1125_00	3410503	3432289	+
tig00000550	51825	122	16.05				Tb1125_00	27305647	27357472	+
tig00000551	13848	3	2.6				Tb1125_01	378289	392137	-
tig00000552	40011	133	22.41				Tb1125_00	7727670	7767681	+
tig00000553	16285	5	4.53				Tb1125_00	1291001	1307286	+
tig00000554	15814	1	1				Tb1125_00	19693179	19708993	+
tig00000555	34450	123	31.98				Tb1125_00	1733908	1768358	+
tig00000556	16938	1	1				Tb1125_00	23523365	23540303	+
tig00000557	23236	138	39.9				Tb1125_00	3723049	3746285	+
tig00000558	20593	52	10.71				Tb1125_00	1483579	1504172	+
tig00000559	14317	1	1				Tb1125_00	20130422	20144739	+
tig00000560	69656	105	13.36				Tb1125_00	19748345	19818001	+
tig00000561	17910	2	1.91				Tb1125_00	12751236	12769146	+
tig00000562	14376	30	8.8				Tb1125_00	17297472	17311848	+
tig00000563	26787	37	6.95				Tb1125_00	15728775	15755562	+
tig00000564	20340	18	8.88				Tb1125_00	3374302	3394642	+
tig00000565	14037	3	2.62				Tb1125_00	12737099	12751136	+
tig00000566	15801	1	1				Tb1125_00	20332353	20348154	+
tig00000567	17721	11	8.16				Tb1125_00	1907067	1924788	+
tig00000568	32809	299	51.27				Tb1125_00	12672420	12705229	+
tig00000569	22365	37	14.37				Tb1125_00	671369	693734	+
tig00000570	31839	80	16.91				Tb1125_00	26983901	27015740	+
tig00000571	21319	32	9.78				Tb1125_00	19630881	19652200	+
tig00000572	22588	8	2.34				Tb1125_00	7970104	7992692	+
tig00000573	20924	2	1.93				Tb1125_00	7949080	7970004	+
tig00000574	19798	12	6.23				Tb1125_00	1271103	1290901	+
tig00000575	28965	112	35.65				Tb1125_00	21927275	21956240	+
tig00000576	24512	189	51.46				Tb1125_00	4437334	4461846	+
tig00000577	23210	61	15.68				Tb1125_00	12790363	12813573	+
tig00000578	17456	8	6.56				Tb1125_00	26630209	26647665	+
tig00000579	15402	34	9.47				Tb1125_09	3137879	3153281	-
tig00000580	11904	29	8.81				Tb1125_00	14997285	15009189	+
tig00000581	11725	5	2.35				Tb1125_00	27357572	27369297	+
tig00000097	58043	38	8.2			yes	Tb1125_00	21767823	21825866	+	Mini	Genebank: APD74262.1 (1125.2839); APD75106.1 (1125.4914); APD73980.1 (1125.2105); APD73236.1 (1125.469)
tig00000583	528951	2552	28.51				Tb1125_09	1112356	1641307	-
tig00000584	15352	5	2.32				Tb1125_00	19529920	19545272	+
tig00000585	16853	62	17				Tb1125_00	16148822	16165675	+
tig00000586	14136	12	4.92				Tb1125_00	27135	41271	+
tig00000587	690194	1986	18.85				Tb1125_04	2141962	2832156	+
tig00000588	35541	130	21.13				Tb1125_00	24471966	24507507	+
tig00000589	19061	40	11.69				Tb1125_00	25672590	25691651	+
tig00000590	85455	251	19.88				Tb1125_02	120540	205995	+
tig00000591	16191	14	6.98				Tb1125_00	3784669	3800860	+
tig00000592	16452	27	8.58				Tb1125_00	82312	98764	+
tig00000593	241090	1453	40.3				Tb1125_07	2084320	2325410	-
tig00000594	17199	17	11.51				Tb1125_00	9912831	9930030	+
tig00000595	16543	9	6.06				Tb1125_00	13438028	13454571	+
tig00000596	141846	631	34.31				Tb1125_02	559715	701561	+
tig00000597	13928	1	1				Tb1125_00	16487813	16501741	+
tig00000598	241009	295	11.67		yes, internal		Tb1125_00	20727307	20968316	+
tig00000670	59252	130	13.31			yes	Tb1125_09	893700	952952	-	Mini	GenBank: APD74675.1 (1125.4144); APD74479.1 (1125.3110); APD73459.1 (1125.1219); APD73093.1 (1125.257); APD73167.1 (1125.366); APD74662.1 (1125.4131);
tig00000919	59453	52	6.19			no	Tb1125_00	17487731	17547184	+	Mini	ESAGs
tig00000222	61283	136	13.36		yes	yes	Tb1125_00	609986	671269	+	Mini	Genebank: APD74468.1 (1125.3096); AGH60139.1 (VSG1201); AGH61212.1 (VSG656); APD73137.1 (1125.319); APD75175.1 (1125.4997); APD73663.1 (1125.1461 ); APD75563.1 (1125.5487); APD73473.1 (1125.1235); AGH59139.1 (VSG3095); APD74477.1 (1125.3108); APD75167.1 (1125.4987);
tig00000691	63102	94	10.6			yes	Tb1125_00	24634928	24698030	+	Mini	GenBank: APD73272.1 (1125.522); APD74891.1 (1125.4571); APD74943.1 (1125.4730); APD74908.1 (1125.4690); AGH61053.1 (VSG490); APD73932.1 (1125.2029);
tig00000603	16696	15	5.05				Tb1125_00	23426856	23443552	+
tig00000331	64056	93	11.91			yes	Tb1125_00	16069551	16133607	+	Mini	Genebank: APD73570.1 (1125.1348); APD74240.1 (1125.2811); APD75114.1 (1125.4923); APD74780.1 (1125.4253); APD73653.1 (1125.1448); APD74342.1 (1125.2934); APD73584.1 (1125.1366); APD73095.1 (1125.259);
tig00000623	65182	137	11.72			yes	Tb1125_00	16627303	16692485	+	Mini	GenBank: APD73926.1 (1125.2016); APD73269.1 (1125.515); APD73210.1 (1125.436); APD73937.1 (1125.2036); APD73337.1 (1125.1070); APD73999.1 (1125.2504);
tig00000424	68136	26	3.59			no	Tb1125_00	27734280	27802416	+	Mini
tig00000607	34573	82	11.27				Tb1125_09	46304	80877	-
tig00000608	497452	1403	18.13				Tb1125_09	80977	578429	+
tig00000353	86462	131	9.1			no	Tb1125_00	21956340	22042802	+	Mini	ESAGs
tig00000610	66495	163	14.87				Tb1125_00	6640299	6706794	+
tig00000611	10854	4	2.27				Tb1125_00	25945578	25956432	+
tig00000612	9723	3	1.8				Tb1125_00	20030538	20040261	+
tig00000613	954844	3460	20.44				Tb1125_11	3245970	4200814	-
tig00000614	11674	3	1.73				Tb1125_00	21903522	21915196	+
tig00000615	20464	26	6.42				Tb1125_00	1886503	1906967	+
tig00000616	15710	3	1.6				Tb1125_00	5568148	5583858	+
tig00000617	24319	74	18.31				Tb1125_00	15363771	15388090	+
tig00000618	13017	5	2.44				Tb1125_00	3771552	3784569	+
tig00000619	19337	56	15.03				Tb1125_00	5670192	5689529	+
tig00000333	92723	145	10.52			no	Tb1125_03	2158101	2250824	+	Mini	RT, RNaseH
tig00000621	38063	104	15.45				Tb1125_01	1644927	1682990	-
tig00000622	204463	1590	44.5				Tb1125_01	1440364	1644827	-
tig00000486	96804	56	7.22			yes	Tb1125_00	11951380	12048184	+	Mini	GenBank: APD73193.1(1125.402); APD75103.1 (1125.4911, partial ); APD75376.1 (1125.5255); APD73193.1 (1125.402); APD73881.1 (1125.1740 ); APD75471.1 (1125.5378); APD74475.1 (1125.3105, partial); APD74254.1 (1125.2830); APD72641.1 (1125.227); APD74253.1 (1125.2829); APD73126.1 (1125.303); APD73434.1 (1125.1190); APD74666.1 (1125.4135); APD74262.1 (1125.2839 fragment)
tig00000882	99840	234	15.09			yes	Tb1125_00	1054615	1154455	+	Mini	GenBank: APD73024.1 (1125.177); APD75054.1 (1125.4847); APD74826.1 (1125.4302); APD73124.1 (1125.301); APD73889.1 (1125.1756); APD74640.1 (1125.4109); APD73585.1 (1125.1368); APD74918.1 (1125.4701); APD74771.1 (1125.4244); APD73457.1 (1125.1217); APD74688.1 (1125.4157); APD73051.1 (1125.206); APD74190.1 (1125.2750, partial);
tig00000696	102136	100	11.62			yes	Tb1125_00	6538063	6640199	+	Mini	GenBank: APD75074.1 (1125.4874); APD73313.1 (1125.1038); APD74385.1 (1125.2987); APD74578.1 (1125.4043); APD75496.1 (1125.5410); APD73464.1 (1125.1225); APD75094.1 (1125.4897); APD75443.1 (1125.5343); APD74821.1 (1125.4297); APD74005.1 (1125.2513); AGH58826.1 (VSG2090); APD73941.1 (1125.2046)
tig00000626	39082	89	16.51				Tb1125_00	12317818	12356900	+
tig00000627	14598	42	11.92				Tb1125_00	19818101	19832699	+
tig00000628	82407	79	7.73				Tb1125_00	25863071	25945478	+
tig00000629	180515	200	7.26				Tb1125_00	8344503	8525018	+
tig00000630	13289	28	9.84				Tb1125_00	15755662	15768951	+
tig00000631	39868	76	12.01				Tb1125_00	7520474	7560342	+
tig00000632	13456	1	1				Tb1125_00	4919071	4932527	+
tig00000307	103222	159	9.89			yes	Tb1125_00	3208553	3311775	+	Mini	Genebank: CAQ57448.1; APD75327.1 (1125.5201);
tig00000634	94869	522	34.36				Tb1125_08	3113500	3208369	-
tig00000635	564908	3214	33.35				Tb1125_11	183824	748732	-
tig00000636	156941	778	30.72				Tb1125_11	26783	183724	-
tig00000298	111536	360	19.59			yes	Tb1125_00	8525118	8636654	+	Mini	Genebank: APD75803.1 (1125.5778); APD74338.1 (1125.2930); APD74611.1 (1125.4078); APD74172.1 (1125.2726); APD73639.1 (1125.1432); APD73951.1 (1125.2060); APD75173.1 (1125.4995); APD72865.1 (1125.2582, partial ); APD74378.1 (1125.2978); APD75242.1 (1125.5091); APD74763.1 (1125.4236); APD74735.1 (1125.4208); APD72965.1 (1125.101); APD73327.1 (1125.1057); APD75083.1 (1125.4886); APD75195.1 (1125.502…
tig00000638	12920	2	1.24				Tb1125_00	21825966	21838886	+
tig00000639	12052	2	1.32				Tb1125_00	17118399	17130451	+
tig00000640	10625	10	3.12				Tb1125_00	26186914	26197539	+
tig00000641	27195	69	12.46				Tb1125_00	10029885	10057080	+
tig00000642	18622	19	11.63				Tb1125_00	21408217	21426839	+
tig00000643	25357	81	14.36				Tb1125_00	18919175	18944532	+
tig00000644	14012	8	3.4				Tb1125_00	19434198	19448210	+
tig00000645	22257	8	4.98				Tb1125_00	16760343	16782600	+
tig00000646	19991	18	11.01				Tb1125_00	7451140	7471131	+
tig00000647	21629	19	10.69				Tb1125_00	98864	120493	+
tig00000648	15219	19	10.4				Tb1125_00	24273411	24288630	+
tig00000649	14722	24	8.07				Tb1125_00	20186613	20201335	+
tig00000650	13598	12	3.81				Tb1125_00	13633714	13647312	+
tig00000651	70622	74	9.17				Tb1125_00	26533946	26604568	+
tig00000652	91769	162	13.79				Tb1125_00	18556362	18648131	+
tig00000107	112537	301	15.94			yes	Tb1125_00	5968966	6081503	+	Mini	Genebank: APD75238.1 (1125.5086); APD75300.1 (1125.5164); APD75030.1 (1125.4820); APD73165.1 (1125.364); APD73317.1 (1125.1042); APD74591.1 (1125.4056); APD74318.1 (1125.2907); APD73186.1 (1125.390); APD74973.1 (1125.4761); APD72875.1 (1125.2613); APD73318.1 (1125.1044); APD75662.1 (1125.5609); APD74349.1 (1125.2945); APD74916.1 (1125.4699); APD73922.1 (1125.2008); APD73392.1 (1125.1134); APD7316…
tig00000654	25774	47	11.06				Tb1125_00	14486296	14512070	+
tig00000655	750085	4304	33.79				Tb1125_05	1820034	2570119	-
tig00000656	239123	1089	28.05				Tb1125_05	1552377	1791500	-
tig00000657	263047	1536	34.56				Tb1125_05	1253607	1516654	-
tig00000658	22733	38	18.88				Tb1125_00	19856274	19879007	+
tig00000659	16490	3	2.68				Tb1125_00	22157890	22174380	+
tig00000660	16038	1	1				Tb1125_00	7435002	7451040	+
tig00000661	17754	9	4.94				Tb1125_00	1526439	1544193	+
tig00000625	114084	287	17.21			yes	Tb1125_10	4774588	4888672	-	Mini	GenBank: ARB50745.1; APD74652.1 (1125.4121); AAA57271.1; APD74687.1 (1125.4156); APD74534.1 (1125.3192); APD75057.1 (1125.4850); APD75317.1 (1125.5185, partial); ARB51102.1; APD73455.1 (1125.1215); APD75068.1 (1125.4868);
tig00000663	12761	6	4.37				Tb1125_00	19879107	19891868	+
tig00000664	20002	39	13.13				Tb1125_00	5529988	5549990	+
tig00000665	12103	4	2.6				Tb1125_00	18818440	18830543	+
tig00000666	12584	3	1.26				Tb1125_00	0	12584	+
tig00000304	118993	242	12.91			yes	Tb1125_00	22703182	22822175	+	Mini	Genebank: APD73950.1 (1125.2059); CAI77636.1 (Buteba 3 fragment); APD73350.1 (1125.1084); APD75180.1 (1125.5003); APD73920.1 (1125.2006); APD75439.1 (1125.5339, partial ); APD75286.1 (1125.5146); APD74710.1 (1125.4181); APD75170.1 (1125.4990); APD73799.1 (1125.1632); APD74817.1 (1125.4293, partial); APD73652.1 (1125.1447); APD73610.1 (1125.1397);
tig00000671	119982	229	13.83			yes	Tb1125_00	25727000	25846982	+	Mini	GenBank: APD74753.1 (1125.4226); APD74937.1 (1125.4723); APD73870.1 (1125.1726); APD75339.1 (1125.5213); APD73850.1 (1125.1696); APD73287.1 (1125.550)
tig00000476	120866	466	21.88		yes	yes	Tb1125_05	863821	984687	+	Mini	GenBank: APD74008.1 (1125.2516); APD73540.1 (1125.1314); APD72876.1 (1125.2623, partial); APD74508.1 (1125.3157); APD74647.1 (1125.4116); APD73032.1 (1125.186); APD73977.1 (1125.2101); APD74678.1 (1125.4147); APD75480.1 (1125.5391); APD73571.1 (1125.1349);
tig00000606	124158	391	22.05			yes	Tb1125_00	13206870	13331028	+	Mini	GenBank: APD73412.1 (1125.1159); APD74650.1 (1125.4119); APD74548.1 (1125.4004); APD74049.1 (1125.2562); APD75312.1 (1125.5178); AGH60923.1 (VSG346); APD74233.1 (1125.2803);
tig00000620	125790	297	15.16			yes	Tb1125_01	1683090	1808880	-	Mini	GenBank: APD75125.1 (1125.4937); APD75234.1 (1125.5082, partial); APD73743.1 (1125.1559); AGH58973.1 (VSG2253); APD73252.1 (1125.492); APD74602.1 (1125.4069); AGH61230.1 (VSG694); APD73469.1 (1125.1231); APD73429.1 (1125.1183); APD74050.1 (1125.2563); APD74546.1 (1125.4001);
tig00000273	129758	297	12.99		yes	yes	Tb1125_05	2570219	2699977	+	Mini	mVSG1/2; Genebank: APD75386.1 (1125.5268); APD74221.1 (1125.2790); APD75429.1 (1125.5329); APD73729.1 (1125.1542); APD74582.1 (1125.4047); APD73083.1 (1125.246); APD75594.1 (1125.5526); APD73156.1 (1125.347); APD74047.1 (1125.2559, partial)
tig00000673	16106	3	1.36				Tb1125_00	21443609	21459715	+
tig00000674	15073	17	5.24				Tb1125_00	25711827	25726900	+
tig00000675	19976	22	7.74				Tb1125_00	25691751	25711727	+
tig00000676	11740	1	1				Tb1125_00	21035790	21047530	+
tig00000677	12137	7	2.27				Tb1125_00	18710664	18722801	+
tig00000678	35695	60	11.46				Tb1125_00	22513986	22549681	+
tig00000329	142177	387	16.41			yes	Tb1125_00	21539339	21681516	+	Mini	Genebank: APD74745.1 (1125.4218); APD74670.1 (1125.4139); APD73245.1 (1125.480); APD73593.1 (1125.1376); APD75329.1 (1125.5203); APD73095.1 (1125.259 fragment); APD75560.1 (1125.5483); APD74929.1 (1125.4714); APD73131.1 (1125.309); APD74193.1 (1125.2756); APD73005.1 (1125.153); APD74031.1 (1125.2542, partial); APD75328.1 (1125.5202); APD73658.1 (1125.1456); APD73401.1 (1125.1145); APD73833.1 (112…
tig00000024	145926	341	14.92			yes	Tb1125_00	22933877	23079803	+	Mini	Genebank: APD74576.1(1125.4041); APD75020.1 (1125.4809); APD73619.1 (1125.1408); APD75218.1 (1125.5062); APD75360.1 (1125.5235); APD73898.1 (1125.1769); APD73123.1 (1125.299); APD74542.1 (1125.3200); APD74173.1 (1125.2727); APD73116.1 (1125.291);
tig00000098	146921	371	15.36			yes	Tb1125_00	15216750	15363671	+	Mini	Genebank: APD74171.1 (1125.2725); APD73807.1 (1125.1643); APD73536.1 (1125.1309); APD75150.1 (1125.4966); APD73686.1 (1125.1492); APD75043.1 (1125.4835); APD74273.1 (1125.2852); APD73688.1 (1125.1495); APD74448.1 (1125.3072) fragment; APD73536.1 (1125.1309); APD73816.1 (1125.1654)
tig00000682	1047788	5835	33.14				Tb1125_06	65459	1113247	-
tig00000683	261510	1384	30.19				Tb1125_00	25184746	25446256	+		Contig with GPEET locus
tig00000684	12669	1	1				Tb1125_00	24889594	24902263	+
tig00000685	65359	352	34.5				Tb1125_06	0	65359	-
tig00000686	113194	593	31.59				Tb1125_00	7162432	7275626	+
tig00000687	158955	116	9.17			yes	Tb1125_00	18066273	18225228	+	Mini	GenBank: APD75230.1 (1125.5078); APD75153.1 (1125.4969, partial); APD74076.1 (1125.2602); APD74875.1 (1125.4355); APD74473.1 (1125.3103); APD73805.1 (1125.1640); APD74606.1 (1125.4073); APD74760.1 (1125.4233); APD73971.1 (1125.2093); APD75291.1 (1125.5151); APD74933.1 (1125.4718); APD73514.1 (1125.1281); APD75037.1 (1125.4828); APD73191.1 (1125.399); APD73620.1 (1125.1409); APD74986.1 (1125.4774)…
tig00000164	161999	354	14.24			yes	Tb1125_01	1808980	1970979	-	Mini	Genebank: APD75215.1 (1125.5058); APD74320.1 (1125.2909); APD73821.1 (1125.1659); APD73718.1 (1125.1531); APD73762.1 (1125.1581); APD72775.1 (1125.1470 fragment); APD74664.1 (1125.4133); APD75307.1 (1125.5173, partial); APD74805.1 (1125.4280); APD75278.1 (1125.5134); APD72755.1 (1125.1364); APD73621.1 (1125.1410; APD73454.1 (1125.1214); APD73545.1 (1125.1319); APD73512.1 (1125.1279); APD74802.1 (…
tig00000253	166810	382	14.69			yes	Tb1125_00	27911936	28078746	+	Mini	Genebank: APD73018.1 (1125.167); APD74536.1 (1125.3194); AGH60991.1 (VSG422); EAN77417.1 (VSG, atypical); APD73834.1 (1125.1677); APD73216.1 (1125.443); APD74347.1 (1125.2943); APD74409.1 (1125.3018); APD73903.1 (1125.1777); APD74705.1 (1125.4175); APD74453.2 (1125.3077); APD74754.1 (1125.4227); APD73888.1 (1125.1755); APD74180.1 (1125.2737); APD73860.1 (1125.1711); APD75258.1 (1125.5108, partial…
tig00000715	171837	440	16.7			yes	Tb1125_03	466296	638133	+	Mini	GenBank: APD75540.1 (1125.5461); APD74843.1 (1125.4320); APD75511.1 (1125.5426); APD74561.1 (1125.4023); APD73438.1 (1125.1196); APD74696.1 (1125.4165); APD74960.1 (1125.4748, partial); APD73786.1 (1125.1609); APD73703.1 (1125.1513); APD75584.1 (1125.5511); APD74018.1 (1125.2529); APD75220.1 (1125.5065); APD75081.1 (1125.4884 ); APD74970.1 (1125.4758);
tig00000690	175683	312	13.95			yes	Tb1125_00	17311948	17487631	+	Mini	GenBank: APD74632.1 (1125.4100); APD74385.1 (1125.2987); APD75080.1 (1125.4882, partial); APD72703.1 (1125.1034); APD73779.1 (1125.1602); APD75778.1 (1125.5744); APD73320.1 (1125.1046); APD73564.1 (1125.1341); APD73738.1 (1125.1551); APD74868.1 (1125.4348); APD74981.1 (1125.4769 ); APD73930.1 (1125.2025, partial; APD74734.1 (1125.4207); APD73272.1 (1125.522); APD75144.1 (1125.4960); APD75654.1 (1…
tig00000692	13739	1	1				Tb1125_00	3360463	3374202	+
tig00000243	175762	333	12.96				Tb1125_06	1889948	2065710	+	Mini
tig00000360	181583	341	11.89			yes	Tb1125_00	26781285	26962868	+	Mini	Genebank: APD74953.1 (1125.4741); APD72822.1 (1125.1725, partial); APD73868.1 (1125.1722); APD75306.1 (1125.5172); APD73458.1 (1125.1218); APD73308.1 (1125.1025); APD73722.1 (1125.1535); APD73074.1 (1125.236); APD75163.1 (1125.4980); APD74268.1 (1125.2847); APD74120.1 (1125.2656); APD74151.1 (1125.2696, partial); APD73218.1 (1125.445); APD73271.1 (1125.520); APD73220.1 (1125.447); APD72995.1 (112…
tig00000609	183174	475	16.29			yes	Tb1125_03	0	183174	-	Mini	GenBank: APD75573.1 (1125.5498); APD72644.1 (1125.241); APD75510.1 (1125.5424); APD74137.1 (1125.2675, partial); APD73348.1 (1125.1082); APD74197.1 (1125.2760); APD73577.1 (1125.1357); APD75122.1 (1125.4934); APD74703.1 (1125.4173); APD75633.1 (1125.5574); APD75456.1 (1125.5361); APD73206.1 (1125.430); AGH59077.1 (VSG3028, partial); APD73630.1 (1125.1420); APD74831.1 (1125.4307); APD74533.1 (1125…
tig00000112	190797	501	17.36			yes	Tb1125_00	2594977	2785774	+	Mini	Genebank: APD75179.1 (1125.5002, partial ); APD74628.1 (1125.4096); APD74838.1 (1125.4314); APD73791.1 (1125.1617); APD75311.1 (1125.5177); APD75450.1 (1125.5351); APD72739.1 (1125.1230); APD75695.1 (1125.5647, partial); APD73673.1 (1125.1477); APD75723.1 (1125.5678); APD73768.1 (1125.1587); APD75347.1 (1125.5221, partial); APD74186.1 (1125.2746); APD73863.1 (1125.1715 ); APD72739.1 (1125.1230); …
tig00000200	194901	448	14.73			yes	Tb1125_00	13011869	13206770	+	Mini	Genebank: APD73250.1 (1125.490); AGH60289.1 (VSG1357); AGH59986.1 (VSG1044); APD74194.1 (1125.2757); APD74618.1 (1125.4086); APD74027.1 (1125.2538); APD73064.1 (1125.222); APD73427.1 (1125.1181); APD73386.1 (1125.1127); APD73523.1 (1125.1295); APD73190.1 (1125.396); APD72726.1 (1125.1149); APD73776.1 (1125.1599); APD73918.1 (1125.2004); APD75149.1 (1125.4965 ); APD75243.1 (1125.5093); APD75659.1 …
tig00000366	197301	108	7.31		yes,	yes	Tb1125_00	27468484	27665785	+	Mini	Genebank: APD73265.1 (1125.510); APD73497.1 (1125.1263); APD75324.1 (1125.5197); APD74156.1 (1125.2704); APD74889.1 (1125.4569); APD75320.1 (1125.5191); APD74836.1 (1125.4312); APD73976.1 (1125.2100 $); APD73588.1 (1125.1371); APD75040.1 (1125.4831, partial); APD74991.1 (1125.4779); APD75567.1 (1125.5492); APD74305.1 (1125.2891); APD73369.1 (1125.1106); APD75604.1 (1125.5537 ); APD75546.1 (1125.5…
tig00000699	15517	1	1	yes			Tb1125_00	14433857	14449374	+
tig00000700	28242	53	14.35	yes			Tb1125_00	24507607	24535849	+
tig00000701	19827	3	1.28				Tb1125_00	5786781	5806608	+
tig00000541	197905	483	16.01			yes	Tb1125_00	6911676	7109581	+	Mini	GenBank: APD74825.1 (1125.4301); APD73176.1 (1125.377); APD73955.1 (1125.2068, partial); APD74573.1 (1125.4038); APD73563.1 (1125.1340); APD73692.1 (1125.1499); APD74654.1 (1125.4123); APD74815.1 (1125.4291); APD72632.1 (1125.149); APD74828.1 (1125.4304); AGH59087.1 (VSG3038); APD73355.1 (1125.1090); APD74471.1 (1125.3099); APD75015.1 (1125.4804); APD73804.1 (1125.1639); APD74003.1 (1125.2509); A…
tig00000703	28225	57	10				Tb1125_00	11800025	11828250	+
tig00000704	156430	663	25.23				Tb1125_00	24288730	24445160	+
tig00000705	24550	72	16.98				Tb1125_00	24248761	24273311	+
tig00000706	14321	1	1				Tb1125_00	19678758	19693079	+
tig00000707	21132	123	34.88				Tb1125_00	1803359	1824491	+
tig00000708	24278	5	3.84				Tb1125_00	13509687	13533965	+
tig00000709	23810	210	66.92				Tb1125_00	6265784	6289594	+
tig00000710	40340	63	12.73				Tb1125_00	7394562	7434902	+
tig00000711	10853	2	1.54				Tb1125_00	6197022	6207875	+
tig00000712	18779	4	2.78				Tb1125_00	13368216	13386995	+
tig00000713	70187	48	9.01				Tb1125_00	24021334	24091521	+
tig00000316	197955	472	15.32		yes	yes	Tb1125_00	23681054	23879009	+	Mini	mVSG6; Genebank: APD73890.1 (1125.1757); APD74092.1 (1125.2622); APD73030.1 (1125.184 ); APD75213.1 (1125.5056); APD75039.1 (1125.4830, partial); APD75444.1 (1125.5344 ); APD73406.1 (1125.1153); APD74846.1 (1125.4324); APD74034.1 (1125.2545, partial); APD74300.1 (1125.2886); APD74905.1 (1125.4687); APD72983.1 (1125.124); APD74053.1 (1125.2566); APD74458.1 (1125.3084); APD74013.1 (1125.2523); APD7…
tig00000135	198096	123	8.21			yes	Tb1125_00	12813673	13011769	+	Mini	Genebank: APD74078.1 (1125.2604, fragment); APD73960.1 (1125.2078); RHW70566.1; APD74379.1 (1125.2979); APD73906.1 (1125.1782); APD73162.1 (1125.358); APD74322.1 (1125.2911); AGH59415.1 (VSG3381, partial); APD75477.1 (1125.5384); APD75791.1 (1125.5760); APD75250.1 (1125.5100, partial); APD72634.1 (1125.154); APD73801.1 (1125.1634); APD75186.1 (1125.5009); APD73110.1 (1125.282); APD75458.1 (1125.5…
tig00000716	773998	4693	36.03				Tb1125_03	638233	1412231	+
tig00000717	299343	807	16.85				Tb1125_00	4056972	4356315	+
tig00000718	26121	51	10.95				Tb1125_00	10057180	10083301	+
tig00000719	17844	2	1.66				Tb1125_00	14415913	14433757	+
tig00000720	15516	5	2.52				Tb1125_00	14773304	14788820	+
tig00000721	16661	4	1.79				Tb1125_00	4390933	4407594	+
tig00000722	15259	9	3.62				Tb1125_00	22617423	22632682	+
tig00000723	120705	244	12.93				Tb1125_00	6706894	6827599	+
tig00000724	24720	92	21.42				Tb1125_00	22438501	22463221	+
tig00000725	11104	2	1.95				Tb1125_00	23166966	23178070	+
tig00000726	43456	103	12.69				Tb1125_00	19092043	19135499	+
tig00000727	21947	47	15.83				Tb1125_00	2822372	2844319	+
tig00000728	18217	16	6.06				Tb1125_02	448081	466298	+
tig00000729	74731	217	18.56				Tb1125_10	464958	539689	+
tig00000730	18352	39	12.3				Tb1125_00	23583080	23601432	+
tig00000731	56936	111	14.47				Tb1125_04	1774744	1831680	-
tig00000732	188036	881	28.27				Tb1125_04	1586608	1774644	-
tig00000733	25016	52	12.24				Tb1125_00	8809576	8834592	+
tig00000734	35033	173	29.4				Tb1125_00	12575414	12610447	+
tig00000735	13242	18	5.84				Tb1125_00	11828350	11841592	+
tig00000736	15172	24	8.91				Tb1125_00	4568541	4583713	+
tig00000737	10547	9	4.45				Tb1125_00	14569592	14580139	+
tig00000738	11018	3	1.63				Tb1125_00	21494776	21505794	+
tig00000739	12928	7	4.28				Tb1125_01	222292	235220	+
tig00000740	32288	66	14.04				Tb1125_00	9370263	9402551	+
tig00000741	20833	94	25.16				Tb1125_00	26962968	26983801	+
tig00000742	664443	4084	36.45				Tb1125_03	1412331	2076774	-
tig00000743	252810	1420	33.24				Tb1125_02	746611	999421	+
tig00000744	14098	19	7.18				Tb1125_00	23371646	23385744	+
tig00000745	19468	11	4.73				Tb1125_00	22363696	22383164	+
tig00000746	11114	4	1.79				Tb1125_02	999521	1010635	+
tig00000747	26534	82	17.25				Tb1125_02	1010735	1037269	+
tig00000748	34101	45	8.47				Tb1125_02	1037369	1071470	+
tig00000653	198513	415	14.92		yes	yes	Tb1125_10	49001	247514	-	Mini	mVSG7; GenBank: APD75143.1; 1125.4959 almost identical except last 4 amino acids; APD75171.1; 1125.4992, first 80 AAs are missing; APD73706.1; 1125.1516; ESAG3; APD73803.1, 1125.1638; APD75032.1; 1125.4822; APD75469.1; 1125.5374; APD73204.1; 1125.427; APD74465.1; 1125.3093; APD75553.1; 1125.5476; APD72680.1; 1125.470, partial; C-term only; APD75012.1; 1125.4801; APD75715.1; 1125.5669, partial; AP…
tig00000750	11367	6	2.32				Tb1125_07	2072853	2084220	+
tig00000751	139132	207	11.39				Tb1125_01	1301132	1440264	+
tig00000752	16863	25	6.84				Tb1125_00	12720136	12736999	+
tig00000753	10948	2	1.67				Tb1125_00	2444169	2455117	+
tig00000754	87181	218	17.27				Tb1125_02	206095	293276	+
tig00000755	30582	70	17.34				Tb1125_00	26313880	26344462	+
tig00000756	26149	45	12.19				Tb1125_00	22412252	22438401	+
tig00000757	81127	279	21.79				Tb1125_03	2076874	2158001	-
tig00000758	20140	115	29.99				Tb1125_00	1406578	1426718	+
tig00000759	24011	115	25.9				Tb1125_02	535604	559615	+
tig00000760	253236	1065	24.97				Tb1125_01	1026165	1279401	-
tig00000761	11424	1	1				Tb1125_00	22572355	22583779	+
tig00000762	154818	828	31.45				Tb1125_01	857282	1012100	-
tig00000763	16956	14	6.25				Tb1125_01	840226	857182	-
tig00000764	315383	1553	30.34				Tb1125_01	524743	840126	-
tig00000765	59994	320	32.71				Tb1125_01	432841	492835	-
tig00000766	27662	96	24.4	yes			Tb1125_00	27884174	27911836	+		RT
tig00000767	19586	23	8.33	yes			Tb1125_00	12273467	12293053	+		RT
tig00000768	14421	12	8.26				Tb1125_00	22822275	22836696	+
tig00000769	14282	24	10.88	yes			Tb1125_00	26229040	26243322	+
tig00000100	200063	365	13.13			yes	Tb1125_00	12357000	12557063	+	Mini	Genebank: APD72994.1 (1125.137); APD75795.1 (1125.5765); APD73179.1 (1125.381); APD74044.1 (1125.2556); APD74511.1 (1125.3160); APD74596.1 (1125.4062); APD74239.1 (1125.2810); APD74275.1 (1125.2855); APD74656.1 (1125.4125); AGH59877.1 (VSG695); APD74536.1 (1125.3194); APD74683.1 (1125.4152); APD75246.1 (1125.5096); APD74697.1 (1125.4166); APD75045.1 (1125.4837); APD75449.1 (1125.5349); APD72988.1…
tig00000106	200514	451	15.69			yes	Tb1125_10	4888772	5089286	-	Mini	Genebank: AGH60887.1 (VSG307); AGH58768.1 (VSG2029); APD73200.1 (1125.415); AGH60563.1 (VSG1643); AGH59886.1 (VSG707); APD73351.1 (1125.1085); APD73437.1 (1125.1194); APD74454.1 (1125.3078); APD74684.1 (1125.4153); APD74299.1 (1125.2885, partial); APD73546.1 (1125.1321); APD74060.1 (1125.2577); AGH61273.1 (VSG820, fragment); APD74691.1 (1125.4160, fragment); APD73631.1 (1125.1423); APD73671.1 (11…
tig00000772	12182	7	2.63				Tb1125_00	3657495	3669677	+
tig00000773	11910	7	3.31				Tb1125_00	20320343	20332253	+
tig00000774	13222	4	2.45				Tb1125_00	4520542	4533764	+
tig00000775	14736	13	3.28				Tb1125_00	14296935	14311671	+
tig00000776	13865	63	22.54				Tb1125_01	1012200	1026065	-
tig00000777	14069	56	16.32				Tb1125_00	11841692	11855761	+
tig00000778	13968	10	4.56				Tb1125_00	22398184	22412152	+
tig00000779	14636	24	7.2				Tb1125_00	22348960	22363596	+
tig00000780	109691	106	8.11				Tb1125_00	22239169	22348860	+
tig00000781	64589	177	17.52	yes	no		Tb1125_00	22174480	22239069	+		RT; RHS; RHS1, RHS4
tig00000782	35423	32	5.3	yes	yes		Tb1125_00	4624567	4659990	+
tig00000783	30647	55	12.23				Tb1125_00	26063027	26093674	+
tig00000784	16641	45	13.3				Tb1125_00	17547284	17563925	+
tig00000667	201235	355	13.04			yes	Tb1125_00	9711496	9912731	+	Mini	GenBank: APD73259.1 (1125.502); APD74912.1 (1125.4694); APD73582.1 (1125.1363); APD74524.1 (1125.3174, partial); APD73861.1 (1125.1712); APD73597.1 (1125.1381); APD73608.1 (1125.1395); APD75156.1 (1125.4972); APD74543.1 (1125.3201); APD75093.1 (1125.4896); APD75504.1 (1125.5418); APD75241.1 (1125.5089); APD72972.1 (1125.110); APD74921.1 (1125.4704); APD72975.1 (1125.113 ); APD74162.1 (1125.2713, …
tig00000786	30280	28	8.7	yes			Tb1125_00	14846774	14877054	+
tig00000787	15021	1	1	yes			Tb1125_00	4903950	4918971	+
tig00000788	18670	12	6.2	yes			Tb1125_00	14512170	14530840	+
tig00000789	30819	135	53	yes			Tb1125_00	19184533	19215352	+
tig00000790	19033	2	1.94				Tb1125_00	28119431	28138464	+
tig00000791	19501	93	40.2				Tb1125_00	21681616	21701117	+
tig00000792	26070	36	19.01				Tb1125_00	1680381	1706451	+
tig00000309	205200	627	19.24			yes	Tb1125_00	9073592	9278792	+	Mini	Genebank: APD72760.1 (1125.1398); APD75359.1 (1125.5234, partial); APD74255.1 (1125.2831, partial); APD74144.1 (1125.2683, partial); APD75658.1 (1125.5603); APD73632.1 (1125.1424); APD72650.1 (1125.294); APD74071.1 (1125.2594, partial); APD74631.1 (1125.4099); APD73294.1 (1125.1009); APD73732.1 (1125.1545); APD75489.1 (1125.5403); APD75297.1 (1125.5160); APD75639.1 (1125.5581); APD73539.1 (1125.1…
tig00000794	4278	2	1.49		yes		Tb1125_00	21505894	21510172	+
tig00000795	69659	125	10.54		yes		Tb1125_00	5583958	5653617	+
tig00000796	12277	1	1				Tb1125_00	16501841	16514118	+
tig00000797	12520	6	3.3				Tb1125_00	21459815	21472335	+
tig00000798	20086	14	6.44				Tb1125_00	14614459	14634545	+
tig00000799	16570	17	10.23				Tb1125_00	21426939	21443509	+
tig00000800	17715	16	6.9				Tb1125_00	21369507	21387222	+
tig00000801	50246	165	17.17				Tb1125_00	22883531	22933777	+
tig00000672	229764	596	16.35			yes	Tb1125_10	5089386	5319150	+	Mini	GenBank: APD75758.1 (1125.5719); APD72631.1 (1125.148); APD73063.1 (1125.221); APD73911.1 (1125.1792); APD74638.1 (1125.4107); APD74719.1 (1125.4192); APD75664.1 (1125.5611); APD75011.1 (1125.4800); APD75260.1 (1125.5110); APD75547.1 (1125.5469); APD75606.1 (1125.5541); APD73213.1 (1125.439); APD75042.1 (1125.4833 ); APD73125.1 (1125.302); APD72750.1 (1125.1327 ); APD74600.1 (1125.4067); APD73826…
tig00000602	234860	532	15.38			yes	Tb1125_08	333108	567968	-	Mini	GenBank: APD73106.1 (1125.277); APD74040.1 (1125.2552); APD73409.1 (1125.115); APD74714.1 (125.4185); APD74904.1 (1125.4686); APD73132.1 (1125.311); APD74714.1 (1125.4185); APD73043.1 (1125.198)
tig00000804	19489	6	2.8	yes			Tb1125_00	5709766	5729255	+
tig00000805	20037	57	27.62	yes			Tb1125_00	5689629	5709666	+
tig00000806	16655	3	2.81	yes			Tb1125_00	23489622	23506277	+
tig00000807	20184	2	1.56	yes			Tb1125_00	20660330	20680514	+
tig00000808	21951	111	48.44	yes			Tb1125_00	19069992	19091943	+
tig00000633	240968	625	17.32			yes	Tb1125_03	183274	424242	-	Mini	GenBank: APD73534.1 (1125.1307); AGH59203.1 (VSG3159); AGH59367.1 (VSG3330); APD75605.1 (1125.5538); APD75283.1 (1125.5142); XP_843647.1 (VSG, atypical); APD73507.1 (1125.1274); APD74669.1 (1125.4138); APD74992.1 (1125.4780); APD74532.1 (1125.3190); APD73141.1 (1125.324); : APD73841.1 (1125.1686); APD73832.1 (1125.1675); APD74476.1 (1125.3107 ); APD73034.1 (1125.188); APD73884.1 (1125.1749); APD7…
tig00000810	11882	3	2.11	yes			Tb1125_00	18225328	18237210	+
tig00000537	246194	1094	27.54				Tb1125_08	568068	814262	-
tig00000694	263310	467	13.18			yes	Tb1125_04	1831780	2095090	+	Mini	GenBank: APD73932.1 (1125.2029); APD75071.1 (1125.4871); APD75071.1 (1125.4871); APD75071.1 (1125.4871); APD74570.1 (1125.4035); APD73589.1 (1125.1372); APD74467.1 (1125.3095); APD73589.1 (1125.1372); APD73301.1 (1125.1017); APD73482.1 (1125.1247); APD74553.1 (1125.4015); APD73011.1 (1125.160); APD75468.1 (1125.5373); APD73515.1 (1125.1282); APD73616.1 (1125.1404); APD73554.1 (1125.1330); APD7369…
tig00000813	19862	20	8.34	yes	yes	yes	Tb1125_00	19283023	19302885	+		APD72591.1, 1125.40
tig00000814	43613	22	5.17	yes			Tb1125_00	20549694	20593307	+
tig00000314	280131	1151	23.48			yes	Tb1125_00	2112584	2392715	+	Mini	Genebank: APD74795.1 (1125.4268); APD74437.1 (1125.3060); APD75773.1 (1125.5738); APD73571.1 (1125.1349); ARB50931.1; APD73828.1 (1125.1671); APD74699.1 (1125.4168); APD75754.1 (1125.5715); APD73731.1 (1125.1544); APD73099.1 (1125.266); APD73335.1 (1125.1068); APD73559.1 (1125.1335); APD75117.1 (1125.4928); APD72895.1 (1125.2729, partial); APD74730.1 (1125.4203); APD74134.1 (1125.2672); APD73114.…
tig00000816	26649	34	15.83				Tb1125_00	6170273	6196922	+
tig00000817	20095	126	59.58				Tb1125_00	20506306	20526401	+
tig00000818	23288	23	12.4				Tb1125_00	1383190	1406478	+
tig00000819	4926	1	1		yes	no	Tb1125_00	20501280	20506206	+
tig00000322	282283	709	15.35		yes	yes	Tb1125_00	24902363	25184646	+	Mini	Genebank: APD73239.1 (1125.473); AGH58849.1 (2113, partial); AGH58845.1 (VSG2109, partial ); AGH60400.1 (VSG1471); APD73829.1 (1125.1672); RHW66991.1; APD73644.1 (1125.1437); APD73242.1 (1125.477); APD74214.1 (1125.2782); APD73364.1 (1125.1100, partial ); APD73375.1 (1125.1113); APD75189.1 (1125.5013); APD75104.1 (1125.4912); APD74351.1 (1125.2947); APD73010.1 (1125.159); AGH60240.1 (VSG1307); AP…
tig00000821	22981	29	17.44	yes			Tb1125_00	20478199	20501180	+
tig00000822	31629	82	28.57	yes			Tb1125_00	20446470	20478099	+
tig00000823	20263	97	34.46				Tb1125_00	16265726	16285989	+
tig00000824	44873	23	8.34	yes			Tb1125_00	1841530	1886403	+
tig00000825	32089	48	10.68	yes	yes	yes	Tb1125_00	17188983	17221072	+		APD73339.1; 1125.1073; 44% identity
tig00000826	24711	29	10.46	yes			Tb1125_00	20372486	20397197	+
tig00000484	284959	194	8.68			yes	Tb1125_00	21047630	21332589	+	Mini	GenBank: APD73979.1 (1125.2103); APD74294.1 (1125.2880); APD75178.1 (1125.5000); APD74004.1 (1125.2510); APD74416.1 (1125.3028); APD73601.1 (1125.1385); APD74634.1 (1125.4103); APD73470.1 (1125.1232); APD72918.1 (1125.2867); AGH59914.1 (VSG741); APD73844.1 (1125.169); APD74213.1 (1125.2781); APD73683.1 (1125.1489); APD73984.1 (1125.2110, partial); APD74012.1 (1125.2522); APD73972.1 (1125.2094); A…
tig00000828	20252	32	13.08	yes			Tb1125_00	13347864	13368116	+
tig00000499	286385	553	13.44			yes	Tb1125_00	2922068	3208453	+	Mini	GenBank: APD74549.1 (1125.4010); APD74677.1 (1125.4146); APD73430.1 (1125.1184); AGH60343.1 (VSG1412); APD73101.1 (1125.268); APD75401.1 (1125.5292); APD72985.1 (1125.128); APD73274.1 (1125.526); APD73037.1 (1125.191); APD75087.1 (1125.4890); APD74708.1 (1125.4178); APD75192.1 (1125.5016); APD73174.1 (1125.375); APD73945.1 (1125.2052, partial ); APD73298.1 (1125.1013); APD75137.1 (1125.4953); APD…
tig00000830	16108	4	3.21				Tb1125_00	22497778	22513886	+
tig00000488	286688	1649	32.03		yes	yes	Tb1125_10	539789	826477	+		mVSG3
tig00000832	22469	42	16.29				Tb1125_00	7358625	7381094	+
tig00000833	16251	2	1.62				Tb1125_00	1223427	1239678	+
tig00000335	289217	473	12.45		yes, internal	yes	Tb1125_10	5319250	5608467	+	Mini	Genebank: APD74958.1 (1125.4746 ); APD73975.1 (1125.2099); APD73413.1 (1125.1160); APD75285.1 (1125.5145); APD74709.1 (1125.4180); APD74286.1 (1125.2869); APD74636.1 (1125.4105); APD73336.1 (1125.1069); APD74732.1 (1125.4205); APD73919.1 (1125.2005); APD74801.1 (1125.4275); APD74738.1 (1125.4211); APD73426.1 (1125.1178); APD74816.1 (1125.4292); APD73561.1 (1125.1338); APD73377.1 (1125.1116); APD7…
tig00000883	291747	721	15.99			yes	Tb1125_00	13678311	13970058	+	Mini	GenBank: APD75235.1 (1125.5083, partial); APD74655.1 (1125.4124); APD75331.1 (1125.5205); APD74536.1 (1125.3194); APD73948.1 (1125.2056); APD74124.1 (1125.2660); APD74205.1 (1125.2770); APD73452.1 (1125.1211); APD74975.1 (1125.4763); APD74881.1 (1125.4561); APD74143.1 (1125.2682); APD74900.1 (1125.4681); APD75254.1 (1125.5104); APD73246.1 (1125.482); APD75680.1 (1125.5630); APD75759.1 (1125.5720)…
tig00000836	24447	19	5.87	yes			Tb1125_00	14461749	14486196	+
tig00000837	15381	1	1				Tb1125_00	20201435	20216816	+
tig00000540	299346	677	15.08			yes	Tb1125_08	0	299346	-	Mini	GenBank: APD74047.1 (1125.2559, partial); APD73264.1 (1125.509); APD75005.1 (1125.4794); APD74232.1 (1125.2802); APD74257.1 (1125.2833); APD75528.1 (1125.5446); AGH61109.1 (VSG551); APD74024.1 (1125.2535, partial); APD74112.1 (1125.2646, partial); APD74073.1 (1125.2596); APD74466.1 (1125.3094); APD75231.1 (1125.5079, partial); APD75035.1 (1125.4826); APD74668.1 (1125.4137); APD74657.1 (1125.4126)…
tig00000839	28563	73	13.66				Tb1125_00	11889190	11917753	+
tig00000840	15678	3	1.85				Tb1125_00	20144839	20160517	+
tig00000841	11731	5	2.18				Tb1125_00	4379102	4390833	+
tig00000842	20275	33	9.58				Tb1125_00	20076407	20096682	+
tig00000843	46690	105	12.48				Tb1125_00	13534065	13580755	+
tig00000844	20220	9	3.69				Tb1125_00	12652100	12672320	+
tig00000845	30805	45	11.01				Tb1125_00	26359528	26390333	+
tig00000846	18518	23	9.9				Tb1125_00	19891968	19910486	+
tig00000847	17958	15	7.17				Tb1125_00	5550090	5568048	+
tig00000848	29454	101	16.57				Tb1125_07	2325510	2354964	-
tig00000849	20452	58	19.49				Tb1125_00	6207975	6228427	+
tig00000850	21849	22	11.64				Tb1125_00	6350336	6372185	+
tig00000851	12589	28	11.42				Tb1125_00	11917853	11930442	+
tig00000852	23375	30	8.81				Tb1125_00	19832799	19856174	+
tig00000853	24053	42	8.73				Tb1125_00	23558927	23582980	+
tig00000854	16171	27	7.48				Tb1125_05	43093	59264	+
tig00000855	20533	22	6.37				Tb1125_07	494168	514701	-
tig00000856	13484	1	1				Tb1125_00	18370091	18383575	+
tig00000857	18520	3	2.43				Tb1125_00	1426818	1445338	+
tig00000858	31340	85	22.83				Tb1125_00	5498548	5529888	+
tig00000859	402025	2312	34.77				Tb1125_07	92043	494068	-
tig00000860	59250	227	24.07				Tb1125_07	0	59250	-
tig00000861	42735	114	14.57				Tb1125_00	27665885	27708620	+
tig00000862	136942	389	16.48				Tb1125_00	9481508	9618450	+
tig00000863	14172	9	3.11				Tb1125_00	19664486	19678658	+
tig00000864	167658	395	14.46				Tb1125_10	247614	415272	-
tig00000865	27649	65	12.81				Tb1125_05	836072	863721	-
tig00000866	12086	12	4.83				Tb1125_00	19652300	19664386	+
tig00000867	14866	32	8.82				Tb1125_00	26344562	26359428	+
tig00000868	13067	4	2.61				Tb1125_00	19603554	19616621	+
tig00000869	185191	751	26.41				Tb1125_00	785448	970639	+
tig00000870	15994	50	15.39				Tb1125_00	19513826	19529820	+
tig00000871	23937	38	10.49				Tb1125_04	63414	87351	+
tig00000872	27022	51	12.87				Tb1125_00	19448310	19475332	+
tig00000873	59006	246	24.73				Tb1125_00	16868331	16927337	+
tig00000874	12836	16	6.27				Tb1125_00	19397631	19410467	+
tig00000875	12175	1	1				Tb1125_00	14449474	14461649	+
tig00000876	11106	1	1				Tb1125_00	20593407	20604513	+
tig00000877	188103	509	16.51				Tb1125_00	12071667	12259770	+
tig00000878	524447	2791	31.09				Tb1125_07	533374	1057821	-
tig00000879	12573	5	2.42				Tb1125_00	19235545	19248118	+
tig00000880	16354	37	13.9				Tb1125_00	19156471	19172825	+
tig00000881	47490	289	34.91				Tb1125_00	4814927	4862417	+
tig00000140	314317	785	15.41			yes	Tb1125_06	1141625	1455942	+	Mini	Genebank: APD73573.1 (1125.1351); APD73569.1 (1125.1347); APD74775.1 (1125.4248); APD74442.1 (1125.3066); APD72842.1 (1125.2057); APD73991.1 (1125.2119, partial); APD75049.1 (1125.4841); APD75542.1 (1125.5464, partial); APD73053.1 (1125.208); APD75734.1 (1125.5692, partial); APD73612.1 (1125.1400); APD74118.1 (1125.2652); APD72846.1 (1125.2072); APD72842.1 (1125.2057, fragment); APD73958.1 (1125.…
tig00000695	315071	778	15.61		yes, internal	yes	Tb1125_09	578529	893600	-	Mini	GenBank: APD74000.1 (1125.2505); APD75556.1 (1125.5479); APD73443.1 (1125.1201); APD73328.1 (1125.1058); APD74493.1 (1125.3131, partial); APD75529.1 (1125.5447); APD74934.1 (1125.4719); APD74365.1 (1125.2961); APD75813.1 (1125.5789); APD73767.1 (1125.1586); APD74990.1 (1125.4778); APD72672.1 (1125.411); APD73605.1 (1125.1391); APD73605.1 (1125.1391); APD75691.1 (1125.5643, partial); APD75554.1 (1…
tig00000884	16888	46	12.86				Tb1125_00	23506377	23523265	+
tig00000885	13597	13	5.89				Tb1125_02	90195	103792	+
tig00000886	22642	49	15.11				Tb1125_00	19047250	19069892	+
tig00000887	15659	6	3.79				Tb1125_00	19031491	19047150	+
tig00000888	25634	55	12.57				Tb1125_00	27442750	27468384	+
tig00000889	46287	126	17.44				Tb1125_00	18872788	18919075	+
tig00000890	42045	121	14.6				Tb1125_00	18830643	18872688	+
tig00000891	18151	9	5.94				Tb1125_00	12557163	12575314	+
tig00000892	13692	3	1.32				Tb1125_00	18804648	18818340	+
tig00000893	47302	148	17.01				Tb1125_00	16927437	16974739	+
tig00000894	27969	54	11.77				Tb1125_00	18776579	18804548	+
tig00000895	20378	14	5.69				Tb1125_00	3893622	3914000	+
tig00000896	43424	23	5.36	yes		no	Tb1125_00	134467	177891	+
tig00000897	46168	78	16.23				Tb1125_00	16286089	16332257	+
tig00000898	15885	7	5.8				Tb1125_00	15508116	15524001	+
tig00000899	16153	13	4.39				Tb1125_00	16053298	16069451	+
tig00000900	29593	108	24.86				Tb1125_00	18501431	18531024	+
tig00000901	12524	4	2.99				Tb1125_00	9278892	9291416	+
tig00000902	12988	12	4.13				Tb1125_00	1445438	1458426	+
tig00000903	27257	173	30.09				Tb1125_00	1706551	1733808	+
tig00000904	17462	15	6.51				Tb1125_00	17564025	17581487	+
tig00000905	117656	106	9.59				Tb1125_00	18383675	18501331	+
tig00000906	22815	71	17.44				Tb1125_00	18310070	18332885	+
tig00000907	15560	52	14.07				Tb1125_00	18294410	18309970	+
tig00000908	12897	4	1.67				Tb1125_00	18281413	18294310	+
tig00000909	19492	46	11.15				Tb1125_00	15769051	15788543	+
tig00000910	10198	4	2.33				Tb1125_00	5806708	5816906	+
tig00000911	180571	280	12.93				Tb1125_06	1491818	1672389	-
tig00000912	12626	28	10.09				Tb1125_00	3758826	3771452	+
tig00000913	21410	12	7.17				Tb1125_00	18259903	18281313	+
tig00000494	347484	787	15.33			yes	Tb1125_00	262402	609886	+	Mini	GenBank: APD73330.1 (1125.1062); APD73552.1 (1125.1328); APD73059.1 (1125.215); APD74693.1 (1125.4162 ); APD75370.1 (1125.5245); APD75196.1 (1125.5028); APD73915.1; (1125.1803); APD74117.1 (1125.2651); APD75047.1 (1125.4839); APD75232.1 (1125.5080 ); APD73089.1 (1125.252); APD75201.1 (1125.5033); APD74081.1 (1125.2608); APD75063.1 (1125.4859); APD75274.1 (1125.5130); APD73516.1 (1125.1284); APD74…
tig00000915	67123	101	9.24				Tb1125_00	17999050	18066173	+
tig00000916	13357	2	1.33				Tb1125_00	17985593	17998950	+
tig00000917	13268	11	4.58				Tb1125_00	7381194	7394462	+
tig00000918	20678	80	19.53				Tb1125_00	22092434	22113112	+
tig00000749	368784	2161	34.96				Tb1125_02	1071570	1440354	+
tig00000624	397144	1078	16.68			yes	Tb1125_04	2832256	3229400	+	Mini	GenBank: APD73661.1 (1125.1459); APD73923.1 (1125.2009); APD73607.1 (1125.1394); APD75520.1 (1125.5436); APD73902.1 (1125.1776); APD74863.1 (1125.4343); APD73029.1 (1125.183); APD75014.1 (1125.4803); APD75130.1 (1125.4944); APD73243.1 (1125.478); APD74554.1 (1125.4016); APD75021.1 (1125.4810); APD74450.1 (1125.3074); APD75135.1 (1125.4950); APD74967.1 (1125.4755); APD73066.1 (1125.225); APD74906.…
tig00000601	403906	957	15.88			yes	Tb1125_00	17581587	17985493	+	Mini	GenBank: APD75466.1 (1125.5371); APD75330.1 (1125.5204); APD75092.1 (1125.4895); APD74039.1 (1125.2550); APD75092.1 (1125.4895); APD74936.1 (1125.4721); APD74964.1 (1125.4752); APD75505.1 (1125.5419); APD75061.1 (1125.4855); APD75138.1 (1125.4954); APD74892.1 (1125.4672); APD74648.1 (1125.4117); APD74842.1 (1125.4318); APD75148.1 (1125.4964); APD73279.1 (1125.534); APD73476.1 (1125.1240); APD7489…
tig00000922	17657	22	7.58				Tb1125_00	24737671	24755328	+
tig00000923	12341	6	2.89				Tb1125_00	3746385	3758726	+
tig00000924	31708	58	10.62				Tb1125_01	492935	524643	+
tig00000925	17135	42	13.17				Tb1125_00	17139871	17157006	+
tig00000926	40504	92	16.57				Tb1125_01	392237	432741	-
tig00000927	76200	64	6.26				Tb1125_00	17221172	17297372	+
tig00000928	36398	150	25.14				Tb1125_00	2785874	2822272	+
tig00000929	53799	102	11.2				Tb1125_00	17026382	17080181	+
tig00000930	56106	168	17.21				Tb1125_00	2538771	2594877	+
tig00000931	11489	14	4.64				Tb1125_00	7680958	7692447	+
tig00000932	27404	49	10.87				Tb1125_00	20397297	20424701	+
tig00000933	15661	25	10.87				Tb1125_00	3394742	3410403	+
tig00000934	34015	84	13.9				Tb1125_02	413966	447981	+
tig00000935	11479	27	8.94				Tb1125_00	17157106	17168585	+
tig00000936	9220	3	2.25				Tb1125_00	17130551	17139771	+
tig00000937	101608	205	13.43				Tb1125_02	293376	394984	-
tig00000938	13497	6	3.64				Tb1125_00	12259870	12273367	+
tig00000939	12864	6	2.23				Tb1125_00	17105435	17118299	+
tig00000940	13759	38	10.97				Tb1125_00	16974839	16988598	+
tig00000941	23531	35	9.04				Tb1125_00	19410567	19434098	+
tig00000942	16548	2	1.45				Tb1125_02	103892	120440	+
tig00000943	40841	143	22.37				Tb1125_00	41371	82212	+
tig00000944	46486	103	12.57				Tb1125_00	16821745	16868231	+
tig00000945	13481	1	1				Tb1125_00	13496106	13509587	+
tig00000946	76177	121	8.95				Tb1125_00	7819402	7895579	+
tig00000947	19254	48	12.36		yes		Tb1125_00	16802391	16821645	+
tig00000948	19591	5	3.61				Tb1125_00	16782700	16802291	+
tig00000949	15455	2	1.43				Tb1125_00	16692585	16708040	+
tig00000950	26484	29	7.81	yes	yes	no	Tb1125_00	16600719	16627203	+
tig00000951	14060	18	8.73				Tb1125_00	19616721	19630781	+
tig00000952	16390	23	6.42				Tb1125_00	24844198	24860588	+
tig00000953	19109	19	7.17				Tb1125_00	16555766	16574875	+
tig00000954	22241	65	16.67				Tb1125_00	21472435	21494676	+
tig00000955	17265	44	10.93				Tb1125_00	11782660	11799925	+
tig00000956	13206	4	1.7				Tb1125_00	16450586	16463792	+
tig00000957	17601	84	16.58				Tb1125_00	16432885	16450486	+
tig00000958	14056	11	6.35				Tb1125_00	18696508	18710564	+
tig00000959	12487	7	2.77				Tb1125_00	6525476	6537963	+
tig00000960	21569	37	8.63				Tb1125_00	20424801	20446370	+
tig00000961	18557	65	15.36				Tb1125_00	16247069	16265626	+
tig00000962	20226	17	6.23				Tb1125_00	16191363	16211589	+
tig00000963	25488	26	10.8				Tb1125_00	16165775	16191263	+
tig00000964	15015	58	17.49				Tb1125_00	16133707	16148722	+
tig00000965	33444	68	11.91				Tb1125_00	22583879	22617323	+
tig00000966	14749	2	1.76				Tb1125_00	15851233	15865982	+
tig00000967	26481	72	16.18		yes		Tb1125_00	15810744	15837225	+
tig00000968	17455	98	30.45				Tb1125_00	11855861	11873316	+
tig00000969	22001	35	8.28				Tb1125_00	15788643	15810644	+
tig00000970	12230	1	1				Tb1125_00	15616697	15628927	+
tig00000971	13749	2	1.79				Tb1125_00	28078846	28092595	+
tig00000972	24088	27	5.98				Tb1125_00	15524101	15548189	+
tig00000290	417447	1072	16.6			yes	Tb1125_09	3153381	3570828	-	Mini	Genebank: APD74623.1 (1125.4091); APD73055.1 (1125.210); APD73526.1 (1125.1299); APD72992.1 (1125.135); APD75417.1 (1125.5313); APD73679.1 (1125.1483); APD73519.1 (1125.1287); AGH60555.1 (VSG1635); APD75591.1 (1125.5522); APD75405.1 (1125.5298); APD74377.1 (1125.2977); APD72967.1 (1125.103); AGH59068.1 (VSG3019, partial); APD74940.1 (1125.4727); APD74099.1 (1125.2632); APD73754.1 (1125.1570); APD…
tig00000974	19761	35	13.78	yes		no	Tb1125_00	15464804	15484565	+
tig00000975	19869	7	2.23				Tb1125_00	693834	713703	+
tig00000241	417969	781	13.6				Tb1125_05	3122471	3540440	+	Mini
tig00000240	525718	1203	15.33			yes	Tb1125_00	4932627	5458345	+	Mini	Genebank: APD73793.1 (1125.1620); APD73436.1 (1125.1193); APD73267.1 (1125.513); APD73725.1 (1125.1538); APD75414.1 (1125.5310); APD74303.1 (1125.2889, partial); APD74522.1 (1125.3171); AGH60416.1 (VSG1488); APD73261.1 (1125.504); APD73953.1 (1125.2065, partial); APD74093.1 (1125.2624); APD73449.1 (1125.1207); APD75805.1 (1125.5781); APD75197.1 (1125.5029, partial ); APD73261.1 (1125.504); APD734…
tig00000978	16217	28	9.96	yes		no	Tb1125_00	15200433	15216650	+
tig00000979	32249	64	18.63				Tb1125_00	177991	210240	+		Maxicircle kDNA
tig00000980	17252	4	1.85				Tb1125_00	15109462	15126714	+		Maxicircle kDNA
tig00000981	19269	241	67.8				Tb1125_00	8662449	8681718	+		Maxicircle kDNA
tig00000982	13679	18	4.94				Tb1125_00	14788920	14802599	+
tig00000983	12198	15	5.4				Tb1125_00	25463800	25475998	+
tig00000984	22378	23	5.6				Tb1125_00	14944719	14967097	+
tig00000985	20266	12	4.39				Tb1125_00	24614562	24634828	+
tig00000986	31579	9	2.79				Tb1125_00	14741625	14773204	+
tig00000987	26699	9	2.21				Tb1125_00	14694016	14720715	+
tig00000988	41676	219	32.75				Tb1125_00	14652240	14693916	+
tig00000989	14707	9	5.2	yes		no	Tb1125_00	12705329	12720036	+
tig00000990	24734	14	6.52	yes		no	Tb1125_00	14530940	14555674	+
tig00000582	1496372	8759	34.49				Tb1125_09	1641407	3137779	-
tig00000477	1582362	9062	33.84			no	Tb1125_00	10115456	11697818	+		Contain normal coding genes like CDC6, dynein heavy chain
tig00000993	30267	126	54.03	yes		no	Tb1125_00	14370022	14400289	+
tig00000994	25106	1	1	yes		no	Tb1125_00	13992725	14017831	+
tig00000478	3389213	19253	33.46			no	Tb1125_10	1359918	4749131	-		Chr10 PAG1 locus

## Sheet: Assembly statistics
S1 Table: Assembly statistics
Busco summary for genome assembly
Gene predictor used	metaeuk	augustus
Tb927	C:55.7%[S:49.0%,D:6.7%],F:8.2%,M:36.1%,n:255	C:53.7%[S:49.0%,D:4.7%],F:7.5%,M:38.8%,n:255
EATRO	C:55.6%[S:52.5%,D:3.1%],F:8.2%,M:36.2%,n:255	C:53.3%[S:50.2%,D:3.1%],F:7.8%,M:38.9%,n:255
Busco summary for predicted proteins
TRUE927	C:57.3%[S:52.2%,D:5.1%],F:6.7%,M:36.0%,n:255
EATRO	C:57.6%[S:53.3%,D:4.3%],F:6.3%,M:36.1%,n:255
Busco summary for transcript assembly
TRUE927	C:55.7%[S:49.0%,D:6.7%],F:8.2%,M:36.1%,n:255
EATRO	C:55.7%[S:23.9%,D:31.8%],F:8.6%,M:35.7%,n:255
Quast assessment with reference genome (TREU927)
Summary
# contigs	842
Total length (bp)	64099664
Largest contig	3389213
Reference length	35826294
GC (%)	42.8
Reference GC (%)	45.49
N50	249339
NG50	564908
N75	58236
NG75	315383
L50	55
LG50	16
L75	180
LG75	36
# misassemblies	1523
# misassembled contigs	388
Misassembled contigs length	33796612
# local misassemblies	3285
# scaffold gap ext. mis.	0
# scaffold gap loc. mis.	0
# unaligned mis. contigs	277
# unaligned contigs	16 + 569 part
Unaligned length	23665656
Genome fraction (%)	72.058
Duplication ratio	1.567
# N's per 100 kbp	0
# mismatches per 100 kbp	2719.07
# indels per 100 kbp	266.79
# genomic features	50975 + 3309 part
Largest alignment	962046
Total aligned length	39930360
NA50	6088
NGA50	97079
NGA75	14355
LA50	929
LGA50	81
LGA75	393
K-mer-based compl. (%)	36.84
K-mer-based cor. length (%)	38.91
K-mer-based mis. length (%)	22.61
# k-mer-based misjoins	38
Misassemblies report
# misassemblies	1523
# contig misassemblies	1523
# c. relocations	714
# c. translocations	800
# c. inversions	9
# scaffold misassemblies	0
# s. relocations	0
# s. translocations	0
# s. inversions	0
# misassembled contigs	388
Misassembled contigs length	33796612
# local misassemblies	3285
# scaffold gap ext. mis.	0
# scaffold gap loc. mis.	0
# unaligned mis. contigs	277
# mismatches	701763
# indels	68857
# indels (<= 5 bp)	59381
# indels (> 5 bp)	9476
Indels length	258031
Unaligned
# fully unaligned contigs	16
Fully unaligned length	368789
# partially unaligned contigs	569
Partially unaligned length	23296867
# N's	0

## Sheet: Mapping comparison
S1 Table: Mapping comparison
Library	EATRO1125 (%)	TREU927 (%)
Slender bloodstream forms	98.9	94.57
Early procyclic forms	99.59	98.83
MG D3	76.71	76.18
MG D7	89.94	89.35
MG D11	59.82	59.38
MG D15	57.92	57.33
MG D28	63.23	62.66
PV	19.76	19.65
SG	41.64	39.97
ChIP input	95.23	77.58
