# Supplementary material for: Developmental changes and metabolic reprogramming during establishment of infection and progression of Trypanosoma brucei brucei through its insect host
Source: PLoS Negl Trop Dis. 2021 Sep 20;15(9):e0009504. doi: 10.1371/journal.pntd.0009504 (PMC8483307; doi:10.1371/journal.pntd.0009504)
Supplement: S2 Table — Sl: slender bloodstream forms; St: stumpy bloodstream forms; MG3: midgut day 3; MG7: midgut day 7; MG15: midgut day 15; PV: proventriculus, SG: salivary glands. Three biological replicates were performed for each tsetse-derived sample. (XLSX) [file pntd.0009504.s004.xlsx]

## Sheet: RPM mean
S2 Table: RPM mean
Gene ID	Slender	Stumpy	MG D3	MG D7	MG D11	MG D15	MG D28	PV D28	SG D28	Gene ID	Gene Name	# TM Domains	Product Description
Tb04.24M18.150	22.37	25.78	18.95	15.41	16.88	20.45	24.03	25.53	11.96	Tb04.24M18.150	null	0	hypothetical protein, conserved
Tb04.3I12.100	22.4	36.27	10.43	11.44	8.15	14.35	10.77	8.48	5.54	Tb04.3I12.100	null	3	hypothetical protein
Tb05.30F7.410	0.11	0.27	0	0	0	0.26	0.56	0	0	Tb05.30F7.410	null	0	hypothetical protein
Tb05.5K5.10	0.66	1.67	1.37	0	0	0.26	0	0	0	Tb05.5K5.10	null	0	conserved hypothetical protein, conserved (fragment)
Tb05.5K5.100	33.88	32.39	39.09	40.6	49.15	35.46	34.74	43.96	32.94	Tb05.5K5.100	null	0	hypothetical protein, conserved
Tb05.5K5.110	67.43	91.27	71.18	97.32	105.58	109.97	90.12	96.03	78.41	Tb05.5K5.110	null	0	major vault protein, putative
Tb05.5K5.120	32.48	44	29.39	26.93	36.64	29.82	37.68	40.15	36.95	Tb05.5K5.120	null	0	hypothetical protein, conserved
Tb05.5K5.130	172.2	93.73	232.6	301.52	247.16	193.28	171.43	170.93	118.61	Tb05.5K5.130	null	0	paraflagellar rod component par4, putative
Tb05.5K5.140	18.6	18.18	23.91	18.76	19.25	24.47	27.99	59.71	62.11	Tb05.5K5.140	null	0	Trypanosoma specific protein, unknown function
Tb05.5K5.150	158.26	135.6	106.11	86.36	85.31	94.23	119.49	382.4	279.66	Tb05.5K5.150	null	0	small GTP-binding protein, putative
Tb05.5K5.160	63.47	46.11	73.67	119.79	104.07	77.59	69.98	103.43	109.58	Tb05.5K5.160	null	0	hypothetical protein, conserved
Tb05.5K5.170	64.79	32.99	68.77	45.14	51.98	53.07	65.52	51.02	62.77	Tb05.5K5.170	null	7	elongation of very long chain fatty acids protein, putative
Tb05.5K5.180	21.47	32.3	25.32	21.97	29.23	36.43	31.82	106.09	21.63	Tb05.5K5.180	null	1	receptor-type adenylate cyclase GRESAG 4, putative
Tb05.5K5.190	37.01	61.68	43.59	53.71	72.37	73.01	62.93	244.42	47.27	Tb05.5K5.190	null	1	receptor-type adenylate cyclase GRESAG 4, putative
Tb05.5K5.20	39.28	36.01	36.18	17.27	38.17	34.88	36.7	57.19	48.91	Tb05.5K5.20	null	3	hypothetical protein, conserved
Tb05.5K5.200	16.97	20.18	9.67	6.02	16.19	12.23	14.85	7.39	5.1	Tb05.5K5.200	null	0	guanine deaminase, putative
Tb05.5K5.210	96.29	81.26	32.5	36.14	32.52	31.93	36.27	15.79	88.38	Tb05.5K5.210	null	2	hypothetical protein
Tb05.5K5.220	62.93	44.73	9.13	17.24	15.49	13.3	18.71	5.84	47.95	Tb05.5K5.220	null	2	hypothetical protein
Tb05.5K5.230	14.94	9.76	2.33	0.65	1.49	2.34	2.09	0	7.43	Tb05.5K5.230	null	1	RAB GTP-binding protein, degenerate
Tb05.5K5.240	29.77	28.16	8.98	5.96	7.94	7.7	7.44	0	23.49	Tb05.5K5.240	null	1	expression site-associated gene 3 (ESAG3) protein, putative
Tb05.5K5.250	4.55	7.33	5.71	12.2	9.31	7.13	5.76	1.55	5.82	Tb05.5K5.250	null	0	hypothetical protein
Tb05.5K5.260	47.39	45.82	18.19	21.77	27.92	22.82	21.47	7.31	27.45	Tb05.5K5.260	null	0	variant surface glycoprotein (VSG), putative
Tb05.5K5.270	11.45	19.65	0.24	2.97	8.64	2.46	2.6	0	1.46	Tb05.5K5.270	null	0	expression site-associated gene 9 (ESAG9), frameshift
Tb05.5K5.280	25.38	17.84	0.24	1.04	2.86	1.75	2.1	0	5.09	Tb05.5K5.280	null	0	expression site-associated gene 1 (ESAG1), point mutation
Tb05.5K5.290	4.86	3.55	3.98	0.78	1.79	1.9	2.56	0	4.81	Tb05.5K5.290	null	0	hypothetical protein
Tb05.5K5.30	18.53	22.85	37.79	46.92	34.52	42	36.72	40.67	12.01	Tb05.5K5.30	null	0	serine/threonine protein phosphatase, putative
Tb05.5K5.300	0	0	0	0	0	0	0	0	0	Tb05.5K5.300	null	1	variant surface glycoprotein, degenerate
Tb05.5K5.310	0.77	0.5	0	0	0	0	0	0	0	Tb05.5K5.310	null	1	expression site-associated gene 3 (ESAG3), degenerate
Tb05.5K5.320	0	0	0	0	0	0	0	0	0	Tb05.5K5.320	null	0	variant surface glycoprotein (VSG), putative
Tb05.5K5.330	0	0.02	0	0	0	0	0	0	0	Tb05.5K5.330	null	0	variant surface glycoprotein, point mutation
Tb05.5K5.340	0	0	0	0	0	0	0	0	0	Tb05.5K5.340	null	0	variant surface glycoprotein, degenerate
Tb05.5K5.350	0.66	0.43	0	0	0	0	0	0	0	Tb05.5K5.350	null	0	expression site-associated gene 3 (ESAG3), degenerate
Tb05.5K5.360	0	0	0	0	0	0	0	0	0	Tb05.5K5.360	null	0	variant surface glycoprotein, point mutation
Tb05.5K5.370	0	0	0	0	0	0	0	0	0	Tb05.5K5.370	null	0	variant surface glycoprotein, degenerate
Tb05.5K5.380	0.02	0.06	0	0	0	0	0	0	0	Tb05.5K5.380	null	0	variant surface glycoprotein (VSG, pseudogene), putative
Tb05.5K5.390	0.02	0.02	0	0	0	0	0	0	0	Tb05.5K5.390	null	0	variant surface glycoprotein, degenerate
Tb05.5K5.40	57.88	35.82	52.63	45.34	38.04	28.53	40.71	25.07	63.46	Tb05.5K5.40	null	0	hypothetical protein, conserved
Tb05.5K5.400	0.06	0	0	0	0	0	0	0	0	Tb05.5K5.400	null	0	variant surface glycoprotein, interrupted
Tb05.5K5.410	0.34	0	0	0	0	0	0.12	0	0	Tb05.5K5.410	null	0	variant surface glycoprotein, degenerate
Tb05.5K5.420	16.28	4.07	0	0	0	0	0.2	0	1.45	Tb05.5K5.420	null	0	variant surface glycoprotein (VSG, pseudogene), putative
Tb05.5K5.430	0	0	0	0	0	0	0	0	0	Tb05.5K5.430	null	0	variant surface glycoprotein (VSG), putative
Tb05.5K5.440	0.02	0	0	0	0	0	0	0	0	Tb05.5K5.440	null	0	variant surface glycoprotein, point mutation
Tb05.5K5.450	0	0	0	0	0	0	0	0	0	Tb05.5K5.450	null	0	variant surface glycoprotein, frameshift
Tb05.5K5.460	0	0	0	0	0	0	0	0	0	Tb05.5K5.460	null	0	variant surface glycoprotein (VSG), pseudogene
Tb05.5K5.470	0	0	0	0	0	0	0	0	0	Tb05.5K5.470	null	1	variant surface glycoprotein, frameshift
Tb05.5K5.480	0	0	0	0	0	0	0	0	0	Tb05.5K5.480	null	0	variant surface glycoprotein, degenerate
Tb05.5K5.490	0	0	0	0	0	0	0	0	0	Tb05.5K5.490	null	0	variant surface glycoprotein (VSG, pseudogene), putative
Tb05.5K5.50	52.11	39.49	50.29	30.54	35.25	41.86	36.41	68.74	83.23	Tb05.5K5.50	null	0	hypothetical protein, conserved
Tb05.5K5.500	81.76	22.17	1.37	0.32	0	1.08	2.45	0	20.77	Tb05.5K5.500	null	0	expression site-associated gene 3 (ESAG3), degenerate
Tb05.5K5.510	0	0	0	0	0	0	0	0	0	Tb05.5K5.510	null	1	phosphoglycan beta 1,3 galactosyltransferase, degenerate
Tb05.5K5.520	0.04	0.04	0	0	0	0	3.42	0	88.52	Tb05.5K5.520	null	1	variant surface glycoprotein, degenerate
Tb05.5K5.530	0.04	0	0	0	0	0	0.32	0	0	Tb05.5K5.530	null	0	variant surface glycoprotein (VSG), putative
Tb05.5K5.540	0.02	0	0	0	0	0	0	0	0	Tb05.5K5.540	null	0	variant surface glycoprotein, degenerate
Tb05.5K5.60	36.57	28.9	21.04	25.33	26.88	24.96	27.79	37.58	30.77	Tb05.5K5.60	null	0	hypothetical protein, conserved
Tb05.5K5.70	130.51	153.98	143.53	138.17	165.65	122.72	153.17	49.56	60.48	Tb05.5K5.70	null	0	nucleolar RNA helicase II, putative
Tb05.5K5.80	39.32	33.86	18.2	42.37	34.89	33.77	22.33	14.31	25.15	Tb05.5K5.80	null	0	calcium/calmodulin-dependent protein kinase, putative
Tb05.5K5.90	23.11	16.04	19.76	17.37	11.92	19.9	19.85	31.54	22.47	Tb05.5K5.90	null	0	dynein light chain, putative
Tb06.3A7.270	82.95	128.99	88.06	81.63	77.46	77.42	72.69	65.04	57.75	Tb06.3A7.270	null	0	hypothetical protein, conserved
Tb06.3A7.960	181.57	173.42	76.11	84.69	117.2	91.1	107.64	94.98	560.25	Tb06.3A7.960	null	0	hypothetical protein
Tb07.11L3.100	17.81	29.91	34.35	44.68	44.67	48.13	39.37	43.7	18.36	Tb07.11L3.100	null	0	SUMO-interacting motif-containing protein
Tb07.11L3.90	12.11	31.19	30.63	27.83	33.94	40.44	27.69	16.97	16.38	Tb07.11L3.90	ZC3H18	0	zinc finger protein family member, putative
Tb07.30D13.110	22.18	19.39	22.88	13.43	18.87	25.13	22.57	16.17	12.89	Tb07.30D13.110	null	3	hypothetical protein, conserved (pseudogene)
Tb07.30D13.130	18.37	21.71	24.49	28.41	36.94	29.15	31.33	18.9	16.1	Tb07.30D13.130	null	0	hypothetical protein, conserved (pseudogene)
Tb07.30D13.160	28.78	27.6	23.32	14.8	37.61	26.18	36.36	16.25	10.27	Tb07.30D13.160	null	3	hypothetical protein, conserved (pseudogene)
Tb07.30D13.180	50.03	61.62	53.1	67.15	75.36	74.6	82.76	39.52	58.09	Tb07.30D13.180	null	0	hypothetical protein, conserved (pseudogene)
Tb07.30D13.60	51.82	51.83	66.58	39.28	44.05	47.49	58.86	38.97	32.5	Tb07.30D13.60	null	3	hypothetical protein, conserved (pseudogene)
Tb07.30D13.80	28.64	34.51	24.7	30.09	37.64	35.48	41.16	29.85	29.13	Tb07.30D13.80	null	0	hypothetical protein, conserved (pseudogene)
Tb08.27P2.110	1.73	0.33	0.24	0.06	0.48	0.41	3.05	0	2.18	Tb08.27P2.110	null	6	PAP2 superfamily, putative
Tb08.27P2.120	0.09	0.05	0	0	0	0	0	0	0	Tb08.27P2.120	null	0	variant surface glycoprotein, degenerate
Tb08.27P2.140	0.04	0	0	0	0	0	0	0	0	Tb08.27P2.140	null	0	variant surface glycoprotein (VSG, atypical), putative
Tb08.27P2.150	0	0.02	0	0	0	0	0	0	0	Tb08.27P2.150	null	0	variant surface glycoprotein, degenerate
Tb08.27P2.160	45.23	13.28	0	0	0	0.29	0	2.18	9.1	Tb08.27P2.160	null	0	expression site-associated gene 3 (ESAG3), degenerate
Tb08.27P2.165	0	0	0	0	0	0	0	0	0	Tb08.27P2.165	null	0	variant surface glycoprotein (VSG, pseudogene), putative
Tb08.27P2.190	0	0	0	0	0	0	0	0	0	Tb08.27P2.190	null	0	variant surface glycoprotein, degenerate
Tb08.27P2.210	0.15	0	0	0	0	0	0	0	0	Tb08.27P2.210	null	0	variant surface glycoprotein, degenerate
Tb08.27P2.220	0	0	0	0	0	0	0	0	0	Tb08.27P2.220	null	0	variant surface glycoprotein (VSG, atypical), putative
Tb08.27P2.230	0.96	0	0	0	0	0	0	0	0	Tb08.27P2.230	null	0	variant surface glycoprotein, degenerate
Tb08.27P2.240	0.13	0	0	0	0	0	0	0	0	Tb08.27P2.240	null	0	variant surface glycoprotein (VSG), putative
Tb08.27P2.250	1.85	0.75	0	0	0	0	0	0	0	Tb08.27P2.250	null	0	expression site-associated gene 3 (ESAG3), frameshift
Tb08.27P2.260	958.81	177.74	0.12	0	0	0	0.41	0	0	Tb08.27P2.260	null	0	variant surface glycoprotein (VSG, atypical), putative
Tb08.27P2.270	0	0.02	0	0	0	0	0	0	0	Tb08.27P2.270	null	0	variant surface glycoprotein, frameshift
Tb08.27P2.290	0	0	0	0	0	0	0	0	0	Tb08.27P2.290	null	0	variant surface glycoprotein (VSG, atypical), putative
Tb08.27P2.310	0	0	0	0	0	0	0	0	1.54	Tb08.27P2.310	null	0	variant surface glycoprotein, degenerate
Tb08.27P2.330	17.3	7.64	0.12	0.13	2.62	0.53	0.41	0	12.09	Tb08.27P2.330	null	0	expression site-associated gene 3 (ESAG3), degenerate
Tb08.27P2.340	0.04	0	0	0	0	0	0	0	0	Tb08.27P2.340	null	0	variant surface glycoprotein, degenerate
Tb08.27P2.370	0	0	0	0	0	0	0	0	0	Tb08.27P2.370	null	0	variant surface glycoprotein, degenerate
Tb08.27P2.380	0.02	0.02	0	0	0	0	0	0	0	Tb08.27P2.380	null	0	variant surface glycoprotein, degenerate
Tb08.27P2.390	0	0	0	0	0	0	0	0	0	Tb08.27P2.390	null	0	variant surface glycoprotein, frameshift
Tb08.27P2.400	1.39	1.13	0	0.06	0.24	0	0.2	0	0	Tb08.27P2.400	null	0	expression site-associated gene 3 (ESAG3), degenerate
Tb08.27P2.410	0	0	0	0	0	0	0	0	0	Tb08.27P2.410	null	0	variant surface glycoprotein, degenerate, interrupted
Tb08.27P2.435	0.02	0	0	0	0	0	0	0	0	Tb08.27P2.435	null	0	variant surface glycoprotein, fragment
Tb08.27P2.460	0	0	0	0	0	0	0	0	0	Tb08.27P2.460	null	0	variant surface glycoprotein (VSG), putative
Tb08.27P2.480	0	0	0	0	0	0	0	0	0	Tb08.27P2.480	null	0	variant surface glycoprotein, degenerate
Tb08.27P2.490	0	0	0	0	0	0	0	0	0	Tb08.27P2.490	null	0	variant surface glycoprotein, degenerate
Tb08.27P2.50	0.96	0.59	0.12	0	0	0	0.2	0	1.82	Tb08.27P2.50	null	0	hypothetical protein
Tb08.27P2.510	0	0	0	0	0	0	0	0	0	Tb08.27P2.510	null	0	variant surface glycoprotein, degenerate
Tb08.27P2.520	0.02	0	0	0	0	0	0	0	0	Tb08.27P2.520	null	1	expression site-associated gene 3 (ESAG3), degenerate
Tb08.27P2.530	0.02	0	0	0	0	0	0	0	0	Tb08.27P2.530	null	0	variant surface glycoprotein, point mutation
Tb08.27P2.550	0	0	0	0	0	0	0	0	0	Tb08.27P2.550	null	0	variant surface glycoprotein, degenerate
Tb08.27P2.555	0	0.02	0	0	0	0	0	0	0	Tb08.27P2.555	null	1	phosphoglycan beta 1,3 galactosyltransferase, degenerate
Tb08.27P2.565	0	0	0	0	0	0	0	0	0	Tb08.27P2.565	null	0	variant surface glycoprotein, fragment
Tb08.27P2.580	0	0	0	0	0	0	0	0	0	Tb08.27P2.580	null	0	variant surface glycoprotein, frameshift
Tb08.27P2.60	4.5	3.11	4.87	5.74	5.88	4.66	5.15	0	4.81	Tb08.27P2.60	null	0	hypothetical protein
Tb08.27P2.610	0.02	0	0	0	0	0	0	0	0	Tb08.27P2.610	null	0	variant surface glycoprotein, degenerate
Tb08.27P2.620	0.02	0	0	0	0	0	0	0	0	Tb08.27P2.620	null	0	variant surface glycoprotein, degenerate
Tb08.27P2.630	0	0	0	0	0	0	0	0	0	Tb08.27P2.630	null	0	variant surface glycoprotein, degenerate
Tb08.27P2.640	0	0	0	0	0	0	0	0	0	Tb08.27P2.640	null	0	variant surface glycoprotein, degenerate
Tb08.27P2.650	0	0	0	0	0	0	0	0	0	Tb08.27P2.650	null	0	variant surface glycoprotein (VSG, pseudogene), putative
Tb08.27P2.660	0	0	0.12	0	0	0	0	0	0	Tb08.27P2.660	null	0	variant surface glycoprotein, degenerate
Tb08.27P2.670	0	0	0	0	0	0	0	0	0	Tb08.27P2.670	null	1	variant surface glycoprotein (VSG, atypical), putative
Tb08.27P2.680	0	0	0	0	0	0	0	0	0	Tb08.27P2.680	null	0	variant surface glycoprotein, degenerate
Tb08.27P2.690	0	0	0	0	0	0	0	0	0	Tb08.27P2.690	null	0	variant surface glycoprotein, degenerate
Tb08.27P2.70	1.26	0.49	1.44	1.76	3.22	5.29	2.37	0	0.36	Tb08.27P2.70	null	0	hypothetical protein
Tb08.27P2.710	0	0	0	0	0	0	0	0	0	Tb08.27P2.710	null	0	variant surface glycoprotein, degenerate
Tb08.27P2.720	0	0	0	0	0	0	0	0	0	Tb08.27P2.720	null	0	variant surface glycoprotein (VSG, pseudogene), putative
Tb08.27P2.80	3.77	2.19	2.57	6.68	5.36	4.65	4.23	0	1.09	Tb08.27P2.80	null	0	hypothetical protein
Tb08.27P2.90	2.83	1.04	3.53	7.33	13.83	7.84	7.25	0	1.45	Tb08.27P2.90	null	0	hypothetical protein
Tb09.v4.0009	0	0	0	0	0	0	0	0	0	Tb09.v4.0009	null	2	receptor-type adenylate cyclase, putative
Tb09.v4.0010	0	0	0	0	0	0	0	0	0	Tb09.v4.0010	null	1	variant surface glycoprotein (VSG), pseudogene
Tb09.v4.0011	0	0	0	0	0	0	0	0	0	Tb09.v4.0011	null	0	variant surface glycoprotein (VSG), putative
Tb09.v4.0012	0	0	0	0	0	0	0	0	0	Tb09.v4.0012	null	0	variant surface glycoprotein (VSG), putative
Tb09.v4.0013	0	0	0	0	0	0	0	0	0	Tb09.v4.0013	null	0	retrotransposon hot spot (RHS) protein, putative
Tb09.v4.0014	0	0	0	0	0	0	0	0	0	Tb09.v4.0014	null	0	hypothetical protein
Tb09.v4.0015	0	0	0	0	0	0	0	0	0	Tb09.v4.0015	null	0	hypothetical protein
Tb09.v4.0016	40.9	40.28	10.53	9.92	21.4	19.61	18.08	11.5	26.44	Tb09.v4.0016	null	1	expression site- associated gene (ESAG) protein, putative
Tb09.v4.0017	22.61	21.57	6.8	10.88	6.45	8.21	10.93	4.2	15	Tb09.v4.0017	null	0	rab1 (small gtp-binding protein rab1, putative)
Tb09.v4.0018	5.9	2.93	0.84	2.97	1.49	3.75	2.14	1.55	5.62	Tb09.v4.0018	null	1	expression site-associated gene 3 (ESAG3) protein, putative
Tb09.v4.0020	0.02	0.14	0	0	0	0	0	0	0	Tb09.v4.0020	null	0	hypothetical protein
Tb09.v4.0021	0.02	0	0	0	0	0	0	0	0	Tb09.v4.0021	null	0	variant surface glycoprotein (VSG, pseudogene), putative
Tb09.v4.0022	0	0	0	0	0	0	0	0	0	Tb09.v4.0022	null	0	variant surface glycoprotein (VSG, pseudogene), putative
Tb09.v4.0023	0.02	0	0	0	0	0	0	0	0	Tb09.v4.0023	null	0	variant surface glycoprotein (VSG), putative
Tb09.v4.0024	0.4	0.17	0	0	0	0	0	0	0	Tb09.v4.0024	null	1	variant surface glycoprotein, degenerate
Tb09.v4.0025	0	0	0	0	0	0	0	0	0	Tb09.v4.0025	null	0	variant surface glycoprotein (VSG, pseudogene), putative
Tb09.v4.0026	0	0	0	0	0	0	0	0	0	Tb09.v4.0026	null	0	variant surface glycoprotein (VSG), putative
Tb09.v4.0027	0	0	0	0	0	0	0	0	0	Tb09.v4.0027	null	2	expression site-associated gene 3 (ESAG3), degenerate
Tb09.v4.0028	0	0	0	0	0	0	0	0	0	Tb09.v4.0028	null	0	variant surface glycoprotein, fragment
Tb09.v4.0029	0.38	0	0	0	0	0	0	0	0	Tb09.v4.0029	null	0	variant surface glycoprotein (VSG, pseudogene), putative
Tb09.v4.0030	0.04	0.16	0	0	0	0	0	0	0	Tb09.v4.0030	null	0	variant surface glycoprotein (VSG), putative
Tb09.v4.0031	0	0	0	0	0	0	0	0	0	Tb09.v4.0031	null	0	variant surface glycoprotein (VSG), putative
Tb09.v4.0032	0.02	0	0	0	0	0	0	0	0	Tb09.v4.0032	null	0	variant surface glycoprotein (VSG, pseudogene), putative
Tb09.v4.0033	6.17	3.43	0	0	0	0	0.32	0	3.36	Tb09.v4.0033	null	1	expression site-associated gene 3 (ESAG3), fragment
Tb09.v4.0034	0.02	0	0	0	0	0	0	0	0	Tb09.v4.0034	null	0	variant surface glycoprotein (VSG, pseudogene), putative
Tb09.v4.0035	0	0	0	0	0	0	0	0	0	Tb09.v4.0035	null	0	variant surface glycoprotein (VSG, pseudogene), putative
Tb09.v4.0036	0.47	0	0	0	0	0	0	0	0	Tb09.v4.0036	null	0	variant surface glycoprotein (VSG, pseudogene), putative
Tb09.v4.0037	0	0	0	0	0	0	0	0	0	Tb09.v4.0037	null	1	variant surface glycoprotein (VSG, pseudogene), putative
Tb09.v4.0038	0	0	0	0	0	0	0	0	0	Tb09.v4.0038	null	1	UDP-Gal or UDP-GlcNAc-dependent glycosyltransferase (pseudogene), putative
Tb09.v4.0039	0.02	0	0	0	0	0	0	0	0	Tb09.v4.0039	null	0	variant surface glycoprotein (VSG, pseudogene), putative
Tb09.v4.0040	0	0	0	0	0	0	0	0	0	Tb09.v4.0040	null	0	variant surface glycoprotein (VSG, pseudogene), putative
Tb09.v4.0041	2.07	1.63	0.72	0.71	0.24	2.34	2	0	2.91	Tb09.v4.0041	null	0	leucine-rich repeat protein (LRRP), fragment
Tb09.v4.0042	0.58	0.67	1.37	0	0.24	0.26	0.44	0	1.54	Tb09.v4.0042	null	0	leucine-rich repeat protein (LRRP, pseudogene), putative
Tb09.v4.0043	0.06	0.05	0	0	0	0	0	0	0	Tb09.v4.0043	null	0	variant surface glycoprotein (VSG, pseudogene), putative
Tb09.v4.0044	0	0.02	0	0	0	0	0	0	0.36	Tb09.v4.0044	null	0	variant surface glycoprotein (VSG, pseudogene), putative
Tb09.v4.0045	0	0.04	0	0	0	0	0	0	0	Tb09.v4.0045	null	0	expression site-associated gene 3 (ESAG3, pseudogene), putative
Tb09.v4.0046	0.04	0.03	0	0	0.24	0	0.12	0	3.07	Tb09.v4.0046	null	0	variant surface glycoprotein (VSG, pseudogene), putative
Tb09.v4.0047	0	0	0	0	0	0	0	0	0	Tb09.v4.0047	null	0	variant surface glycoprotein (VSG, pseudogene), putative
Tb09.v4.0048	0	0	0	0	0	0	0	0	0.73	Tb09.v4.0048	null	0	variant surface glycoprotein (VSG, pseudogene), putative
Tb09.v4.0049	0	0	0	0	0	0	0	0	0	Tb09.v4.0049	null	0	variant surface glycoprotein, degenerate
Tb09.v4.0050	0.06	0	0	0	0	0	0	0	0	Tb09.v4.0050	null	0	variant surface glycoprotein (VSG), putative
Tb09.v4.0051	0.02	0	0	0	0	0	0	0	0	Tb09.v4.0051	null	0	variant surface glycoprotein (VSG), putative
Tb09.v4.0052	0	0	0	0	0	0	0	0	0	Tb09.v4.0052	null	0	variant surface glycoprotein (VSG, pseudogene), putative
Tb09.v4.0053	0	0	0	0	0	0	0	0	0	Tb09.v4.0053	null	0	Trypanosomal VSG domain containing protein, putative
Tb09.v4.0054	0.04	0	0	0	0	0	0	0	0	Tb09.v4.0054	null	0	variant surface glycoprotein, fragment
Tb09.v4.0055	0	0	0	0	0	0	0	0	0	Tb09.v4.0055	null	0	variant surface glycoprotein (VSG, pseudogene), putative
Tb09.v4.0056	3.59	3.09	0.12	0.78	1.49	0.88	1.98	0	1.9	Tb09.v4.0056	null	0	variant surface glycoprotein (VSG, pseudogene), putative
Tb09.v4.0057	1.49	0.51	0	0	0	0	0.56	0	4.45	Tb09.v4.0057	null	0	variant surface glycoprotein (VSG, pseudogene), putative
Tb09.v4.0058	10.69	9.82	11.69	11.23	16.47	20.79	12.55	31.82	20.25	Tb09.v4.0058	null	1	hypothetical protein
Tb09.v4.0059	9.05	7.3	9.32	5.4	8.39	12.42	7.9	18.35	17.99	Tb09.v4.0059	null	1	hypothetical protein
Tb09.v4.0060	19.78	18.54	20.65	24.77	39.4	58.59	25.25	65.83	62.83	Tb09.v4.0060	null	1	hypothetical protein
Tb09.v4.0061	0.04	0.02	0	0	0	0	0	0	0	Tb09.v4.0061	null	0	variant surface glycoprotein (VSG, pseudogene), putative
Tb09.v4.0062	0	0	0	0	0	0	0	0	0	Tb09.v4.0062	null	0	expression site-associated gene 3 (ESAG3, pseudogene), putative
Tb09.v4.0063	0.17	0.16	0	0	0	0	0.2	0	0	Tb09.v4.0063	null	0	variant surface glycoprotein (VSG, pseudogene), putative
Tb09.v4.0064	7.87	6.16	1.97	1.82	1.73	1.94	3.34	0	4.08	Tb09.v4.0064	null	0	hypothetical protein
Tb09.v4.0065	50.18	27.34	1.49	2.34	2.75	1.6	2.62	4.28	13.26	Tb09.v4.0065	null	0	expression site-associated gene 1 (ESAG 1), putative
Tb09.v4.0066	107.26	73.87	68.91	66.58	72.61	74.42	62.57	34.22	48.92	Tb09.v4.0066	null	0	hypothetical protein
Tb09.v4.0067	118.11	99.33	87.03	123.26	99.27	59.47	86.09	45.82	71.75	Tb09.v4.0067	null	0	retrotransposon hot spot protein, pseudogene
Tb09.v4.0068	0.02	0.02	0	0	0	0	0	0	0	Tb09.v4.0068	null	0	variant surface glycoprotein, fragment
Tb09.v4.0069	0	0	0	0	0	0	0	0	0	Tb09.v4.0069	null	0	variant surface glycoprotein (VSG, pseudogene), putative
Tb09.v4.0070	0.62	0.02	0	0	0	0	0	0	0	Tb09.v4.0070	null	0	variant surface glycoprotein (VSG, pseudogene), putative
Tb09.v4.0071	0	0	0	0	0	0	0	0	0	Tb09.v4.0071	null	0	variant surface glycoprotein (VSG, pseudogene), putative
Tb09.v4.0072	0	0	0	0	0	0	0	0	0	Tb09.v4.0072	null	0	variant surface glycoprotein (VSG, pseudogene), putative
Tb09.v4.0073	0	0	0	0	0	0	0	0	0	Tb09.v4.0073	null	0	variant surface glycoprotein (VSG), putative
Tb09.v4.0074	0	0	0	0	0	0	0	0	0	Tb09.v4.0074	null	0	variant surface glycoprotein (VSG, pseudogene), putative
Tb09.v4.0075	0	0	0	0	0	0	0	0	0	Tb09.v4.0075	null	0	variant surface glycoprotein (VSG, pseudogene), putative
Tb09.v4.0076	0	0	0	0	0	0	0	0	0	Tb09.v4.0076	null	0	variant surface glycoprotein (VSG, pseudogene), putative
Tb09.v4.0077	0	0	0	0	0	0	0	0	0	Tb09.v4.0077	null	0	variant surface glycoprotein (VSG), putative
Tb09.v4.0078	0.06	0	0	0	0	0	0	0	0	Tb09.v4.0078	null	0	variant surface glycoprotein (VSHG, pseudogene), putative
Tb09.v4.0079	0	0	0	0	0	0	0	0	0	Tb09.v4.0079	null	0	variant surface glycoprotein, fragment
Tb09.v4.0080	0	0	0	0	0	0	0	0	0	Tb09.v4.0080	null	0	hypothetical protein, conserved
Tb09.v4.0081	0	0	0	0	0	0	0	0	0	Tb09.v4.0081	null	0	variant surface glycoprotein (VSG, pseudogene), putative
Tb09.v4.0082	0.02	0	0	0	0	0	0	0	0	Tb09.v4.0082	null	1	variant surface glycoprotein (VSG, pseudogene), putative
Tb09.v4.0083	1.79	1.31	0	0.06	0	0	0.2	0	1.54	Tb09.v4.0083	null	0	expression site-associated gene 3 (ESAG3), pseudogene
Tb09.v4.0084	0	0	0	0	0	0	0	0	0	Tb09.v4.0084	null	0	variant surface glycoprotein (VSG, pseudogene), putative
Tb09.v4.0085	0	0	0	0	0	0	0	0	0	Tb09.v4.0085	null	0	variant surface glycoprotein (VSG, pseudogene), putative
Tb09.v4.0086	0	0	0	0	0	0	0	0	0	Tb09.v4.0086	null	1	hypothetical protein, conserved
Tb09.v4.0087	0.15	0.03	0	0	0	0	0	0	0	Tb09.v4.0087	null	0	variant surface glycoprotein (VSG, pseudogene), putative
Tb09.v4.0088	0	0.02	0	0	0	0	0	0	0	Tb09.v4.0088	null	0	variant surface glycoprotein (VSG)
Tb09.v4.0089	0.02	0	0	0	0	0	0	0	0	Tb09.v4.0089	null	0	variant surface glycoprotein (VSG, pseudogene), putative
Tb09.v4.0090	0	0	0	0	0	0	0	0	0	Tb09.v4.0090	null	0	variant surface glycoprotein (VSG, pseudogene), putative
Tb09.v4.0091	0	0	0	0	0	0	0	0	0	Tb09.v4.0091	null	0	variant surface glycoprotein, fragment
Tb09.v4.0092	0	0.02	0	0	0	0	0	0	0	Tb09.v4.0092	null	0	variant surface glycoprotein (VSG, pseudogene), putative
Tb09.v4.0093	0	0	0	0	0	0	0	0	0	Tb09.v4.0093	null	0	variant surface glycoprotein, fragment
Tb09.v4.0094	0	0	0	0	0	0	0	0	0	Tb09.v4.0094	null	0	variant surface glycoprotein, fragment
Tb09.v4.0095	0	0	0	0	0	0	0	0	0	Tb09.v4.0095	null	0	variant surface glycoprotein, fragment
Tb09.v4.0096	0	0	0	0	0	0	0	0	0	Tb09.v4.0096	null	0	variant surface glycoprotein (VSG, pseudogene), putative
Tb09.v4.0097	0	0	0	0	0	0	0	0	0	Tb09.v4.0097	null	0	hypothetical protein, pseudogene
Tb09.v4.0098	0	0	0	0	0	0	0	0	0	Tb09.v4.0098	null	0	variant surface glycoprotein (VSG, pseudogene), putative
Tb09.v4.0099	0	0	0	0	0	0	0	0	0	Tb09.v4.0099	null	0	variant surface glycoprotein (VSG, pseudogene), putative
Tb09.v4.0100	0	0	0	0	0	0	0	0	0	Tb09.v4.0100	null	0	expression site-associated gene 3 (ESAG3), fragment
Tb09.v4.0101	0	0	0	0	0.24	0	0	0	0	Tb09.v4.0101	null	0	hypothetical protein, pseudogene
Tb09.v4.0102	0	0	0	0	0	0	0	0	0	Tb09.v4.0102	null	0	variant surface glycoprotein (VSG, atypical), putative
Tb09.v4.0103	0	0	0	0	0	0	0	0	0	Tb09.v4.0103	null	0	variant surface glycoprotein (VSG, pseudogene), putative
Tb09.v4.0104	0.56	0.44	0	0.19	0.24	0.7	0.36	0	0.73	Tb09.v4.0104	null	0	leucine-rich repeat protein 1 (LRRP1), fragment
Tb09.v4.0105	2.26	2.13	7.31	2.99	0.48	2.72	2.7	3.65	4.81	Tb09.v4.0105	null	0	hypothetical protein
Tb09.v4.0106	3.65	4.2	0.12	0.19	1.73	1.38	1.05	0	1.45	Tb09.v4.0106	null	11	nucleoside transporter 1, putative
Tb09.v4.0107	11.12	10.86	6.06	5.18	4.1	5.03	2.05	8.56	8.97	Tb09.v4.0107	null	1	expression site-associated gene 5 (ESAG5) protein, putative
Tb09.v4.0108	3.93	3.37	5.59	7.04	4.53	7.45	5.39	11.84	1.82	Tb09.v4.0108	null	0	expression site-associated gene 8 (ESAG8), pseudogene
Tb09.v4.0109	11.54	28.58	8.06	12.97	7.38	13.39	8.78	1.55	18.22	Tb09.v4.0109	null	0	hypothetical protein
Tb09.v4.0110	8.75	13.4	1.61	1.95	1.78	1.64	2.24	0	4	Tb09.v4.0110	null	0	hypothetical protein
Tb09.v4.0111	0	0	0	0	0	0	0	0	0	Tb09.v4.0111	null	0	variant surface glycoprotein (VSG, pseudogene), putative
Tb09.v4.0112	0	0	0	0	0	0	0	0	0	Tb09.v4.0112	null	1	variant surface glycoprotein (VSG, pseudogene), putative
Tb09.v4.0113	0	0	0	0	0	0	0	0	0	Tb09.v4.0113	null	0	variant surface glycoprotein (VSG, atypical), putative
Tb09.v4.0114	0	0	0	0	0	0	0	0	0	Tb09.v4.0114	null	0	variant surface glycoprotein (VSG, atypical), putative
Tb09.v4.0115	0	0	0	0	0	0	0	0	0	Tb09.v4.0115	null	0	expression site-associated gene 3 (ESAG3), pseudogene
Tb09.v4.0116	0	0	0	0	0	0	0	0	0	Tb09.v4.0116	null	1	variant surface glycoprotein (VSG, pseudogene), putative
Tb09.v4.0117	0	0	0	0	0	0	0	0	0	Tb09.v4.0117	null	0	variant surface glycoprotein (VSG, pseudogene), putative
Tb09.v4.0118	0	0	0	0	0	0	0	0	0	Tb09.v4.0118	null	0	variant surface glycoprotein (VSG, pseudogene), putative
Tb09.v4.0119	0.02	0	0	0	0	0	0	0	0	Tb09.v4.0119	null	1	variant surface glycoprotein (VSG, pseudogene), putative
Tb09.v4.0120	0	0	0	0	0	0	0	0	0	Tb09.v4.0120	null	0	variant surface glycoprotein (VSG, pseudogene), putative
Tb09.v4.0121	0	0	0	0	0	0	0	0	0	Tb09.v4.0121	null	1	variant surface glycoprotein (VSG, pseudogene), putative
Tb09.v4.0122	0	0	0	0	0	0	0	0	0	Tb09.v4.0122	null	0	expression site-associated gene 3 (ESAG3), fragment
Tb09.v4.0123	0	0	0	0	0	0	0	0	0	Tb09.v4.0123	null	1	variant surface glycoprotein (VSG, pseudogene), putative
Tb09.v4.0124	0	0	0	0	0	0	0	0	0	Tb09.v4.0124	null	0	hypothetical protein
Tb09.v4.0125	0	0	0	0	0	0	0	0	0	Tb09.v4.0125	null	1	variant surface glycoprotein (VSG, pseudogene), putative
Tb09.v4.0126	0.06	0	0	0	0	0	0	0	0	Tb09.v4.0126	null	0	variant surface glycoprotein (VSG, pseudogene), putative
Tb09.v4.0127	0.02	0	0	0	0	0	0	0	0	Tb09.v4.0127	null	0	variant surface glycoprotein (VSG, pseudogene), putative
Tb09.v4.0128	0.02	0	0	0	0	0	0	0	0	Tb09.v4.0128	null	0	variant surface glycoprotein, fragment
Tb09.v4.0129	0.04	0.05	0	0	0	0	0	0	0	Tb09.v4.0129	null	0	variant surface glycoprotein (VSG, pseudogene), putative
Tb09.v4.0130	0	0	0	0	0	0	0	0	0	Tb09.v4.0130	null	1	expression site-associated gene 3 (ESAG3), fragment
Tb09.v4.0131	0	0	0	0	0	0	0	0	0	Tb09.v4.0131	null	0	variant surface glycoprotein (VSG, pseudogene), putative
Tb09.v4.0132	0.32	0.2	0	0	0	0.26	0	0	0	Tb09.v4.0132	null	0	expression site-associated gene 2/3 (ESAG2/ESAG3), pseudogene
Tb09.v4.0133	0	0.02	0	0	0	0	0	0	0	Tb09.v4.0133	null	0	variant surface glycoprotein (VSG, pseudogene), putative
Tb09.v4.0134	0	0	0	0	0	0	0	0	0	Tb09.v4.0134	null	0	variant surface glycoprotein (VSG, pseudogene), putative
Tb09.v4.0135	0.02	0	0	0	0	0	0	0	0	Tb09.v4.0135	null	1	variant surface glycoprotein (VSG, pseudogene), putative
Tb09.v4.0136	0.02	0	0	0	0	0	0	0	0	Tb09.v4.0136	null	0	variant surface glycoprotein (VSG, atypical), putative
Tb09.v4.0137	0	0	0	0	0	0	0	0	0	Tb09.v4.0137	null	0	variant surface glycoprotein, fragment
Tb09.v4.0138	0.02	0	0	0	0	0	0	0	0	Tb09.v4.0138	null	0	variant surface glycoprotein (VSG, pseudogene), putative
Tb09.v4.0139	0	0.02	0	0	0	0	0	0	0	Tb09.v4.0139	null	0	variant surface glycoprotein (VSG, pseudogene), putative
Tb09.v4.0140	0	0	0	0	0	0	0	0	0	Tb09.v4.0140	null	0	expression site-associated gene 3 (ESAG3, pseudogene), putative
Tb09.v4.0141	0	0	0	0	0	0	0	0	0	Tb09.v4.0141	null	0	variant surface glycoprotein (VSG, pseudogene), putative
Tb09.v4.0142	0.04	0	0	0	0	0	0	0	0	Tb09.v4.0142	null	0	variant surface glycoprotein
Tb09.v4.0143	0.26	0.4	1.13	0.85	0	0	0.12	0	0.73	Tb09.v4.0143	null	0	variant surface glycoprotein (VSG, pseudogene), putative
Tb09.v4.0144	0	0	0	0	0	0	0	0	0	Tb09.v4.0144	null	0	variant surface glycoprotein (VSG, pseudogene), putative
Tb09.v4.0145	0	0	0	0	0	0	0	0	0	Tb09.v4.0145	null	1	variant surface glycoprotein (VSG, pseudogene), putative
Tb09.v4.0146	31.95	28.37	21.21	30.21	38.63	67.1	41.64	93.72	51.7	Tb09.v4.0146	null	1	hypothetical protein
Tb09.v4.0147	35.62	31.01	32.8	31.1	33.76	65.51	39.14	107.01	60.6	Tb09.v4.0147	null	1	hypothetical protein
Tb09.v4.0148	23.01	18.15	14.06	12.85	18.73	40.51	26.32	55.92	32.33	Tb09.v4.0148	null	1	hypothetical protein
Tb09.v4.0149	26	21.89	12.88	19.03	23.56	41.88	25.56	41.14	35.41	Tb09.v4.0149	null	1	hypothetical protein
Tb09.v4.0150	0	0.02	0	0	0	0	0	0	0	Tb09.v4.0150	null	1	variant surface glycoprotein (VSG, pseudogene), putative
Tb09.v4.0151	7.87	16.22	0	0.39	0.96	1.35	1.13	0	0	Tb09.v4.0151	null	0	hypothetical protein
Tb09.v4.0152	1.3	0.31	0.6	0.26	0	0.56	1.17	0	0	Tb09.v4.0152	null	1	hypothetical protein
Tb09.v4.0153	3.63	3.8	0.96	2.6	4.11	5.45	3.41	9.49	6.63	Tb09.v4.0153	null	1	hypothetical protein
Tb09.v4.0154	14.04	8.68	0.72	0.32	2.32	1.63	2.49	0	15.89	Tb09.v4.0154	null	0	expression site-associated gene 3 (ESAG3, pseudogene), putative
Tb09.v4.0155	0	0	0	0	0	0	0	0	0	Tb09.v4.0155	null	0	variant surface glycoprotein (VSG, pseudogene), putative
Tb09.v4.0156	0	0.02	0	0	0	0	0	0	0	Tb09.v4.0156	null	0	variant surface glycoprotein (VSG, pseudogene), putative
Tb09.v4.0157	0	0	0	0	0	0	0	0	0	Tb09.v4.0157	null	0	variant surface glycoprotein (VSG, pseudogene), putative
Tb09.v4.0158	0.02	0	0	0	0	0	0	0	0	Tb09.v4.0158	null	0	variant surface glycoprotein (VSG, pseudogene), putative
Tb09.v4.0159	0	0	0	0	0	0	0	0	0	Tb09.v4.0159	null	0	variant surface glycoprotein (VSG, pseudogene), putative
Tb09.v4.0160	0.17	0	0	0	0	0	0	0	0	Tb09.v4.0160	null	0	expression site-associated gene 3 (ESAG3, pseudogene), putative
Tb09.v4.0161	0	0	0	0	0	0	0	0	0	Tb09.v4.0161	null	0	variant surface glycoprotein (VSG, pseudogene), putative
Tb09.v4.0162	0	0	0	0	0	0	0	0	0	Tb09.v4.0162	null	0	variant surface glycoprotein (VSG, pseudogene), putative
Tb09.v4.0163	0	0	0	0	0	0	0	0	0	Tb09.v4.0163	null	0	variant surface glycoprotein (VSG, pseudogene), putative
Tb09.v4.0164	0	0	0	0	0	0	0	0	0	Tb09.v4.0164	null	0	variant surface glycoprotein, fragment
Tb09.v4.0165	0	0	0	0	0	0	0	0	0	Tb09.v4.0165	null	1	variant surface glycoprotein (VSG, pseudogene), putative
Tb09.v4.0166	0	0	0	0	0	0	0	0	0	Tb09.v4.0166	null	0	variant surface glycoprotein (VSG, atypical), putative
Tb09.v4.0167	0	0	0	0	0	0	0	0	0	Tb09.v4.0167	null	0	hypothetical protein, pseudogene
Tb09.v4.0168	0.09	0	0	0	0	0	0	0	0	Tb09.v4.0168	null	0	variant surface glycoprotein (VSG, pseudogene), putative
Tb09.v4.0169	0	0	0	0	0	0	0	0	0	Tb09.v4.0169	null	0	variant surface glycoprotein (VSG, pseudogene), putative
Tb09.v4.0170	0	0.04	0	0	0	0	0	0	0	Tb09.v4.0170	null	0	variant surface glycoprotein (VSG, pseudogene), putative
Tb09.v4.0171	0.02	0	0	0	0	0	0	0	0	Tb09.v4.0171	null	0	variant surface glycoprotein (VSG, pseudogene), putative
Tb09.v4.0172	0.04	0	0	0	0	0	0	0	0	Tb09.v4.0172	null	0	expression site-associated gene 3 (ESAG3), pseudogene
Tb09.v4.0173	0.06	0	0	0	0	0	0	0	0	Tb09.v4.0173	null	0	variant surface glycoprotein (VSG, pseudogene), putative
Tb09.v4.0174	0	0	0	0	0	0	0	0	0	Tb09.v4.0174	null	0	variant surface glycoprotein (VSG, pseudogene), putative
Tb09.v4.0175	0.06	0	0	0	0	0	0	0	0	Tb09.v4.0175	null	0	variant surface glycoprotein (VSG, pseudogene), putative
Tb09.v4.0176	0	0	0	0	0	0	0	0	0	Tb09.v4.0176	null	0	variant surface glycoprotein, fragment
Tb09.v4.0177	0	0	0	0	0	0	0	0	0	Tb09.v4.0177	null	0	variant surface glycoprotein (VSG), putative
Tb09.v4.0178	0.06	0	0	0	0	0	0	0	1.54	Tb09.v4.0178	null	0	variant surface glycoprotein (VSG, pseudogene), putative
Tb09.v4.0179	0	0	0	0	0	0	0	0	0	Tb09.v4.0179	null	1	variant surface glycoprotein (VSG, pseudogene), putative
Tb09.v4.0180	0	0	0	0	0	0	0	0	0	Tb09.v4.0180	null	0	variant surface glycoprotein (VSG, pseudogene), putative
Tb09.v4.0181	0	0	0	0	0	0	0	0	0	Tb09.v4.0181	null	0	expression site-associated gene 3 (ESAG3, pseudogene), putative
Tb09.v4.0182	0	0	0	0	0	0	0	0	0	Tb09.v4.0182	null	0	variant surface glycoprotein (VSG, pseudogene), putative
Tb09.v4.0183	0.02	0	0	0	0	0	0	0	0	Tb09.v4.0183	null	0	variant surface glycoprotein (VSG, pseudogene), putative
Tb09.v4.0184	0	0	0	0	0	0	0	0	0	Tb09.v4.0184	null	0	variant surface glycoprotein (VSG, pseudogene), putative
Tb09.v4.0185	0	0	0	0	0	0	0	0	0	Tb09.v4.0185	null	0	variant surface glycoprotein (VSG), putative
Tb09.v4.0186	0	0	0	0	0	0	0	0	0	Tb09.v4.0186	null	0	variant surface glycoprotein (VSG, pseudogene), putative
Tb09.v4.0187	0	0	0	0	0	0	0	0	0	Tb09.v4.0187	null	0	variant surface glycoprotein (VSG, pseudogene), putative
Tb09.v4.0188	0	0	0	0	0	0	0	0	0	Tb09.v4.0188	null	0	variant surface glycoprotein (VSG, pseudogene), putative
Tb09.v4.0189	0	0	0	0	0	0	0	0	0	Tb09.v4.0189	null	0	variant surface glycoprotein (VSG, pseudogene), putative
Tb09.v4.0190	0	0	0	0	0	0	0	0	0	Tb09.v4.0190	null	0	variant surface glycoprotein (VSG, pseudogene), putative
Tb09.v4.0191	0.02	0	0	0	0	0	0	0	0	Tb09.v4.0191	null	0	variant surface glycoprotein (VSG), putative
Tb09.v4.0192	0	0	0	0	0	0	0	0	0	Tb09.v4.0192	null	0	variant surface glycoprotein (VSG), putative
Tb09.v4.0193	0	0	0	0	0	0	0	0	0	Tb09.v4.0193	null	0	variant surface glycoprotein (VSG, pseudogene), putative
Tb09.v4.0194	0	0	0	0	0	0	0	0	0	Tb09.v4.0194	null	0	variant surface glycoprotein (VSG, pseudogene), putative
Tb09.v4.0195	0	0	0	0	0	0	0	0	0	Tb09.v4.0195	null	0	variant surface glycoprotein (VSG, pseudogene), putative
Tb09.v4.0196	0.04	0	0	0	0	0	0	0	0	Tb09.v4.0196	null	0	variant surface glycoprotein (VSG, pseudogene), putative
Tb09.v4.0197	0	0	0	0	0	0	0	0	0	Tb09.v4.0197	null	0	variant surface glycoprotein (VSG, pseudogene), putative
Tb09.v4.0198	0	0	0	0	0	0	0	0	0	Tb09.v4.0198	null	0	variant surface glycoprotein (VSG, pseudogene), putative
Tb09.v4.0199	0	0	0	0	0	0	0	0	0	Tb09.v4.0199	null	0	variant surface glycoprotein (VSG, pseudogene), putative
Tb09.v4.0200	0.09	0	0	0	0	0	0	0	0	Tb09.v4.0200	null	0	variant surface glycoprotein (VSG, pseudogene), putative
Tb09.v4.0201	28.24	15.34	0.6	0.45	0.72	1.35	1.85	0	8.36	Tb09.v4.0201	null	0	expression site-associated gene 3 (ESAG3, pseudogene), putative
Tb09.v4.0202	0	0	0	0	0	0	0	0	0	Tb09.v4.0202	null	0	variant surface glycoprotein (VSG), putative
Tb09.v4.0203	0	0	0	0	0	0	0	0	0	Tb09.v4.0203	null	1	variant surface glycoprotein (VSG, pseudogene), putative
Tb09.v4.0204	0.32	0	0	0	0	0	0	0	0	Tb09.v4.0204	null	1	variant surface glycoprotein (VSG, pseudogene), putative
Tb09.v4.0205	0	0	0	0	0	0	0	0	0	Tb09.v4.0205	null	0	variant surface glycoprotein (VSG, pseudogene), putative
Tb09.v4.0206	0	0	0	0	0	0	0	0	0	Tb09.v4.0206	null	0	expression site-associated gene 3 (ESAG3, pseudogene), putative
Tb09.v4.0207	0.15	0	0	0	0	0	0	0	0	Tb09.v4.0207	null	0	variant surface glycoprotein (VSG, pseudogene), putative
Tb09.v4.0208	0	0	0	0	0	0	0	0	0	Tb09.v4.0208	null	0	variant surface glycoprotein (VSG, pseudogene), putative
Tb09.v4.0209	0	0	0	0	0	0	0	0	0	Tb09.v4.0209	null	1	chrIX additional, unordered contigs
Tb10.v4.0032	8.99	5.37	1.08	1.04	3.57	2.84	3.96	0	6.63	Tb10.v4.0032	null	3	expression site- associated gene 3 (ESAG3) protein, putative
Tb10.v4.0033	7.16	16.42	11.74	8.21	9.49	11.02	9.57	13.31	3.64	Tb10.v4.0033	PUF1	0	pumillo RNA binding protein PUF1
Tb10.v4.0034	21.85	24.97	13.81	18.47	11.13	14.62	16.69	25.91	25.43	Tb10.v4.0034	null	0	SAP domain containing protein, putative
Tb10.v4.0035	69.64	31.76	35.26	49.66	43.76	47.68	68.4	222.34	85.53	Tb10.v4.0035	null	0	stress-inducible protein STI1-like, putative
Tb10.v4.0036	35.63	25.98	20.01	22.02	17.16	18.27	27.16	30.35	30.52	Tb10.v4.0036	null	0	leucine carboxyl methyltransferase, putative
Tb10.v4.0037	81.14	95.49	94.52	89.11	114.95	94.11	101.45	60.52	70.03	Tb10.v4.0037	null	1	hypothetical protein, conserved
Tb10.v4.0038	76.13	49.35	62.19	39.1	44.1	42.93	42.88	32.29	68.95	Tb10.v4.0038	null	0	chrX additional, unordered contigs
Tb10.v4.0039	74.1	62.48	86.24	79.33	75.86	67.89	77.08	102.21	70.4	Tb10.v4.0039	null	0	hypothetical protein, conserved
Tb10.v4.0040	54.31	30.75	28.54	27.8	31.1	39.52	44.35	55.72	54.37	Tb10.v4.0040	null	0	mRNA capping methyltransferase, putative
Tb10.v4.0041	56.56	50.41	38.09	52.62	58.42	44.42	51.86	44.34	60.67	Tb10.v4.0041	null	0	PUB domain containing protein, putative
Tb10.v4.0042	1.3	0.75	0.48	0.13	0.48	0	0.36	0	0.36	Tb10.v4.0042	null	0	hypothetical protein
Tb10.v4.0043	30.48	25.37	36.69	35.59	31.04	32.92	37.75	47.49	52.86	Tb10.v4.0043	null	0	chrX additional, unordered contigs
Tb10.v4.0044	36.71	40.99	44.19	30.46	45.55	40.31	32.29	47.86	17.99	Tb10.v4.0044	null	0	hypothetical protein, conserved
Tb10.v4.0045	80.55	93.84	102.68	93.86	93.99	69.67	91.48	76.34	89.4	Tb10.v4.0045	null	1	prohibitin, putative
Tb10.v4.0046	38.52	34.44	28.58	27.35	25.15	29.53	31.4	49.89	26.29	Tb10.v4.0046	null	9	transporter, putative
Tb10.v4.0047	0.02	0	0	0	0	0	0	0	0	Tb10.v4.0047	null	0	variant surface glycoprotein (VSG, pseudogene), putative
Tb10.v4.0048	0.04	0	0	0	0	0	0	0	0	Tb10.v4.0048	null	0	variant surface glycoprotein (VSG, pseudogene), putative
Tb10.v4.0049	0	0	0	0	0	0	0	0	0	Tb10.v4.0049	null	0	hypothetical protein
Tb10.v4.0050	0.04	0	0	0	0	0	0	0	0	Tb10.v4.0050	null	0	hypothetical protein
Tb10.v4.0051	0	0	0	0	0	0	0	0	0	Tb10.v4.0051	null	4	hypothetical protein
Tb10.v4.0052	32.92	95.53	71.22	138.12	110.63	86.93	89.74	40.82	14.88	Tb10.v4.0052	null	0	microtubule-associated protein 2
Tb10.v4.0053	39.65	124.59	61.78	119.19	84.86	84.65	66.41	14.78	5.46	Tb10.v4.0053	null	0	hypothetical protein
Tb10.v4.0054	1.56	0.06	0	0	0	0	0	0	0	Tb10.v4.0054	null	0	variant surface glycoprotein (VSG), putative
Tb10.v4.0055	0	0	0	0	0	0	0	0	0	Tb10.v4.0055	null	0	variant surface glycoprotein (VSG, pseudogene), putative
Tb10.v4.0056	0.43	0.02	0	0	0	0	0	0	0	Tb10.v4.0056	null	0	variant surface glycoprotein (VSG), putative
Tb10.v4.0057	0	0	0	0	0	0	0	0	0	Tb10.v4.0057	null	2	expression site-associated gene 3 (ESAG3), degenerate
Tb10.v4.0058	0	0.02	0	0	0	0	0	0	0	Tb10.v4.0058	null	0	variant surface glycoprotein (VSG), putative
Tb10.v4.0059	0	0	0	0	0	0	0	0	0	Tb10.v4.0059	null	1	chrX additional, unordered contig
Tb10.v4.0060	0	0	0	0	0	0	0	0	0	Tb10.v4.0060	null	1	variant surface glycoprotein (VSG, pseudogene), putative /product
Tb10.v4.0061	0.19	0.08	0	0	0	0	0	0	0	Tb10.v4.0061	null	0	variant surface glycoprotein (VSG, pseudogene), putative /product
Tb10.v4.0062	0	0	0	0	0	0	0	0	0	Tb10.v4.0062	null	0	variant surface glycoprotein (VSG, pseudogene), putative /product
Tb10.v4.0063	0	0	0	0	0	0	0	0	0	Tb10.v4.0063	null	0	variant surface glycoprotein (VSG, pseudogene), putative
Tb10.v4.0064	0.04	0	0	0	0	0	0	0	0	Tb10.v4.0064	null	0	variant surface glycoprotein (VSG, pseudogene), putative /product
Tb10.v4.0065	0	0	0	0	0	0	0	0	0	Tb10.v4.0065	null	0	variant surface glycoprotein (VSG), putative
Tb10.v4.0066	0.11	0.02	0	0	0	0	0	0	0	Tb10.v4.0066	null	0	expression site-associated gene 3 (ESAG3, pseudogene), putative
Tb10.v4.0067	0	0	0	0	0	0	0	0	0	Tb10.v4.0067	null	0	variant surface glycoprotein (VSG, pseudogene), putative /product
Tb10.v4.0068	0	0	0	0	0	0	0	0	0	Tb10.v4.0068	null	0	variant surface glycoprotein (VSG, pseudogene), putative /product
Tb10.v4.0069	0	0	0	0	0	0	0	0	0	Tb10.v4.0069	null	0	variant surface glycoprotein (VSG, pseudogene), putative
Tb10.v4.0070	0.04	0	0	0	0	0	0	0	0	Tb10.v4.0070	null	1	variant surface glycoprotein (VSG), putative
Tb10.v4.0071	0	0	0	0	0	0	0	0	0	Tb10.v4.0071	null	0	variant surface glycoprotein (VSG, pseudogene), putative /product
Tb10.v4.0072	0	0	0	0	0	0	0	0	0	Tb10.v4.0072	null	0	variant surface glycoprotein (VSG, pseudogene), putative /product
Tb10.v4.0073	0.02	0	0	0	0	0	0	0	0	Tb10.v4.0073	null	1	variant surface glycoprotein (VSG, pseudogene), putative
Tb10.v4.0074	0	0	0	0	0	0	0	0	0	Tb10.v4.0074	null	0	expression site-associated gene 3 (ESAG3, pseudogene), fragment
Tb10.v4.0075	0.02	0	0	0	0	0	0	0	0	Tb10.v4.0075	null	0	variant surface glycoprotein (VSG, pseudogene), putative /product
Tb10.v4.0076	0.36	0	0	0	0	0	0	0	0	Tb10.v4.0076	null	0	variant surface glycoprotein (VSG, pseudogene), putative
Tb10.v4.0077	0	0	0	0	0	0	0	0	0	Tb10.v4.0077	null	0	variant surface glycoprotein (VSG, pseudogene), putative
Tb10.v4.0078	0.06	0	0	0	0	0	0	0	0	Tb10.v4.0078	null	0	hypothetical protein
Tb10.v4.0079	0.02	0	0	0	0	0	0	0	0	Tb10.v4.0079	null	0	variant surface glycoprotein (VSG, pseudogene), putative
Tb10.v4.0080	0	0	0	0	0	0	0	0	0	Tb10.v4.0080	null	0	variant surface glycoprotein (VSG, pseudogene), putative
Tb10.v4.0081	0	0	0	0	0	0	0	0	0	Tb10.v4.0081	null	0	variant surface glycoprotein (VSG, pseudogene), putative
Tb10.v4.0082	0	0	0	0	0	0	0	0	0	Tb10.v4.0082	null	3	hypothetical protein
Tb10.v4.0083	0	0	0	0	0	0	0	0	0	Tb10.v4.0083	null	0	variant surface glycoprotein (VSG, pseudogene), putative
Tb10.v4.0084	2.73	0.98	0	0	0	0	0.24	0	0	Tb10.v4.0084	null	0	variant surface glycoprotein (VSG, pseudogene), putative
Tb10.v4.0085	0	0	0	0	0	0	0	0	0	Tb10.v4.0085	null	0	variant surface glycoprotein (VSG, pseudogene), putative
Tb10.v4.0086	0	0	0	0	0	0	0	0	0	Tb10.v4.0086	null	0	variant surface glycoprotein (VSG, pseudogene), putative /product
Tb10.v4.0087	0	0	0	0	0	0	0	0	0	Tb10.v4.0087	null	0	variant surface glycoprotein (VSG, pseudogene), putative
Tb10.v4.0088	0.36	0	0	0	0	0	0	0	0	Tb10.v4.0088	null	0	variant surface glycoprotein (VSG), putative
Tb10.v4.0089	0.02	0	0	0	0	0	0	0	0	Tb10.v4.0089	null	1	variant surface glycoprotein (VSG), putative
Tb10.v4.0090	1.58	0.82	0	0	0.24	0	0.12	0	0.36	Tb10.v4.0090	null	0	expression site-associated gene 3 (ESAG3, pseudogene), degenerate
Tb10.v4.0091	0	0	0	0	0	0	0	0	0	Tb10.v4.0091	null	1	variant surface glycoprotein (VSG, pseudogene), putative
Tb10.v4.0092	0	0	0	0	0	0	0	0	0	Tb10.v4.0092	null	0	variant surface glycoprotein (VSG, pseudogene), putative
Tb10.v4.0093	0	0	0	0	0	0	0	0	0	Tb10.v4.0093	null	0	variant surface glycoprotein (VSG, pseudogene), putative
Tb10.v4.0094	0.13	0	0	0	0	0	0	0	0	Tb10.v4.0094	null	0	variant surface glycoprotein (VSG, pseudogene), putative /product
Tb10.v4.0095	0	0	0	0	0	0	0	0	0	Tb10.v4.0095	null	0	variant surface glycoprotein (VSG), putative
Tb10.v4.0096	0	0	0	0	0	0	0	0	0	Tb10.v4.0096	null	0	variant surface glycoprotein (VSG), putative
Tb10.v4.0097	0	0	0	0	0	0	0	0	0	Tb10.v4.0097	null	0	variant surface glycoprotein (VSG, pseudogene), putative /product
Tb10.v4.0098	0	0	0	0	0	0	0	0	0	Tb10.v4.0098	null	0	variant surface glycoprotein (VSG, pseudogene), putative /product
Tb10.v4.0099	0	0	0	0	0	0	0	0	0	Tb10.v4.0099	null	0	hypothetical protein
Tb10.v4.0100	0.15	0	0	0	0	0	0	0	0	Tb10.v4.0100	null	0	variant surface glycoprotein (VSG), putative
Tb10.v4.0101	42.7	8.79	0	0	0	0	0	0	0	Tb10.v4.0101	null	0	expression site-associated gene (ESAG, pseudogene), putative
Tb10.v4.0102	0	0	0	0	0	0	0	0	0	Tb10.v4.0102	null	0	variant surface glycoprotein (VSG), pseudogene
Tb10.v4.0103	0.02	0	0	0	0	0	0	0	0	Tb10.v4.0103	null	0	UDP-Gal or UDP-GlcNAc-dependent glycosyltransferase (pseudogene), putative
Tb10.v4.0104	0.13	0	0	0	0	0	0	0	0	Tb10.v4.0104	null	0	variant surface glycoprotein (VSG, pseudogene), putative /product
Tb10.v4.0105	0.02	0	0	0	0	0	0	0	0	Tb10.v4.0105	null	0	variant surface glycoprotein (VSG, pseudogene), putative
Tb10.v4.0106	0.02	0.02	0	0	0	0	0	0	0	Tb10.v4.0106	null	0	hypothetical protein, conserved (pseudogene)
Tb10.v4.0107	0.02	0	0	0	0	0	0	0	0	Tb10.v4.0107	null	0	variant surface glycoprotein (VSG, atypical), putative
Tb10.v4.0108	0	0	0	0	0	0	0	0	0	Tb10.v4.0108	null	0	variant surface glycoprotein (VSG, pseudogene), putative
Tb10.v4.0109	0	0	0	0	0	0	0	0	0	Tb10.v4.0109	null	0	variant surface glycoprotein (VSG, pseudogene), putative
Tb10.v4.0110	0.02	0	0	0	0	0	0.12	0	0	Tb10.v4.0110	VSG.10.0.000763_5B	0	variant surface glycoprotein (VSG, pseudogene), putative
Tb10.v4.0111	0	0	0	0	0	0	0	0	0	Tb10.v4.0111	null	0	variant surface glycoprotein (VSG, pseudogene), putative
Tb10.v4.0112	0	0	0	0	0	0	0	0	0	Tb10.v4.0112	null	0	variant surface glycoprotein (VSG, pseudogene), putative
Tb10.v4.0113	0	0	0	0	0	0	0	0	0	Tb10.v4.0113	null	1	variant surface glycoprotein (VSG, pseudogene), putative
Tb10.v4.0114	0.02	0	0	0	0	0	0	0	0	Tb10.v4.0114	null	0	variant surface glycoprotein (VSG, pseudogene), putative
Tb10.v4.0115	0	0	0	0	0	0	0	0	0	Tb10.v4.0115	null	0	variant surface glycoprotein (VSG, pseudogene), putative
Tb10.v4.0116	0.04	0	0	0	0	0	0	0	0	Tb10.v4.0116	null	0	variant surface glycoprotein (VSG, pseudogene), putative
Tb10.v4.0117	0.19	0.07	0	0	0	0	0	0	0	Tb10.v4.0117	null	0	variant surface glycoprotein (VSG), putative
Tb10.v4.0118	0	0	0	0	0	0	0	0	0	Tb10.v4.0118	null	0	variant surface glycoprotein (VSG, pseudogene), putative
Tb10.v4.0119	0	0	0	0	0	0	0	0	0	Tb10.v4.0119	null	0	variant surface glycoprotein (VSG, pseudogene), putative
Tb10.v4.0120	0	0	0	0	0	0	0	0	0	Tb10.v4.0120	null	0	variant surface glycoprotein (VSG, pseudogene), putative
Tb10.v4.0121	0	0	0	0	0	0	0	0	0	Tb10.v4.0121	null	0	variant surface glycoprotein (VSG, pseudogene), putative
Tb10.v4.0122	0	0	0	0	0	0	0	0	0	Tb10.v4.0122	null	1	variant surface glycoprotein (VSG, atypical), putative
Tb10.v4.0123	0.09	0	0	0	0	0	0	0	0	Tb10.v4.0123	null	1	variant surface glycoprotein (VSG, pseudogene), putative
Tb10.v4.0124	0.02	0.02	0	0.06	0	0	0.2	0	0	Tb10.v4.0124	null	0	variant surface glycoprotein (VSG, pseudogene), putative
Tb10.v4.0125	0	0	0	0	0	0	0	0	0	Tb10.v4.0125	null	0	variant surface glycoprotein (VSG, pseudogene), putative
Tb10.v4.0126	0.06	0	0	0	0	0	0	0	0	Tb10.v4.0126	null	0	variant surface glycoprotein (VSG, pseudogene), putative /product
Tb10.v4.0127	0.02	0	0	0	0	0	0	0	0	Tb10.v4.0127	null	1	variant surface glycoprotein (VSG, pseudogene), putative /product
Tb10.v4.0128	23.2	4.18	7.95	1.95	4.58	13.01	7.67	13.86	4	Tb10.v4.0128	null	2	hypothetical protein
Tb10.v4.0129	20.84	5.68	6.24	5.31	6.08	8.58	6.34	8.86	11.32	Tb10.v4.0129	null	2	variant surface glycoprotein (VSG, pseudogene), putative
Tb10.v4.0130	0.02	0.12	0	0.13	0.24	0	0.12	0	0	Tb10.v4.0130	null	0	hypothetical protein
Tb10.v4.0131	0	0	0	0	0	0	0	0	0	Tb10.v4.0131	null	0	hypothetical protein
Tb10.v4.0132	0	0	0	0	0	0	0	0	0	Tb10.v4.0132	null	1	variant surface glycoprotein (VSG), putative
Tb10.v4.0133	0	0	0	0	0	0	0	0	0	Tb10.v4.0133	null	0	variant surface glycoprotein (VSG, pseudogene), putative /product
Tb10.v4.0134	0.15	0	0	0	0	0	0	0	0	Tb10.v4.0134	null	0	variant surface glycoprotein (VSG), putative
Tb10.v4.0135	0	0	0	0	0	0	0	0	0	Tb10.v4.0135	null	0	variant surface glycoprotein (VSG), putative
Tb10.v4.0136	0.04	0	0	0	0	0	0	0	0	Tb10.v4.0136	null	0	variant surface glycoprotein (VSG, pseudogene), putative /product
Tb10.v4.0137	0.02	0	0	0	0	0	0	0	0	Tb10.v4.0137	null	0	expression site-associated gene 3 (ESAG3), degenerate
Tb10.v4.0138	0.38	0.11	0	0	0	0	0	0	0	Tb10.v4.0138	null	0	expression site-associated gene 3 (ESAG3), degenerate
Tb10.v4.0139	0.06	0	0	0	0	0	0	0	0	Tb10.v4.0139	null	1	variant surface glycoprotein (VSG), putative
Tb10.v4.0140	0.09	0	0	0	0	0	0	0	0	Tb10.v4.0140	null	0	variant surface glycoprotein (VSG, pseudogene), putative
Tb10.v4.0141	0.62	0.1	0	0	0	0	0	0	0	Tb10.v4.0141	null	0	expression site-associated gene 3 (ESAG3), degenerate
Tb10.v4.0142	0.11	0.02	0	0	0	0	0	0	0	Tb10.v4.0142	null	0	variant surface glycoprotein (VSG), putative
Tb10.v4.0143	0	0	0	0	0	0	0	0	0	Tb10.v4.0143	null	1	variant surface glycoprotein (VSG, pseudogene), putative
Tb10.v4.0144	0	0	0	0	0	0	0	0	0	Tb10.v4.0144	null	0	variant surface gycoporotein (VSG, pseudogene), putative
Tb10.v4.0145	0.06	0	0	0	0	0	0	0	0	Tb10.v4.0145	null	0	variant surface glycoprotein (VSG, atypical), putative
Tb10.v4.0146	0.02	0	0	0	0	0	0	0	0	Tb10.v4.0146	null	0	variant surface glycoprotein (VSG, pseudogene), putative
Tb10.v4.0147	0.02	0	0	0	0	0	0	0	0	Tb10.v4.0147	null	0	variant surface glycoprotein (VSG, pseudogene), putative
Tb10.v4.0148	0.02	0	0	0	0	0	0	0	0	Tb10.v4.0148	null	0	variant surface glycoprotein (VSG, pseudogene), putative
Tb10.v4.0149	0.02	0	0	0	0	0	0	0	0	Tb10.v4.0149	null	0	variant surface glycoprotein (VSG, pseudogene), putative
Tb10.v4.0150	0.02	0	0	0	0	0	0	0	0	Tb10.v4.0150	null	0	variant surface glycoprotein (VSG, pseudogene), putative
Tb10.v4.0151	0.02	0	0	0	0	0	0	0	0	Tb10.v4.0151	null	0	variant surface glycoprotein (VSG, pseudogene), putative
Tb10.v4.0152	0	0	0	0	0	0	0	0	0	Tb10.v4.0152	null	1	variant surface glycoprotein (VSG, atypical), putative
Tb10.v4.0153	0.04	0	0	0	0	0	0	0	0	Tb10.v4.0153	null	0	variant surface glycoprotein (VSG, pseudogene), putative
Tb10.v4.0154	0	0	0	0	0	0	0	0	0	Tb10.v4.0154	null	0	variant surface glycoprotein (VSG, pseudogene), putative
Tb10.v4.0155	0	0	0	0	0	0	0	0	0	Tb10.v4.0155	null	1	variant surface glycoprotein (VSG, pseudogene), putative
Tb10.v4.0156	0	0	0	0	0	0	0	0	0	Tb10.v4.0156	null	0	variant surface glycoprotein (VSG, pseudogene), putative
Tb10.v4.0157	0	0	0	0	0	0	0	0	0	Tb10.v4.0157	null	0	variant surface glycoprotein (VSG, pseudogene), putative
Tb10.v4.0158	0.41	0	0	0	0	0	0	0	0	Tb10.v4.0158	null	0	variant surface glycoprotein (pseudogene), fragment
Tb10.v4.0159	0	0.02	0	0	0	0	0	0	0	Tb10.v4.0159	null	0	variant surface glycoprotein (VSG), putative
Tb10.v4.0160	0.23	0.02	0	0	0	0	0.12	0	0	Tb10.v4.0160	null	0	variant surface glycoprotein (VSG, pseudogene), putative
Tb10.v4.0161	0.4	0.02	0	0	0	0	0	0	0	Tb10.v4.0161	null	0	variant surface glycoprotein (VSG, pseudogene), putative
Tb10.v4.0162	0.02	0.02	0	0	0	0	0.12	0	0	Tb10.v4.0162	VSG.10.0.003643_3	0	variant surface glycoprotein (VSG, pseudogene), putative
Tb10.v4.0163	374.33	74.08	0	0	0	0	0	0	0	Tb10.v4.0163	null	0	variant surface glycoprotein (VSG), putative
Tb10.v4.0164	0.47	0	0	0	0	0	0	0	0	Tb10.v4.0164	null	0	variant surface glycoprotein (VSG, pseudogene), putative
Tb10.v4.0165	0	0	0	0	0	0	0	0	0	Tb10.v4.0165	null	0	variant surface glycoprotein (VSG, pseudogene), putative
Tb10.v4.0166	0.02	0	0	0	0	0	0.12	0	0	Tb10.v4.0166	null	0	variant surface glycoprotein (VSG, pseudogene), putative
Tb10.v4.0167	0.09	0	0	0	0	0	0.12	0	0	Tb10.v4.0167	null	1	variant surface glycoprotein (VSG, pseudogene), putative
Tb10.v4.0168	0.17	0.03	0	0	0	0	0	0	0.73	Tb10.v4.0168	null	0	variant surface glycoprotein (VSG, pseudogene), putative
Tb10.v4.0169	0.26	0.02	0	0	0	0	0.12	0	0	Tb10.v4.0169	null	0	variant surface glycoprotein (VSG, pseudogene), putative
Tb10.v4.0170	0	0	0	0	0	0	0	0	0	Tb10.v4.0170	null	0	variant surface glycoprotein (VSG, pseudogene), putative
Tb10.v4.0171	0	0	0	0	0	0	0	0	0	Tb10.v4.0171	null	0	variant surface glycoprotein (VSG, pseudogene), putative
Tb10.v4.0172	0	0	0	0	0	0	0	0	0	Tb10.v4.0172	null	0	variant surface glycoprotein (VSG, pseudogene), putative
Tb10.v4.0173	0	0	0	0	0	0	0	0	0	Tb10.v4.0173	null	0	variant surface glycoprotein (VSG, pseudogene), putative
Tb10.v4.0174	0.02	0	0	0	0	0	0	0	0	Tb10.v4.0174	null	0	variant surface glycoprotein (VSG, pseudogene), putative
Tb10.v4.0175	0.06	0.02	0	0	0	0	0	0	0	Tb10.v4.0175	null	0	variant surface glycoprotein (VSG, pseudogene), putative
Tb10.v4.0176	0	0	0	0	0	0	0	0	0	Tb10.v4.0176	null	0	variant surface glycoprotein (VSG, pseudogene), putative
Tb10.v4.0177	0	0	0	0	0	0	0	0	0	Tb10.v4.0177	null	0	variant surface glycoprotein (point mutated fragment
Tb10.v4.0178	0	0	0	0	0	0	0	0	0	Tb10.v4.0178	null	0	variant surface glycoprotein (VSG, atypical), putative
Tb10.v4.0179	0.13	0	0	0	0	0	0	0	0	Tb10.v4.0179	null	0	variant surface glycoprotein (VSG, pseudogene), putative
Tb10.v4.0180	0	0	0	0	0	0	0	0	0	Tb10.v4.0180	null	0	variant surface glycoprotein (VSG, pseudogene), putative
Tb10.v4.0181	0.02	0	0	0	0	0	0	0	0	Tb10.v4.0181	null	0	expression site-associated gene 3 (ESAG3, pseudogene), putative
Tb10.v4.0182	0.02	0	0	0	0	0	0	0	0	Tb10.v4.0182	null	0	variant surface glycoprotein (VSG, pseudogene), putative
Tb10.v4.0183	0.06	0.02	0	0	0	0	0	0	0	Tb10.v4.0183	null	0	variant surface glycoprotein (VSG, pseudogene), putative
Tb10.v4.0184	0.02	0	0	0	0	0	0	0	0	Tb10.v4.0184	null	0	variant surface glycoprotein (VSG, pseudogene), putative
Tb10.v4.0185	0.15	0.02	0	0	0	0	0.2	0	0	Tb10.v4.0185	null	0	variant surface glycoprotein (VSG, pseudogene), putative
Tb10.v4.0186	0.02	0	0	0	0	0	0	0	0	Tb10.v4.0186	null	0	variant surface glycoprotein (VSG, pseudogene), putative
Tb10.v4.0187	0.06	0.03	0	0	0	0	0	0	0	Tb10.v4.0187	null	0	variant surface glycoprotein (VSG, pseudogene), putative
Tb10.v4.0188	0.02	0	0	0	0	0	0	0	0	Tb10.v4.0188	null	1	hypothetical protein
Tb10.v4.0189	0.19	0	0	0	0	0	0	0	0	Tb10.v4.0189	null	0	variant surface glycoprotein (VSG, atypical), putative
Tb10.v4.0190	0	0	0	0	0	0	0	0	0	Tb10.v4.0190	null	0	variant surface glycoprotein (VSG, pseudogene), putative
Tb10.v4.0191	0	0	0	0	0	0	0	0	0	Tb10.v4.0191	null	0	variant surface glycoprotein (VSG, pseudogene), putative
Tb10.v4.0192	0.02	0	0	0	0	0	0	0	0	Tb10.v4.0192	null	0	variant surface glycoprotein (VSG, pseudogene), putative
Tb10.v4.0193	0.02	0	0	0	0	0	0	0	0	Tb10.v4.0193	null	0	variant surface glycoprotein (VSG, pseudogene), putative
Tb10.v4.0194	0	0	0	0	0	0	0	0	0	Tb10.v4.0194	null	0	hypothetical protein
Tb10.v4.0195	0	0	0	0	0	0	0	0	0	Tb10.v4.0195	null	1	hypothetical protein
Tb10.v4.0196	0	0	0	0	0	0	0	0	0	Tb10.v4.0196	null	13	hypothetical protein
Tb10.v4.0197	0	0	0	0	0	0	0	0	0	Tb10.v4.0197	null	0	UDP-Gal or UDP-GlcNAc-dependent glycosyltransferase (pseudogene), putative
Tb10.v4.0198	0	0	0	0	0	0	0	0	0	Tb10.v4.0198	null	0	variant surface glycoprotein (VSG, pseudogene), putative /product
Tb10.v4.0199	0.02	0	0	0	0	0	0	0	0	Tb10.v4.0199	null	0	variant surface glycoprotein (VSG, pseudogene), putative
Tb10.v4.0200	0	0	0	0	0	0	0	0	0	Tb10.v4.0200	null	1	variant surface glycoprotein (VSG), putative
Tb10.v4.0201	0	0	0	0	0	0	0	0	0	Tb10.v4.0201	null	2	variant surface glycoprotein (VSG, pseudogene), putative
Tb10.v4.0202	0	0	0	0	0	0	0	0	0	Tb10.v4.0202	null	0	variant surface glycoprotein (VSG, pseudogene), putative /product
Tb10.v4.0203	0	0	0	0	0	0	0	0	0	Tb10.v4.0203	null	0	variant surface glycoprotein (VSG, pseudogene), putative
Tb10.v4.0204	0	0	0	0	0	0	0	0	0	Tb10.v4.0204	null	0	variant surface glycoprotein (VSG, pseudogene), putative /product
Tb10.v4.0205	1.71	1.47	0.24	0.19	1.25	1.48	0.44	0	1.46	Tb10.v4.0205	null	0	variant surface glycoprotein (VSG, pseudogene), fragment
Tb10.v4.0206	0	0	0	0	0	0	0	0	0	Tb10.v4.0206	null	0	variant surface glycoprotein (VSG, pseudogene), putative
Tb10.v4.0207	0	0	0	0	0	0	0	0	0	Tb10.v4.0207	null	0	variant surface glycoprotein (VSG, pseudogene), putative
Tb10.v4.0208	0	0	0	0	0	0	0	0	0	Tb10.v4.0208	null	0	variant surface glycoprotein (VSG, pseudogene), putative /product
Tb10.v4.0209	0	0	0	0	0	0	0	0	0	Tb10.v4.0209	null	0	variant surface glycoprotein (VSG), putative
Tb10.v4.0210	0	0	0	0	0	0	0	0	0	Tb10.v4.0210	null	0	variant surface glycoprotein (VSG, pseudogene), putative /product
Tb10.v4.0211	0	0	0	0	0	0	0	0	0	Tb10.v4.0211	null	0	variant surface glycoprotein (VSG), putative
Tb10.v4.0212	0	0	0	0	0	0	0	0	0	Tb10.v4.0212	null	0	variant surface glycoprotein (VSG, pseudogene), putative
Tb10.v4.0213	2.49	2.11	0.48	1.04	0	0.53	0.2	0	0	Tb10.v4.0213	null	0	expression site-associated protein 1 (ESAG1), putative
Tb10.v4.0214	7.89	9.64	0.12	0.06	0.48	0.41	1.01	0	2.91	Tb10.v4.0214	null	0	expression site-associated gene 9 (ESAG9 pseudogene), putative
Tb10.v4.0215	5.62	8.04	3.89	8.4	13.17	10.21	9.1	8.95	9.46	Tb10.v4.0215	null	0	hypothetical protein
Tb10.v4.0216	6.6	14.38	0.12	0.19	1.25	1.12	0.44	0	4.37	Tb10.v4.0216	null	0	variant surface glycoprotein (VSG, pseudogene), putative
Tb10.v4.0217	0	0	0	0	0	0	0	0	0	Tb10.v4.0217	null	0	hypothetical protein
Tb10.v4.0218	17.85	15.88	2.69	2.12	3.51	2.92	3.72	0	2.91	Tb10.v4.0218	null	0	expression site-associated gene 3 (ESAG3) protein, putative
Tb10.v4.0219	14.86	20.61	27.05	32.15	15.49	23.95	22.33	15.87	44.56	Tb10.v4.0219	null	0	retrotransposon hot spot protein (RHS, pseudogene), putative
Tb10.v4.0220	2.18	5.59	3.47	4.23	3.75	5.83	4.53	7.93	9.99	Tb10.v4.0220	null	0	retrotransposon hot spot protein (RHS, pseudogene), putative
Tb10.v4.0221	13.68	14.1	10.11	10.71	13.69	11.96	10.15	5.21	13.7	Tb10.v4.0221	null	0	hypothetical protein
Tb10.v4.0222	0	0	0	0	0	0	0	0	0	Tb10.v4.0222	null	0	variant surface glycoprotein (VSG, pseudogene), putative /product
Tb10.v4.0223	0	0	0	0	0	0	0	0	0	Tb10.v4.0223	null	0	variant surface glycoprotein (VSG, pseudogene), putative /product
Tb10.v4.0224	0.58	0.34	0	0	0	0.26	0	0	0	Tb10.v4.0224	null	0	expression site-associated gene 3 (ESAG3), degenerate
Tb10.v4.0225	0	0	0	0	0	0	0	0	0	Tb10.v4.0225	null	0	variant surface glycoprotein (VSG, pseudogene), putative /product
Tb10.v4.0226	0	0	0	0	0	0	0	0	0	Tb10.v4.0226	null	0	variant surface glycoprotein (VSG, pseudogene), putative /product
Tb10.v4.0227	0.02	0.02	0	0	0	0	0	0	0	Tb10.v4.0227	null	0	variant surface glycoprotein (VSG, pseudogene), putative
Tb10.v4.0228	0.09	0.02	0	0	0	0	0	0	0.36	Tb10.v4.0228	null	0	variant surface glycoprotein (VSG, pseudogene), putative
Tb10.v4.0229	0	0	0	0	0	0	0	0	0	Tb10.v4.0229	null	0	variant surface glycoprotein (VSG, pseudogene), putative
Tb10.v4.0230	0.02	0	0	0	0	0	0	0	0	Tb10.v4.0230	null	0	variant surface glycoprotein (VSG, pseudogene), putative
Tb10.v4.0231	0	0	0	0	0	0	0	0	0	Tb10.v4.0231	null	0	variant surface glycoprotein (VSG, pseudogene), putative
Tb10.v4.0232	0	0	0	0	0	0	0	0	0	Tb10.v4.0232	null	1	variant surface glycoprotein (VSG, pseudogene), putative /product
Tb10.v4.0233	0	0	0	0	0	0	0	0	0	Tb10.v4.0233	null	0	variant surface glycoprotein (VSG, pseudogene), putative /product
Tb10.v4.0234	0	0	0	0	0	0	0	0	0	Tb10.v4.0234	null	0	expression site-associated gene 3 (ESAG3, pseudogene), putative
Tb10.v4.0235	0	0	0	0	0	0	0	0	0	Tb10.v4.0235	null	0	variant surface glycoprotein (VSG, pseudogene), putative /product
Tb10.v4.0236	0.02	0	0	0	0	0	0	0	0	Tb10.v4.0236	null	0	variant surface glycoprotein (VSG, pseudogene), putative /product
Tb10.v4.0237	0.98	0	0	0	0	0	0	0	0	Tb10.v4.0237	null	0	variant surface glycoprotein (VSG, pseudogene), putative /product
Tb10.v4.0238	0.02	0	0	0	0	0	0	0	0	Tb10.v4.0238	null	0	variant surface glycoprotein (VSG, pseudogene), fragment
Tb10.v4.0239	0	0	0	0	0	0	0	0	0	Tb10.v4.0239	null	0	variant surface glycoprotein (VSG), pseudogene
Tb10.v4.0240	0	0	0	0	0	0	0	0	0	Tb10.v4.0240	null	0	variant surface glycoprotein (VSG, pseudogene), putative /product
Tb10.v4.0241	0.15	0.07	0	0	0	0	0	0	0	Tb10.v4.0241	null	0	variant surface glycoprotein (VSG, pseudogene)
Tb10.v4.0242	0	0	0	0	0	0	0	0	0	Tb10.v4.0242	null	0	variant surface glycoprotein (VSG, pseudogene), putative
Tb10.v4.0243	0	0	0	0	0	0	0	0	0	Tb10.v4.0243	null	0	variant surface glycoprotein (VSG, pseudogene), putative
Tb10.v4.0244	0	0	0	0	0	0	0	0	0	Tb10.v4.0244	null	1	chrX additional, unordered contig
Tb10.v4.0245	13.65	10.69	6.77	10.49	13.48	19.42	12.48	11.67	10.71	Tb10.v4.0245	null	0	hypothetical protein
Tb10.v4.0246	35.98	67.39	14.86	7.26	10.13	10.43	12.53	5.84	11.44	Tb10.v4.0246	null	0	hypothetical protein
Tb10.v4.0247	39.36	65.78	74.02	42.55	52.71	53.65	57.9	34.31	51.59	Tb10.v4.0247	null	0	s-adenosyl-L-methionine-c-24-delta-sterol-methyl transferase a, putative
Tb10.v4.0248	40.69	36.27	31.03	29.66	25.67	22.69	26.79	35.23	39.69	Tb10.v4.0248	null	0	hypothetical protein
Tb10.v4.0249	56.16	59.08	33.66	59.04	51.23	43.37	43.63	56.61	29.12	Tb10.v4.0249	null	0	Cullin family/Cullin protein neddylation domain containing protein, putative
Tb10.v4.0250	34.9	25.44	25.57	25.05	21.78	22.77	21.75	24.35	21.79	Tb10.v4.0250	null	0	variant surface glycoprotein (VSG, pseudogene), putative
Tb10.v4.0251	0	0	0	0	0	0	0	0	0	Tb10.v4.0251	null	0	variant surface glycoprotein (VSG, pseudogene), putative
Tb10.v4.0252	0	0	0	0	0	0	0	0	0	Tb10.v4.0252	null	0	variant surface glycoprotein (VSG, pseudogene), putative
Tb10.v4.0253	0.02	0.03	0	0	0	0	0	0	0	Tb10.v4.0253	null	0	variant surface glycoprotein (VSG, pseudogene), putative
Tb10.v4.0254	0.02	0	0	0	0	0	0	0	0	Tb10.v4.0254	null	0	variant surface glycoprotein (VSG, pseudogene), putative
Tb10.v4.0255	0.02	0	0	0	0	0	0.2	0	0	Tb10.v4.0255	null	0	expression site-associated gene 3 (ESAG3, pseudogene), putative
Tb10.v4.0256	0	0.03	0	0	0	0	0	0	0	Tb10.v4.0256	null	0	variant surface glycoprotein (VSG, pseudogene), putative
Tb10.v4.0257	0	0	0	0	0	0	0	0	0	Tb10.v4.0257	null	0	variant surface glycoprotein (VSG), putative
Tb10.v4.0258	0.17	0.28	0.12	0.13	0.24	0	0	0	0	Tb10.v4.0258	null	0	hypothetical protein
Tb10.v4.0259	0.04	0.03	0	0	0	0	0	0	0	Tb10.v4.0259	null	0	Endonuclease-reverse transcriptase, putative
Tb10.v4.0260	0	0	0	0	0	0	0	0	0	Tb10.v4.0260	null	0	variant surface glycoprotein (VSG, pseudogene), putative
Tb10.v4.0261	0.17	0	0	0	0	0	0	0	0	Tb10.v4.0261	null	0	variant surface glycoprotein (VSG, pseudogene), putative
Tb10.v4.0262	1.04	0	0	0	0	0	0	0	0	Tb10.v4.0262	null	1	variant surface glycoprotein (VSG, pseudogene), putative
Tb10.v4.0263	0.09	0	0	0	0	0	0	0	0	Tb10.v4.0263	null	0	variant surface glycoprotein (VSG), putative
Tb10.v4.0264	0	0	0	0	0	0	0	0	0	Tb10.v4.0264	null	0	variant surface glycoprotein (VSG, pseudogene), putative
Tb11.0040	0.04	0	0	0	0	0	0	0	0	Tb11.0040	null	0	variant surface glycoprotein (VSG, pseudogene), putative
Tb11.0050	0.06	0.07	0.12	0	0	0.26	0.56	0	0.36	Tb11.0050	null	0	retrotransposon hot spot protein 1 (RHS1, pseudogene), putative
Tb11.0060	0	0	0	0	0	0	0	0	0	Tb11.0060	null	7	hypothetical protein
Tb11.0070	0	0	0	0	0	0	0	0	0	Tb11.0070	null	8	hypothetical protein
Tb11.0080	0	0	0	0	0	0	0	0	0	Tb11.0080	null	6	hypothetical protein
Tb11.0090	0	0	0	0	0	0	0	0	0	Tb11.0090	null	0	variant surface glycoprotein (VSG, pseudogene), putative
Tb11.01.1680.v5.1	679.09	452.51	305.95	226.66	233.41	259.42	225.79	261.86	350.23	Tb11.01.1680.v5.1	null	0	polyubiquitin, putative
Tb11.01.2730.1	130.57	278.47	143.26	147.77	118.79	126.4	122.87	100.78	103.5	Tb11.01.2730.1	null	0	hypothetical protein, conserved
Tb11.01.6240.1	102.96	35.33	0.48	0.65	3.94	0.29	4.52	0	28.25	Tb11.01.6240.1	null	0	expression site-associated gene 2 (ESAG2) protein, putative
Tb11.01.6241.1	106.14	33.11	0.6	0.84	2.74	1.08	6.04	0	41.59	Tb11.01.6241.1	null	0	expression site-associated gene (ESAG) protein, putative
Tb11.01.6250	77.26	21.01	0	0.98	0.24	0.26	0.41	0	4	Tb11.01.6250	null	0	expression site-associated gene 11 (ESAG11) protein, putative
Tb11.01.6251	34.46	10.39	0	0.19	0.48	0.96	0.2	2.1	3.35	Tb11.01.6251	null	0	expression site-associated gene 11 (ESAG11) protein, putative
Tb11.0100	0	0	0	0	0	0	0	0	0	Tb11.0100	null	0	variant surface glycoprotein (VSG, pseudogene), putative
Tb11.0110	0	0	0	0	0	0	0	0	0	Tb11.0110	null	0	hypothetical protein
Tb11.0120	0	0	0	0	0	0	0	0	0	Tb11.0120	null	0	variant surface glycoprotein (VSG, pseudogene), putative
Tb11.0130	0	0	0	0	0	0	0	0	0	Tb11.0130	null	0	variant surface glycoprotein (VSG, pseudogene), putative
Tb11.0140	0	0	0	0	0	0	0	0	0	Tb11.0140	null	0	variant surface glycoprotein (VSG, pseudogene), putative
Tb11.0150	0	0	0	0	0	0	0	0	0	Tb11.0150	null	0	variant surface glycoprotein (VSG, pseudogene), putative
Tb11.0160	0	0	0	0	0	0	0	0	0	Tb11.0160	null	2	expression site-associated gene 3 (ESAG3), degenerate
Tb11.0170	0	0	0	0	0	0	0	0	0	Tb11.0170	null	0	variant surface glycoprotein (VSG), putative
Tb11.0180	0	0	0	0	0	0	0	0	0	Tb11.0180	null	0	variant surface glycoprotein (VSG, pseudogene), putative
Tb11.0190	1.94	384.46	0	0	0	0	0	0	2.18	Tb11.0190	null	0	variant surface glycoprotein (VSG, pseudogene), putative
Tb11.02.5050b.1	32.65	64.86	49.44	41.23	40.18	56.68	41.61	26.58	27.99	Tb11.02.5050b.1	null	0	protein kinase, putative
Tb11.02.5060b.1	76.28	98.5	53.2	51.49	62.79	60.29	59.67	88.25	78.1	Tb11.02.5060b.1	null	0	SNF2 DNA repair protein, putative
Tb11.02.5070b.1	60.82	65.63	101.19	124.04	122.05	100.7	94.25	88.23	60.68	Tb11.02.5070b.1	null	0	hypothetical protein, conserved
Tb11.02.5080b.1	103.29	58.71	86.32	85.75	86.56	88.72	91.04	52.9	105.45	Tb11.02.5080b.1	null	2	Endoplasmic Reticulum-Golgi Intermediate Compartment (ERGIC)/Endoplasmic reticulum vesicle transporter, putative
Tb11.02.5090.1	32.96	22.62	21.44	15.12	18.39	23.92	23.86	23.97	43.54	Tb11.02.5090.1	null	0	proliferator-activated receptor-interacting protein (PRIP) interacting protein (PIMT), putative, pseudogene
Tb11.02.5090b.1	32.55	22.65	14.65	14.44	18.09	26.31	21.72	39.01	36.83	Tb11.02.5090b.1	null	0	proliferator-activated receptor-interacting protein (PRIP) interacting protein (PIMT), putative, pseudogene
Tb11.02.5100b.1	49.64	73.54	49.31	43.72	54.1	42.19	46.15	50.34	41.55	Tb11.02.5100b.1	null	0	hypothetical protein, conserved
Tb11.02.5105	37.92	46.32	49.09	37.36	40.64	35	51.55	56.05	63.45	Tb11.02.5105	POMP15	0	Present in the outer mitochondrial membrane proteome 15
Tb11.02.5105b.1	36.92	46.22	49.66	30.56	37.07	39.81	41.33	65.8	73.23	Tb11.02.5105b.1	null	0	hypothetical protein, conserved
Tb11.02.5110b.1	33.39	41.12	35.57	27.38	26.11	36.69	37.8	32.92	45.31	Tb11.02.5110b.1	null	0	origin recognition complex subunit 1 (ORC1), putative
Tb11.02.5120b.1	81.57	104.28	109.13	98.8	120.55	126.04	102.85	63.24	47.66	Tb11.02.5120b.1	null	0	mitochondrial edited mRNA stability factor 1 subunit, putative
Tb11.02.5130b.1	7.58	17.56	14.96	15.56	11.7	21.41	14.51	1.55	4.81	Tb11.02.5130b.1	null	0	neurobeachin/beige protein, putative (fragment)
Tb11.02.5360	34.89	26.81	29.99	21.56	40.4	19.84	30.52	34.76	37.76	Tb11.02.5360	null	5	hypothetical protein, conserved
Tb11.02.5360b.1	44.22	37.42	49.13	25.75	40.66	33.58	38.93	43.35	45.11	Tb11.02.5360b.1	null	5	hypothetical protein, conserved
Tb11.02.5370.1	47.97	39.74	38.72	26.81	29.29	46.83	43.64	44.88	46.32	Tb11.02.5370.1	null	1	hypothetical protein, conserved
Tb11.02.5370b.1	48.25	39.42	45.61	31.38	32.09	42.76	43.74	63.44	44.58	Tb11.02.5370b.1	null	1	hypothetical protein, conserved
Tb11.02.5380.1	75.68	76.89	48.74	50.44	56.86	49.58	59.54	71.22	24.03	Tb11.02.5380.1	RRP44	0	exosome complex exonuclease RRP44p homologue
Tb11.02.5380b.1	88.27	90	72.67	46.61	71.94	57.41	64.52	45.81	50.06	Tb11.02.5380b.1	null	0	exosome complex exonuclease RRP44p homologue, putative
Tb11.02.5390	83.08	94.88	82.3	67.24	85.05	78.53	84.32	71.97	34.9	Tb11.02.5390	null	0	mRNA processing protein, putative
Tb11.02.5390b.1	72.83	86.39	75.65	60.52	85.16	80.43	68.37	49.39	35.18	Tb11.02.5390b.1	null	0	mRNA processing protein, putative
Tb11.02.5400	52.38	92.16	130.38	131.62	135.68	85.28	94.26	34.14	64.56	Tb11.02.5400	null	0	cystathionine beta-synthase, putative
Tb11.02.5400b.1	40.1	64.41	91.11	79.98	83.43	62.78	63.06	19.91	40.95	Tb11.02.5400b.1	null	0	cystathionine beta-synthase, putative
Tb11.02.5410	20.16	12.94	9.16	12.74	19.54	9.39	13.18	14.4	12.25	Tb11.02.5410	AOS1	0	ubiquitin activating enzyme (E1) subunit Aos1, putative
Tb11.02.5410b	21.27	13.17	6.85	10.75	14.88	14.27	14.09	20.45	21.82	Tb11.02.5410b	null	0	ubiquitin activating enzyme, putative
Tb11.02.5420	80.71	63.87	60.26	61.11	56.54	62.68	69.73	33.13	46.01	Tb11.02.5420	CPR	1	NADPH-cytochrome p450 reductase, putative
Tb11.02.5420b.1	121.95	94.25	84.91	85.93	78.48	71.74	83.2	65.18	69.46	Tb11.02.5420b.1	null	1	NADPH-cytochrome p450 reductase, putative
Tb11.02.5430	14.76	11.91	17.29	28.2	32.04	19.18	13.83	28.15	10.71	Tb11.02.5430	null	0	hypothetical protein, conserved
Tb11.02.5430b.1	14.5	11.17	10.36	18.88	22.68	19.9	17.78	26.84	15.32	Tb11.02.5430b.1	null	0	hypothetical protein, conserved
Tb11.02.5440	59.64	48.31	28.81	33.05	31.85	41.76	29.4	65.13	49.05	Tb11.02.5440	null	0	SUMO-interacting motif-containing protein
Tb11.02.5440b	59.77	48.5	27.41	44.04	36.64	35.27	37.07	72.43	40.03	Tb11.02.5440b	null	0	SUMO-interacting motif-containing protein
Tb11.0200	0	0	0	0	0	0	0	0	0	Tb11.0200	null	0	variant surface glycoprotein (VSG, pseudogene), putative
Tb11.0210	0.02	0.02	0	0	0	0	0	0	0	Tb11.0210	null	0	variant surface glycoprotein (VSG, pseudogene), putative
Tb11.0220	4.44	1	0	0	0	0	0	0	0.36	Tb11.0220	null	1	expression site-associated gene 3 (ESAG3), degenerate
Tb11.0230	0	0.02	0	0	0	0	0	0	0	Tb11.0230	null	1	variant surface glycoprotein (VSG), putative
Tb11.0240	0	0	0	0	0	0	0	0	0	Tb11.0240	null	0	variant surface glycoprotein (VSG, pseudogene), putative
Tb11.0250	0.04	0	0	0	0	0	0	0	0	Tb11.0250	null	1	variant surface glycoprotein (VSG, pseudogene), putative
Tb11.0260	0.19	0	0	0	0	0	0	0	0	Tb11.0260	null	0	variant surface glycoprotein (VSG, pseudogene), putative
Tb11.0270	0	0	0	0	0	0	0	0	0	Tb11.0270	null	0	variant surface glycoprotein (VSG, pseudogene), putative
Tb11.0280	0	0	0	0	0	0	0	0	0	Tb11.0280	null	0	variant surface glycoprotein (VSG, pseudogene), putative
Tb11.0290	117.18	99.17	80.13	28.37	32.83	53.84	53.68	69.75	69.23	Tb11.0290	RPS14	0	chrXI additional, unordered contigs
Tb11.0300	12.84	13.89	175.5	187.79	186.15	241.5	210.3	137.33	12.9	Tb11.0300	null	1	hypothetical protein
Tb11.0310	50.37	49.87	45.22	42.57	36.11	48.4	46.86	73.73	74.05	Tb11.0310	null	1	hypothetical protein
Tb11.0320	64.05	54.44	72.86	47.65	49.57	57.2	59.63	57.27	55.86	Tb11.0320	null	0	hypothetical protein
Tb11.0330	25.65	39.03	24.5	47.36	31.27	28.3	28.62	21.62	17.79	Tb11.0330	null	0	Cornifin (SPRR) family, putative
Tb11.0340	38.96	53.41	22.81	24.95	25.5	20.15	23.34	43.87	24.42	Tb11.0340	null	0	hypothetical protein
Tb11.0350	36.82	34.26	22.61	18.14	18.65	19.38	19.01	18.52	29.95	Tb11.0350	null	0	hypothetical protein
Tb11.0360	22.19	17.73	4.77	15.19	8.58	14.27	8.81	22.8	40.94	Tb11.0360	null	0	chrXI additional, unordered contigs
Tb11.0370	16.03	13.21	7.13	5.5	6.02	9.42	6.92	8.86	31.24	Tb11.0370	null	0	chrXI additional, unordered contigs
Tb11.0380	13.5	13.26	9.84	9.42	13.69	13.74	8.1	8.4	24.34	Tb11.0380	null	0	chrXI additional, unordered contigs
Tb11.0390	330.4	283.1	296.94	186.38	178.27	238.93	229.67	243.83	327.04	Tb11.0390	RPS14	0	chrXI additional, unordered contigs
Tb11.0400	20.53	23.48	301.1	309.14	280.98	386.3	328.78	159.05	30.63	Tb11.0400	P27	1	P27 protein, putative
Tb11.0410	54.29	51.38	26.98	36.12	36.02	49.1	46.55	86.54	72.88	Tb11.0410	null	0	hypothetical protein
Tb11.0420	12.3	15.01	9.88	16.61	10.87	15.77	12.19	13.61	13.1	Tb11.0420	null	0	hypothetical protein
Tb11.0430	0	0	0	0	0	0	0	0	0	Tb11.0430	null	8	hypothetical protein
Tb11.0440	0	0	0	0	0	0	0	0	0	Tb11.0440	null	6	hypothetical protein
Tb11.0450	0	0	0	0	0	0	0	0	0	Tb11.0450	null	6	hypothetical protein
Tb11.0460	0	0	0	0	0	0	0	0	0	Tb11.0460	null	6	hypothetical protein
Tb11.0470	0	0	0	0	0	0	0	0	0	Tb11.0470	null	8	hypothetical protein
Tb11.0480	0	0	0	0	0	0	0	0	0	Tb11.0480	null	8	hypothetical protein
Tb11.0490	0	0	0	0	0	0	0	0	0	Tb11.0490	null	1	variant surface glycoprotein (VSG, pseudogene), putative
Tb11.0500	0	0	0	0	0	0	0	0	0	Tb11.0500	null	0	variant surface glycoprotein (VSG, pseudogene), putative
Tb11.0510	0.09	0.59	0	0	0	0	0	0	0	Tb11.0510	null	0	variant surface glycoprotein (VSG, pseudogene), putative
Tb11.0520	40.54	40.14	35.78	35.94	45.66	34.34	34.63	52.37	39.94	Tb11.0520	null	0	dynein light chain, putative
Tb11.0530	44.8	53.21	40.44	32.87	53.22	48.94	41.09	56.48	34.41	Tb11.0530	null	0	epsilon tubulin
Tb11.0540	62.37	88.34	58.15	57.11	65.45	77.82	60.39	85.87	40.51	Tb11.0540	null	0	hypothetical protein
Tb11.0550	41.57	37.29	50.96	43.63	53.21	56.3	53	54.51	62.63	Tb11.0550	null	0	hypothetical protein, conserved
Tb11.0560	80.62	132.42	126.08	121.78	118.92	104.51	104.63	98.68	60.86	Tb11.0560	null	0	hypothetical protein, conserved
Tb11.0570	0	0	0	0	0	0	0	0	0	Tb11.0570	null	0	variant surface glycoprotein (VSG, pseudogene), putative
Tb11.0580	0	0	0	0	0	0	0	0	0	Tb11.0580	null	0	variant surface glycoprotein (VSG, pseudogene), putative
Tb11.0590	1.49	0	0	0	0	0	0	0	0	Tb11.0590	null	0	variant surface glycoprotein (VSG), putative
Tb11.0600	0	0	0	0	0	0	0	0	0	Tb11.0600	null	0	variant surface glycoprotein (VSG, pseudogene), putative
Tb11.0610	0	0	0	0	0	0	0	0	0	Tb11.0610	null	0	variant surface glycoprotein (VSG), putative
Tb11.0620	0	0	0	0	0	0	0	0	0	Tb11.0620	null	0	variant surface glycoprotein (VSG, pseudogene), putative
Tb11.0630	0	0	0	0	0	0	0	0	0	Tb11.0630	null	0	variant surface glycoprotein (VSG, pseudogene), putative
Tb11.0640	0.04	0.02	0	0	0	0	0.2	0	8.01	Tb11.0640	null	0	variant surface glycoprotein (VSG, pseudogene), putative
Tb11.0650	0	0	0	0	0	0	0	0	0	Tb11.0650	null	0	variant surface glycoprotein (VSG, pseudogene), putative
Tb11.0660	0	0	0	0	0	0	0	0	0	Tb11.0660	null	0	variant surface glycoprotein (VSG), putative
Tb11.0670	0.15	0	0	0	0	0	0	0	0	Tb11.0670	null	0	variant surface glycoprotein (VSG), putative
Tb11.0680	0	0	0	0	0	0	0	0	0	Tb11.0680	null	0	variant surface glycoprotein (VSG), putative
Tb11.0690	0	0	0	0	0	0	0	0	0	Tb11.0690	null	0	variant surface glycoprotein (VSG, pseudogene), putative
Tb11.0700	0.04	0	0	0	0	0	0	0	0	Tb11.0700	null	0	expression site-associated gene 3 (ESAG3), degenerate
Tb11.0710	0.02	0	0	0	0	0	0	0	0	Tb11.0710	null	0	variant surface glycoprotein (VSG), putative
Tb11.0720	0	0	0	0	0	0	0	0	0	Tb11.0720	null	0	variant surface glycoprotein (VSG, pseudogene), putative
Tb11.0730	0	0	0	0	0	0	0	0	0	Tb11.0730	null	1	hypothetical protein
Tb11.0740	0	0	0	0	0	0	0	0	0	Tb11.0740	null	0	hypothetical protein
Tb11.0750	0.02	0	0	0	0	0	0	0	0	Tb11.0750	null	0	variant surface glycoprotein (VSG), putative
Tb11.0760	0	0	0	0	0	0	0	0	0	Tb11.0760	null	5	hypothetical protein
Tb11.0770	0	0	0	0	0	0	0	0	0	Tb11.0770	null	11	hypothetical protein
Tb11.0780	0	0	0	0	0	0	0	0	0	Tb11.0780	null	11	hypothetical protein
Tb11.0790	0	0	0	0	0	0	0	0	0	Tb11.0790	null	6	hypothetical protein
Tb11.0800	0	0	0	0	0	0	0	0	0	Tb11.0800	null	11	hypothetical protein
Tb11.0810	0	0	0	0	0	0	0	0	0	Tb11.0810	null	7	hypothetical protein
Tb11.0820	24.4	30.45	21.86	24.71	29	23.15	42.42	8.32	132.62	Tb11.0820	null	1	retrotransposon hot spot protein 4 (RHS4, pseudogene), putative
Tb11.0830	0	0	0	0	0	0	0	0	0	Tb11.0830	null	0	variant surface glycoprotein (VSG, pseudogene), putative
Tb11.0840	119.24	44.92	141.99	169.06	98.01	110.19	108.49	102.8	136.2	Tb11.0840	null	0	hypothetical protein
Tb11.0845	98.19	29.87	126.07	76.99	55.88	76.49	75.07	115.56	178.62	Tb11.0845	DYNLL2	0	dynein light chain LC8, putative
Tb11.0850	103.85	81.4	72.64	72.95	80.78	83.7	93.7	131.92	139.19	Tb11.0850	null	4	SCAMP family, putative
Tb11.0860	25.9	29.82	22.29	18.39	32.38	29.06	27.36	21.25	21.26	Tb11.0860	null	0	hypothetical protein
Tb11.0870	55.73	58.69	43.99	34.5	45.78	47.22	54.36	65.87	29.64	Tb11.0870	null	0	hypothetical protein
Tb11.0880	723.59	693.28	496.43	407.2	434.75	408.86	485.15	559.8	527.25	Tb11.0880	null	0	chrXI additional, unordered contigs
Tb11.0890	73.49	81.23	66.11	80.1	113.95	88	68.67	35.53	53.42	Tb11.0890	null	0	epsin, putative
Tb11.09.0001.1	0	0	0	0	0	0	0	0	0	Tb11.09.0001.1	null	0	variant surface glycoprotein (VSG, pseudogene), putative
Tb11.0910	0	0	0	0	0	0	0	0	0	Tb11.0910	null	0	variant surface glycoprotein (VSG), putative
Tb11.0920	0	0	0	0	0	0	0	0	0	Tb11.0920	null	1	variant surface glycoprotein (VSG, pseudogene), putative
Tb11.0930	0	0	0	0	0	0	0	0	0	Tb11.0930	null	0	variant surface glycoprotein (VSG, pseudogene), putative
Tb11.0950	0	0	0	0	0	0	0	0	0	Tb11.0950	null	0	variant surface glycoprotein (VSG, pseudogene), putative
Tb11.0960	0	0	0	0	0	0	0	0	0	Tb11.0960	null	0	variant surface glycoprotein (VSG, pseudogene), putative
Tb11.0970	0.02	0	0	0	0	0	0	0	0	Tb11.0970	null	0	variant surface glycoprotein (VSG, pseudogene), putative
Tb11.0980	0.04	0	0	0	0	0	0	0	0	Tb11.0980	null	0	variant surface glycoprotein (VSG), putative
Tb11.0990	0	0	0	0	0	0	0	0	0	Tb11.0990	null	0	variant surface glycoprotein (VSG, pseudogene), putative
Tb11.1000	2.86	0.96	0	0.06	0	0	0	0	0	Tb11.1000	null	0	expression site-associated gene 9 (ESAG9) protein, putative
Tb11.1010	4.11	6.87	0.36	0.19	0.24	1.15	0.44	1.55	2.91	Tb11.1010	null	1	expression site-associated gene 9 (ESAG9), degenerate
Tb11.1020	11.52	5.84	0	0	0	0.26	0.2	0	0.73	Tb11.1020	null	0	expression site-associated gene 1 (ESAG1) protein, putative
Tb11.1030	0	0	0	0	0	0	0	0	0	Tb11.1030	null	0	variant surface glycoprotein (VSG, pseudogene), putative
Tb11.1040	0	0	0	0	0	0	0	0	0	Tb11.1040	null	0	variant surface glycoprotein (VSG), putative
Tb11.1050	0	0.02	0	0	0	0	0	0	0	Tb11.1050	null	0	variant surface glycoprotein (VSG, pseudogene), putative
Tb11.1060	0	0	0	0	0	0	0	0	0	Tb11.1060	null	0	variant surface glycoprotein (VSG, pseudogene), putative
Tb11.1070	0.02	0	0	0	0	0	0	0	0	Tb11.1070	null	0	variant surface glycoprotein (VSG, pseudogene), putative
Tb11.1080	0	0	0	0	0	0	0	0	0	Tb11.1080	null	0	variant surface glycoprotein (VSG, pseudogene), putative
Tb11.1090	0	0	0	0	0	0	0	0	0	Tb11.1090	null	0	variant surface glycoprotein (VSG, pseudogene), putative
Tb11.1100	0	0	0	0	0	0	0	0	0	Tb11.1100	null	0	variant surface glycoprotein (VSG, pseudogene), putative
Tb11.1110	0	0	0	0	0	0	0	0	0	Tb11.1110	null	1	variant surface glycoprotein (VSG, pseudogene), putative
Tb11.1120	0	0	0	0	0	0	0	0	0	Tb11.1120	null	0	variant surface glycoprotein (VSG, pseudogene), putative
Tb11.1130	0	0	0	0	0	0	0	0	0	Tb11.1130	null	0	variant surface glycoprotein (VSG), putative
Tb11.1140	0	0	0	0	0	0	0	0	0	Tb11.1140	null	0	expression site-associated gene 3 (ESAG3), degenerate
Tb11.1150	0	0	0	0	0	0	0	0	0	Tb11.1150	null	0	variant surface glycoprotein (VSG, pseudogene), putative
Tb11.1160	0	0	0	0	0	0	0	0	0	Tb11.1160	null	0	hypothetical protein
Tb11.1170	0	0	0	0	0	0	0	0	0	Tb11.1170	null	0	variant surface glycoprotein (VSG, pseudogene), putative
Tb11.1180	0	0	0	0	0	0	0	0	0	Tb11.1180	null	0	variant surface glycoprotein (VSG, pseudogene), putative
Tb11.1190	3.7	29.91	36.23	38.83	25.82	45.09	27.03	16.72	9.1	Tb11.1190	null	0	hypothetical protein
Tb11.1200	4	33.42	49.93	52.64	40.69	50.71	40.79	28.15	15.17	Tb11.1200	null	0	hypothetical protein
Tb11.1210	38.93	39.08	30.17	27.15	22.6	32.33	33.75	42.07	31.18	Tb11.1210	null	0	hypothetical protein
Tb11.1220	55.46	20.44	100.53	120.27	73.82	79.93	63.92	39.52	40.15	Tb11.1220	null	0	hypothetical protein
Tb11.1230	10.5	23.1	12.43	24.67	24.78	19.71	16.21	20.08	6.63	Tb11.1230	CMF16	0	Component of motile flagella 16
Tb11.1240	31.49	30.92	35.01	34.6	44.67	26.87	29.6	24.27	9.18	Tb11.1240	null	0	methionine aminopeptidase, type I, putative
Tb11.1250	0	0	0	0	0	0	0	0	0	Tb11.1250	null	0	variant surface glycoprotein (VSG, pseudogene), putative
Tb11.1260	0	0	0	0	0	0	0	0	0	Tb11.1260	null	0	variant surface glycoprotein (VSG, pseudogene), putative
Tb11.1270	0	0	0	0	0	0	0	0	0	Tb11.1270	null	14	hypothetical protein
Tb11.1280	0	0	0	0	0	0	0	0	0	Tb11.1280	null	8	hypothetical protein
Tb11.1290	0	0	0	0	0	0	0	0	0	Tb11.1290	null	8	hypothetical protein
Tb11.1300	0	0	0	0	0	0	0	0	0	Tb11.1300	null	12	hypothetical protein
Tb11.1310	0	0	0	0	0	0	0	0	0	Tb11.1310	null	6	hypothetical protein
Tb11.1320.1	0	0	0	0	0	0	0	0	0	Tb11.1320.1	null	18	hypothetical protein
Tb11.1330.1	0	0	0	0	0	0	0	0	0	Tb11.1330.1	null	6	hypothetical protein
Tb11.1340.1	0	0	0	0	0	0	0	0	0	Tb11.1340.1	null	7	hypothetical protein
Tb11.1350.1	0	0	0	0	0	0	0	0	0	Tb11.1350.1	null	7	hypothetical protein
Tb11.1360.1	0	0	0	0	0	0	0	0	0	Tb11.1360.1	null	6	hypothetical protein
Tb11.1370.1	33.25	47.48	36.11	30.35	50.6	23.8	40.96	34.47	30.8	Tb11.1370.1	null	0	hypothetical protein, conserved
Tb11.1380.1	39.58	29.31	73.67	106.7	94.02	64.32	68.9	35.4	49.61	Tb11.1380.1	null	0	hypothetical protein, conserved
Tb11.1390.1	52.76	120.44	92.79	97.25	89.65	130.88	100.25	43.93	28.14	Tb11.1390.1	null	6	hypothetical protein, conserved
Tb11.1400.1	43.5	47.31	33.59	31.34	47.23	41.04	50.58	70	56.36	Tb11.1400.1	null	0	hypothetical protein, conserved (pseudogene)
Tb11.1410.1	20.87	27.36	21.42	13.6	29.02	25.23	21.97	32.54	19.32	Tb11.1410.1	null	0	Ring finger domain containing protein, putative
Tb11.1420	31.01	48.6	29.59	27.84	38.75	25.42	34.11	24.06	33.16	Tb11.1420	null	0	hypothetical protein
Tb11.1430.1	0	0	0	0	0	0	0	0	0	Tb11.1430.1	null	0	variant surface glycoprotein (VSG, pseudogene), putative
Tb11.1431.1	0	0	0	0	0	0	0	0	0	Tb11.1431.1	null	0	variant surface glycoprotein (VSG, pseudogene), putative
Tb11.1440.1	0	0	0	0	0	0	0	0	0	Tb11.1440.1	null	0	variant surface glycoprotein (VSG, pseudogene), fragment
Tb11.1441.1	0.02	0	0	0	0	0	0	0	0	Tb11.1441.1	null	0	variant surface glycoprotein (VSG, pseudogene), fragment
Tb11.1450.1	0	0	0	0	0	0	0	0	0	Tb11.1450.1	null	0	variant surface glycoprotein (VSG), putative
Tb11.1451.1	0	0	0	0	0	0	0	0	0	Tb11.1451.1	null	0	variant surface glycoprotein (VSG), putative
Tb11.1460	0	0	0	0	0	0	0	0	0	Tb11.1460	null	1	variant surface glycoprotein (VSG, pseudogene), putative
Tb11.1470	0	0	0	0	0	0	0	0	0	Tb11.1470	null	0	variant surface glycoprotein (VSG, pseudogene), putative
Tb11.1480b.1	0.02	0	0	0	0	0	0	0	0	Tb11.1480b.1	null	0	variant surface glycoprotein (VSG), frameshifted
Tb11.1490	0.02	0	0	0	0	0	0	0	0	Tb11.1490	null	1	variant surface glycoprotein (VSG), putative
Tb11.15.0005.1	0.02	0	0	0	0	0	0	0	0	Tb11.15.0005.1	null	1	hypothetical protein, conserved, degenerate
Tb11.15.0005b.1	0	0	0	0	0	0	0	0	0	Tb11.15.0005b.1	null	1	hypothetical protein, conserved, degenerate
Tb11.15.0006.1	0	0	0	0	0	0	0	0	0	Tb11.15.0006.1	null	0	variant surface glycoprotein (VSG), frameshifted
Tb11.15.0006b.1	0	0	0	0	0	0	0	0	0	Tb11.15.0006b.1	null	0	variant surface glycoprotein (VSG), frameshifted
Tb11.15.0007.1	0	0	0	0	0	0	0	0	0	Tb11.15.0007.1	null	0	variant surface glycoprotein (VSG), point mutation
Tb11.15.0007b.1	0.02	0	0	0	0	0	0	0	0	Tb11.15.0007b.1	null	0	variant surface glycoprotein (VSG), point mutation
Tb11.15.0008.1	0.62	0.15	0	0	0	0	0	0	0.73	Tb11.15.0008.1	null	0	expression site-associated gene 3 (ESAG3), degenerate and frameshifted
Tb11.15.0008b.1	0	0	0	0	0	0	0	0	0	Tb11.15.0008b.1	null	0	expression site-associated gene 3 (ESAG3), degenerate and frameshifted
Tb11.1500	0	0	0	0	0	0	0	0	0	Tb11.1500	null	0	variant surface glycoprotein (VSG, pseudogene), putative
Tb11.1510	0.06	0	0	0	0	0	0	0	0	Tb11.1510	null	0	variant surface glycoprotein (VSG, pseudogene), putative
Tb11.1520	3.58	2.2	0.24	0.19	0.77	0.79	1.56	1.55	4.08	Tb11.1520	null	0	hypothetical protein, conserved
Tb11.1530	0	0.02	0	0	0	0	0	0	0	Tb11.1530	null	0	expression site-associated gene 1 (ESAG1), degenerate
Tb11.1540.1	0	0	0	0	0	0	0	0	0	Tb11.1540.1	null	9	hypothetical protein
Tb11.1550.1	0	0	0	0	0	0	0	0	0	Tb11.1550.1	null	5	hypothetical protein
Tb11.1560	0	0	0	0	0	0	0	0	0	Tb11.1560	null	0	variant surface glycoprotein (VSG, pseudogene), putative
Tb11.1570	0	0	0	0	0	0	0	0	0	Tb11.1570	null	1	variant surface glycoprotein (VSG, pseudogene), putative
Tb11.1580	0.02	0	0	0	0	0	0	0	0	Tb11.1580	null	0	variant surface glycoprotein (VSG, pseudogene), putative
Tb11.1590	0	0	0	0	0	0	0	0	0	Tb11.1590	null	0	variant surface glycoprotein (VSG, pseudogene), putative
Tb11.1600	0	0	0	0	0	0	0	0	0	Tb11.1600	null	0	variant surface glycoprotein (VSG, pseudogene), putative
Tb11.1610.1	0.02	0	0	0	0	0	0	0	0	Tb11.1610.1	null	0	variant surface glycoprotein (VSG, pseudogene), putative
Tb11.1620.1	0	0	0	0	0	0	0	0	0	Tb11.1620.1	null	0	variant surface glycoprotein (VSG, pseudogene), fragment
Tb11.1630	0.02	0	0	0	0	0	0	0	0	Tb11.1630	null	0	variant surface glycoprotein (VSG, pseudogene), putative
Tb11.1640	0	0	0	0	0	0	0	0	0	Tb11.1640	null	0	variant surface glycoprotein (VSG, pseudogene), putative
Tb11.1650	0	0	0	0	0	0	0	0	0	Tb11.1650	null	0	variant surface glycoprotein (VSG, pseudogene), putative
Tb11.1660	0	0	0	0	0	0	0	0	0	Tb11.1660	null	0	variant surface glycoprotein (VSG, pseudogene), putative
Tb11.1670	0	0	0	0	0	0	0	0	0	Tb11.1670	null	18	hypothetical protein
Tb11.1680	0	0	0	0	0	0	0	0	0	Tb11.1680	null	9	hypothetical protein
Tb11.1690	8759.14	2202.76	0.24	0.19	1.44	0.53	0.61	0	0	Tb11.1690	null	0	variant surface glycoprotein (VSG, pseudogene), putative
Tb11.1700	0.23	0	0	0	0	0	0	0	0	Tb11.1700	null	0	variant surface glycoprotein (VSG, pseudogene), putative
Tb11.1720.1	0.02	0	0	0	0	0	0	0	0	Tb11.1720.1	null	0	variant surface glycoprotein (VSG), putative
Tb11.1740	0.04	0.02	0	0	0	0	0	0	0	Tb11.1740	null	0	hypothetical protein
Tb11.1750.1	0	0.04	0	0.26	0	0	0	0	0.36	Tb11.1750.1	null	0	hypothetical protein
Tb11.1751.1	0.02	0	0	0.06	0.77	0	0.2	0	0	Tb11.1751.1	null	0	hypothetical protein (pseudogene)
Tb11.1760	0.02	0.02	0	0	0	0	0	0	0	Tb11.1760	null	0	hypothetical protein
Tb11.1770	0.06	0.03	0	0.06	0	0	0	0	0	Tb11.1770	null	0	hypothetical protein
Tb11.1780.1	189.47	200.51	170.04	197.69	155.83	135.02	150.68	119.72	174.22	Tb11.1780.1	null	0	retrotransposon hot spot protein 1 (RHS1, pseudogene), putative
Tb11.1790.1	107.91	102.09	214.29	215.01	224.02	172.77	180.42	158.3	245.26	Tb11.1790.1	null	0	retrotransposon hot spot protein (RHS, pseudogene), putative
Tb11.1800	9.32	13.48	8.24	23.63	20.3	17.27	15.74	10.96	23.45	Tb11.1800	null	0	retrotransposon hot spot protein (RHS, pseudogene), putative
Tb11.1810.1	208.17	146.38	153.94	139.71	129	131.07	116.27	121.38	217.53	Tb11.1810.1	null	0	retrotransposon hot spot (RHS) protein, (pseudogene), putative
Tb11.1810b.1	234.82	167.49	179.07	147.52	153.36	137.91	130.54	144.23	196.26	Tb11.1810b.1	null	0	retrotransposon hot spot protein (RHS, pseudogene), putative
Tb11.57.0047.1	0	0	0	0	0	0	0	0	0	Tb11.57.0047.1	null	0	variant surface glycoprotein (VSG), point mutation
Tb11.57.0047b.1	0	0	0	0	0	0	0	0	0	Tb11.57.0047b.1	null	0	variant surface glycoprotein (VSG), point mutation
Tb11.57.0049.1	0	0	0	0	0	0	0.12	0	0	Tb11.57.0049.1	null	0	variant surface glycoprotein (VSG, pseudogene), degenerate
Tb11.57.0050.1	2.3	0.73	0	0.06	0	0	0	0	1.45	Tb11.57.0050.1	null	0	expression site-associated gene 3 (ESAG3), frameshifted and degenerate
Tb11.v4.0039.1	0.06	0.05	0	0	0	0	0.12	0	0	Tb11.v4.0039.1	null	0	variant surface glycoprotein (VSG, pseudogene), putative
Tb11.v4.0039b.1	0	0	0	0	0	0	0	0	0	Tb11.v4.0039b.1	null	0	variant surface glycoprotein (VSG, pseudogene), putative
Tb11.v4.0041.1	0	0	0	0	0	0	0	0	0	Tb11.v4.0041.1	null	0	variant surface glycoprotein (VSG, pseudogene), putative
Tb11.v4.0042.1	0.02	0	0	0	0	0	0	0	0	Tb11.v4.0042.1	null	0	variant surface glycoprotein (VSG, pseudogene), fragment
Tb11.v4.0043.1	0.02	0	0	0	0	0	0	0	0	Tb11.v4.0043.1	null	0	variant surface glycoprotein (VSG, pseudogene), putative
Tb11.v4.0044.1	0	0	0	0	0	0	0	0	0	Tb11.v4.0044.1	null	0	variant surface glycoprotein (VSG, pseudogene), putative
Tb11.v4.0062.1	0.02	0	0	0	0	0	0	0	0	Tb11.v4.0062.1	null	2	variant surface glycoprotein (VSG, pseudogene), putative
Tb11.v5.0111.1	6.26	0	0	0	0	0	0	0	0	Tb11.v5.0111.1	null	0	variant surface protein (VSG), putative
Tb11.v5.0112.1	0	0	0	0	0	0	0	0	0	Tb11.v5.0112.1	null	0	variant surface protein (VSG), putative
Tb11.v5.0113.1	0	0	0	0	0	0	0	0	0	Tb11.v5.0113.1	null	0	variant surface protein (VSG), putative
Tb11.v5.0114.1	0	0	0	0	0	0	0	0	0	Tb11.v5.0114.1	null	0	variant surface glycoprotein (VSG), pseudogene
Tb11.v5.0115.1	0	0	0	0	0	0	0	0	0	Tb11.v5.0115.1	null	0	variant surface protein (VSG), putative
Tb11.v5.0116.1	0.04	0	0	0	0	0	0	0	0	Tb11.v5.0116.1	null	1	UDP-Gal or UDP-GlcNAc-dependent glycosyltransferase, putative
Tb11.v5.0117.1	0.15	0	0	0	0	0.41	0	0	0	Tb11.v5.0117.1	null	0	variant surface protein (VSG), putative
Tb11.v5.0118.1	0	0	0	0	0	0	0	0	0	Tb11.v5.0118.1	null	0	variant surface protein (VSG), putative
Tb11.v5.0119.1	0	0	0	0	0	0	0	0	0	Tb11.v5.0119.1	null	0	variant surface glycoprotein (VSG), pseudogene
Tb11.v5.0120.1	0	0.02	0	0	0	0	0	0	0	Tb11.v5.0120.1	null	0	variant surface protein (VSG), putative
Tb11.v5.0121.1	0	0	0	0	0	0	0	0	0	Tb11.v5.0121.1	null	0	variant surface protein (VSG), putative
Tb11.v5.0122.1	0	0	0	0	0	0	0	0	0	Tb11.v5.0122.1	null	0	variant surface protein (VSG), putative
Tb11.v5.0123.1	0	0	0	0	0	0	0	0	0	Tb11.v5.0123.1	null	0	variant surface protein (VSG), putative
Tb11.v5.0124.1	0	0	0	0	0	0	0	0	0	Tb11.v5.0124.1	null	0	variant surface protein (VSG), putative
Tb11.v5.0125.1	0	0	0	0	0	0	0	0	0	Tb11.v5.0125.1	null	0	variant surface protein (VSG), putative
Tb11.v5.0126.1	0	0	0	0	0	0	0	0	0	Tb11.v5.0126.1	null	0	expression site-associated gene 3 (ESAG3) protein, putative
Tb11.v5.0127.1	0	0	0	0	0	0	0	0	0	Tb11.v5.0127.1	null	0	variant surface protein (VSG), putative
Tb11.v5.0128.1	0	0	0	0	0	0	0	0	0	Tb11.v5.0128.1	null	0	variant surface protein (VSG), putative
Tb11.v5.0129.1	2.48	641.43	0	0	0	0	0.36	0	8.45	Tb11.v5.0129.1	null	0	variant surface protein (VSG), putative
Tb11.v5.0130.1	0	0	0	0	0	0	0	0	0	Tb11.v5.0130.1	null	0	variant surface protein (VSG), putative
Tb11.v5.0131.1	0	0	0	0	0	0	0	0	0	Tb11.v5.0131.1	null	0	variant surface protein (VSG), putative
Tb11.v5.0132.1	0	0	0	0	0	0	0	0	0	Tb11.v5.0132.1	null	1	variant surface protein (VSG), putative
Tb11.v5.0133.1	0	0	0	0.06	0	0	0	0	0	Tb11.v5.0133.1	null	0	variant surface protein (VSG), putative
Tb11.v5.0134.1	0	0	0	0	0	0	0	0	0	Tb11.v5.0134.1	null	0	variant surface glycoprotein (VSG), pseudogene
Tb11.v5.0135.1	0.02	0	0	0	0	0	0	0	0.36	Tb11.v5.0135.1	null	0	variant surface protein (VSG), putative
Tb11.v5.0136.1	0.02	0	0	0	0	0	0	0	0.73	Tb11.v5.0136.1	null	0	variant surface protein (VSG), putative
Tb11.v5.0137.1	0.06	0	0	0	0	0	0	0	0	Tb11.v5.0137.1	null	0	variant surface protein, atypical (VSG), putative
Tb11.v5.0138.1	0	0	0	0	0	0	0	0	0	Tb11.v5.0138.1	null	0	variant surface protein (VSG), putative
Tb11.v5.0139.1	0	0	0	0	0	0	0	0	0	Tb11.v5.0139.1	null	0	variant surface protein (VSG), putative
Tb11.v5.0140.1	0.02	0	0	0	0	0	0	0	0	Tb11.v5.0140.1	null	0	variant surface glycoprotein (VSG), pseudogene
Tb11.v5.0141.1	0.13	0	0	0	0	0	0	0	0	Tb11.v5.0141.1	null	0	variant surface protein (VSG), putative
Tb11.v5.0142.1	6426.93	1438.09	0	0.19	0	0.53	0.61	0	0	Tb11.v5.0142.1	null	0	variant surface protein (VSG), putative
Tb11.v5.0143.1	0	0	0	0	0	0	0	0	0	Tb11.v5.0143.1	null	0	variant surface protein (VSG), putative
Tb11.v5.0144.1	0	0	0	0	0	0	0	0	0	Tb11.v5.0144.1	null	0	variant surface protein (VSG), putative
Tb11.v5.0145.1	0.02	0	0	0	0	0	0	0	0	Tb11.v5.0145.1	null	0	variant surface protein (VSG), putative
Tb11.v5.0146.1	78.71	89.66	42.08	31.23	57.17	43.05	48.97	38.67	44.68	Tb11.v5.0146.1	null	0	chaperone protein DnaJ, putative
Tb11.v5.0147.1	46	59.65	44.61	64.21	49.94	54.65	47.58	61.85	41.57	Tb11.v5.0147.1	null	0	Calponin homology (CH) domain containing protein, putative
Tb11.v5.0148.1	42.28	44.44	39.09	46.64	42.43	35.04	40.64	62.23	38.78	Tb11.v5.0148.1	null	0	hypothetical protein, conserved
Tb11.v5.0149.1	73.63	87.52	61.95	56.6	52.95	60.74	58.39	41.78	44.75	Tb11.v5.0149.1	null	0	hypothetical protein, conserved
Tb11.v5.0150.1	47.94	70.15	26.76	21.85	33.1	25.45	27.54	15.78	31.54	Tb11.v5.0150.1	JBP2	0	J Biosynthesis Protein 2
Tb11.v5.0151.1	25.77	25.21	26.82	28.03	37.66	36.41	36.02	19.69	36.06	Tb11.v5.0151.1	null	1	hypothetical protein, conserved
Tb11.v5.0152.1	35.86	33.1	30.72	29.33	31.93	32.23	37.39	17.97	39.61	Tb11.v5.0152.1	null	1	ribosomal RNA processing protein 4, putative
Tb11.v5.0153.1	45.22	59.9	15.22	22.76	12.72	6.74	14.79	13.6	21.79	Tb11.v5.0153.1	null	1	BarP protein, putative
Tb11.v5.0154.1	52.25	45.79	55.86	87.06	77.89	60.76	59.68	43.63	41.81	Tb11.v5.0154.1	null	0	WD domain, G-beta repeat, putative
Tb11.v5.0155.1	11.9	12.29	7.3	10.53	9.65	10.11	10.35	7.39	10.51	Tb11.v5.0155.1	null	0	hypothetical protein, conserved
Tb11.v5.0156.1	12.86	31.33	9.92	14.01	14.74	19.82	12.07	41.14	13.84	Tb11.v5.0156.1	null	0	hypothetical protein, conserved
Tb11.v5.0157.1	65.25	79.61	40.2	72.43	88.29	83.26	70.39	78.65	73.45	Tb11.v5.0157.1	null	0	hypothetical protein, conserved
Tb11.v5.0158.1	69.24	64.73	47.43	39.04	49.54	42.39	45.24	74.03	65.05	Tb11.v5.0158.1	null	0	hypothetical protein, conserved
Tb11.v5.0159.1	49.17	46.7	45.21	37.56	30.89	37.66	41.84	59.66	43.86	Tb11.v5.0159.1	null	0	hypothetical protein, conserved
Tb11.v5.0160.1	347.42	336.94	138.04	120.78	124.77	110.99	119.94	125.92	327.39	Tb11.v5.0160.1	null	0	cyclophilin-type peptidyl-prolyl cis-trans isomerase, putative
Tb11.v5.0161.1	19.15	14.95	20.25	16.07	13.59	10.8	14.25	10.75	21.06	Tb11.v5.0161.1	null	0	conserved hypothetical protein, putative
Tb11.v5.0162.1	88.87	71.67	113.61	107.55	88.73	75.96	93.14	141.55	96.67	Tb11.v5.0162.1	null	0	proteasome beta 6 subunit
Tb11.v5.0163.1	42.56	50.32	44.79	30.34	41.47	37.27	41.73	71.81	51.84	Tb11.v5.0163.1	null	0	HD domain containing protein, putative
Tb11.v5.0164.1	35.99	33.89	48.81	28.08	40.62	35.26	45.43	39.39	53.75	Tb11.v5.0164.1	null	0	Trm112p-like protein, putative
Tb11.v5.0165.1	54.06	70.27	49.92	36.96	58.71	46.5	47.65	72.76	40.87	Tb11.v5.0165.1	null	0	kinesin, putative
Tb11.v5.0166.1	30.65	26.01	18.2	23.65	20.9	30.74	28.71	27.54	45.64	Tb11.v5.0166.1	null	0	hypothetical protein, conserved
Tb11.v5.0167.1	24.41	19.9	26.94	33.47	43.81	36.13	28.63	33.76	44.86	Tb11.v5.0167.1	null	0	hypothetical protein, conserved
Tb11.v5.0168.1	14.82	13.56	15.95	11.24	7.8	15.61	13.63	45.56	13.19	Tb11.v5.0168.1	null	0	FHA domain containing protein, putative
Tb11.v5.0169.1	31.54	24.8	51.98	57.88	44.48	32.17	46.84	90.33	61.82	Tb11.v5.0169.1	null	0	hypothetical protein, conserved
Tb11.v5.0170.1	80.72	94.39	76.32	73.06	70.1	70.22	67.75	75.46	68.6	Tb11.v5.0170.1	null	1	hypothetical protein, conserved
Tb11.v5.0171.1	38.85	101.96	100.77	204.22	179.9	232.41	163.71	78.79	47.13	Tb11.v5.0171.1	null	0	5'-3' exonuclease XRNA, putative
Tb11.v5.0172.1	78.74	43.18	95.75	97.27	103.08	74.84	79.45	139.82	75.96	Tb11.v5.0172.1	null	0	hypothetical protein, conserved
Tb11.v5.0173.1	130.42	204.85	79.41	62.44	68.33	66.97	76.72	77.23	165.29	Tb11.v5.0173.1	null	0	hypothetical protein, conserved
Tb11.v5.0174.1	31.54	31.27	26.59	28.57	27.56	30.68	29.49	18.98	15.32	Tb11.v5.0174.1	null	0	ribonuclease H1, putative
Tb11.v5.0175.1	64.71	99.79	106.04	97.76	87.98	84.8	88.02	68.16	34.15	Tb11.v5.0175.1	null	0	oligopeptidase B protein, putative
Tb11.v5.0176.1	56.93	97.55	66.35	60.5	76.75	79.78	65.72	16.84	31.7	Tb11.v5.0176.1	null	1	NAD(p)-dependent steroid dehydrogenase-like protein
Tb11.v5.0177.1	55.56	48.03	45.78	29.74	35.68	43.24	51.11	48.25	42.49	Tb11.v5.0177.1	null	0	hypothetical protein, conserved
Tb11.v5.0178.1	104.74	148.44	137.63	129.31	159.57	139.8	159.46	173.72	144.34	Tb11.v5.0178.1	null	0	glutamine synthetase, putative
Tb11.v5.0179.1	61.97	54.02	55.69	62.4	61.62	63.7	58.13	74.2	77.71	Tb11.v5.0179.1	null	1	hypothetical protein, conserved
Tb11.v5.0180.1	71.32	70.63	59.34	56.29	55.25	64.02	46.04	73.62	60.07	Tb11.v5.0180.1	null	0	hypothetical protein, conserved
Tb11.v5.0181.1	664.28	765.37	264.16	184.41	220.39	219.74	244.79	388.4	383.66	Tb11.v5.0181.1	null	0	60S ribosomal protein L19, putative
Tb11.v5.0182.1	675.09	790.58	293.63	197.07	254.41	229.22	259.78	415.57	424.74	Tb11.v5.0182.1	null	0	60S ribosomal protein L19, putative
Tb11.v5.0183.1	45.05	41.33	33.51	27.64	30.01	35.31	35.85	30.74	41.11	Tb11.v5.0183.1	null	0	hypothetical protein, conserved
Tb11.v5.0184.1	36.99	36.78	48	46.59	43.25	42.55	42.36	50.64	31.54	Tb11.v5.0184.1	null	0	hypothetical protein, conserved
Tb11.v5.0185.1	56.89	85.43	76.16	119.63	103.67	93.55	91.39	111.28	29.45	Tb11.v5.0185.1	null	0	hypothetical protein, conserved
Tb11.v5.0186.1	29.06	43.62	18.28	17.12	12.82	18.89	22	17.34	84.1	Tb11.v5.0186.1	null	11	CLN3 protein, putative
Tb11.v5.0187.1	85.47	51.51	52.04	42.32	53.91	50.24	54.08	119.8	113.67	Tb11.v5.0187.1	null	0	hypothetical protein, conserved
Tb11.v5.0188.1	41.27	41.91	40.36	39.37	34.43	36.78	43.14	46.9	32.84	Tb11.v5.0188.1	null	0	ATP-NAD kinase, putative
Tb11.v5.0189.1	28.92	39.83	38.81	43.22	45.36	38.99	37.4	42.16	17.7	Tb11.v5.0189.1	null	0	condensin complex subunit 2, putative
Tb11.v5.0190.1	96.82	79.55	85.01	63.99	53.54	74.26	73.08	136.37	127.33	Tb11.v5.0190.1	null	0	protein kinase, putative
Tb11.v5.0191.1	8.48	19.54	4.89	20.35	17.91	17.12	11.16	2.1	5.1	Tb11.v5.0191.1	null	0	ELMO/CED-12 family, putative
Tb11.v5.0192.1	24.47	24.14	24.62	26.17	33.47	32.26	25.39	51.87	17.71	Tb11.v5.0192.1	null	0	B-box zinc finger, putative
Tb11.v5.0193.1	27.68	36.06	37.95	40.47	27.72	37.68	39.13	42.96	32.71	Tb11.v5.0193.1	null	0	hypothetical protein, conserved
Tb11.v5.0194.1	29.18	44.1	62.32	86.57	55.02	70.8	64.18	75.37	37.58	Tb11.v5.0194.1	null	0	hypothetical protein, conserved
Tb11.v5.0195.1	49.84	69.03	56.83	58.65	75.35	61.24	67.57	87.72	46.84	Tb11.v5.0195.1	null	0	STAG domain containing protein, putative
Tb11.v5.0196.1	83.08	64.42	66.23	95.86	67.32	57.9	79.82	65.26	85.62	Tb11.v5.0196.1	null	0	Proteasome subunit A N-terminal signature/Proteasome subunit, putative
Tb11.v5.0197.1	78.1	89.58	86.37	120.51	59.47	69.44	78.84	65.61	71.11	Tb11.v5.0197.1	null	0	clathrin heavy chain, putative
Tb11.v5.0198.1	46.36	51.64	47.69	76.84	63.06	58.52	43.99	32.35	44.82	Tb11.v5.0198.1	null	0	clathrin heavy chain, putative
Tb11.v5.0199.1	45.44	38.11	33.54	25.45	35.9	32.59	36.82	24.11	17.71	Tb11.v5.0199.1	null	0	universal minicircle sequence binding protein, putative
Tb11.v5.0200.1	109.42	78.47	112.11	125.63	107.89	91.38	110.85	106.22	141.9	Tb11.v5.0200.1	null	0	proteasome beta 5 subunit, putative
Tb11.v5.0201.1	58.48	56.7	53.59	43.78	51.78	65.12	57.14	15.95	28.63	Tb11.v5.0201.1	null	0	tRNA pseudouridine synthase A, putative
Tb11.v5.0202.1	52.4	45.7	55.17	47.94	50.63	51.43	54.18	83.72	74.77	Tb11.v5.0202.1	null	1	Protein of unknown function (DUF2419), putative
Tb11.v5.0203.1	42.3	35.63	45.38	45.47	59.36	45.61	49.04	64.63	33.07	Tb11.v5.0203.1	null	0	hypothetical protein, conserved
Tb11.v5.0204.1	39.9	37	20.26	21.81	17	22.5	19.33	33.84	28.13	Tb11.v5.0204.1	null	0	Peptidase M76 family, putative
Tb11.v5.0205.1	26.09	41.08	29.8	42	44.18	42.67	34.36	24.81	16.54	Tb11.v5.0205.1	null	0	hypothetical protein, conserved
Tb11.v5.0206.1	38.55	27.89	12.07	15.1	18.41	23.17	20.85	46.99	29.88	Tb11.v5.0206.1	null	6	phosphatidylinositolN-acetylglucosaminyltransferase, putative
Tb11.v5.0207.1	60.38	100.64	82.07	98.51	77.51	82.92	62.62	96.05	40.96	Tb11.v5.0207.1	null	0	neurobeachin/beige protein, putative
Tb11.v5.0208.1	84.88	104.06	6.86	8.21	8.68	14.1	13.14	5.84	52.07	Tb11.v5.0208.1	null	1	invariant surface glycoprotein, putative
Tb11.v5.0209.1	23.56	63.36	136.81	193.52	240.33	401.59	196.91	158.85	20.26	Tb11.v5.0209.1	null	1	Adenylate and Guanylate cyclase catalytic domain containing protein, putative
Tb11.v5.0210.1	16.08	20.45	19.65	27.38	29.55	33.85	32.69	28.48	13.18	Tb11.v5.0210.1	null	11	adenosine transporter, putative
Tb11.v5.0211.1	5.1	7.62	12.73	14.58	17.88	19.8	16.41	3.74	17.19	Tb11.v5.0211.1	null	0	galactokinase-like protein, putative
Tb11.v5.0212.1	32.93	35.74	68.74	80.71	72.13	83.42	72.72	34.94	106.63	Tb11.v5.0212.1	null	0	ribulose-phosphate 3-epimerase, putative
Tb11.v5.0213.1	30.06	27.18	14.19	39.73	29.99	26.32	26.25	8.95	49.89	Tb11.v5.0213.1	null	0	variant surface protein (VSG), putative
Tb11.v5.0214.1	166.59	183.35	216.67	185.9	185.03	180.93	178.95	139.5	271.81	Tb11.v5.0214.1	null	0	retrotransposon hot spot (RHS) protein, putative
Tb11.v5.0215.1	19.09	9.49	13.43	22.82	30.62	38.9	33.21	37.79	49.97	Tb11.v5.0215.1	null	0	iron/ascorbate oxidoreductase family protein, putative
Tb11.v5.0216.1	84.55	114.01	12.72	13.97	16.75	11.62	21.55	10.03	78.23	Tb11.v5.0216.1	null	1	invariant surface glycoprotein, putative
Tb11.v5.0217.1	11.81	24.87	48.35	79.6	103.9	167.27	85.85	67.12	9.26	Tb11.v5.0217.1	null	1	receptor-type adenylate cyclase GRESAG 4, putative
Tb11.v5.0218.1	36.46	65.2	70.23	80.79	75.76	75.85	64.92	57.62	30.9	Tb11.v5.0218.1	null	0	hypothetical protein, conserved
Tb11.v5.0219.1	26.86	50.68	39.34	52.24	54.19	39.35	36.21	44.13	16.82	Tb11.v5.0219.1	null	0	methyltransferase, putative
Tb11.v5.0220.1	17.53	17.1	15.9	20.82	28.25	30.28	21.87	25.7	19.81	Tb11.v5.0220.1	null	0	hypothetical protein, conserved
Tb11.v5.0221.1	14.43	18.89	41.96	58.16	42.91	44.77	41.35	41.76	13.1	Tb11.v5.0221.1	null	12	transporter, putative
Tb11.v5.0222.1	36.15	45.71	52.73	54.46	69.5	49.93	54.01	41.95	29.07	Tb11.v5.0222.1	null	0	NADH dehydrogenase [ubiquinone] flavoprotein 1, mitochondrial, putative
Tb11.v5.0223.1	20.66	40.58	153.99	264.01	266.74	261.28	261.65	50.63	15.52	Tb11.v5.0223.1	null	1	BNR repeat-like domain/Concanavalin A-like lectin/glucanases superfamily, putative
Tb11.v5.0224.1	40.33	39.71	16.39	21.15	32.38	34.56	23.95	29.81	47.83	Tb11.v5.0224.1	null	1	invariant surface glycoprotein, putative
Tb11.v5.0225.1	103.08	85.3	49.26	31.81	46.51	43.54	43.7	70.34	72.61	Tb11.v5.0225.1	null	1	invariant surface glycoprotein, putative
Tb11.v5.0226.1	37.6	72.04	16.57	20.08	18.96	14.63	18.05	19.06	74.97	Tb11.v5.0226.1	null	1	invariant surface glycoprotein, putative
Tb11.v5.0227.1	33.5	32.06	7.23	3.32	4	5.84	3.04	0	8.73	Tb11.v5.0227.1	null	1	75 kDa invariant surface glycoprotein, putative
Tb11.v5.0228.1	159.57	165.6	30.63	43.36	33.43	40.97	33.19	23.1	84.83	Tb11.v5.0228.1	null	2	75 kDa invariant surface glycoprotein, putative
Tb11.v5.0229.1	0	0	0	0	0	0	0	0	0	Tb11.v5.0229.1	null	1	75 kDa invariant surface glycoprotein, putative
Tb11.v5.0230.1	97.19	111.32	15.39	24.41	28.41	27.22	19.7	19.23	55.92	Tb11.v5.0230.1	null	1	75 kDa invariant surface glycoprotein, putative
Tb11.v5.0231.1	272.93	336.95	50.31	73.53	88.54	83.98	62.76	37.75	155.87	Tb11.v5.0231.1	null	1	75 kDa invariant surface glycoprotein, putative
Tb11.v5.0232.1	3.12	14.38	6.8	1.17	2.26	1.85	1.31	1.55	1.82	Tb11.v5.0232.1	null	0	hypothetical protein, conserved
Tb11.v5.0233.1	54.35	99.76	78.61	88.06	96.73	100.92	81.84	64.81	36.93	Tb11.v5.0233.1	null	0	cyclic nucleotide-binding domain containing protein, putative
Tb11.v5.0234.1	64.33	53.86	57.45	34.32	65.83	54.07	50.87	58.99	81.69	Tb11.v5.0234.1	null	0	ADP-ribosylation factor-like protein, putative
Tb11.v5.0235.1	33.47	27.53	107.7	114.65	116.7	144.22	116.42	74.33	39.17	Tb11.v5.0235.1	null	0	hypothetical protein, conserved
Tb11.v5.0236.1	51.11	45.02	34.37	30.86	28.44	39.99	37.96	39.39	29.68	Tb11.v5.0236.1	null	0	transcription factor Tfb2, putative
Tb11.v5.0237.1	28.59	30.44	36.87	47.51	45.79	41.75	56.53	75.04	51.55	Tb11.v5.0237.1	null	0	hypothetical protein, conserved
Tb11.v5.0238.1	14.91	36.5	44.2	52.72	57.87	52.75	39.12	95.52	28.54	Tb11.v5.0238.1	null	0	Kinesin associated protein, putative
Tb11.v5.0239.1	33.11	65.81	48.19	50.18	53.78	44.56	40.43	37.03	18.28	Tb11.v5.0239.1	null	0	TPR-repeat-containing chaperone protein DNAJ, putative
Tb11.v5.0240.1	32.48	52.34	40.67	47.79	53.54	41.42	44.81	53.34	29.51	Tb11.v5.0240.1	null	0	hypothetical protein, conserved
Tb11.v5.0241.1	54.08	62.43	59.24	47.99	34.89	48.86	46.28	76.72	26.96	Tb11.v5.0241.1	null	0	dynein heavy chain, putative
Tb11.v5.0242.1	39.97	100.33	81.43	142.65	94.11	110.41	83.64	97.13	40.82	Tb11.v5.0242.1	null	0	dynein heavy chain, putative
Tb11.v5.0243.1	560.55	462.03	367.87	197.92	210.01	290.25	322.12	337.84	523.95	Tb11.v5.0243.1	null	0	40S ribosomal protein S18, putative
Tb11.v5.0244.1	60.24	54.61	74.73	63.68	61.11	64.11	61.67	53.37	61.69	Tb11.v5.0244.1	null	0	RNA-editing complex protein, putative
Tb11.v5.0245.1	23.86	46.44	26.76	22.34	21.4	24.22	27.09	28.3	18.2	Tb11.v5.0245.1	null	0	protein kinase, putative
Tb11.v5.0246.1	117.28	99.14	75.58	54.05	76.68	74.96	94.58	94.57	79.62	Tb11.v5.0246.1	null	0	eukaryotic translation initiation factor 6, putative
Tb11.v5.0247.1	38.77	33.4	24.83	17.69	27.39	32.34	31.78	44.13	47.49	Tb11.v5.0247.1	null	0	HIRA-interacting protein 5, putative
Tb11.v5.0248.1	103.34	102.81	65.41	56.96	70.65	65.52	71.22	69.08	54.1	Tb11.v5.0248.1	null	0	pre-mRNA splicing factor ATP-dependent RNA helicase, putative
Tb11.v5.0249.1	44.79	49.79	36.54	37.49	33.81	33.62	32.55	50.1	28.41	Tb11.v5.0249.1	null	0	protein kinase, putative
Tb11.v5.0250.1	13.94	14.22	14.01	26.17	10.56	16.36	14.95	25.74	14.79	Tb11.v5.0250.1	null	0	C2 domain containing protein, putative
Tb11.v5.0251.1	20.9	27.13	80.04	71.86	76.75	81.3	78.79	42.78	41.53	Tb11.v5.0251.1	null	0	phosphatase, putative
Tb11.v5.0252.1	46.97	46.58	35.09	21.8	32.41	31.27	42.27	39.05	48.3	Tb11.v5.0252.1	null	1	RNA binding protein, putative
Tb11.v5.0253.1	54.53	72.86	46.7	34.01	50.41	51.47	51.6	67.64	63.97	Tb11.v5.0253.1	null	10	major facilitator superfamily, putative
Tb11.v5.0254.1	126.07	203.51	112.64	151.05	162.82	160.49	157.23	84.83	88.22	Tb11.v5.0254.1	null	0	pantothenate kinase subunit, putative
Tb11.v5.0255.1	27.25	26.83	26.96	25.8	28.78	26.22	32.79	25.07	35.13	Tb11.v5.0255.1	null	0	DNA-directed RNA polymerase II, subunit 9, putative
Tb11.v5.0256.1	55.8	43.58	53.78	42.08	41.56	60.43	59.13	65.5	51.78	Tb11.v5.0256.1	null	0	proteasome beta 3 subunit, putative
Tb11.v5.0257.1	15.67	25.88	39.36	39.89	34.64	48.64	40.53	26.29	16.62	Tb11.v5.0257.1	null	0	hypothetical protein, conserved
Tb11.v5.0258.1	70.1	61.49	83.08	84.99	78.09	86.08	79.1	113.96	93.32	Tb11.v5.0258.1	null	0	Sperm tail/Sperm tail C-terminal domain containing protein, putative
Tb11.v5.0259.1	37.49	26.08	23.1	16.85	23.88	22.12	18.46	21.79	38.96	Tb11.v5.0259.1	null	4	DHHC palmitoyltransferase, putative
Tb11.v5.0260.1	12.33	23.57	8.39	16.9	13.48	17.17	12.62	9.87	10.28	Tb11.v5.0260.1	null	0	neurobeachin/beige protein, putative
Tb11.v5.0261.1	65.85	31.12	85.27	99.15	70.05	115.87	103.11	111.95	267.05	Tb11.v5.0261.1	null	0	adenosine 5'-monophosphoramidase, putative
Tb11.v5.0262.1	81.1	110.38	66.6	74.4	95.37	72.46	58.59	88.91	42.05	Tb11.v5.0262.1	null	0	hypothetical protein, conserved
Tb11.v5.0263.1	116.98	100.76	58	77.53	64.51	58.54	60.07	47.37	100.4	Tb11.v5.0263.1	null	0	PX domain containing protein, putative
Tb11.v5.0264.1	45.13	35.89	46.1	58.27	49.79	39.43	41.24	64.5	42.57	Tb11.v5.0264.1	null	0	Domain of unknown function (DUF4201), putative
Tb11.v5.0265.1	141.14	56.59	115.15	136.8	103.26	62.29	100.39	58.43	78.92	Tb11.v5.0265.1	null	0	Thioredoxin-like, putative
Tb11.v5.0266.1	23.85	29.39	24.83	24.2	21.37	22.84	27.09	18.6	27.05	Tb11.v5.0266.1	null	0	hypothetical protein, conserved
Tb11.v5.0267.1	38.6	36.13	28.76	27.36	34.67	33.09	31.48	32.55	54.96	Tb11.v5.0267.1	null	0	hypothetical protein, conserved
Tb11.v5.0268.1	35.1	29.22	50.95	40.82	40.37	44.2	37.6	25.44	44.83	Tb11.v5.0268.1	null	0	60S ribosomal protein-like, putative
Tb11.v5.0269.1	53.16	50.26	40.46	36.32	44.64	39.01	31.88	41.78	24.91	Tb11.v5.0269.1	null	0	histone acetyltransferase, putative
Tb11.v5.0270.1	39.84	21.94	73.65	101.25	94.52	75.08	67.28	8.95	19.29	Tb11.v5.0270.1	null	0	nucleoside hydrolase, putative
Tb11.v5.0271.1	77.15	72.62	55.7	76.24	71.66	73.7	65.52	118.92	77.62	Tb11.v5.0271.1	null	0	trypanin, putative
Tb11.v5.0272.1	36.45	37	29.22	28.74	29.85	37.97	32.07	46.45	35.87	Tb11.v5.0272.1	null	0	hypothetical protein, conserved
Tb11.v5.0273.1	41.29	56.63	76.09	91.57	78.1	66.24	57.15	97.98	33.44	Tb11.v5.0273.1	null	0	hypothetical protein, conserved
Tb11.v5.0274.1	58.43	81.91	76.01	55.23	64.99	58.03	74.24	26.46	32.87	Tb11.v5.0274.1	null	0	CBF/Mak21 family, putative
Tb11.v5.0275.1	108.44	123.23	100.85	118.11	132.69	116	111.57	142.79	130.58	Tb11.v5.0275.1	null	0	major vault protein, putative
Tb11.v5.0276.1	32.25	30.44	39.57	39.63	38.96	45.73	46.89	41.57	41.76	Tb11.v5.0276.1	null	0	Ribosomal protein S5, C-terminal domain containing protein, putative
Tb11.v5.0277.1	55.6	44.88	66.2	73.47	79.75	56.12	55.68	66.44	30.32	Tb11.v5.0277.1	null	0	ATP-dependent DEAD/H RNA helicase, putative
Tb11.v5.0278.1	22.82	23.92	21.32	19.27	23.22	30.1	33.35	20.16	30.72	Tb11.v5.0278.1	null	0	N-terminal glutamine amidase, putative
Tb11.v5.0279.1	49.96	58.48	64.34	57.69	62.69	48.92	52.95	55.01	38.18	Tb11.v5.0279.1	null	0	ATP-dependent DEAD/H RNA helicase, putative
Tb11.v5.0280.1	48.57	40.94	29.02	23.61	23.45	25.69	29.87	47.67	34.64	Tb11.v5.0280.1	null	1	hypothetical protein, conserved
Tb11.v5.0281.1	37.96	101.07	217.76	168.52	140.96	260.09	135.89	104.8	17.11	Tb11.v5.0281.1	null	1	receptor-type adenylate cyclase GRESAG 4, putative
Tb11.v5.0282.1	69.73	99.01	129	105.29	118.2	136.19	138.42	49.26	48.68	Tb11.v5.0282.1	null	0	expression site-associated gene (ESAG) protein, putative
Tb11.v5.0283.1	1.04	0.91	0.36	0.26	0.48	0.29	0.12	0	1.45	Tb11.v5.0283.1	null	0	variant surface glycoprotein (VSG) pseudogene, putative
Tb11.v5.0284.1	0.02	0	0	0	0	0	0	0	14.55	Tb11.v5.0284.1	null	0	variant surface protein, atypical (VSG), putative
Tb11.v5.0285.1	0	0	0	0	0	0	0	0	0	Tb11.v5.0285.1	null	0	variant surface protein, putative
Tb11.v5.0286.1	0.09	0.02	0	0	0	0	0.56	0	2.18	Tb11.v5.0286.1	null	0	variant surface protein, atypical (VSG), putative
Tb11.v5.0287.1	0	0	0	0	0	0	0	0	0	Tb11.v5.0287.1	null	0	variant surface protein, putative
Tb11.v5.0288.1	65.82	34.94	61.23	47.28	48.72	39.53	53.73	229.09	73.09	Tb11.v5.0288.1	null	1	ribonucleoside-diphosphate reductase small chain, putative
Tb11.v5.0289.1	76.06	93.57	74.96	86.17	69.5	84.52	80.62	80.97	39.95	Tb11.v5.0289.1	null	0	ubiquitin ligase, putative
Tb11.v5.0290.1	43.47	35.59	26.71	20.61	34.3	27.78	31.95	29.27	29.91	Tb11.v5.0290.1	null	0	hypothetical protein, conserved
Tb11.v5.0291.1	53.34	42.99	34.93	31.51	27.23	38.38	41.09	58.99	75.56	Tb11.v5.0291.1	null	0	cleavage and polyadenylation specificity factor 30 kDa subunit, putative
Tb11.v5.0292.1	34.57	24.9	17.49	23.96	28.25	17.38	29.4	57.96	24.99	Tb11.v5.0292.1	null	0	hypothetical protein, conserved
Tb11.v5.0294.1	7.38	13.53	13.97	14.35	15.78	17.42	13.91	5.92	32.1	Tb11.v5.0294.1	null	0	retrotransposon hot spot (RHS) protein, putative
Tb11.v5.0295.1	23.19	26.64	22.18	15.43	16.61	21.18	25.21	4.2	86.8	Tb11.v5.0295.1	null	0	retrotransposon hot spot (RHS) protein, putative
Tb11.v5.0296.1	0	0	0	0	0	0	0	0	0	Tb11.v5.0296.1	null	1	variant surface protein, atypical (VSG), putative
Tb11.v5.0297.1	0	0	0	0	0	0	0	0	0	Tb11.v5.0297.1	null	0	variant surface protein, putative
Tb11.v5.0298.1	0.11	0.02	0	0	0	0	0	0	0	Tb11.v5.0298.1	null	0	variant surface protein, putative
Tb11.v5.0299.1	0.02	0	0	0	0	0	0	0	0	Tb11.v5.0299.1	null	0	variant surface protein, putative
Tb11.v5.0300.1	0.21	0	0	0	0	0	3.57	2.1	104.76	Tb11.v5.0300.1	null	0	variant surface protein, atypical (VSG), putative
Tb11.v5.0301.1	26.35	25.44	4.83	2.08	2.56	4.36	4.07	9.49	17.78	Tb11.v5.0301.1	null	4	glycerol uptake protein, putative
Tb11.v5.0302.1	12.52	14.61	30.96	41.6	24.5	20.55	23.9	5.84	3.72	Tb11.v5.0302.1	null	0	hypothetical protein, conserved
Tb11.v5.0303.1	26.46	31.02	16.9	38.6	26.95	28.96	24.64	33.46	22.08	Tb11.v5.0303.1	null	0	pdz domain containing protein, putative
Tb11.v5.0304.1	56.24	45.72	40.44	34.23	42.48	38.36	44.99	48.8	52.18	Tb11.v5.0304.1	null	1	cation transporter, putative
Tb11.v5.0305.1	33.74	28.76	22.47	26.27	22.74	24.36	24.15	50.76	37.06	Tb11.v5.0305.1	null	0	TFIID-like protein, putative
Tb11.v5.0306.1	9.95	15.79	10.2	12.93	12.15	15.44	14.04	19.45	5.46	Tb11.v5.0306.1	null	0	Triglyceride lipase, putative
Tb11.v5.0307.1	45.42	23.5	22.51	7.91	8.64	17.61	12.99	1.55	47.87	Tb11.v5.0307.1	null	12	THT1 - hexose transporter, putative
Tb11.v5.0308.1	56.35	32.51	45.23	15.52	18.81	22.71	22.47	10.03	56.04	Tb11.v5.0308.1	null	12	THT1 - hexose transporter, putative
Tb11.v5.0309.1	104.89	71.4	215.02	96.96	100.58	108.68	106.1	38.03	100.19	Tb11.v5.0309.1	null	12	THT1 - hexose transporter, putative
Tb11.v5.0310.1	58.13	43.67	119.42	39.34	42.25	62.54	56.49	13.77	49.41	Tb11.v5.0310.1	null	12	THT1 - hexose transporter, putative
Tb11.v5.0311.1	0	0	0	0	0	0	0	0	0	Tb11.v5.0311.1	null	1	variant surface protein, putative
Tb11.v5.0312.1	0	0	0	0	0	0	0	0	0	Tb11.v5.0312.1	null	1	variant surface protein, putative
Tb11.v5.0313.1	0	0	0	0	0	0	0	0	0	Tb11.v5.0313.1	null	0	variant surface protein, atypical (VSG), putative
Tb11.v5.0314.1	0	0	0	0	0	0	0	0	0	Tb11.v5.0314.1	null	0	variant surface protein, putative
Tb11.v5.0315.1	4.17	14.06	20.7	30.41	18.04	21.39	15.21	14.62	5.83	Tb11.v5.0315.1	null	0	hypothetical protein, conserved
Tb11.v5.0316.1	0	0	0	0	0	0	0	0	0	Tb11.v5.0316.1	null	0	variant surface protein, atypical (VSG), putative
Tb11.v5.0317.1	0.06	0.02	0	0	0	0	0	0	0	Tb11.v5.0317.1	null	0	hypothetical protein, conserved
Tb11.v5.0318.1	0	0	0	0	0	0	0	0	0	Tb11.v5.0318.1	null	10	hypothetical protein, conserved
Tb11.v5.0319.1	0	0	0	0	0	0	0	0	0	Tb11.v5.0319.1	null	8	hypothetical protein, conserved
Tb11.v5.0320.1	0	0	0	0	0	0	0	0	0	Tb11.v5.0320.1	null	4	hypothetical protein, conserved
Tb11.v5.0321.1	0	0	0	0	0	0	0	0	0	Tb11.v5.0321.1	null	13	hypothetical protein, conserved
Tb11.v5.0322.1	0	0	0	0	0	0	0	0	0	Tb11.v5.0322.1	null	6	hypothetical protein, conserved
Tb11.v5.0323.1	0	0	0	0	0	0	0	0	0	Tb11.v5.0323.1	null	4	hypothetical protein, conserved
Tb11.v5.0324.1	0	0	0	0	0	0	0	0	0	Tb11.v5.0324.1	null	0	variant surface protein, atypical (VSG), putative
Tb11.v5.0325.1	67.5	109.77	174.31	199.84	187.33	156.15	151.75	134.16	130.36	Tb11.v5.0325.1	null	0	retrotransposon hot spot (RHS) protein, putative
Tb11.v5.0326.1	547.94	448.84	543.66	455.69	454.2	476.42	409.77	430.17	525.32	Tb11.v5.0326.1	null	0	retrotransposon hot spot (RHS) protein, putative
Tb11.v5.0327.1	0.04	0	0	0	0	0	0	0	0	Tb11.v5.0327.1	null	0	variant surface protein, putative
Tb11.v5.0328.1	0.02	0	0	0	0	0	0	0	0	Tb11.v5.0328.1	null	0	UDP-Gal or UDP-GlcNAc-dependent glycosyltransferase, putative
Tb11.v5.0329.1	0	0	0	0	0	0	0	0	0	Tb11.v5.0329.1	null	0	variant surface protein, putative
Tb11.v5.0330.1	110.29	64.69	63.18	27.8	33.12	43.08	46.38	29.26	133.34	Tb11.v5.0330.1	null	12	THT1 - hexose transporter, putative
Tb11.v5.0331.1	57.17	61.26	234.46	119.78	116.52	181.81	129.76	30.07	53.16	Tb11.v5.0331.1	null	12	THT1 - hexose transporter, putative
Tb11.v5.0332.1	63.1	66.42	240.56	154.79	133.39	178.93	150.1	31.2	45.31	Tb11.v5.0332.1	null	12	THT2A - glucose transporter, putative
Tb11.v5.0333.1	30.1	44.13	200.61	119.06	107.35	140.09	108.63	12.68	24.25	Tb11.v5.0333.1	null	7	THT1 - hexose transporter, putative, fragment
Tb11.v5.0334.1	0	0	0	0	0	0	0	0	0	Tb11.v5.0334.1	null	0	Variant Surface Glycoprotein, putative
Tb11.v5.0335.1	0.02	0	0	0	0	0	0	0	0	Tb11.v5.0335.1	null	0	Variant Surface Glycoprotein, putative
Tb11.v5.0336.1	0.28	0.02	0	0	0	0	0	0	0	Tb11.v5.0336.1	null	0	Variant Surface Glycoprotein, putative
Tb11.v5.0337.1	91.68	94.7	100.26	134.04	101.86	108.79	94.81	70.13	89.75	Tb11.v5.0337.1	null	0	hypothetical protein, conserved
Tb11.v5.0338.1	9.55	24	9.36	11.83	10.24	15.95	13.94	16.81	8.82	Tb11.v5.0338.1	null	1	hypothetical protein, conserved
Tb11.v5.0339.1	62.78	40.26	35.28	36.88	44.5	35.85	41.18	28.01	46.08	Tb11.v5.0339.1	null	6	hypothetical protein, conserved
Tb11.v5.0340.1	26.01	31.37	33.62	33.7	26.73	28.85	32.65	30.32	29.67	Tb11.v5.0340.1	null	0	ribonuclease HII, putative
Tb11.v5.0341.1	36.07	34.57	29.57	36.57	42.91	33.22	36.9	46.69	39.24	Tb11.v5.0341.1	null	0	Protein of unknown function (DUF3592), putative
Tb11.v5.0342.1	45.87	52.85	36.01	48.41	44.76	53.54	42.29	53.37	35.7	Tb11.v5.0342.1	null	0	chaperone protein DnaJ, putative
Tb11.v5.0343.1	6.17	12.06	4.17	0.84	8.13	2.05	7.78	11.67	698.34	Tb11.v5.0343.1	null	0	BarP protein, putative
Tb11.v5.0344.1	61.46	90.83	41.78	14.35	25.71	30.82	72.83	201.95	7077.62	Tb11.v5.0344.1	null	0	BarP protein, putative
Tb11.v5.0345.1	7.55	18.15	5.41	6.81	7.49	9.18	9.85	29.52	367.77	Tb11.v5.0345.1	null	0	BarP protein, putative
Tb11.v5.0346.1	8.77	11.27	8.15	2.15	2.98	3.68	7.86	26.92	558.36	Tb11.v5.0346.1	null	0	BarP protein, putative
Tb11.v5.0348.1	29.87	25.48	48.78	47.8	39.39	49.43	45.44	39.9	39.18	Tb11.v5.0348.1	null	0	hypothetical protein, conserved
Tb11.v5.0349.1	67.77	37.42	33.01	25.58	26.68	46.67	41.97	25.36	68.2	Tb11.v5.0349.1	null	0	DNA-directed RNA polymerase II subunit 2, putative
Tb11.v5.0350.1	0	0	0	0	0	0	0	0	0	Tb11.v5.0350.1	null	0	hypothetical protein, conserved
Tb11.v5.0351.1	0.19	0	0	0	0	0	0	0	0	Tb11.v5.0351.1	null	1	variant surface protein, atypical (VSG), putative
Tb11.v5.0353.1	2.58	3.29	0.6	0.71	1.92	3.69	3.65	4.37	74.45	Tb11.v5.0353.1	null	0	retrotransposon hot spot (RHS) protein, putative
Tb11.v5.0354.1	8.48	6.84	8.39	6.39	4	6.57	7.91	5.84	4.81	Tb11.v5.0354.1	null	0	TPR repeat, putative
Tb11.v5.0355.1	36.49	29.4	26.55	20.51	23.52	22.88	27.12	18.85	20.86	Tb11.v5.0355.1	null	0	TPR repeat, putative
Tb11.v5.0356.1	39.63	51.43	106.57	104.99	139.38	121.27	100.61	27.76	45.37	Tb11.v5.0356.1	null	0	cytidine triphosphate synthase, putative
Tb11.v5.0357.1	11.42	17.72	21.77	42.72	32.47	35.23	32.21	13.06	17.1	Tb11.v5.0357.1	null	0	homocysteine S-methyltransferase, putative
Tb11.v5.0358.1	0	0	0	0	0	0	0	0	0	Tb11.v5.0358.1	null	9	hypothetical protein, conserved
Tb11.v5.0359.1	50.77	59.19	46.3	52.51	53.67	46.91	50.91	45.1	37.65	Tb11.v5.0359.1	null	0	hypothetical protein, conserved
Tb11.v5.0360.1	51.05	48.03	90.14	142.09	95.6	101.66	119.26	45.52	79.4	Tb11.v5.0360.1	null	0	aminopeptidase, putative
Tb11.v5.0361.1	0.04	0	0	0	0	0	0	0	0	Tb11.v5.0361.1	null	0	Variant Surface Glycoprotein, putative
Tb11.v5.0362.1	0	0.02	0	0	0	0	0	0	0	Tb11.v5.0362.1	null	0	Variant Surface Glycoprotein, putative
Tb11.v5.0363.1	0	0	0	0	0	0	0	0	0	Tb11.v5.0363.1	null	0	Variant Surface Glycoprotein, putative
Tb11.v5.0364.1	98.79	62.07	31.38	21.43	22.77	27.16	30.22	12.77	73.02	Tb11.v5.0364.1	null	2	hypothetical protein, conserved
Tb11.v5.0365.1	102.21	74.01	82.72	106.33	96.93	85.71	81.35	42.87	56.17	Tb11.v5.0365.1	null	0	hypothetical protein, conserved
Tb11.v5.0366.1	155.78	127.14	156.9	187.41	186.82	205.32	152.94	60.73	60.55	Tb11.v5.0366.1	null	0	hypothetical protein, conserved
Tb11.v5.0367.1	24.92	19.09	6.79	9.48	1.73	7.13	6.2	0	14.27	Tb11.v5.0367.1	null	1	expression site-associated gene (ESAG) protein, putative
Tb11.v5.0368.1	1.37	1.14	0.72	1.8	2.62	0.85	0.88	3.65	1.09	Tb11.v5.0368.1	null	1	hypothetical protein, conserved
Tb11.v5.0369.1	3.29	2.34	2.85	3.45	3.33	4.13	3.86	9.49	9.62	Tb11.v5.0369.1	null	1	hypothetical protein, conserved
Tb11.v5.0371.1	51.05	49.3	40.96	35.35	31.93	39.77	48.6	38.03	36.45	Tb11.v5.0371.1	null	0	hypothetical protein, conserved
Tb11.v5.0372.1	51.63	48.19	47.71	57.12	50.63	46.99	54.58	84.52	46.05	Tb11.v5.0372.1	null	1	hypothetical protein, conserved
Tb11.v5.0373.1	27.14	19.41	17.05	21.63	24.86	20.07	21.07	18.68	21.78	Tb11.v5.0373.1	null	2	hypothetical protein, conserved
Tb11.v5.0374.1	25.29	23.94	51.77	53.12	46.01	42.31	45.29	29.4	16.62	Tb11.v5.0374.1	null	0	hypothetical protein, conserved
Tb11.v5.0375.1	1.03	3.31	1.37	0.39	4.16	1.82	1.6	3.65	1.09	Tb11.v5.0375.1	null	0	hypothetical protein, conserved
Tb11.v5.0376.1	0.55	0.29	0	0.06	0	0	0	0	0	Tb11.v5.0376.1	null	0	Trypanosomal VSG domain containing protein, putative
Tb11.v5.0377.1	2.4	10.52	8.19	14.6	9.47	11.76	7.5	14.15	2.55	Tb11.v5.0377.1	null	0	hypothetical protein, conserved
Tb11.v5.0378.1	5.16	29.24	22.35	40.51	36.64	38.36	20.37	17.65	7.28	Tb11.v5.0378.1	null	0	hypothetical protein, conserved
Tb11.v5.0379.1	11.44	16.06	9.81	17.47	11.32	12.44	17.23	67.41	9.26	Tb11.v5.0379.1	null	1	receptor-type adenylate cyclase GRESAG 4, putative
Tb11.v5.0380.1	5.05	9.72	3.89	5.56	11.48	13.6	7.2	25.57	7.28	Tb11.v5.0380.1	null	0	variant surface glycoprotein (VSG, atypical), putative
Tb11.v5.0381.1	37.49	6.36	10.26	5.66	5.79	12.5	8.01	8.95	9.62	Tb11.v5.0381.1	null	2	hypothetical protein, conserved
Tb11.v5.0382.1	9.08	15.35	11.62	9.93	9.26	10.43	7.67	15.17	9.99	Tb11.v5.0382.1	null	0	hypothetical protein, conserved
Tb11.v5.0383.1	26.35	27.55	16.85	21.75	39.34	26.7	21.98	31.2	31.85	Tb11.v5.0383.1	null	0	zeta tubulin, putative
Tb11.v5.0384.1	44.67	49.02	37.42	35.54	42.92	39.96	43.87	28.22	41.4	Tb11.v5.0384.1	null	1	glycerol-3-phosphate dehydrogenase (FAD-dependent),putative
Tb11.v5.0385.1	0	0	0	0	0	0	0	0	0	Tb11.v5.0385.1	null	0	expression site-associated gene 3 (ESAG3) protein, putative
Tb11.v5.0386.1	0	0	0	0	0	0	0	0	0	Tb11.v5.0386.1	null	0	variant surface glycoprotein (VSG, atypical), putative
Tb11.v5.0387.1	47.22	65.17	8.3	10.81	17.21	16.63	14.55	12.51	22.96	Tb11.v5.0387.1	null	0	cell-division control protein 2 homolog 6, putative
Tb11.v5.0388.1	35.18	33.58	14.75	18.64	13.43	18.09	17.17	25.83	27.28	Tb11.v5.0388.1	null	0	Ring finger domain/PHD-finger, putative
Tb11.v5.0389.1	0	0	0	0	0	0	0	0	0	Tb11.v5.0389.1	null	0	variant surface glycoprotein (VSG, atypical), putative
Tb11.v5.0390.1	4.81	7.96	7.7	7.39	5.6	5.59	5.07	3.74	3.35	Tb11.v5.0390.1	null	0	serine/threonine protein phosphatase 2A regulatory subunit, putative
Tb11.v5.0391.1	47.09	58	68.5	49.76	55.45	41.17	55.05	30.45	23.32	Tb11.v5.0391.1	null	0	rRNA biogenesis protein, putative
Tb11.v5.0392.1	3.97	3.02	3.33	4.14	3.33	4.72	3.01	2.1	4.45	Tb11.v5.0392.1	null	0	kinesin heavy chain, putative
Tb11.v5.0394.1	13.36	56.98	61.87	114.15	91.5	70.97	70.76	60.58	24.56	Tb11.v5.0394.1	null	0	hypothetical protein, conserved
Tb11.v5.0395.1	0	0	0	0	0	0	0	0	0	Tb11.v5.0395.1	null	0	hypothetical protein, conserved
Tb11.v5.0396.1	34.13	41.48	29.35	28.22	36.44	36.4	33.63	48.29	39.37	Tb11.v5.0396.1	null	1	potassium voltage-gated channel, putative
Tb11.v5.0397.1	61.13	69.64	47.06	57.65	69.53	54.1	66.7	127.56	67.8	Tb11.v5.0397.1	null	1	ATP-dependent zinc metallopeptidase, putative
Tb11.v5.0399.1	62.4	89.51	135.67	114.09	119.96	108.31	106.15	79.96	69.57	Tb11.v5.0399.1	null	0	hypothetical protein, conserved
Tb11.v5.0400.1	0	0	0	0	0	0	0	0	0	Tb11.v5.0400.1	null	0	Variant Surface Glycoprotein, putative
Tb11.v5.0401.1	1.77	0.48	0	0	0	0	0.2	2.1	2.18	Tb11.v5.0401.1	null	0	Variant Surface Glycoprotein, putative
Tb11.v5.0402.1	15.31	18.03	15.24	12.15	13.22	12.62	12.07	30.82	248.16	Tb11.v5.0402.1	null	0	BarP protein, putative
Tb11.v5.0403.1	6.59	7.72	7.18	4.4	3.92	7.89	7.08	30.99	117.21	Tb11.v5.0403.1	null	0	BarP protein, putative
Tb11.v5.0404.1	129.01	64.23	193.91	261.65	157.57	170.87	176.91	92.49	86.13	Tb11.v5.0404.1	null	0	hypothetical protein, conserved
Tb11.v5.0405.1	25.2	37.97	19.95	23.21	20.24	21.51	27.57	20.07	25.23	Tb11.v5.0405.1	null	0	50S ribosome-binding GTPase, putative
Tb11.v5.0406.1	77.45	88.37	12.38	9.28	11.05	8.33	12.43	8.02	45.16	Tb11.v5.0406.1	null	12	glycerol uptake protein, putative
Tb11.v5.0407.1	7.32	6.98	8	3.77	6.43	6.69	6.12	7.39	10.35	Tb11.v5.0407.1	null	0	hypothetical protein, conserved
Tb11.v5.0409.1	17.08	18.94	15.55	14.6	21.65	14.34	13.9	5.29	8.53	Tb11.v5.0409.1	null	0	guanine deaminase, putative
Tb11.v5.0410.1	48.52	108.76	97.54	118.01	91.89	110.59	91.05	25.83	54.97	Tb11.v5.0410.1	null	0	antigenic protein, conserved
Tb11.v5.0411.1	206.63	123.45	91.76	105.73	125.06	81.63	126.42	107.67	178.71	Tb11.v5.0411.1	null	0	peptidylprolyl isomerase-like protein, putative
Tb11.v5.0412.1	55.49	77.75	44.19	59.48	60.07	47.08	57.05	58.26	31.7	Tb11.v5.0412.1	null	0	hypothetical protein, conserved
Tb11.v5.0413.1	26.51	46.84	1.2	9.29	7.62	7.25	10.89	5.29	1.45	Tb11.v5.0413.1	null	0	expression site-associated gene 9 (ESAG9) protein
Tb11.v5.0414.1	103.98	65.3	116.56	97.25	87.25	77.97	86.89	43.8	96.24	Tb11.v5.0414.1	null	0	ATP-dependent DEAD/H RNA helicase, putative
Tb11.v5.0415.1	37.58	38.09	17.87	23.29	24.52	23.13	16.96	26.91	24.94	Tb11.v5.0415.1	null	0	rRNA dimethyltransferase, putative
Tb11.v5.0416.1	0	0	0	0	0	0	0	0	0	Tb11.v5.0416.1	null	0	Variant Surface Glycoprotein, putative
Tb11.v5.0417.1	0	0	0	0	0	0	0	0	0	Tb11.v5.0417.1	null	0	variant surface glycoprotein (atypical), putative
Tb11.v5.0418.1	2.1	15.7	6.16	19.67	23.96	18.89	15.24	4.66	4.73	Tb11.v5.0418.1	null	0	AAA domain (dynein-related subfamily), putative
Tb11.v5.0419.1	2.72	15.31	11.53	14.85	13.14	15.09	14.13	3.11	1.82	Tb11.v5.0419.1	null	0	AAA domain (dynein-related subfamily), putative
Tb11.v5.0420.1	40.32	25.55	66.87	136.6	107.57	104.42	88.48	65.01	43.12	Tb11.v5.0420.1	null	0	hypothetical protein, conserved
Tb11.v5.0421.1	84.23	82.46	16.42	23.85	20.78	18.26	18.72	10.96	50.49	Tb11.v5.0421.1	null	1	75 kDa invariant surface glycoprotein, putative
Tb11.v5.0422.1	28.01	36.49	25.31	26.24	21.08	25.63	26.05	33.76	29.39	Tb11.v5.0422.1	null	0	SET domain containing protein, putative
Tb11.v5.0423.1	12.07	15.67	10.08	15.45	20.25	11.13	7.57	4.37	5.1	Tb11.v5.0423.1	null	0	Plexin repeat, putative
Tb11.v5.0424.1	12.27	21.89	28.11	48.05	42.14	62.95	39.75	23.19	8.37	Tb11.v5.0424.1	null	0	receptor-type adenylate cyclase GRESAG 4, putative
Tb11.v5.0425.1	21.85	30.47	136.21	141.97	158.48	202.59	175.36	23.01	29.15	Tb11.v5.0425.1	null	1	receptor-type adenylate cyclase GRESAG 4, putative
Tb11.v5.0426.1	37.94	29.75	28.37	26.65	34.59	35.63	29.78	33.59	40.1	Tb11.v5.0426.1	null	0	hypothetical protein, conserved
Tb11.v5.0427.1	30.43	19.66	18.59	34.86	32.01	24.24	29.59	43.5	34.05	Tb11.v5.0427.1	null	0	peroxisome assembly protein, putative
Tb11.v5.0428.1	28.55	29.56	34.7	45.06	38.8	42.56	37.77	49.01	20.62	Tb11.v5.0428.1	null	0	hypothetical protein, conserved
Tb11.v5.0429.1	93.57	131.23	61.36	71.65	59.73	65.72	66.45	82.84	65.9	Tb11.v5.0429.1	null	1	receptor-type adenylate cyclase GRESAG 4, putative
Tb11.v5.0430.1	15.66	11.8	12.57	10.19	16.07	14.91	10.2	13.31	13.7	Tb11.v5.0430.1	null	0	ankyrin, putative
Tb11.v5.0431.1	11.92	14.39	15.91	19.05	18.92	25.72	19.23	1.55	5.82	Tb11.v5.0431.1	null	1	receptor-type adenylate cyclase GRESAG 4, putative
Tb11.v5.0432.1	4.45	31.68	14.59	21.46	20.36	19.26	15.15	24.03	14.64	Tb11.v5.0432.1	null	0	calpain-like cysteine peptidase, putative
Tb11.v5.0433.1	20.37	18.29	13.98	22.07	24.39	18.47	19.81	17.51	16.41	Tb11.v5.0433.1	null	0	hypothetical protein, conserved
Tb11.v5.0434.1	25.22	56.79	34.56	52.3	44.1	69.14	42.01	37.25	29.94	Tb11.v5.0434.1	null	0	kinesin, putative
Tb11.v5.0435.1	46.39	67.86	58.27	65.08	80.85	78.53	74.37	78.09	38.62	Tb11.v5.0435.1	null	0	adenylosuccinate synthetase, putative
Tb11.v5.0436.1	94.41	105.66	60.21	83.55	83.36	66.49	83.34	64.33	86.05	Tb11.v5.0436.1	null	0	Leucine Rich Repeat, putative
Tb11.v5.0437.1	23.03	18.75	19.16	14.71	16.37	18.7	22.07	33.38	16.78	Tb11.v5.0437.1	null	5	Mannosyltransferase (PIG-V)), putative
Tb11.v5.0438.1	16.43	19.08	7.91	14.67	12.79	11.18	6.63	16.04	7.72	Tb11.v5.0438.1	null	0	hypothetical protein, conserved
Tb11.v5.0439.1	1.81	1.57	2.25	0.13	0.24	0	0.85	0	1.09	Tb11.v5.0439.1	null	0	hypothetical protein, conserved
Tb11.v5.0440.1	8.54	11.35	12	25.74	16.29	12.63	12.4	15.41	5.54	Tb11.v5.0440.1	null	0	hypothetical protein, conserved
Tb11.v5.0442.1	10.36	15.93	19.55	27.7	23.16	17.32	19.84	16.97	26.88	Tb11.v5.0442.1	null	0	retrotransposon hot spot protein, RHS3, putative
Tb11.v5.0444.1	5.5	16.41	14.86	21.8	31.94	22.62	21.47	8.32	8.09	Tb11.v5.0444.1	null	0	hypothetical protein, conserved
Tb11.v5.0445.1	0.15	0.14	0.12	0	0	0	0.2	0	0	Tb11.v5.0445.1	null	0	hypothetical protein, conserved
Tb11.v5.0446.1	55.97	47.81	43.07	74.56	67.99	57.58	61.22	59.62	51.65	Tb11.v5.0446.1	null	0	hypothetical protein, conserved
Tb11.v5.0447.1	0	0	0	0	0	0	0	0	0	Tb11.v5.0447.1	null	0	Variant Surface Glycoprotein, putative
Tb11.v5.0448.1	35.65	45.82	49.46	48.58	39.75	43.84	45.68	30.82	97.66	Tb11.v5.0448.1	null	0	leucine-rich repeat protein (LRRP), putative
Tb11.v5.0449.1	0.02	0	0.12	0	0.24	0	0	0	0	Tb11.v5.0449.1	null	0	Variant Surface Glycoprotein, putative
Tb11.v5.0450.1	5.82	23.21	6.18	21.24	19.83	24.46	16.77	7.31	8.17	Tb11.v5.0450.1	null	0	hypothetical protein, conserved
Tb11.v5.0451.1	4.43	12.94	6.23	13.54	14.36	14.63	9.71	0	8.89	Tb11.v5.0451.1	null	0	hypothetical protein, conserved
Tb11.v5.0452.1	34.23	46.51	26.48	23.21	24.77	33.45	31.67	23.97	26.72	Tb11.v5.0452.1	null	0	GTPase activating protein, putative
Tb11.v5.0453.1	33.59	25.16	38.34	26.69	29.87	31.03	29.28	33.85	26.16	Tb11.v5.0453.1	null	2	hypothetical protein, conserved
Tb11.v5.0454.1	22.97	20.83	30.55	30.55	32.87	31.68	31.99	39.97	22.44	Tb11.v5.0454.1	null	0	GTPase activating protein, putative
Tb11.v5.0456.1	35.53	36.96	43.6	50.78	39.48	59.18	47.14	27.84	27.62	Tb11.v5.0456.1	null	0	receptor-type adenylate cyclase GRESAG 4, putative
Tb11.v5.0458.1	5.41	6.58	8.31	8.27	8.34	9.06	10.94	20.53	6.19	Tb11.v5.0458.1	null	0	hypothetical protein, conserved
Tb11.v5.0459.1	0	0	0	0	0	0	0	0	0	Tb11.v5.0459.1	null	0	Variant Surface Glycoprotein, putative
Tb11.v5.0460.1	0	0	0	0	0	0	0	0	0	Tb11.v5.0460.1	null	0	Variant Surface Glycoprotein, putative
Tb11.v5.0461.1	0	0	0	0	0	0	0	0	0	Tb11.v5.0461.1	null	0	Variant Surface Glycoprotein, putative
Tb11.v5.0462.1	0	0	0	0	0	0	0	0	0	Tb11.v5.0462.1	null	0	Variant Surface Glycoprotein, putative
Tb11.v5.0463.1	35	34.11	11.24	13.51	16.12	17.81	16.47	11.59	20.9	Tb11.v5.0463.1	null	1	expression site-associated gene (ESAG) protein, putative
Tb11.v5.0464.1	75.63	82.09	57.67	48.39	60.06	57.84	58.95	46.96	53.89	Tb11.v5.0464.1	null	0	vesicular-fusion protein nsf, putative
Tb11.v5.0465.1	44.38	45.7	27.06	43.04	46.56	41.85	33.17	39.85	21.02	Tb11.v5.0465.1	null	0	tRNA pseudouridine synthase A-like protein, putative
Tb11.v5.0467.1	45.89	42.45	35.59	39.05	37.75	35.51	39.8	36.79	21.49	Tb11.v5.0467.1	null	0	hypothetical protein, conserved
Tb11.v5.0468.1	2221.35	437.39	2560.5	2258.6	2351.05	2367.4	2539.36	2029.61	1901.21	Tb11.v5.0468.1	null	0	alpha tubulin, putative
Tb11.v5.0469.1	3118.76	817.34	4472.48	3945.05	3586.58	3817.88	3620.63	3378.82	3449.09	Tb11.v5.0469.1	null	0	beta tubulin, putative
Tb11.v5.0470.1	13.17	23.73	25.93	42.27	41.63	56.9	36.4	150.15	23.53	Tb11.v5.0470.1	null	1	receptor-type adenylate cyclase GRESAG 4, putative
Tb11.v5.0471.1	16.9	31.41	17.94	8.8	8.56	13.14	9.84	9.87	13.26	Tb11.v5.0471.1	null	0	kelch motif containing protein, putative
Tb11.v5.0472.1	5.31	13.98	0.6	2.67	4.75	7.53	2.99	1.55	7.08	Tb11.v5.0472.1	null	0	hypothetical protein, conserved
Tb11.v5.0474.1	39.8	49.87	19.6	21.83	27.9	30.5	30.78	42.04	31.56	Tb11.v5.0474.1	null	0	protein kinase, putative
Tb11.v5.0476.1	11.18	6.1	0.48	1.8	0.24	0.56	0.41	0	2.18	Tb11.v5.0476.1	null	0	Variant Surface Glycoprotein, putative
Tb11.v5.0477.1	56.39	52.4	78.26	59.04	68.4	63.5	69.61	78.14	35.79	Tb11.v5.0477.1	null	0	TPR repeat, putative
Tb11.v5.0479.1	53.92	54.48	23.58	14.99	27.79	28.86	25.4	21.63	26.24	Tb11.v5.0479.1	null	0	hypothetical protein, conserved
Tb11.v5.0480.1	67.75	73.38	57.83	69.64	52.06	54.12	60.68	57.81	43.74	Tb11.v5.0480.1	null	0	DNA-directed RNA polymerase, alpha subunit, putative
Tb11.v5.0481.1	57.15	59.07	52.67	36.04	30.09	42.77	46.35	27.93	39.97	Tb11.v5.0481.1	null	0	U3 snoRNA-associated protein UTP11, putative
Tb11.v5.0482.1	69.43	72.37	63.97	66.9	71.94	60.95	67.16	61.64	52.26	Tb11.v5.0482.1	null	0	hypothetical protein, conserved
Tb11.v5.0484.1	13.95	21.24	22.24	47.76	36.53	40.32	34.43	246.26	12.53	Tb11.v5.0484.1	null	1	receptor-type adenylate cyclase GRESAG 4, putative
Tb11.v5.0485.1	59.08	56.29	57	41.95	41.25	58.79	55.37	89.4	46.7	Tb11.v5.0485.1	null	0	hypothetical protein, conserved
Tb11.v5.0486.1	29.06	35.15	38.22	31.5	35.04	35.85	39.04	54.37	21.06	Tb11.v5.0486.1	null	0	katanin, putative
Tb11.v5.0487.1	76.14	83.99	49.9	47.56	65.82	65.28	54.31	82.16	60.74	Tb11.v5.0487.1	null	0	Programmed cell death protein 2, C-terminal putative domain containing protein, putative
Tb11.v5.0488.1	11.5	17.78	5.24	11.9	9.52	11.21	10.71	11.04	12.17	Tb11.v5.0488.1	null	0	hypothetical protein, conserved
Tb11.v5.0489.1	227.78	439.87	449.21	553.75	454.2	434.14	464.02	237.25	264.96	Tb11.v5.0489.1	null	0	retrotransposon hot spot (RHS) protein, putative
Tb11.v5.0490.1	15.7	21.26	27.56	30.07	27.79	23.69	23.94	39.6	19.08	Tb11.v5.0490.1	null	0	hypothetical protein, conserved
Tb11.v5.0491.1	25.07	29.35	28.21	26.52	34.41	24.22	23.1	23.81	20.78	Tb11.v5.0491.1	null	0	Serine hydrolase (FSH1)/RWD domain/50S ribosome-binding GTPase, putative
Tb11.v5.0493.1	71.4	87.85	64.87	85.5	121.3	145	84.25	87.46	34.61	Tb11.v5.0493.1	null	0	kinesin K39, putative
Tb11.v5.0494.1	0	0	0	0	0	0	0	14.69	0.73	Tb11.v5.0494.1	null	0	RNA helicase, putative
Tb11.v5.0495.1	6.79	15.59	23.78	28.63	20.79	19.3	26.53	20.08	65.56	Tb11.v5.0495.1	null	0	retrotransposon hot spot (RHS), putative
Tb11.v5.0496.1	50.44	82.52	87.63	58.97	90.92	56.9	66.72	47.46	88.57	Tb11.v5.0496.1	null	0	sterol 24-c-methyltransferase, putative
Tb11.v5.0497.1	12.39	17.83	17.75	26.86	19.96	21.68	19	29.4	17.55	Tb11.v5.0497.1	null	0	SUMO-interacting motif-containing protein
Tb11.v5.0498.1	97.03	174.2	80.35	86.82	123.29	110.29	102.14	103.68	98.86	Tb11.v5.0498.1	null	0	lysosomal alpha-mannosidase precursor, putative
Tb11.v5.0499.1	34.54	22.59	24.56	27.06	23.84	27.05	25.52	39.56	44.26	Tb11.v5.0499.1	null	0	hypothetical protein, conserved
Tb11.v5.0500.1	36.26	34.28	58.46	55.07	64.37	60.68	57.41	52.74	74.09	Tb11.v5.0500.1	null	0	2-oxoisovalerate dehydrogenase alpha subunit, putative
Tb11.v5.0501.1	729.8	759.9	624.94	364.14	351.84	456.81	485.21	655.43	653.73	Tb11.v5.0501.1	null	0	40S ribosomal protein S3A, putative
Tb11.v5.0502.1	19.64	21.91	28.97	28.69	34.33	28.58	30.09	50.58	16.01	Tb11.v5.0502.1	null	0	hypothetical protein, conserved
Tb11.v5.0504.1	66.96	103.05	64.57	81	80.67	67.88	69.26	63.17	28.56	Tb11.v5.0504.1	null	0	RNA polymerase IIA largest subunit, putative
Tb11.v5.0505.1	11.23	20.65	14.9	13.74	18	25.06	16.97	13.14	13.55	Tb11.v5.0505.1	null	0	hypothetical protein, conserved
Tb11.v5.0506.1	10.15	21.27	14.58	28.39	33.44	27.49	19.07	16.8	15.69	Tb11.v5.0506.1	null	0	hypothetical protein, conserved
Tb11.v5.0507.1	99.85	108.97	55.89	49.78	62.39	56.68	67.85	54.63	70.31	Tb11.v5.0507.1	null	0	hypothetical protein, conserved
Tb11.v5.0508.1	22.56	21.55	19.8	15.76	12.09	12.24	17.6	22.17	13.14	Tb11.v5.0508.1	null	0	hypothetical protein, conserved
Tb11.v5.0509.1	8.36	17.54	9.2	8.86	13.59	15.72	12.84	23.56	7.72	Tb11.v5.0509.1	null	0	hypothetical protein, conserved
Tb11.v5.0510.1	13.09	13.32	11.94	6.32	12.71	12.63	10.07	17.97	12.89	Tb11.v5.0510.1	null	0	Gp63-3 surface protease homolog, putative
Tb11.v5.0511.1	8.44	7.73	1.44	2.79	5.76	9.73	5.59	1.55	8.08	Tb11.v5.0511.1	null	0	Gp63-3 surface protease homolog, putative
Tb11.v5.0512.1	32.73	27.78	25.45	19.11	19.65	26.83	28.68	19.61	25.74	Tb11.v5.0512.1	null	0	Rtr1/RPAP2 family, putative
Tb11.v5.0513.1	1.15	1.83	0.36	3.19	3.22	3.29	2.87	0	0.36	Tb11.v5.0513.1	null	0	NLI interacting factor-like phosphatase, putative
Tb11.v5.0514.1	118.13	502.33	32.78	28.25	28.82	43.54	36.49	75.17	189.43	Tb11.v5.0514.1	null	9	cation transporter, putative
Tb11.v5.0515.1	19.39	27.55	41.77	70.03	44.26	51.09	40.42	33.59	21.35	Tb11.v5.0515.1	null	0	protein kinase, putative
Tb11.v5.0516.1	151.66	33.21	116.93	85.7	91.49	81.78	103.92	129.47	120.74	Tb11.v5.0516.1	null	0	glyceraldehyde 3-phosphate dehydrogenase, cytosolic, putative
Tb11.v5.0517.1	47.04	38.91	49.5	21.13	19.32	33.85	38.26	25.83	48.06	Tb11.v5.0517.1	null	0	hypothetical protein, conserved
Tb11.v5.0518.1	0	0	0	0	0	0	0	0	0	Tb11.v5.0518.1	null	0	variant surface glycoprotein (VSG), putative
Tb11.v5.0519.1	50.61	41.59	40.13	40.05	50.91	40.44	43.36	34.56	31.54	Tb11.v5.0519.1	null	2	hypothetical protein, conserved
Tb11.v5.0520.1	47.55	39.65	46.72	53.85	37.74	49.66	47.49	45.98	28.74	Tb11.v5.0520.1	null	0	acetyltransferase, putative
Tb11.v5.0522.1	33.91	30.03	39.02	25.43	30.73	24.44	28.15	29.23	34.85	Tb11.v5.0522.1	null	0	hypothetical protein, conserved
Tb11.v5.0523.1	52.6	38.19	33.15	34.07	43.8	46.09	37.11	57.35	65.27	Tb11.v5.0523.1	null	0	hypothetical protein, conserved
Tb11.v5.0524.1	45.16	51.71	34.52	27.25	28.38	33.45	38.56	42.7	36.75	Tb11.v5.0524.1	null	0	hypothetical protein, conserved
Tb11.v5.0525.1	95.04	71.45	66.97	65.23	61.61	56.24	54.79	51.2	50.42	Tb11.v5.0525.1	null	0	hypothetical protein, conserved
Tb11.v5.0526.1	19.35	19.45	17.65	10.61	14.15	11.82	13.29	20.08	33.35	Tb11.v5.0526.1	null	0	DNA polymerase kappa, putative
Tb11.v5.0527.1	27.83	22.71	28.88	22.21	29.16	30.28	24	21.08	17.71	Tb11.v5.0527.1	null	0	WD domain, G-beta repeat, putative
Tb11.v5.0528.1	33.38	35.55	39.21	40.67	32.7	31.4	35.91	40.14	32.07	Tb11.v5.0528.1	null	0	hypothetical protein, conserved
Tb11.v5.0529.1	19.4	25.99	23.98	26.75	30.95	19.27	17.1	14.4	11.08	Tb11.v5.0529.1	null	0	ATP-dependent DEAD/H RNA helicase, putative
Tb11.v5.0530.1	54.3	64.08	46.42	58.13	63.33	59.98	57.95	36.2	26.97	Tb11.v5.0530.1	null	0	BSD domain containing protein, putative
Tb11.v5.0531.1	768.87	78.4	266.37	380.58	184.97	144.3	207.14	95.7	259.93	Tb11.v5.0531.1	null	0	fructose-bisphosphate aldolase, glycosomal, putative
Tb11.v5.0532.1	28.83	29.24	28.05	31.92	30.04	19.83	21.63	12.84	33.44	Tb11.v5.0532.1	null	0	retrotransposon hot spot (RHS) protein, putative
Tb11.v5.0533.1	14.18	19.25	13.26	34.7	29.96	24.4	22.08	21.92	27.83	Tb11.v5.0533.1	null	0	retrotransposon hot spot (RHS) protein, putative
Tb11.v5.0534.1	14.01	31.73	9.74	29.18	21.59	21.97	15.62	10.96	4.89	Tb11.v5.0534.1	null	0	protein kinase, putative
Tb11.v5.0535.1	47.13	37.14	25.18	28.36	23.16	24.45	31.44	41.15	30.76	Tb11.v5.0535.1	null	0	minichromosome maintenance (MCM) complex subunit, putative
Tb11.v5.0536.1	16.45	20.17	19.54	20.77	17.21	15.98	18.71	7.39	10.71	Tb11.v5.0536.1	null	5	hypothetical protein, conserved
Tb11.v5.0537.1	94.95	60.33	45.83	27.84	15.4	26.16	23.87	37.09	46.86	Tb11.v5.0537.1	null	1	polyubiquitin, putative
Tb11.v5.0538.1	401.31	156.34	535.81	467.84	303.65	250.94	327.92	584.72	503.76	Tb11.v5.0538.1	null	0	69 kDa paraflagellar rod protein, putative
Tb11.v5.0539.1	38.5	40.78	41	25.78	40.34	39.62	39.69	143.59	42.56	Tb11.v5.0539.1	BBS4	0	Bardet-Biedl syndrome 4 protein, putative
Tb11.v5.0540.1	87.2	54.44	31.3	25.62	26.28	32.09	41.26	33.3	75.75	Tb11.v5.0540.1	null	11	amino acid transporter 8, putative
Tb11.v5.0541.1	30.41	23.33	13.7	9.35	11.81	10.94	11.24	14.23	11.08	Tb11.v5.0541.1	null	4	amino acid transporter, putative
Tb11.v5.0542.1	6.22	11.98	2.69	3.94	6.37	3.16	6.82	15.95	5.1	Tb11.v5.0542.1	null	0	hypothetical protein, conserved
Tb11.v5.0543.1	464.66	294.55	889.4	1048.93	1180.38	1028	990.44	946.16	796.23	Tb11.v5.0543.1	null	0	Heat shock protein 83, putative
Tb11.v5.0544.1	57.32	53.94	40.52	38.36	53.22	44.91	43.89	55.09	56.3	Tb11.v5.0544.1	null	0	methionyl-tRNA formyltransferase, putative
Tb11.v5.0546.1	45.04	60.31	23.97	19.75	21.88	42.46	23.28	330.29	29.88	Tb11.v5.0546.1	null	1	receptor-type adenylate cyclase GRESAG 4, putative
Tb11.v5.0547.1	14.48	15.16	15.76	17.99	22.92	14.49	19.21	34.52	14.51	Tb11.v5.0547.1	null	0	DNA mismatch repair protein, putative
Tb11.v5.0550.1	48.02	48.88	44.42	40.49	57.2	56.27	58.37	50.31	29.2	Tb11.v5.0550.1	null	0	hypothetical protein, conserved
Tb11.v5.0551.1	32.33	44.02	48.28	38.59	29.36	48.53	44.99	28.18	102.43	Tb11.v5.0551.1	null	0	leucine-rich repeat protein (LRRP), putative
Tb11.v5.0552.1	30.03	30.98	1.8	3.77	1.2	6.6	3.12	5.92	15.08	Tb11.v5.0552.1	null	1	75 kDa invariant surface glycoprotein, putative
Tb11.v5.0553.1	61.33	57.63	71.37	78.21	56.82	62.83	60.98	69.69	43.87	Tb11.v5.0553.1	null	0	ubiquitin hydrolase, putative
Tb11.v5.0555.1	69.38	97.68	52.42	67	83.53	72.83	71.26	83.34	28.19	Tb11.v5.0555.1	null	0	hypothetical protein, conserved
Tb11.v5.0556.1	15.79	23.52	21.56	24.6	16.9	20.63	21.77	15.33	10.92	Tb11.v5.0556.1	null	0	protein kinase, putative
Tb11.v5.0558.1	28.27	27.45	43.64	40.96	43.47	39.25	43.19	14.07	48.67	Tb11.v5.0558.1	null	9	oligosaccharyl transferase subunit, putative
Tb11.v5.0559.1	78.63	48.87	99.91	93.19	93.37	91.45	95.93	53.99	118.4	Tb11.v5.0559.1	null	0	oligosaccharyl transferase subunit, putative
Tb11.v5.0560.1	12.92	19.7	21.6	20	15.54	15.51	20.2	5.84	42.68	Tb11.v5.0560.1	null	0	leucine-rich repeat protein (LRRP), putative
Tb11.v5.0561.1	60.03	44.22	59.49	46.89	37.5	45.52	50.02	30.87	44.61	Tb11.v5.0561.1	null	0	fatty acyl CoA synthetase, putative
Tb11.v5.0562.1	44.24	60.65	61.06	44.2	56.6	40.84	55.25	41.54	23.77	Tb11.v5.0562.1	null	0	Molybdopterin guanine dinucleotide synthesis protein B, putative
Tb11.v5.0563.1	66.84	141.38	84.8	80.33	89.71	68.04	87.93	54.38	47.67	Tb11.v5.0563.1	null	0	periodic tryptophan protein 2, putative
Tb11.v5.0564.1	10.12	19.53	42.76	43.03	18.69	35.01	30.81	24.11	10.55	Tb11.v5.0564.1	null	0	protein kinase, putative
Tb11.v5.0565.1	82.16	80.61	128.97	85.65	94.12	122.01	119.82	104.46	63.63	Tb11.v5.0565.1	null	0	mitochondrial intermediate peptidase, putative
Tb11.v5.0566.1	63.79	61.5	35.77	58.74	52.32	43.33	42.62	51.98	24.78	Tb11.v5.0566.1	null	0	hypothetical protein, conserved
Tb11.v5.0567.1	46.97	48.85	103.53	99.46	88.11	82.47	93.89	44.35	109.35	Tb11.v5.0567.1	null	0	retrotransposon hot spot (RHS) protein, putative
Tb11.v5.0568.1	28.46	25.18	17.12	22.54	31.61	24.06	21.35	15.7	12.17	Tb11.v5.0568.1	null	0	hypothetical protein, conserved
Tb11.v5.0569.1	66.26	172.23	107.27	150.25	136.46	152.1	144.11	97.25	151.31	Tb11.v5.0569.1	null	10	amino acid transporter, putative
Tb11.v5.0570.1	64.41	60.76	30.53	43.85	44.36	34.64	42.27	86.77	60.6	Tb11.v5.0570.1	null	0	Zinc finger, C3HC4 type (RING finger), putative
Tb11.v5.0571.1	0	0	0	0	0	0	0	0	0	Tb11.v5.0571.1	null	0	variant surface glycoprotein (VSG, atypical), putative
Tb11.v5.0572.1	20.77	19.11	39.92	28.96	31.02	33.88	31.87	25.04	20.26	Tb11.v5.0572.1	null	0	RAD50 DNA repair-like protein, putative
Tb11.v5.0573.1	3.79	4.88	16.99	13.65	11.32	17.51	13.43	23.95	12.25	Tb11.v5.0573.1	null	0	RAD50 DNA repair-like protein, putative
Tb11.v5.0574.1	22.34	20.04	25.12	25.37	28.43	27.12	21.3	22.55	17.19	Tb11.v5.0574.1	null	0	Organic solute transport protein 1, putative
Tb11.v5.0575.1	25.3	30.35	44.98	56.3	35.73	42.62	33.19	51.19	32.42	Tb11.v5.0575.1	CCDC40	1	Coiled-coil domain-containing protein 40 homolog (fragment)
Tb11.v5.0576.1	16.17	27.41	32.8	100.61	89.65	144.07	76	92.43	16.98	Tb11.v5.0576.1	null	1	receptor-type adenylate cyclase GRESAG 4, putative
Tb11.v5.0577.1	15.44	22	5.01	9.76	9.28	19.35	10.76	12.3	21.07	Tb11.v5.0577.1	null	0	casein kinase I, putative
Tb11.v5.0578.1	281.95	407.76	44.15	39.74	45.74	43.53	55.66	50.63	208.42	Tb11.v5.0578.1	null	11	Plasma-membrane choline transporter, putative
Tb11.v5.0579.1	74.81	42.98	104.18	128.16	77.93	81.49	70.19	37.58	64.08	Tb11.v5.0579.1	null	0	hypothetical protein, conserved
Tb11.v5.0580.1	24.31	21.15	39.14	52.5	66.58	59.31	62.06	27.93	16.25	Tb11.v5.0580.1	null	3	delta-6 fatty acid desaturase, putative
Tb11.v5.0581.1	24.13	57.51	30.13	38.13	31.85	34.74	27.13	18.44	24.34	Tb11.v5.0581.1	null	0	Sec8 exocyst complex component specific domain/Invariant surface glycoprotein, putative
Tb11.v5.0582.1	17.25	15.97	15.36	21.45	31.97	37.64	21.22	65.79	37.22	Tb11.v5.0582.1	null	1	hypothetical protein, conserved
Tb11.v5.0583.1	7.3	33.77	20.18	27.94	37.18	31.48	29.41	7.31	7.36	Tb11.v5.0583.1	null	0	hypothetical protein, conserved
Tb11.v5.0584.1	20.25	20.08	26.11	30.41	24.97	33.02	28.78	19.91	5.54	Tb11.v5.0584.1	null	0	hypothetical protein, conserved
Tb11.v5.0585.1	28.56	37.59	24.84	30.3	28.95	27.24	27.32	34.85	24.36	Tb11.v5.0585.1	null	0	separase, putative
Tb11.v5.0586.1	63.79	50.77	63.23	65.89	68.78	82.85	63.22	104.56	51.25	Tb11.v5.0586.1	null	0	hypothetical protein, conserved
Tb11.v5.0587.1	20	27.28	25.59	46.93	37.99	30.37	26.62	39.82	11.07	Tb11.v5.0587.1	PKA-R	0	protein kinase A regulatory subunit
Tb11.v5.0588.1	25.97	62.52	45.38	55.03	61.03	57.82	49.7	28.64	13.18	Tb11.v5.0588.1	null	0	AARP2CN (NUC121) domain containing protein, putative
Tb11.v5.0589.1	62.94	56.53	57.91	78.13	74.7	65.61	58.79	49.47	51.53	Tb11.v5.0589.1	null	0	Clusterin-associated protein-1, putative
Tb11.v5.0590.1	57.5	59.48	49.22	49.43	48.46	46.84	52.61	54.37	44.35	Tb11.v5.0590.1	null	0	SET domain containing protein, putative
Tb11.v5.0591.1	12.34	19.15	11.45	11.58	16.31	14.76	12.54	34.31	53.86	Tb11.v5.0591.1	null	0	hypothetical protein, conserved
Tb11.v5.0592.1	0.13	0	0	0	0	0	0	0	0	Tb11.v5.0592.1	null	0	variant surface glycoprotein (VSG), putative
Tb11.v5.0593.1	49.88	44.66	52	39.81	42.69	40.51	41.57	37.87	36.06	Tb11.v5.0593.1	null	0	hypothetical protein, conserved
Tb11.v5.0594.1	206.29	226.31	370.53	426.73	362.68	309.22	301.32	213.89	293.96	Tb11.v5.0594.1	null	0	retrotransposon hot spot (RHS) protein, putative
Tb11.v5.0595.1	0	0	0	0	0	0	0	0	0	Tb11.v5.0595.1	null	0	variant surface glycoprotein (VSG), putative
Tb11.v5.0596.1	93.46	75.3	94.21	90.71	87.56	87.34	79.04	77.64	70.5	Tb11.v5.0596.1	null	0	serine/threonine protein kinase, putative
Tb11.v5.0597.1	48.7	44.87	31.35	40.51	35.92	42.74	41.25	55.3	41.84	Tb11.v5.0597.1	null	0	hypothetical protein, conserved
Tb11.v5.0598.1	76.07	91.07	61.46	78.4	76.62	61.85	66.87	108.8	78.33	Tb11.v5.0598.1	null	0	GIY-YIG catalytic domain containing protein, putative
Tb11.v5.0599.1	0.28	0.35	1.25	0.06	0	0.81	0	0	0	Tb11.v5.0599.1	null	0	variant surface glycoprotein (VSG), putative
Tb11.v5.0600.1	22.13	38.94	39.29	39.34	33.9	45.7	38.75	17.81	18.73	Tb11.v5.0600.1	null	0	HIT zinc finger, putative
Tb11.v5.0601.1	60.68	81.59	209.11	123.04	201.06	194.31	180.18	360.66	77.54	Tb11.v5.0601.1	null	1	major surface protease gp63, putative
Tb11.v5.0602.1	34.02	39.24	58.45	34.74	23.99	38.19	52.57	38.67	106.1	Tb11.v5.0602.1	null	0	leucine-rich repeat protein 1 (LRRP1), putative
Tb11.v5.0603.1	8.39	12.12	7.99	20.07	9.25	17.18	13.64	0	1.82	Tb11.v5.0603.1	null	0	hypothetical protein, conserved
Tb11.v5.0604.1	26.93	55.84	58.26	92.89	82.75	69.5	64.09	47.5	19.82	Tb11.v5.0604.1	null	0	hypothetical protein, conserved
Tb11.v5.0605.1	556.85	43.51	126.5	163.37	127.3	94.58	148.72	51.41	209.14	Tb11.v5.0605.1	null	0	pyruvate kinase 1, putative
Tb11.v5.0606.1	32.47	19.98	13.39	32.22	38.2	16.6	19.41	4.2	18.07	Tb11.v5.0606.1	null	0	hypothetical protein, conserved
Tb11.v5.0607.1	0	0	0	0	0	0	0	0	0	Tb11.v5.0607.1	null	0	hypothetical protein, conserved
Tb11.v5.0608.1	21.44	36.12	42.74	39.5	45.49	36.14	31.74	13.69	11.08	Tb11.v5.0608.1	null	0	DNA-directed RNA polymerase III largest subunit, putative
Tb11.v5.0609.1	8.22	15.64	14.02	12.58	26.28	13.84	11.56	11.76	5.18	Tb11.v5.0609.1	null	0	DNA-directed RNA polymerase III largest subunit, putative
Tb11.v5.0610.1	0	0	0	0	0	0	0	0	0	Tb11.v5.0610.1	null	0	variant surface glycoprotein (VSG, atypical), putative
Tb11.v5.0611.1	77.88	68.26	89.34	82.62	78.72	64.82	74.12	36.34	46.44	Tb11.v5.0611.1	null	0	hypothetical protein, conserved
Tb11.v5.0612.1	68.54	40.16	41.64	34.37	35	32.54	41.78	24.73	26.81	Tb11.v5.0612.1	null	0	MYND finger, putative
Tb11.v5.0613.1	51.66	204.97	159.19	144.95	156.38	163.42	141.37	62.53	44.53	Tb11.v5.0613.1	null	0	NADH-dependent fumarate reductase, putative
Tb11.v5.0614.1	12.19	36.81	32.59	30.19	19.38	22.69	23.65	22	12.98	Tb11.v5.0614.1	null	0	hypothetical protein, conserved
Tb11.v5.0615.1	8.18	9.63	29.88	32.69	35.75	31.52	25.34	19.99	6.92	Tb11.v5.0615.1	null	0	hypothetical protein, conserved
Tb11.v5.0616.1	47.1	52.61	35.82	84.13	58.88	60.57	50.03	40.53	23.98	Tb11.v5.0616.1	null	0	paraflagellar rod protein, putative
Tb11.v5.0617.1	6.87	11.89	7.95	10.63	7.68	8.94	7.37	2.18	5.46	Tb11.v5.0617.1	null	8	hypothetical protein, conserved
Tb11.v5.0618.1	15.45	24.17	27.46	29.88	32.6	25.45	19.26	31.88	13.18	Tb11.v5.0618.1	null	0	hypothetical protein, conserved
Tb11.v5.0619.1	30.66	46.13	48.8	66.29	53.07	50.72	42.58	26.12	28.72	Tb11.v5.0619.1	null	0	COG4 transport protein, putative
Tb11.v5.0620.1	15.49	26.51	12.81	22.8	20.28	22.96	22.42	17.26	9.55	Tb11.v5.0620.1	null	0	COG4 transport protein, putative
Tb11.v5.0621.1	61.63	54.77	56.46	64.06	73.65	67.44	68.98	78.74	48.44	Tb11.v5.0621.1	null	0	hypothetical protein, conserved
Tb11.v5.0622.1	1.7	0.34	5.75	1.04	1.01	0.93	2.12	2.1	1.54	Tb11.v5.0622.1	null	1	variant surface glycoprotein (VSG, atypical), putative
Tb11.v5.0623.1	37.44	42.92	34.97	22.48	21.03	31.54	34.53	24.36	35.05	Tb11.v5.0623.1	null	0	hypothetical protein, conserved
Tb11.v5.0624.1	129.54	219.21	188.62	256.61	193.37	197.74	197.48	173.78	227.86	Tb11.v5.0624.1	null	0	retrotransposon hot spot protein (PHS), putative
Tb11.v5.0625.1	38.47	38.06	24.76	26.37	20.76	26.71	23.77	19.91	34.86	Tb11.v5.0625.1	null	0	C-terminal motor kinesin, putative
Tb11.v5.0626.1	18.11	28.33	24.8	22.43	13.24	27.42	18.26	10.5	15.73	Tb11.v5.0626.1	null	0	protein kinase, putative
Tb11.v5.0627.1	27.43	29.35	31.5	32.26	37.61	36.07	42.15	41.92	19.01	Tb11.v5.0627.1	null	4	lipase domain protein, putative
Tb11.v5.0628.1	16.36	24.18	23.26	23.1	27.22	29.56	20.11	16.88	5.46	Tb11.v5.0628.1	null	0	tubulin binding cofactor c, putative
Tb11.v5.0629.1	10.53	10.97	222.11	199.89	224.03	351.33	212.35	27.31	8.81	Tb11.v5.0629.1	null	0	fumarate hydratase, putative
Tb11.v5.0630.1	27	38.78	33.99	42.41	31.75	38.66	33.17	29.4	21.07	Tb11.v5.0630.1	null	0	SUMO-interacting motif-containing protein
Tb11.v5.0631.1	48.23	45.31	32.3	29.21	35.88	35.02	29.91	36.95	22.88	Tb11.v5.0631.1	null	0	pre-mRNA processing factor 4 (PRP4) like/WD domain, G-beta repeat, putative
Tb11.v5.0632.1	27.07	18.85	15.1	22.81	17.78	13.55	17.6	21.33	32.34	Tb11.v5.0632.1	null	0	Sel1 repeat, putative
Tb11.v5.0633.1	26.06	38.8	17.8	22.12	24.76	26.14	20.2	17.35	15	Tb11.v5.0633.1	null	0	protein kinase, putative
Tb11.v5.0634.1	27.68	31.22	13.91	12.91	20.33	18.54	20.36	12.05	23.61	Tb11.v5.0634.1	null	1	Uncharacterised ACR, YagE family COG1723, putative
Tb11.v5.0635.1	32.06	32.44	34.84	24.23	19.9	26.28	25.49	25.83	16.18	Tb11.v5.0635.1	null	0	tRNA modification enzyme, putative
Tb11.v5.0636.1	307.39	181.57	43.31	56.19	52.02	61.71	60.36	40.44	193.33	Tb11.v5.0636.1	null	0	C-terminal motor kinesin, putative
Tb11.v5.0637.1	29.35	33.09	42.94	31.64	44.88	34.22	39.25	47.16	29.91	Tb11.v5.0637.1	null	0	hypothetical protein, conserved
Tb11.v5.0638.1	120.29	89.28	98.1	129.21	143.54	147.88	151.46	192.78	292.55	Tb11.v5.0638.1	CBP1	0	serine carboxypeptidase III precursor, putative
Tb11.v5.0639.1	29.86	24.05	36.64	90.46	79.76	38.88	41.78	37.34	20.18	Tb11.v5.0639.1	null	0	hypothetical protein, conserved
Tb11.v5.0640.1	8.43	9.8	19.3	9.83	10.53	9.89	12.88	8.02	6.99	Tb11.v5.0640.1	null	0	minichromosome maintenance (MCM) complex subunit, putative
Tb11.v5.0641.1	25.24	25.39	36.35	27.05	37.52	30.7	30.25	36.03	14.65	Tb11.v5.0641.1	null	0	major vault protein, putative
Tb11.v5.0642.1	43.98	33.56	32.57	42.63	37.33	30.21	29.78	17.59	35.29	Tb11.v5.0642.1	null	0	hypothetical protein, conserved
Tb11.v5.0643.1	34.42	53.91	57.8	42.74	65.41	68.51	52.94	27.47	31.83	Tb11.v5.0643.1	null	0	dual specificity protein phosphatase, putative
Tb11.v5.0644.1	34.44	20.88	21.22	21.07	21.43	31.88	30.59	68.1	58.53	Tb11.v5.0644.1	null	0	serine/threonine-protein kinase, putative
Tb11.v5.0645.1	0	0	0	0	0	0	0	0	0	Tb11.v5.0645.1	null	0	variant surface glycoprotein (VSG), putative
Tb11.v5.0646.1	13.4	37.23	57.13	61.57	64.41	57.36	53.02	36	17.55	Tb11.v5.0646.1	null	0	CYC2-like cyclin, putative
Tb11.v5.0647.1	56.26	47.82	24.64	29.15	35.6	26.52	42.24	55	25.59	Tb11.v5.0647.1	null	0	hypothetical protein, conserved
Tb11.v5.0648.1	13.28	20.71	14.35	16.37	20.71	18.02	18.35	10.96	11.08	Tb11.v5.0648.1	null	0	hypothetical protein, conserved
Tb11.v5.0649.1	7.85	27.47	25.03	28.09	26.97	39.41	28.11	23.02	8.09	Tb11.v5.0649.1	null	1	serine palmitoyltransferase, putative
Tb11.v5.0650.1	849.23	346.66	673.74	406.42	359.3	275.36	357.34	143.35	468.62	Tb11.v5.0650.1	null	0	enolase, putative
Tb11.v5.0651.1	63.67	65.99	56.87	74.45	67.16	67.47	74.49	80.79	61.69	Tb11.v5.0651.1	null	0	Vps53-like, N-terminal, putative
Tb11.v5.0652.1	44.32	43.23	28.33	34.32	42.53	41.79	34.35	30.91	22.52	Tb11.v5.0652.1	null	0	protein kinase, putative
Tb11.v5.0653.1	62.51	178.03	76.63	100.68	88.13	106.79	88.52	13.14	23.65	Tb11.v5.0653.1	null	0	trypanothione synthetase, putative
Tb11.v5.0654.1	1.86	8.08	6.71	17.64	17.64	18.18	15.52	7.93	2.26	Tb11.v5.0654.1	null	0	receptor-type adenylate cyclase, putative
Tb11.v5.0655.1	72.59	132.05	137.84	194.86	166.44	139.62	156	104.7	108.55	Tb11.v5.0655.1	null	0	trypanosome RHS family, putative
Tb11.v5.0656.1	4.45	7.01	5.71	10.53	9.76	5.2	6.88	4.66	2.18	Tb11.v5.0656.1	null	0	hypothetical protein, conserved
Tb11.v5.0657.1	12.23	11.97	12.13	14.54	16.56	15.64	10.77	15.08	10.35	Tb11.v5.0657.1	null	0	hypothetical protein, conserved
Tb11.v5.0658.1	0	0	0	0	0	0	0	0	0	Tb11.v5.0658.1	null	0	hypothetical protein, conserved
Tb11.v5.0659.1	81.86	81.71	96.93	87.18	88.77	61.2	87.71	29.47	37.31	Tb11.v5.0659.1	null	0	MIF4G domain containing protein, putative
Tb11.v5.0660.1	25.7	24.8	33.15	43.88	33.88	29.5	29.78	17.43	19.74	Tb11.v5.0660.1	null	0	histone deacetylase, putative
Tb11.v5.0661.1	1.92	1.83	1.2	0.52	0.72	1.52	0.73	2.18	2.55	Tb11.v5.0661.1	null	0	DNA polymerase kappa, putative
Tb11.v5.0662.1	0	0	0	0	0	0	0	0	0	Tb11.v5.0662.1	null	0	variant surface glycoprotein (VSG), putative
Tb11.v5.0663.1	28.22	37.6	37.61	41.2	50.53	41.09	44.18	15.62	26.65	Tb11.v5.0663.1	null	0	hypothetical protein, conserved
Tb11.v5.0664.1	26.29	28.86	36.33	32.31	30.68	30.43	26.94	29.86	15.45	Tb11.v5.0664.1	null	0	hypothetical protein, conserved
Tb11.v5.0665.1	23.9	21.39	28.66	23.11	20.74	23.12	24.47	22.63	14.72	Tb11.v5.0665.1	null	0	hypothetical protein, conserved
Tb11.v5.0666.1	35.24	38.5	31	35.08	54.31	78.86	57.35	48.25	52.76	Tb11.v5.0666.1	null	0	hypothetical protein, conserved
Tb11.v5.0667.1	15.77	15.07	9.03	7.91	9.88	7.34	11.59	13.77	14.59	Tb11.v5.0667.1	null	0	poly(A) polymerase, putative
Tb11.v5.0668.1	660.87	280.68	159.19	171.29	155.35	135.14	194.84	256.5	569.09	Tb11.v5.0668.1	null	0	protein disulfide isomerase
Tb11.v5.0669.1	60.15	17.52	116.36	100.53	61.7	59.5	77.89	70.43	55.21	Tb11.v5.0669.1	null	0	zinc carboxypeptidase, putative
Tb11.v5.0670.1	373.38	347.81	412.25	418.45	342.92	369.15	373.27	287.57	472.68	Tb11.v5.0670.1	null	0	retrotransposon hot spot (RHS) protein, putative
Tb11.v5.0671.1	32.38	32.23	27.54	26.16	36.46	35.6	29.19	24.19	35.17	Tb11.v5.0671.1	null	0	protein kinase A catalytic subunit, putative
Tb11.v5.0672.1	33.12	56.22	48.94	36.37	45.13	35.13	44.34	54.88	23.53	Tb11.v5.0672.1	null	1	cardiolipin synthetase, putative
Tb11.v5.0673.1	3.44	2.41	1.73	3.29	9.16	5.4	3.29	5.21	7.72	Tb11.v5.0673.1	null	0	variant surface glycoprotein (VSG), putative
Tb11.v5.0674.1	52.63	48.25	28.26	31	42.16	47.01	34.35	43.8	45.92	Tb11.v5.0674.1	null	0	protein phosphatase 2A regulatory subunit, putative
Tb11.v5.0675.1	34.94	44.3	25.43	26.46	20.79	29.21	26.07	30.12	15	Tb11.v5.0675.1	null	0	ubiquitin-activating enzyme E1, putative
Tb11.v5.0676.1	58.64	19.62	0.12	0.39	2.03	1.82	4.41	0	25.86	Tb11.v5.0676.1	null	0	expression site-associated gene 2 (ESAG2) protein, putative
Tb11.v5.0677.1	53.11	15.47	0	0.13	0	0.56	1.09	0	6.71	Tb11.v5.0677.1	null	0	expression site-associated gene 11 (ESAG11) protein, putative
Tb11.v5.0678.1	6.68	15.62	16.88	8.1	9.33	8.65	14.13	3.65	6.19	Tb11.v5.0678.1	null	0	hypothetical protein, conserved
Tb11.v5.0679.1	43.1	45.77	26.36	32.78	34.09	27.99	23.47	28.94	37.09	Tb11.v5.0679.1	null	7	transporter, putative
Tb11.v5.0680.1	43.59	43.4	60.83	49.46	53.8	62.05	47.57	55.6	39.86	Tb11.v5.0680.1	null	0	hypothetical protein, conserved
Tb11.v5.0681.1	83.17	153.21	106.83	122.44	115.48	124.78	138.37	21.88	12.73	Tb11.v5.0681.1	null	0	hypothetical protein, conserved
Tb11.v5.0682.1	3.33	2.98	1.08	0.84	1.73	3.83	3.69	5.92	2.18	Tb11.v5.0682.1	null	0	variant surface glycoprotein (VSG), putative
Tb11.v5.0683.1	33.16	38.96	31.31	34.98	33.98	25.84	27.97	20.08	14.72	Tb11.v5.0683.1	null	0	variant surface glycoprotein (VSG), putative
Tb11.v5.0684.1	67.58	85.09	74.92	76.06	78.87	58.07	72.83	46.16	44.44	Tb11.v5.0684.1	null	0	eukaryotic translation initiation factor 5, putative
Tb11.v5.0685.1	28.43	35.9	23.2	19.93	20.82	27	26.04	40.3	26.11	Tb11.v5.0685.1	null	0	hypothetical protein, conserved
Tb11.v5.0686.1	50.41	70.7	64.7	85.13	68.33	66.33	75.07	63.5	84.41	Tb11.v5.0686.1	null	0	hypothetical protein, conserved
Tb11.v5.0687.1	65.35	93.94	70.72	77.37	63.52	49.46	67.75	39.22	30.08	Tb11.v5.0687.1	null	0	Pescadillo N-terminus/BRCA1 C Terminus (BRCT) domain containing protein, putative
Tb11.v5.0688.1	10.29	23.27	20.95	23.23	20.55	27.15	22.89	21.38	14.79	Tb11.v5.0688.1	null	0	tRNA pseudouridine synthase D (TruD), putative
Tb11.v5.0689.1	4.36	8.6	8.56	11.12	9.6	6.5	7.5	3.65	5.18	Tb11.v5.0689.1	null	0	NOT2 / NOT3 / NOT5 family, putative
Tb11.v5.0690.1	7.16	13.2	6.26	6.96	7.92	8.43	7.68	11.67	3.64	Tb11.v5.0690.1	null	0	hypothetical protein, conserved
Tb11.v5.0691.1	22.6	30.27	27.7	24.86	26.01	23.04	28.2	35.53	20.05	Tb11.v5.0691.1	null	0	hypothetical protein, conserved
Tb11.v5.0692.1	50.34	45.83	28.01	45.04	49.58	46.21	46.96	84.99	59.71	Tb11.v5.0692.1	null	2	Thiopurine S-methyltransferase (TPMT), putative
Tb11.v5.0693.1	2.34	2.52	1.32	1.43	2.98	0.53	3.71	3.65	19.81	Tb11.v5.0693.1	null	0	retrotransposon hot spot (RHS) protein, putative
Tb11.v5.0694.1	36.81	36.76	37.07	30.95	29.26	43.75	34.3	44.73	27.85	Tb11.v5.0694.1	null	2	glycosyltransferase, putative
Tb11.v5.0695.1	0	0	0	0	0	0	0	0	0	Tb11.v5.0695.1	null	0	variant surface glycoprotein (VSG), putative
Tb11.v5.0696.1	22.79	32.93	33.89	23.19	25.11	24.4	24.72	36.03	21.14	Tb11.v5.0696.1	null	0	TerD domain containing protein, putative
Tb11.v5.0697.1	46.68	67.79	73.88	66.83	72.44	80.57	73.3	36.16	34.18	Tb11.v5.0697.1	null	0	Xaa-Pro aminopeptidase, putative
Tb11.v5.0698.1	3.23	5.32	2.28	13.32	7.67	11.59	7.14	3.11	4.74	Tb11.v5.0698.1	null	0	dynein heavy chain, putative
Tb11.v5.0699.1	0	0	0	0	0	0	0	0	0	Tb11.v5.0699.1	null	0	Trypanosomal VSG domain containing protein, putative
Tb11.v5.0700.1	48.27	33.34	40.2	20.21	27.45	32.12	37.01	46.36	44.62	Tb11.v5.0700.1	null	0	hypothetical protein, conserved
Tb11.v5.0701.1	14.89	50.28	21.56	27.77	22.39	21.16	19.94	3.65	12.25	Tb11.v5.0701.1	null	0	ubiquitin carboxyl-terminal hydrolase, putative
Tb11.v5.0702.1	2.05	10.69	1.97	6.15	11.14	12.06	5.4	11.04	5.46	Tb11.v5.0702.1	null	0	calpain-like cysteine peptidase, putative
Tb11.v5.0703.1	31.13	29.59	30.53	29.26	32.01	35.39	33.48	27.55	61.24	Tb11.v5.0703.1	null	0	leucine-rich repeat protein (LRRP), putative
Tb11.v5.0704.1	0	0	0	0	0	0	0	0	0	Tb11.v5.0704.1	null	0	variant surface glycoprotein (VSG), putative
Tb11.v5.0705.1	90.11	99.96	53.16	49.28	53.88	67.3	73.94	105.74	77.34	Tb11.v5.0705.1	null	0	hypothetical protein, conserved
Tb11.v5.0706.1	20.63	21.52	23.42	25.81	25.13	21.3	24.08	56.91	15.73	Tb11.v5.0706.1	null	0	hypothetical protein, conserved
Tb11.v5.0707.1	81.11	74.57	75.16	60.58	74.87	55.08	67.96	62.78	85.28	Tb11.v5.0707.1	null	0	hypothetical protein, conserved
Tb11.v5.0708.1	0	0	0	0	0	0	0	0	0	Tb11.v5.0708.1	null	0	variant surface glycoprotein (VSG), putative
Tb11.v5.0709.1	0.06	0	0	0	0	0	0	0	0	Tb11.v5.0709.1	null	0	variant surface glycoprotein (VSG), putative
Tb11.v5.0710.1	9.05	8.89	9.27	5.83	5.47	9.64	5.28	5.75	19.16	Tb11.v5.0710.1	null	0	Gp63-1 surface protease homolog, putative
Tb11.v5.0711.1	5.6	6.72	1.92	2.21	5.12	4.59	4.14	7.48	7.35	Tb11.v5.0711.1	null	0	DNA polymerase kappa, putative
Tb11.v5.0712.1	25.19	31.61	12.61	15.17	23.16	21.11	18.66	38.97	14.8	Tb11.v5.0712.1	null	6	calcium-transporting ATPase, putative
Tb11.v5.0713.1	562.69	465.55	1006.53	907.46	864.86	920.6	945.25	421.75	1207.84	Tb11.v5.0713.1	null	0	retrotransposon hot spot (RHS) protein, putative
Tb11.v5.0714.1	8.69	6.53	5.52	6.85	2.55	2.19	2.83	14.61	1.46	Tb11.v5.0714.1	null	0	RNA-binding protein, putative
Tb11.v5.0715.1	6.82	5.24	2.81	3.18	9.17	5.41	5.16	4.2	4.37	Tb11.v5.0715.1	null	0	hypothetical protein, conserved
Tb11.v5.0716.1	69.35	55.34	28.71	29.81	31.56	31.88	29.86	25.83	62.25	Tb11.v5.0716.1	null	0	hypothetical protein, conserved
Tb11.v5.0717.1	8.77	13.32	29.11	28.75	19.9	30.84	27.56	21.84	12.02	Tb11.v5.0717.1	null	0	hypothetical protein, conserved
Tb11.v5.0718.1	28.32	36.02	36.1	32.75	33.53	31.8	28.92	19.36	23.53	Tb11.v5.0718.1	null	0	protein kinase, putative
Tb11.v5.0719.1	14.66	26.68	17.77	21.97	15.28	20.78	20.92	8.95	9.18	Tb11.v5.0719.1	null	4	hypothetical protein, conserved
Tb11.v5.0720.1	22.35	22.66	31.06	33.02	34.77	26.75	35.12	53.5	25.88	Tb11.v5.0720.1	null	0	hypothetical protein, conserved
Tb11.v5.0721.1	29.89	39.43	28.07	46.44	41.07	37.43	30.35	25.61	31.78	Tb11.v5.0721.1	null	0	hypothetical protein, conserved
Tb11.v5.0722.1	2.92	2.03	0.96	0.58	0	2.18	2.35	0	3.72	Tb11.v5.0722.1	null	0	variant surface glycoprotein (VSG)-related, putative
Tb11.v5.0723.1	17.07	53.2	45.65	61.63	67.39	50.06	52.22	8.32	10.27	Tb11.v5.0723.1	null	0	DNA-directed rna polymerase I largest subunit, putative
Tb11.v5.0724.1	21.77	41.54	32.76	34	30.06	40.35	33.03	34.14	19.74	Tb11.v5.0724.1	null	0	hypothetical protein, conserved
Tb11.v5.0725.1	49.82	82.61	44.66	41.89	37.55	43.82	44.71	45.19	38.41	Tb11.v5.0725.1	null	0	hypothetical protein, conserved
Tb11.v5.0726.1	26.89	42.02	37.09	36.65	41.71	35.5	38.98	29.57	15	Tb11.v5.0726.1	null	0	WD domain, G-beta repeat/Utp13 specific WD40 associated domain containing protein, putative
Tb11.v5.0727.1	13.72	20.74	20.77	38.37	26.14	22.02	19.21	25.45	12.17	Tb11.v5.0727.1	null	0	flagellum transition zone component, putative
Tb11.v5.0728.1	0	0	0	0	0	0	0	0	0	Tb11.v5.0728.1	null	0	14-3-3 protein, putative
Tb11.v5.0729.1	0	0	0	0	0	0	0	0	0	Tb11.v5.0729.1	null	0	ribokinase, putative
Tb11.v5.0730.1	0.77	2.24	2.38	2.64	4.16	2.18	0.88	1.55	0.36	Tb11.v5.0730.1	null	0	pumillio RNA binding protein 4, putative
Tb11.v5.0731.1	383.46	346.3	7.9	5.89	15.94	15.32	25.33	4.2	282.42	Tb11.v5.0731.1	null	1	65 kDa invariant surface glycoprotein, putative
Tb11.v5.0732.1	185.06	56.41	483.89	140.67	100.98	132.26	144.54	85.84	96.84	Tb11.v5.0732.1	null	0	hexokinase, putative
Tb11.v5.0733.1	2.27	6.68	16.13	16.37	9	13.9	11.18	6.22	1.46	Tb11.v5.0733.1	null	0	dynein heavy chain, cytosolic, putative
Tb11.v5.0734.1	18.55	25.24	20.84	17.48	19.09	21.9	17.68	41.61	11.44	Tb11.v5.0734.1	null	3	multidrug resistance-associated protein, putative
Tb11.v5.0735.1	24.65	28.61	19.18	18.61	27.5	27.88	26.29	16.97	13.92	Tb11.v5.0735.1	null	0	hypothetical protein, conserved
Tb11.v5.0736.1	27.89	39.19	28.45	21.35	34.78	31.84	26.94	54.01	23.69	Tb11.v5.0736.1	null	0	ABC1 family, putative
Tb11.v5.0737.1	32.09	33.36	19.07	13.14	23.39	23.61	28.3	29.9	15.97	Tb11.v5.0737.1	null	0	hypothetical protein, conserved
Tb11.v5.0738.1	19.32	22.82	44.42	36.04	41.42	42.09	51.4	52.28	37.46	Tb11.v5.0738.1	null	0	thymidylate kinase, putative
Tb11.v5.0739.1	15.09	59.24	19.3	30.52	21.86	27.22	20.68	5.84	6.92	Tb11.v5.0739.1	null	0	SUMO-interacting motif-containing protein
Tb11.v5.0740.1	15.39	14.54	20	22.65	18	18.39	24.75	14.24	6.27	Tb11.v5.0740.1	null	0	hypothetical protein, conserved
Tb11.v5.0741.1	56.02	26.2	48.46	52.93	49.52	45.04	54.21	79.61	45.32	Tb11.v5.0741.1	null	0	hypothetical protein, conserved
Tb11.v5.0742.1	63.28	58.34	94.57	77.2	76.83	67.2	72.54	70.95	60.99	Tb11.v5.0742.1	null	0	proteasome beta-1 subunit, putative
Tb11.v5.0743.1	7.41	10.69	14.58	13.18	13.4	12.91	13.15	20.99	9.7	Tb11.v5.0743.1	null	0	Mitochondrial ribosomal death-associated protein 3, putative
Tb11.v5.0744.1	13.5	33.69	20.55	17.36	16.58	17.81	16.28	16.25	9.55	Tb11.v5.0744.1	null	0	phosphatidylinositol 3-kinase tor, putative
Tb11.v5.0745.1	37.16	40.51	35.38	65.9	59.78	56.24	51.06	49.89	43.3	Tb11.v5.0745.1	null	2	hypothetical protein, conserved
Tb11.v5.0746.1	38.3	37.3	41.83	25.87	35.59	37.83	44.35	27.54	23.61	Tb11.v5.0746.1	null	0	tatD related deoxyribonuclease, putative
Tb11.v5.0747.1	0.75	0.3	0	0	0	0	0	0	0.36	Tb11.v5.0747.1	null	0	variant surface glycoprotein (VSG), putative
Tb11.v5.0748.1	43.51	57.1	77.58	64.36	76.17	65.71	72.59	41.87	36.33	Tb11.v5.0748.1	null	0	ABC transporter, putative
Tb11.v5.0749.1	19.58	22.41	28.11	34.78	20.89	31.46	29.58	35.07	15.81	Tb11.v5.0749.1	null	0	structural maintenance of chromosome 4, putative
Tb11.v5.0750.1	9.3	18.63	14.67	18.47	11.62	17.71	13.91	21.08	6.92	Tb11.v5.0750.1	null	0	dual specificity protein phosphatase, putative
Tb11.v5.0751.1	3.83	13.23	6.35	9.94	7.06	9.18	7.01	10.5	5.54	Tb11.v5.0751.1	null	0	dual specificity protein phosphatase, putative
Tb11.v5.0752.1	161.7	36.71	0	0.13	0.48	0.82	1.65	0	21.14	Tb11.v5.0752.1	null	0	expression site-associated gene 3 (ESAG3) protein, putative
Tb11.v5.0753.1	21.14	26.8	17.48	38.52	28.89	33.6	23.66	27.93	19.61	Tb11.v5.0753.1	null	0	hypothetical protein, conserved
Tb11.v5.0754.1	0	0	0	0	0	0	0	0	0	Tb11.v5.0754.1	null	1	variant surface glycoprotein (VSG), putative
Tb11.v5.0755.1	0	0	0	0	0	0	0	0	0	Tb11.v5.0755.1	null	0	variant surface glycoprotein (VSG), putative
Tb11.v5.0756.1	3.22	3.26	1.85	0.65	0.48	1.26	1.28	0	3.64	Tb11.v5.0756.1	null	0	DNA polymerase kappa, putative
Tb11.v5.0757.1	56.16	26.47	32.81	40.79	39.52	45	42.27	160.88	82.53	Tb11.v5.0757.1	null	0	stress-inducible protein STI1-like, putative
Tb11.v5.0758.1	42.51	39.28	32.24	31.4	33.92	31.03	31.3	24.57	39.61	Tb11.v5.0758.1	null	0	Protein of unknown function (DUF1448), putative
Tb11.v5.0759.1	0	0	0	0	0	0	0	0	0	Tb11.v5.0759.1	null	0	variant surface glycoprotein (VSG), putative
Tb11.v5.0760.1	36.97	45.25	23.05	30.97	41.38	35.79	36.04	43.97	39.37	Tb11.v5.0760.1	null	0	RNA polymerase III transcription factor (TF)IIIC subunit, putative
Tb11.v5.0761.1	63.84	39.42	60.29	71.69	89.41	79.4	78.81	74.83	98.38	Tb11.v5.0761.1	null	0	proteasome activator protein pa26, putative
Tb11.v5.0762.1	1.8	9.23	7.55	6.48	17.56	9.13	7.91	6.22	2.91	Tb11.v5.0762.1	null	0	hypothetical protein, conserved
Tb11.v5.0763.1	12.92	23.31	17.32	19.24	20.55	20.73	22.17	16.8	11	Tb11.v5.0763.1	null	0	MIF4G domain containing protein, putative
Tb11.v5.0764.1	11.27	11.27	4.96	10.24	3.28	10.45	9.6	12.14	21.91	Tb11.v5.0764.1	null	0	DNA polymerase kappa, putative
Tb11.v5.0765.1	34.02	53.52	29.1	49.6	38.77	56.13	39.71	64.49	45.37	Tb11.v5.0765.1	null	2	N-acetylglucosaminyl-phosphatidylinositol biosynthetic protein, putative
Tb11.v5.0766.1	21.88	27.56	26.88	46.88	32.34	32.42	37.05	122.53	62.8	Tb11.v5.0766.1	null	8	folate transporter, putative
Tb11.v5.0767.1	6.34	12.98	7.23	12.07	5.86	7.34	4.15	10.42	5.54	Tb11.v5.0767.1	null	0	pumillo RNA binding protein PUF1, putative
Tb11.v5.0768.1	66.37	82.07	91.92	115.45	97.45	129.07	114.87	72.33	70.32	Tb11.v5.0768.1	null	0	aspartyl aminopeptidase, putative
Tb11.v5.0769.1	0	0	0	0	0	0	0	0	0	Tb11.v5.0769.1	null	0	variant surface glycoprotein (VSG), putative
Tb11.v5.0770.1	15.03	18.28	1.61	5.7	3.51	4.85	5.14	13.4	14.72	Tb11.v5.0770.1	null	0	hypothetical protein, conserved
Tb11.v5.0771.1	21.79	27.87	21.16	38.78	34.99	35.01	28.88	36.36	77.79	Tb11.v5.0771.1	null	0	hypothetical protein, conserved
Tb11.v5.0772.1	0	0	0	0	0	0	0	0	0	Tb11.v5.0772.1	null	0	expression site-associated gene 9 (ESAG9) protein, putative
Tb11.v5.0773.1	13.31	25.14	17.82	16.83	18.37	16.52	16.65	15.7	12.9	Tb11.v5.0773.1	null	0	hypothetical protein, conserved
Tb11.v5.0774.1	76.67	91.25	117.59	91.17	89.48	79.08	92.11	29.32	104.89	Tb11.v5.0774.1	null	0	dihydrolipoamide acetyltransferase precursor, putative
Tb11.v5.0775.1	19.97	25.16	12.93	14.25	20.69	16.19	22.37	32.75	40.18	Tb11.v5.0775.1	null	0	methyltransferase domain containing protein, putative
Tb11.v5.0776.1	0.02	0	0	0	0	0	0	0	0	Tb11.v5.0776.1	null	0	variant surface glycoprotein (VSG) pseudogene, putative
Tb11.v5.0777.1	6.18	6.48	16.3	24.51	20.18	8.67	11.63	21.38	8.73	Tb11.v5.0777.1	null	0	paraflagellar rod protein, putative
Tb11.v5.0778.1	39.92	33.58	47.59	28.98	43.08	37.33	35.2	20.45	22.44	Tb11.v5.0778.1	null	0	chaperone protein DnaJ, putative
Tb11.v5.0779.1	59.27	77.5	79.99	70.82	87.37	57.49	69.64	83.66	64.51	Tb11.v5.0779.1	null	0	hypothetical protein, conserved
Tb11.v5.0780.1	4.57	11.26	2.45	7.08	4.35	4.63	4.59	15.17	2.55	Tb11.v5.0780.1	null	0	ABC transporter, putative
Tb11.v5.0781.1	17.86	19.95	22.46	26.64	18.07	18.13	27.25	30.02	11.73	Tb11.v5.0781.1	null	0	MIZ/SP-RING zinc finger, putative
Tb11.v5.0782.1	38.21	43.03	62.9	58.53	47.26	56.02	49.59	46.32	20.25	Tb11.v5.0782.1	null	0	hypothetical protein, conserved
Tb11.v5.0783.1	39.6	42.37	48.34	43.42	49.46	33.38	38.34	23.73	23.09	Tb11.v5.0783.1	null	0	methionine aminopeptidase 2, putative
Tb11.v5.0784.1	3.06	10.73	10.49	31.14	24.47	39.54	32.32	5.29	0.36	Tb11.v5.0784.1	null	0	receptor-type adenylate cyclase GRESAG 4, putative
Tb11.v5.0785.1	0	0	0	0	0	0	0	0	0	Tb11.v5.0785.1	null	0	variant surface glycoprotein (VSG), putative
Tb11.v5.0786.1	0	0	0	0	0	0	0.2	0	3.28	Tb11.v5.0786.1	null	0	variant surface glycoprotein (VSG), putative
Tb11.v5.0787.1	5.52	16.36	13.12	17.58	20.36	18.91	13.16	29.78	4.45	Tb11.v5.0787.1	null	0	kinesin, putative
Tb11.v5.0788.1	317.72	116.32	0.84	2.01	8	7.44	9.05	1.55	40.94	Tb11.v5.0788.1	null	0	expression site-associated gene 2 (ESAG2) protein, putative
Tb11.v5.0789.1	46.08	24.13	0.12	0.52	0.72	0.26	2.78	2.18	15.72	Tb11.v5.0789.1	null	1	expression site-associated gene 2 (ESAG2) protein, putative
Tb11.v5.0790.1	20.51	37.13	17.66	28.09	31.9	26.64	24.57	26.75	20.13	Tb11.v5.0790.1	null	0	hypothetical protein, conserved
Tb11.v5.0791.1	43.1	62.94	52.07	56.03	69.57	53.81	56.72	23.48	34.04	Tb11.v5.0791.1	null	0	ABC transporter, putative
Tb11.v5.0792.1	29.42	29.85	38.9	43.08	46.63	52.74	42.38	43.88	28.99	Tb11.v5.0792.1	null	0	DNA polymerase theta (helicase domain only), putative
Tb11.v5.0793.1	12.79	28.35	15.61	19.47	26.3	24.76	21.23	22.56	13.55	Tb11.v5.0793.1	null	0	FAT domain/Rapamycin binding domain/Phosphatidylinositol 3- and 4-kinase, putative
Tb11.v5.0794.1	19.09	15.49	17.94	18.24	15.13	17.28	18.24	11.04	8.53	Tb11.v5.0794.1	null	0	PHD-zinc-finger like domain containing protein, putative
Tb11.v5.0795.1	0	0	0	0	0	0	0	0	0	Tb11.v5.0795.1	null	0	hypothetical protein, conserved
Tb11.v5.0796.1	10.2	9.91	6.38	10.46	11.36	9.17	9.1	21.71	6.71	Tb11.v5.0796.1	null	0	hypothetical protein, conserved
Tb11.v5.0797.1	93.5	29.61	177.5	81.68	74.18	74.87	74.93	65.97	216.22	Tb11.v5.0797.1	null	0	flagellar calcium-binding protein
Tb11.v5.0798.1	96.93	32.55	206.11	116.08	96.32	106.87	97.08	99.06	254.2	Tb11.v5.0798.1	null	0	flagellar calcium-binding protein
Tb11.v5.0799.1	31.64	25.73	102.4	125.54	127.42	111.6	109.33	64.33	39.24	Tb11.v5.0799.1	null	0	hypothetical protein, conserved
Tb11.v5.0800.1	11.32	26.06	30.02	41.88	31.37	32.31	28.38	11.97	18	Tb11.v5.0800.1	null	0	retrotransposon hot spot (RHS) protein, putative
Tb11.v5.0801.1	1.43	1.8	1.37	0.45	0.96	1.08	1.05	0	0	Tb11.v5.0801.1	null	1	hypothetical protein, conserved
Tb11.v5.0802.1	9.82	9.6	12.01	12.7	14.07	21.75	16.52	43.55	13.18	Tb11.v5.0802.1	null	2	hypothetical protein, conserved
Tb11.v5.0803.1	7.74	5.56	3.29	4.72	3.22	2.82	3.23	3.65	2.55	Tb11.v5.0803.1	null	0	variant surface glycoprotein (VSG, atypical), putative
Tb11.v5.0804.1	0	0	0	0	0	0	0	0	0	Tb11.v5.0804.1	null	0	variant surface glycoprotein (VSG, atypical), putative
Tb11.v5.0805.1	30	37.81	31.99	31.56	20.15	24.38	21.47	21.63	15.15	Tb11.v5.0805.1	null	1	hypothetical protein, conserved
Tb11.v5.0806.1	30.4	29.82	25.98	22.8	29.9	31.15	23.04	32.34	25.23	Tb11.v5.0806.1	null	1	hypothetical protein, conserved
Tb11.v5.0807.1	21.84	38.73	41.4	58.02	58.44	58.69	49.62	27.52	39.83	Tb11.v5.0807.1	null	0	ribonuclease, putative
Tb11.v5.0808.1	4.45	19.27	19.81	18.55	16.87	22.15	18.62	6.76	1.09	Tb11.v5.0808.1	null	0	hypothetical protein, conserved
Tb11.v5.0809.1	26.41	38.92	32.2	28.09	28.98	31.78	29.78	33.52	19.36	Tb11.v5.0809.1	null	0	TPR repeat, putative
Tb11.v5.0810.1	94.27	54.67	125.86	118.52	120.97	104.02	119.28	51.9	60.24	Tb11.v5.0810.1	null	0	glutamyl-tRNA synthetase, putative
Tb11.v5.0811.1	41.34	48.93	44.19	57.61	40.8	39.45	36.04	40.98	30.9	Tb11.v5.0811.1	null	0	structural maintenance of chromosome 2, putative
Tb11.v5.0812.1	36.34	33.9	31.33	34.72	17.68	21.56	36.43	17.59	24.98	Tb11.v5.0812.1	null	0	signal recognition particle protein, putative
Tb11.v5.0813.1	15.61	8.97	0.48	1.1	1.07	1.05	3.12	1.55	5.83	Tb11.v5.0813.1	null	0	expression site-associated gene 3 (ESAG3)-like protein
Tb11.v5.0814.1	16.69	29.24	2.21	3.19	2.4	3.59	4.19	0	9.91	Tb11.v5.0814.1	null	1	expression site-associated gene 3 (ESAG3)-like protein
Tb11.v5.0815.1	2.86	4.17	2.73	1.69	2.02	0.93	3.32	5.84	1.82	Tb11.v5.0815.1	null	4	hypothetical protein, conserved
Tb11.v5.0816.1	21.91	14.69	7.98	12.83	16.25	20.83	13.06	6.85	20.49	Tb11.v5.0816.1	null	0	expression site-associated gene 2 (ESAG2) protein, putative
Tb11.v5.0817.1	5.73	24.81	16.25	26.49	25.88	26.21	19.85	13.77	7.65	Tb11.v5.0817.1	null	1	ubiquitin-protein ligase, putative
Tb11.v5.0818.1	31.09	30.06	40.07	30.79	46.53	36.29	35.29	49.16	50.38	Tb11.v5.0818.1	PEX2	0	Peroxisome biogenesis protein 2, putative
Tb11.v5.0819.1	12.25	9.79	21.25	18.73	14.21	21.48	16.25	17.51	6.99	Tb11.v5.0819.1	null	0	kinesin, putative
Tb11.v5.0820.1	88.62	33.33	37.53	62.69	49.79	37.5	48.23	59.29	83.94	Tb11.v5.0820.1	null	0	branched-chain amino acid aminotransferase, putative
Tb11.v5.0821.1	25	31.83	7.97	7.68	8.83	10.72	10.13	33.13	15.08	Tb11.v5.0821.1	null	0	receptor-type adenylate cyclase GRESAG 4, putative
Tb11.v5.0822.1	57	47.48	40.41	58.67	40.51	48	36.72	54.58	40.84	Tb11.v5.0822.1	null	0	ATP synthase, putative
Tb11.v5.0823.1	15.58	14.65	10.17	11.04	11.22	10.6	9.33	13.77	17.63	Tb11.v5.0823.1	null	0	hypothetical protein, conserved
Tb11.v5.0824.1	14.93	13.83	16.85	16.54	16.33	14.35	13.73	5.29	8.17	Tb11.v5.0824.1	null	0	hypothetical protein, conserved
Tb11.v5.0825.1	14.79	38.63	24.18	37.61	27.32	21.29	13.54	19.15	9.98	Tb11.v5.0825.1	null	0	fatty acyl CoA synthetase, putative
Tb11.v5.0826.1	169.19	239.96	24.28	16.61	16.87	23.94	29.53	8.02	268.41	Tb11.v5.0826.1	null	1	expression site-associated gene (ESAG) protein, putative
Tb11.v5.0827.1	12.82	35.36	49.19	58.17	60.54	45.63	37.41	31.88	27.25	Tb11.v5.0827.1	null	0	NUP-1 protein, putative
Tb11.v5.0828.1	30.67	29.85	36.76	24.15	25.52	21.54	24.37	21.79	38.64	Tb11.v5.0828.1	null	0	hypothetical protein, conserved
Tb11.v5.0829.1	0	0	0	0	0	0	0	0	0	Tb11.v5.0829.1	null	0	variant surface glycoprotein (VSG, atypical), putative
Tb11.v5.0830.1	12.84	28.53	58.91	188.77	153.58	184.86	163.71	40.07	22.52	Tb11.v5.0830.1	null	0	receptor-type adenylate cyclase GRESAG 4, putative
Tb11.v5.0831.1	56.71	49.3	42.57	32.84	50.43	54.93	52.31	39.13	43.82	Tb11.v5.0831.1	null	0	kinesin motor domain containing protein, putative
Tb11.v5.0832.1	52.39	45.68	31.24	24.6	26.34	29.25	33.17	24.23	37.83	Tb11.v5.0832.1	null	0	methyltransferase domain containing protein, putative
Tb11.v5.0833.1	5.52	13.49	23.45	21.5	11.62	17.82	15.66	29.57	7.36	Tb11.v5.0833.1	null	0	kinesin, putative
Tb11.v5.0834.1	9.7	17.61	15.67	12.05	9.59	10.76	12.99	12.6	10.92	Tb11.v5.0834.1	null	0	hypothetical protein, conserved
Tb11.v5.0835.1	8.09	18.55	14.27	17.49	20.55	20.46	17.46	18.9	22.81	Tb11.v5.0835.1	null	0	kinesin, putative
Tb11.v5.0836.1	15.09	29.27	23.66	11.97	14.2	17.36	20.91	20.99	9.47	Tb11.v5.0836.1	null	3	metal-ion transporter, putative
Tb11.v5.0837.1	19.31	40.33	39.36	43.42	52.45	50.62	40.95	30.32	16.54	Tb11.v5.0837.1	null	0	importin beta-1 subunit, putative
Tb11.v5.0838.1	13.86	16.46	19.33	13.96	12.07	15.13	9.59	5.21	33.93	Tb11.v5.0838.1	null	0	leucine-rich repeat protein (LRRP), putative
Tb11.v5.0839.1	61.7	51.85	33.84	60.4	71.17	36.74	36.51	23.27	59.09	Tb11.v5.0839.1	null	0	retrotransposon hot spot (RHS) protein, putative
Tb11.v5.0840.1	0.38	0.52	1.25	0.52	0.72	1.12	1.04	1.55	0	Tb11.v5.0840.1	null	2	variant surface glycoprotein (VSG, atypical), putative
Tb11.v5.0841.1	39.45	51.34	44.27	45.9	65.28	46.09	44.57	26.75	27.9	Tb11.v5.0841.1	null	0	hypothetical protein, conserved
Tb11.v5.0842.1	73.99	108.27	49.2	45.42	51.4	45.98	51.31	39.6	20.18	Tb11.v5.0842.1	null	0	Vesicle coat protein involved in Golgi to plasma membrane transport, putative
Tb11.v5.0843.1	17.39	15.15	26.6	19.92	18.48	15.7	14.95	14.87	8.45	Tb11.v5.0843.1	null	0	hypothetical protein, conserved
Tb11.v5.0844.1	3.33	6.21	0.36	2.71	0.96	3.77	3.3	4.66	1.09	Tb11.v5.0844.1	null	0	ATP-dependent DEAH-box RNA helicase, putative
Tb11.v5.0845.1	12.86	20.68	16.29	23.46	23.86	16.62	19.45	17.26	13.63	Tb11.v5.0845.1	null	0	hypothetical protein, conserved
Tb11.v5.0846.1	15.38	17.68	13.01	13.02	12.15	15.23	17.91	24.02	15.89	Tb11.v5.0846.1	null	1	hypothetical protein, conserved
Tb11.v5.0847.1	0.02	0	0	0	0	0	0	0	0	Tb11.v5.0847.1	null	0	variant surface glycoprotein (VSG), putative
Tb11.v5.0848.1	51.16	48.9	39.58	49.85	39.7	38.66	43.45	50.02	39.33	Tb11.v5.0848.1	null	0	gamma-tubulin complex subunit, putative
Tb11.v5.0849.1	2.65	7.63	5.25	6.71	6.74	6.67	6.44	3.65	3.28	Tb11.v5.0849.1	null	0	kinesin motor domain containing protein, putative
Tb11.v5.0850.1	0.17	0.15	0	0.06	0	0	0.41	0	0	Tb11.v5.0850.1	null	0	Trypanosomal VSG domain/Trypanosome variant surface glycoprotein C-terminal domain containing protein, putative
Tb11.v5.0851.1	70.27	61.61	17.16	16.03	25.38	19.69	21.76	62.02	82.95	Tb11.v5.0851.1	null	1	ribonuclease HII, putative
Tb11.v5.0852.1	29.71	36.88	24.56	31.64	23.54	30.05	28.37	25.74	25.87	Tb11.v5.0852.1	null	0	hypothetical protein, conserved
Tb11.v5.0853.1	30	31.67	24.88	27.43	24.94	32.15	21.28	28.3	25.31	Tb11.v5.0853.1	null	0	Vacuolar sorting protein 9 (VPS9) domain containing protein, putative
Tb11.v5.0854.1	49.32	56.11	62.34	28.45	34.21	39.25	34.64	44.43	49.98	Tb11.v5.0854.1	null	0	NLI interacting factor-like phosphatase, putative
Tb11.v5.0855.1	1.39	1.5	0.12	0.32	1.01	0	0.64	0	0.36	Tb11.v5.0855.1	null	0	hypothetical protein, conserved
Tb11.v5.0856.1	9.33	10.25	7.86	9.12	15.64	13.51	9.84	10.42	5.98	Tb11.v5.0856.1	null	0	hypothetical protein, conserved
Tb11.v5.0857.1	0	0	0	0	0	0	0	0	0	Tb11.v5.0857.1	null	0	variant surface glycoprotein (VSG), putative
Tb11.v5.0858.1	7.41	17.85	23.44	19.43	13.59	18.74	14.38	5.84	9.47	Tb11.v5.0858.1	null	0	hypothetical protein, conserved
Tb11.v5.0859.1	31.01	33.68	42.72	47.22	35.67	43.43	39.88	19.45	16.46	Tb11.v5.0859.1	null	0	N-myristoyl transferase, putative
Tb11.v5.0860.1	37.07	30.45	21.14	21.36	19.24	19.72	22.58	43.24	28.29	Tb11.v5.0860.1	null	0	endonuclease G, putative
Tb11.v5.0861.1	46.58	37.74	30.5	42.19	34.7	34.37	34.61	41.24	30.11	Tb11.v5.0861.1	null	0	hypothetical protein, conserved
Tb11.v5.0862.1	10.43	17.56	12.79	17.11	18.36	19.9	18.15	23.64	31.93	Tb11.v5.0862.1	null	0	hypothetical protein, conserved
Tb11.v5.0863.1	23.1	28.69	16.04	9.62	20.45	25.09	22.26	14.15	17.06	Tb11.v5.0863.1	null	0	hypothetical protein, conserved
Tb11.v5.0864.1	24.12	11.86	9.11	15.56	9.65	9.11	6.56	7.31	9.99	Tb11.v5.0864.1	null	1	receptor-type adenylate cyclase GRESAG 4, putative
Tb11.v5.0865.1	40.91	90.08	24.54	32.21	23.43	40.26	30.15	10.42	43.54	Tb11.v5.0865.1	null	0	receptor-type adenylate cyclase GRESAG 4, putative
Tb11.v5.0866.1	32.19	47.61	47.4	51.97	58.05	58.1	42.84	37.87	45.25	Tb11.v5.0866.1	null	0	major vault protein, putative
Tb11.v5.0867.1	3.23	13.11	4.89	14.17	8.88	7.77	6.27	3.65	1.46	Tb11.v5.0867.1	null	0	hypothetical protein, conserved
Tb11.v5.0868.1	6.77	18.45	37.29	24.11	24.3	30.28	20.6	26.37	14.88	Tb11.v5.0868.1	null	0	mitotubule-associated protein Gb4, putative
Tb11.v5.0869.1	9.03	27.8	40.3	53.59	46.11	49.21	47.96	23.73	39.69	Tb11.v5.0869.1	null	1	cystathione gamma lyase, putative
Tb11.v5.0870.1	0.04	0.15	0	0	0	0	0	0	0	Tb11.v5.0870.1	null	0	variant surface glycoprotein (VSG, atypical), putative
Tb11.v5.0871.1	71.31	61.94	61.3	66.32	58.43	64.61	70.11	64.41	77.21	Tb11.v5.0871.1	null	0	hypothetical protein, conserved
Tb11.v5.0872.1	0.04	0	0	0	0	0	0	0	0	Tb11.v5.0872.1	null	0	variant surface glycoprotein (VSG), putative
Tb11.v5.0873.1	0	0	0	0	0	0	0	0	0	Tb11.v5.0873.1	null	0	variant surface glycoprotein (VSG), putative
Tb11.v5.0874.1	7.3	7.72	8.5	10.16	11.33	9.44	10.57	18.35	5.54	Tb11.v5.0874.1	null	0	protein kinase, putative
Tb11.v5.0875.1	10.41	21.1	20.8	39.36	35.41	34.27	26.24	17.18	4.81	Tb11.v5.0875.1	null	0	hypothetical protein, conserved
Tb11.v5.0876.1	13.94	24.02	23.26	17.87	23.48	28.19	26.18	21.46	6.91	Tb11.v5.0876.1	null	0	hypothetical protein, conserved
Tb11.v5.0877.1	79.98	129.69	123.46	111.23	101.37	123.03	121.26	80.08	60.05	Tb11.v5.0877.1	null	0	eukaryotic translation initiation factor 3 subunit 8, putative
Tb11.v5.0878.1	9.3	9.58	5.78	2.01	2.45	3.32	4.25	7.39	9.1	Tb11.v5.0878.1	null	0	DNA polymerase kappa, putative
Tb11.v5.0879.1	0	0	0	0	0	0	0	0	0	Tb11.v5.0879.1	null	0	variant surface glycoprotein (VSG), putative
Tb11.v5.0880.1	176.45	212.97	150.98	114.92	149.93	152.02	137.64	149.04	148.29	Tb11.v5.0880.1	null	0	UDP-Gal or UDP-GlcNAc-dependent glycosyltransferase, putative
Tb11.v5.0881.1	56.88	131.02	109.92	109.7	80.33	105.56	85.97	44.35	46.23	Tb11.v5.0881.1	null	0	antigenic protein, putative
Tb11.v5.0882.1	9.86	13.76	11.88	16.33	11.83	9.85	7.92	8.56	2.19	Tb11.v5.0882.1	null	0	hypothetical protein, conserved
Tb11.v5.0883.1	15.5	17.46	10.69	8.73	8.11	4.72	10.58	12.6	9.62	Tb11.v5.0883.1	null	0	hypothetical protein, conserved
Tb11.v5.0884.1	55.68	45.88	25.58	28.63	30.14	28.92	30.77	26.37	23.17	Tb11.v5.0884.1	null	0	hypothetical protein, conserved
Tb11.v5.0885.1	20.88	21.3	17.13	16.27	15.17	17.41	20.57	21.92	21.55	Tb11.v5.0885.1	null	6	amino acid transporter, putative
Tb11.v5.0886.1	17.33	32.06	24.48	28.56	29.84	31.98	24.77	28.22	13.14	Tb11.v5.0886.1	null	0	hypothetical protein, conserved
Tb11.v5.0887.1	32.42	51.77	55.39	46.66	44.75	46.74	46.91	34.06	34.91	Tb11.v5.0887.1	null	0	hypothetical protein, conserved
Tb11.v5.0888.1	12.88	25.72	19.08	30.11	28.73	27.47	24.57	18.9	22.08	Tb11.v5.0888.1	null	0	hypothetical protein, conserved
Tb11.v5.0889.1	0	0	0	0	0	0	0	0	0	Tb11.v5.0889.1	null	0	variant surface glycoprotein (VSG), putative
Tb11.v5.0890.1	38.36	32.5	15.58	24.09	20.23	20.36	20.18	18.28	25.79	Tb11.v5.0890.1	null	0	hypothetical protein, conserved
Tb11.v5.0891.1	0.34	0.08	0	0	0	0	0	0	0	Tb11.v5.0891.1	null	0	variant surface glycoprotein (VSG)-related, putative
Tb11.v5.0892.1	28.15	37.61	25.37	21.1	28.98	28.43	27.52	29.86	18	Tb11.v5.0892.1	null	0	hypothetical protein, conserved
Tb11.v5.0893.1	14.5	20.73	23.32	22.47	27.85	24.78	26.7	15.88	28.29	Tb11.v5.0893.1	null	0	hypothetical protein, conserved
Tb11.v5.0894.1	0	0	0	0	0	0	0	0	0	Tb11.v5.0894.1	null	0	variant surface glycoprotein (VSG), putative
Tb11.v5.0895.1	16.66	35.79	20.39	35.03	24.59	26.02	24.64	19.2	14.36	Tb11.v5.0895.1	null	0	hypothetical protein, conserved
Tb11.v5.0896.1	0	0	0	0	0	0	0	0	0	Tb11.v5.0896.1	null	0	variant surface glycoprotein (VSG), putative
Tb11.v5.0897.1	25.66	44.05	21.49	24.85	27.03	23.34	29.76	39.22	23.54	Tb11.v5.0897.1	null	0	hypothetical protein, conserved
Tb11.v5.0898.1	0	0	0	0	0	0	0	0	0	Tb11.v5.0898.1	null	0	variant surface glycoprotein (VSG), putative
Tb11.v5.0899.1	14.87	14.09	14.94	11.37	18.04	15.99	12.75	6.38	9.62	Tb11.v5.0899.1	null	0	tRNA-dihydrouridine synthase 2, putative
Tb11.v5.0900.1	22.02	15.26	12.44	25.64	18.77	13.24	15.12	15.41	12.98	Tb11.v5.0900.1	null	0	hypothetical protein, conserved
Tb11.v5.0901.1	4.73	9.42	5.59	10.03	10.24	14.41	11.22	15.62	2.91	Tb11.v5.0901.1	null	0	tubulin-tyrsoine ligase-like protein, putative
Tb11.v5.0902.1	29.38	26.92	33.18	34.67	25.93	34.22	34.61	30.02	17.35	Tb11.v5.0902.1	null	0	hypothetical protein, conserved
Tb11.v5.0903.1	34.35	36.6	34.66	22.86	27.76	36.74	48.87	37.2	31.85	Tb11.v5.0903.1	null	0	S-adenosylmethionine decarboxylase proenzyme, putative
Tb11.v5.0904.1	38.5	33.44	31.37	73.18	68.39	36.42	33.09	26.2	44.02	Tb11.v5.0904.1	null	0	glutaredoxin-like protein, putative
Tb11.v5.0905.1	29.65	27.25	35.03	29.72	26.79	28.94	29.23	34.31	28.58	Tb11.v5.0905.1	null	0	hypothetical protein, conserved
Tb11.v5.0906.1	0	0	0	0	0	0	0	0	0	Tb11.v5.0906.1	null	0	variant surface glycoprotein (VSG, atypical), putative
Tb11.v5.0907.1	0.02	0.02	0	0	0	0	0	0	0	Tb11.v5.0907.1	null	0	variant surface glycoprotein (VSG, atypical), putative
Tb11.v5.0908.1	0	0	0	0	0	0	0	0	0	Tb11.v5.0908.1	null	0	variant surface glycoprotein (VSG, atypical), putative
Tb11.v5.0909.1	0	0	0	0	0	0	0	0	0	Tb11.v5.0909.1	null	0	variant surface glycoprotein (VSG, atypical), putative
Tb11.v5.0910.1	0	0	0	0	0	0	0	0	0	Tb11.v5.0910.1	null	0	variant surface glycoprotein (VSG, atypical), putative
Tb11.v5.0911.1	0	0.02	0	0	0	0	0	0	0	Tb11.v5.0911.1	null	0	variant surface glycoprotein (VSG, atypical), putative
Tb11.v5.0912.1	0	0	0	0	0	0	0	0	0	Tb11.v5.0912.1	null	0	variant surface glycoprotein (VSG, atypical), putative
Tb11.v5.0913.1	0	0	0	0	0	0	0	0	0	Tb11.v5.0913.1	null	0	variant surface glycoprotein (VSG, atypical), putative
Tb11.v5.0914.1	0	0	0	0	0	0	0	0	0	Tb11.v5.0914.1	null	0	variant surface glycoprotein (VSG, atypical), putative
Tb11.v5.0915.1	0	0	0	0	0	0	0	0	0	Tb11.v5.0915.1	null	1	variant surface glycoprotein (VSG, atypical), putative
Tb11.v5.0916.1	0	0	0	0	0	0	0	0	0	Tb11.v5.0916.1	null	0	variant surface glycoprotein (VSG, atypical), putative
Tb11.v5.0917.1	0	0	0	0	0	0	0	0	0	Tb11.v5.0917.1	null	0	variant surface glycoprotein (VSG, atypical), putative
Tb11.v5.0918.1	0.04	0	0	0	0	0	0	0	0	Tb11.v5.0918.1	null	1	variant surface glycoprotein (VSG, atypical), putative
Tb11.v5.0919.1	0	0	0	0	0	0	0	0	0	Tb11.v5.0919.1	null	0	variant surface glycoprotein (VSG, atypical), putative
Tb11.v5.0920.1	0	0	0	0	0	0	0	0	0	Tb11.v5.0920.1	null	0	variant surface glycoprotein (VSG, atypical), putative
Tb11.v5.0921.1	0	0	0	0.06	0	0	0	0	0	Tb11.v5.0921.1	null	0	variant surface glycoprotein (VSG, atypical), putative
Tb11.v5.0922.1	0	0	0	0	0	0	0	0	0	Tb11.v5.0922.1	null	0	UDP-Gal or UDP-GlcNAc-dependent glycosyltransferase, putative
Tb11.v5.0923.1	0.13	0	0	0	0	0	0	0	0	Tb11.v5.0923.1	null	0	variant surface glycoprotein (VSG), putative
Tb11.v5.0924.1	0.13	0.07	0.12	0	0	0	0	0	0	Tb11.v5.0924.1	null	0	variant surface glycoprotein (VSG, atypical), putative
Tb11.v5.0925.1	0	0	0	0	0	0	0	0	0	Tb11.v5.0925.1	null	0	variant surface glycoprotein (VSG, atypical), putative
Tb11.v5.0926.1	0.02	0	0	0	0	0	0	0	0	Tb11.v5.0926.1	null	1	variant surface glycoprotein (VSG, atypical), putative
Tb11.v5.0927.1	0	0	0	0	0	0	0	0	0	Tb11.v5.0927.1	null	0	variant surface glycoprotein (VSG, atypical), putative
Tb11.v5.0928.1	0.04	0	0	0	0	0	0	0	0	Tb11.v5.0928.1	null	1	variant surface glycoprotein (VSG), putative
Tb11.v5.0929.1	0.49	0.3	0	0	0	0	0	0	0	Tb11.v5.0929.1	null	0	variant surface glycoprotein (VSG, atypical), putative
Tb11.v5.0930.1	0	0	0	0	0	0	0	0	0	Tb11.v5.0930.1	null	0	variant surface glycoprotein (VSG), putative
Tb11.v5.0931.1	0.02	0	0	0	0	0	0	0	0	Tb11.v5.0931.1	null	0	variant surface glycoprotein (VSG), putative
Tb11.v5.0932.1	0.04	0	0	0	0	0	0	0	0	Tb11.v5.0932.1	null	0	variant surface glycoprotein (VSG), putative
Tb11.v5.0933.1	0	0	0	0	0	0	0	0	0	Tb11.v5.0933.1	null	0	variant surface glycoprotein (VSG), putative
Tb11.v5.0934.1	0	0	0	0	0	0	0	0	1.46	Tb11.v5.0934.1	null	0	variant surface glycoprotein (VSG), putative
Tb11.v5.0935.1	0	0	0	0	0	0.41	0	0	0	Tb11.v5.0935.1	null	0	variant surface glycoprotein (VSG, atypical), putative
Tb11.v5.0936.1	0	0	0	0	0	0	0	0	0	Tb11.v5.0936.1	null	0	variant surface glycoprotein (VSG, atypical), putative
Tb11.v5.0937.1	0.13	0	0	0	0	0	0	0	0	Tb11.v5.0937.1	null	0	variant surface glycoprotein (VSG, atypical), putative
Tb11.v5.0938.1	0	0	0	0	0	0	0	0	0	Tb11.v5.0938.1	null	0	variant surface glycoprotein (VSG, atypical), putative
Tb11.v5.0939.1	0	0	0	0	0	0	0	0	0	Tb11.v5.0939.1	null	0	variant surface glycoprotein (VSG), putative
Tb11.v5.0940.1	0	0	0	0	0	0	0	0	0	Tb11.v5.0940.1	null	0	hypothetical protein, conserved
Tb11.v5.0941.1	0.19	0	0	0	0	0	0	0	0	Tb11.v5.0941.1	null	0	variant surface glycoprotein (VSG), putative
Tb11.v5.0942.1	0	0	0	0	0	0	0	0	0	Tb11.v5.0942.1	null	0	variant surface glycoprotein (VSG), putative
Tb11.v5.0943.1	0	0	0	0	0	0	0	0	0	Tb11.v5.0943.1	null	0	variant surface glycoprotein (VSG), putative
Tb11.v5.0944.1	0.02	0	0	0	0	0	0	0	0	Tb11.v5.0944.1	null	0	variant surface glycoprotein (VSG), putative
Tb11.v5.0945.1	0.02	0	0	0	0	0	0	0	0	Tb11.v5.0945.1	null	0	variant surface glycoprotein (VSG, atypical), putative
Tb11.v5.0946.1	0	0	0	0	0	0	0	0	0	Tb11.v5.0946.1	null	0	variant surface glycoprotein (VSG), putative
Tb11.v5.0947.1	0.06	0	0	0	0	0	0	0	19.68	Tb11.v5.0947.1	null	0	variant surface glycoprotein (VSG), putative
Tb11.v5.0948.1	0	0	0	0	0	0	0	0	0	Tb11.v5.0948.1	null	0	variant surface glycoprotein (VSG, atypical), putative
Tb11.v5.0949.1	0.02	0	0	0	0	0	0	0	0	Tb11.v5.0949.1	null	0	variant surface glycoprotein (VSG), putative
Tb11.v5.0950.1	0	0	0	0	0	0	0	0	0	Tb11.v5.0950.1	null	0	variant surface glycoprotein (VSG, atypical), putative
Tb11.v5.0951.1	0	0	0	0	0	0	0	0	0	Tb11.v5.0951.1	null	0	variant surface glycoprotein (VSG, atypical), putative
Tb11.v5.0952.1	0.02	0	0	0	0	0	0	0	0	Tb11.v5.0952.1	null	0	variant surface glycoprotein (VSG, atypical), putative
Tb11.v5.0953.1	0	0	0	0	0	0	0	0	0	Tb11.v5.0953.1	null	0	variant surface glycoprotein (VSG, atypical), putative
Tb11.v5.0954.1	0	0	0	0	0	0	0	0	0	Tb11.v5.0954.1	null	0	variant surface glycoprotein (VSG), putative
Tb11.v5.0955.1	0	0	0	0	0	0	0	0	0	Tb11.v5.0955.1	null	0	variant surface glycoprotein (VSG, atypical), putative
Tb11.v5.0956.1	0	0	0	0	0	0	0	0	0	Tb11.v5.0956.1	null	0	variant surface glycoprotein (VSG, atypical), putative
Tb11.v5.0957.1	0	0	0	0	0	0	0	0	0	Tb11.v5.0957.1	null	0	variant surface glycoprotein (VSG), putative
Tb11.v5.0958.1	0.02	0	0	0	0	0	0	0	0	Tb11.v5.0958.1	null	1	variant surface glycoprotein (VSG, atypical), putative
Tb11.v5.0959.1	22.28	38.52	33.02	49.93	38.91	43.13	45.44	64.24	23.25	Tb11.v5.0959.1	null	0	hypothetical protein, conserved
Tb11.v5.0960.1	42.95	37.1	21.81	16.31	30.77	28.53	28.91	47.24	22.31	Tb11.v5.0960.1	null	0	tRNA-dihydrouridine synthase 4, putative
Tb11.v5.0961.1	71.39	62.69	48.9	29.68	47.52	54.07	57.95	68.52	71.47	Tb11.v5.0961.1	null	0	hypothetical protein, conserved
Tb11.v5.0962.1	20.33	23.16	14.3	8.62	13.57	11.94	13.7	15.62	20.34	Tb11.v5.0962.1	null	0	hypothetical protein, conserved
Tb11.v5.0963.1	25.61	27.77	19	18.11	17.64	22.94	26.75	28.17	39.37	Tb11.v5.0963.1	null	0	Uncharacterised ACR, YggU family COG1872, putative
Tb11.v5.0964.1	13.96	13.21	14.93	22.97	24.2	21.79	15.45	17.34	13.54	Tb11.v5.0964.1	null	0	hypothetical protein, conserved
Tb11.v5.0965.1	59.21	84.5	54.06	62.81	53.8	50.35	58.57	60.06	22.73	Tb11.v5.0965.1	null	0	ATP-dependent DEAH-box RNA helicase, putative
Tb11.v5.0966.1	55.78	44.36	27.61	30.45	25	28.2	36.55	34.22	51.66	Tb11.v5.0966.1	null	1	hypothetical protein, conserved
Tb11.v5.0967.1	42.3	50.01	28.9	30.72	23.45	34.4	31.16	57.02	35.93	Tb11.v5.0967.1	null	0	hypothetical protein, conserved
Tb11.v5.0968.1	48.67	62.47	65.62	72.98	53.12	59.49	49.81	62.53	38.91	Tb11.v5.0968.1	null	0	hypothetical protein, conserved
Tb11.v5.0969.1	20.92	15.97	10.71	19.73	25.24	24.09	19.3	24.35	28.78	Tb11.v5.0969.1	null	0	hypothetical protein, conserved
Tb11.v5.0970.1	19.39	26.39	20.29	28.64	30.99	24.61	28.66	30.58	22.16	Tb11.v5.0970.1	null	0	chaperone protein DnaJ, putative
Tb11.v5.0971.1	29.5	31.83	55	59.29	60.58	78.85	57.96	63.62	34.01	Tb11.v5.0971.1	null	0	mitochondrial DNA polymerase I protein A, putative
Tb11.v5.0972.1	43.37	28.64	17.35	16.54	26.44	19.44	25.71	50.13	32.5	Tb11.v5.0972.1	null	0	hypothetical protein, conserved
Tb11.v5.0973.1	0	0	0	0	0	0	0	0	0	Tb11.v5.0973.1	null	0	variant surface glycoprotein (VSG), putative
Tb11.v5.0974.1	0	0	0	0	0	0	0	0	0	Tb11.v5.0974.1	null	0	variant surface glycoprotein (VSG), putative
Tb11.v5.0975.1	0.09	0	0	0	0	0	0	0	0	Tb11.v5.0975.1	null	0	UDP-Gal or UDP-GlcNAc-dependent glycosyltransferase, putative
Tb11.v5.0976.1	0	0	0	0	0	0	0.2	0	0	Tb11.v5.0976.1	null	0	variant surface glycoprotein (VSG), putative
Tb11.v5.0977.1	0	0	0	0	0	0	0	0	0	Tb11.v5.0977.1	null	0	variant surface glycoprotein (VSG), putative
Tb11.v5.0978.1	0	0	0	0	0	0	0	0	0	Tb11.v5.0978.1	null	0	variant surface glycoprotein (VSG), putative
Tb11.v5.0979.1	0	0	0	0	0	0	0	0	0	Tb11.v5.0979.1	null	0	variant surface glycoprotein (VSG, atypical), putative
Tb11.v5.0980.1	0	0	0	0	0	0	0.12	0	0	Tb11.v5.0980.1	null	0	variant surface glycoprotein (VSG, atypical), putative
Tb11.v5.0981.1	0	0	0	0	0	0	0	0	0	Tb11.v5.0981.1	null	0	variant surface glycoprotein (VSG), putative
Tb11.v5.0982.1	0	0	0	0	0	0	0	0	0	Tb11.v5.0982.1	null	6	hypothetical protein, conserved
Tb11.v5.0983.1	0	0	0	0	0	0	0	0	0	Tb11.v5.0983.1	null	10	hypothetical protein, conserved
Tb11.v5.0984.1	14.59	13.69	0.36	0.84	3.22	3.77	3.91	0	1.09	Tb11.v5.0984.1	null	0	hypothetical protein, conserved
Tb11.v5.0985.1	0	0	0	0	0	0	0	0	0	Tb11.v5.0985.1	null	0	variant surface glycoprotein (VSG)-related, putative
Tb11.v5.0986.1	0	0	0	0	0	0	0	0	0	Tb11.v5.0986.1	null	9	sugar transporter, putative
Tb11.v5.0987.1	0	0	0	0	0	0	0	0	0	Tb11.v5.0987.1	null	10	hypothetical protein, conserved
Tb11.v5.0988.1	0	0	0	0	0	0	0	0	0	Tb11.v5.0988.1	null	6	hypothetical protein, conserved
Tb11.v5.0989.1	0	0	0	0	0	0	0	0	0	Tb11.v5.0989.1	null	7	hypothetical protein, conserved
Tb11.v5.0990.1	0	0	0	0	0	0	0	0	0	Tb11.v5.0990.1	null	12	hypothetical protein, conserved
Tb11.v5.0991.1	23	22.26	44.82	18.46	29.55	35.94	28.64	22.16	25.87	Tb11.v5.0991.1	null	0	protein phosphatase 2C, putative
Tb11.v5.0992.1	0	0	0	0	0	0	0	0	0	Tb11.v5.0992.1	null	5	hypothetical protein, conserved
Tb11.v5.0993.1	0	0	0	0	0	0	0	0	0	Tb11.v5.0993.1	null	6	hypothetical protein, conserved
Tb11.v5.0994.1	0	0	0	0	0	0	0	0	0	Tb11.v5.0994.1	null	3	hypothetical protein, conserved
Tb11.v5.0995.1	40.41	38.07	39.96	18.57	37.84	31.83	30.9	56.01	23.97	Tb11.v5.0995.1	null	0	hypothetical protein, conserved
Tb11.v5.0996.1	55	20.73	86.46	99.5	79.37	75.78	73.3	60.44	38.65	Tb11.v5.0996.1	null	0	hypothetical protein, conserved
Tb11.v5.0997.1	10.84	22.95	26.17	29.7	26.4	21.37	17.34	9.57	12.9	Tb11.v5.0997.1	null	0	hypothetical protein, conserved
Tb11.v5.0998.1	30.1	30.16	41.56	39.18	38.32	28.29	33.79	15.95	12.25	Tb11.v5.0998.1	null	0	methionine aminopeptidase, putative
Tb11.v5.0999.1	21.22	24.1	28.06	25.02	21.31	21.32	21.58	24.82	18.57	Tb11.v5.0999.1	null	0	Domain of Unknown Function (DUF1042), putative
Tb11.v5.1000.1	0	0	0	0	0	0	0	0	0	Tb11.v5.1000.1	null	6	hypothetical protein, conserved
Tb11.v5.1001.1	0	0	0	0	0	0	0	0	0	Tb11.v5.1001.1	null	3	hypothetical protein, conserved
Tb11.v5.1002.1	0	0	0	0	0	0	0	0	0	Tb11.v5.1002.1	null	3	hypothetical protein, conserved
Tb11.v5.1003.1	0	0	0	0	0	0	0	0	0	Tb11.v5.1003.1	null	4	hypothetical protein, conserved
Tb11.v5.1004.1	0	0	0	0	0	0	0	0	0	Tb11.v5.1004.1	null	3	hypothetical protein, conserved
Tb11.v5.1005.1	0	0	0	0	0	0	0	0	0	Tb11.v5.1005.1	null	11	hypothetical protein, conserved
Tb11.v5.1006.1	0	0	0	0	0	0	0	0	0	Tb11.v5.1006.1	null	11	hypothetical protein, conserved
Tb11.v5.1007.1	0	0	0	0	0	0	0	0	0	Tb11.v5.1007.1	null	10	hypothetical protein, conserved
Tb11.v5.1008.1	0.17	0	0	0	0	0	0	0	0	Tb11.v5.1008.1	null	1	variant surface glycoprotein (VSG), putative
Tb11.v5.1009.1	0	0	0	0	0	0	0	0	0	Tb11.v5.1009.1	null	0	variant surface glycoprotein (VSG), putative
Tb11.v5.1010.1	1.03	7.23	3.09	5.15	6.39	5.89	2.09	0	5.26	Tb11.v5.1010.1	null	0	variant surface glycoprotein (VSG), putative
Tb11.v5.1011.1	28.5	131.3	93.04	114.5	99.17	107.03	84.55	65.78	44.73	Tb11.v5.1011.1	null	0	calpain-like cysteine peptidase, putative
Tb11.v5.1012.1	31.93	25.34	45.23	34.1	20.42	26.87	39.19	45.77	41.4	Tb11.v5.1012.1	null	0	2-oxoisovalerate dehydrogenase beta subunit, mitochondrial precursor, putative
Tb11.v5.1013.1	30.86	26.83	21.66	46.77	32.17	37.04	40.46	59.29	52.75	Tb11.v5.1013.1	null	0	Protein prenyltransferase alpha subunit repeat, putative
Tb11.v5.1014.1	12.66	12.92	25.12	24.3	27.45	23.84	16.01	7.93	20.62	Tb11.v5.1014.1	null	0	hypothetical protein, conserved
Tb11.v5.1015.1	38.31	85.71	47.04	46.75	26.63	38.67	43.98	26.2	31.26	Tb11.v5.1015.1	null	1	expression site-associated gene 4 (ESAG4) protein, putative
Tb11.v5.1016.1	9.82	31.96	44.17	159.1	135.32	177.03	125.45	38.43	13.91	Tb11.v5.1016.1	null	0	receptor-type adenylate cyclase GRESAG 4 (pseudogene), putative
Tb11.v5.1017.1	0	0	0	0	0	0	0	0	0	Tb11.v5.1017.1	null	0	variant surface glycoprotein (VSG), putative
Tb11.v5.1018.1	0	0	0	0	0	0	0	0	0	Tb11.v5.1018.1	null	0	variant surface glycoprotein (VSG), putative
Tb11.v5.1019.1	0	0	0	0	0	0	0	0	0	Tb11.v5.1019.1	null	0	variant surface glycoprotein (VSG), putative
Tb11.v5.1020.1	26.47	31.77	65.62	64.64	52.09	51.34	52.31	33.52	74.92	Tb11.v5.1020.1	null	0	retrotransposon hot spot (RHS) protein, putative
Tb11.v5.1021.1	17.43	18.56	30.99	24.21	29.07	31.35	30.46	13.31	20.18	Tb11.v5.1021.1	null	10	variant surface glycoprotein (VSG), putative
Tb11.v5.1022.1	23.96	52.73	25.26	42.78	34.2	40.97	44.93	35.95	27.17	Tb11.v5.1022.1	null	0	protein kinase, putative
Tb11.v5.1023.1	0.15	0	0	0	0	0	0	0	0	Tb11.v5.1023.1	null	0	variant surface glycoprotein (VSG), putative
Tb11.v5.1024.1	0	0	0	0	0	0	0	0	0	Tb11.v5.1024.1	null	0	variant surface glycoprotein (VSG, atypical), putative
Tb11.v5.1025.1	0.02	0	0	0	0	0	0	0	0	Tb11.v5.1025.1	null	0	variant surface glycoprotein (VSG), putative
Tb11.v5.1026.1	123.25	76.24	4.47	3.68	4.58	2.87	5.13	0	29.06	Tb11.v5.1026.1	null	0	procyclin-associated gene 2-like protein, putative
Tb11.v5.1027.1	73.62	41.62	0.48	1.17	3.17	3.51	5.15	0	42.02	Tb11.v5.1027.1	null	0	procyclin-associated gene 2-like protein, putative
Tb11.v5.1028.1	0.02	0	0	0	0	0	0	0	0	Tb11.v5.1028.1	null	0	variant surface glycoprotein (VSG), putative
Tb11.v5.1029.1	0.04	0	0	0	0	0	0	0	0	Tb11.v5.1029.1	null	0	variant surface glycoprotein (VSG), putative
Tb11.v5.1030.1	2.34	1.18	0.12	0.13	1.01	0.67	0.44	0	1.9	Tb11.v5.1030.1	null	0	hypothetical protein, conserved
Tb11.v5.1031.1	0.23	0.1	0	0	0.24	0	0	0	0	Tb11.v5.1031.1	null	0	hypothetical protein, conserved
Tb11.v5.1032.1	0	0	0	0	0	0	0	0	0	Tb11.v5.1032.1	null	0	variant surface glycoprotein (VSG), putative
Tb11.v5.1033.1	0	0	0	0	0	0	0	0	0	Tb11.v5.1033.1	null	0	variant surface glycoprotein (VSG), putative
Tb11.v5.1034.1	311.4	253.6	344.59	417.8	361.52	234.46	296.82	289.79	300.7	Tb11.v5.1034.1	null	0	heat shock protein 70 (hsp70), putative
Tb11.v5.1035.1	1124.91	1147.38	1456.11	1438.12	1350.93	996.13	1341.75	1065.04	1268.14	Tb11.v5.1035.1	null	0	heat shock protein 70 (hsp70), putative
Tb11.v5.1036.1	21.8	27.89	14.77	19.41	27.03	30.29	21.37	25.66	16.17	Tb11.v5.1036.1	null	1	gamma-tubulin complex subunit, putative
Tb11.v5.1037.1	0.02	0	0	0	0	0	0	0	0	Tb11.v5.1037.1	null	1	variant surface glycoprotein (VSG), putative
Tb11.v5.1038.1	1.13	12.26	17.89	22.12	13.91	24.9	13.39	4.66	4.73	Tb11.v5.1038.1	null	1	calpain-like cysteine peptidase, putative
Tb11.v5.1039.1	88.59	101.86	73.9	83.3	74.8	76.89	76.94	99.6	47.96	Tb11.v5.1039.1	CBP110	0	nuclear cap binding complex subunit CBP110, putative
Tb11.v5.1040.1	2.91	7.74	3.17	3.25	4.83	7.9	5.24	5.29	2.55	Tb11.v5.1040.1	null	0	mismatch repair protein, putative
Tb11.v5.1041.1	14.53	15.97	19.73	23.24	33.2	26.77	18.68	16.34	8.53	Tb11.v5.1041.1	null	0	hypothetical protein, conserved
Tb11.v5.1042.1	6.76	13.6	15.8	10.49	7.28	11.96	10.5	7.77	5.62	Tb11.v5.1042.1	null	0	RNA-editing complex protein, putative
Tb11.v5.1043.1	25.26	39.56	117.14	147.15	202.72	218.34	199.14	59.12	55.58	Tb11.v5.1043.1	null	9	nucleobase/nucleoside transporter 8.1, putative
Tb11.v5.1044.1	23.43	38.47	126.55	144.6	204.47	224.5	189.19	36.4	51.42	Tb11.v5.1044.1	null	9	nucleobase/nucleoside transporter 8.1, putative
Tb11.v5.1045.1	22.38	23.69	14.05	17.59	21.74	13.84	16.96	18.44	12.82	Tb11.v5.1045.1	null	0	protein kinase, putative
Tb11.v5.1046.1	1217.05	477.2	747.03	868.69	809.79	633.71	818.7	360.24	342.54	Tb11.v5.1046.1	null	0	elongation factor 1-alpha, putative
Tb11.v5.1047.1	0	0	0	0	0	0	0	0	0	Tb11.v5.1047.1	null	0	variant surface glycoprotein (VSG, atypical), putative
Tb11.v5.1048.1	7.06	12.77	5.85	14.78	10.9	12.88	9.86	13.23	8.17	Tb11.v5.1048.1	null	0	protein kinase, putative
Tb11.v5.1049.1	19.8	30.81	95.09	99.23	165.34	190.34	163.7	56.61	43.42	Tb11.v5.1049.1	null	9	nucleobase/nucleoside transporter 8.1, putative
Tb11.v5.1050.1	26.24	21.45	23.04	16.84	17.27	21.4	16.34	27.71	43.93	Tb11.v5.1050.1	null	0	DNA polymerase kappa, putative
Tb11.v5.1051.1	29.44	46.81	161.14	175.54	252.32	280.91	237.44	96.12	89.59	Tb11.v5.1051.1	null	8	nucleobase/nucleoside transporter 8.1, putative
Tb11.v5.1052.1	20.81	40.73	125.85	168.71	247.52	274.62	196.88	86.17	67.66	Tb11.v5.1052.1	null	6	nucleobase/nucleoside transporter 8.1, putative
Tb11.v5.1053.1	40.53	34.53	50.06	37.9	42.75	38.59	32.16	32.04	25.88	Tb11.v5.1053.1	null	0	DIS3-like exonuclease, putative
Tb11.v5.1054.1	14.2	17.68	60.47	67.78	95.42	95.67	80.54	24.02	23.88	Tb11.v5.1054.1	null	4	nucleobase/nucleoside transporter 8.1, putative
Tb11.v5.1055.1	325.19	108.91	354.09	279.68	171.99	156.5	214.84	276.56	274.24	Tb11.v5.1055.1	null	0	73 kDa paraflagellar rod protein, putative
Tb11.v5.1056.1	4.78	4.92	4.3	1.69	1.44	3.25	3.52	6.38	5.82	Tb11.v5.1056.1	null	0	DNA polymerase kappa, putative
Tb11.v5.1057.1	10.43	24.68	19.12	26.74	20.39	20.94	16.84	3.11	5.1	Tb11.v5.1057.1	null	0	protein kinase, putative
Tb11.v5.1058.1	18.72	22.89	19.91	9.76	14.86	25.57	24.4	41.23	32.99	Tb11.v5.1058.1	null	0	DNA polymerase kappa, putative
Tb11.v5.1059.1	915.57	915.94	682.78	434.62	448.05	495.34	540.36	730.41	625.12	Tb11.v5.1059.1	null	0	40S ribosomal protein S4, putative
Tb11.v5.1060.1	452.99	383.25	351.67	174.03	196.75	263.69	292.07	380.55	432.68	Tb11.v5.1060.1	null	0	40S ribosomal protein S18, putative
Tb11.v5.1061.1	22.39	13.37	27.13	31.35	20.79	20.92	27.3	35.02	43.46	Tb11.v5.1061.1	null	0	hypothetical protein, conserved
Tb11.v5.1062.1	75.78	118.32	78.43	80.21	96.28	79.83	68.05	95.92	63.63	Tb11.v5.1062.1	null	0	chaperone protein DnaJ, putative
Tb11.v5.1063.1	86.5	83.98	60.4	55.06	68.38	62.03	63.44	48.49	62.85	Tb11.v5.1063.1	null	0	hypothetical protein, conserved
Tb11.v5.1064.1	0	0	0	0	0	0	0	0	0	Tb11.v5.1064.1	null	4	hypothetical protein, conserved
Tb927.1.05	0.02	0	0	0	0	0	0	0	0	Tb927.1.05	null	0	variant surface glycoprotein (VSG), putative
Tb927.1.10	0	0	0	0	0	0	0	0	0	Tb927.1.10	null	1	hypothetical protein
Tb927.1.100	739.63	547.33	559.99	494.74	560.83	712.35	747.05	951.46	1051.44	Tb927.1.100	null	0	RNA polymerase (pseudogene), putative
Tb927.1.1000	128.55	188.68	146.49	146.25	154.26	181.05	185.2	157.76	96.58	Tb927.1.1000	null	0	developmentally regulated phosphoprotein
Tb927.1.1010	79.35	77.7	62.94	51	53.34	55.42	62.39	106.6	75.87	Tb927.1.1010	null	0	E3 ubiquitin-protein ligase KCMF1, putative
Tb927.1.1020	43.44	50.48	16.32	36.04	36.2	34.78	24.72	75.33	44.7	Tb927.1.1020	null	0	leucine-rich repeat-containing protein
Tb927.1.1025	34.45	40.98	46.33	32.88	51.22	44.5	56.7	86.08	65.02	Tb927.1.1025	null	0	conserved protein, unknown function
Tb927.1.1030	92.8	105.57	70.86	84.73	78.88	64.66	83.22	59.45	98.62	Tb927.1.1030	NOP49	0	Nucleolar protein 49
Tb927.1.1050	81.57	74.33	99.95	72.65	83.37	73.16	69.4	49.46	36.88	Tb927.1.1050	null	9	Metallo-dependent phosphatase-like domain-containing protein
Tb927.1.1060	27.16	28.54	14.19	19.85	19.75	24.31	30.25	42.62	33.03	Tb927.1.1060	null	0	Cell cycle checkpoint protein RAD1-like, putative
Tb927.1.1080	78.29	73.31	43.47	39.52	54.5	59.31	61.45	79.44	89.78	Tb927.1.1080	TSP1	0	TFIIH basal transcription factor subunit, putative
Tb927.1.1090	46.5	42.76	18.47	16.85	28.11	33.91	32.2	41.78	108.21	Tb927.1.1090	null	0	hypothetical protein, conserved
Tb927.1.110	205.99	150.41	149.04	156.36	161.77	124.14	136.06	95.74	99.77	Tb927.1.110	null	1	hypothetical protein, conserved
Tb927.1.1100	47.71	71.98	64.5	82.28	85.58	68.57	71.6	78.94	47.75	Tb927.1.1100	BBP109	0	Basal body protein
Tb927.1.1120	63.02	82.64	68.68	52.06	63.93	60.42	60.58	114.6	76.95	Tb927.1.1120	RRP8	0	ribosomal RNA-processing protein 8, putative
Tb927.1.1130	45.09	46.33	41.76	41.63	33.62	41.66	52.31	50.18	34.4	Tb927.1.1130	null	1	glycerol-3-phosphate dehydrogenase (FAD-dependent), putative
Tb927.1.1140	44.83	51.06	41.46	30.49	42.29	38.87	45.16	24.66	26.89	Tb927.1.1140	null	1	Transmembrane protein 231, putative
Tb927.1.1150	70.9	62.95	71.34	56.26	52.2	60.94	66.15	79.53	74.83	Tb927.1.1150	null	0	zeta tubulin
Tb927.1.1160	86.56	102.11	82.48	66.49	83.25	84.31	83.8	75.7	48.02	Tb927.1.1160	KRIPP3	0	kinetoplast ribosomal PPR-repeat containing protein 3
Tb927.1.1170	30	25.04	26.11	26.42	25.52	32.82	33.98	27.46	54.64	Tb927.1.1170	RPB12	0	DNA-directed RNA polymerase 2, RPB12 subunit
Tb927.1.1175	40.5	44.93	29.08	37.03	40.49	30.68	44.39	47.07	59.97	Tb927.1.1175	null	0	hypothetical protein
Tb927.1.120	1348.63	1684.43	1830.35	1760.91	1621.68	1431.37	1607.72	992.22	1051.95	Tb927.1.120	null	0	retrotransposon hot spot protein 4 (RHS4), putative
Tb927.1.1200	49.34	56.87	35.57	59.99	67.36	53.4	56.83	28.39	62.64	Tb927.1.1200	MRPS15	0	Mitochondrial ribosomal protein S15
Tb927.1.1210	27.05	23.67	19.73	37.11	39.07	27.04	28.6	33.72	24.33	Tb927.1.1210	null	0	conserved protein, unknown function
Tb927.1.1220	55.56	33.5	60.49	76.14	64.9	70.77	56.63	34.3	85.74	Tb927.1.1220	null	0	RWD domain-containing protein
Tb927.1.1230	62.81	52.8	49.39	43.88	53.55	48.75	48.95	69.07	41	Tb927.1.1230	null	0	chaperone protein DnaJ, putative
Tb927.1.1240	38.95	52.89	87.26	94.25	129.06	112.68	114.69	14.32	34.09	Tb927.1.1240	null	0	cytidine triphosphate synthase, putative
Tb927.1.1270	10.51	17.39	12.36	38.77	44.32	31.86	30.69	6.85	23.73	Tb927.1.1270	null	0	homocysteine S-methyltransferase, putative
Tb927.1.1300	27.95	21.23	22.44	22.33	24.44	18.57	20.5	26.29	30.55	Tb927.1.1300	null	2	hypothetical transmembrane protein, conserved
Tb927.1.1310	50.42	49.03	40.07	52.67	49.17	47.13	49.05	51.81	62.75	Tb927.1.1310	null	1	transmembrane protein, conserved
Tb927.1.1330	59.44	61.39	59.01	49.93	51.89	48.59	55.38	43.67	45.35	Tb927.1.1330	MEAT1	0	Mitochondrial Editosome-like Complex TUTase
Tb927.1.1340	70.48	59.06	57.37	53.23	52.71	52.87	52.98	60.8	43.14	Tb927.1.1340	null	0	Quinonprotein alcohol dehydrogenase-like protein, putative
Tb927.1.1350	28.56	37.76	51.56	46.97	51.51	49.29	40.36	50.47	23.45	Tb927.1.1350	null	0	kinesin heavy chain, putative
Tb927.1.1370	48.29	57.94	58.44	57.81	49.89	41.93	58.06	42.87	17.92	Tb927.1.1370	null	0	rRNA biogenesis protein, putative
Tb927.1.1380	11.55	14.87	12.77	11.43	7.43	9.8	9.62	3.65	6.55	Tb927.1.1380	null	0	serine/threonine protein phosphatase 2A regulatory subunit, putative
Tb927.1.1390	32.85	30.05	33.88	29.41	36.16	34.94	26.69	54	43	Tb927.1.1390	null	0	hypothetical protein, conserved
Tb927.1.1400	18.09	16.43	14.1	12.84	19.54	11.76	12.8	20.62	21.51	Tb927.1.1400	null	1	Overproducer of inositol protein 10 homolog, putative
Tb927.1.1420	42.37	37.04	84.27	108.38	105.81	82.34	74.69	86.56	25.27	Tb927.1.1420	null	0	conserved protein, unknown function
Tb927.1.1470	3.96	12.53	7.06	30.05	20.57	20.64	22.35	20.21	2.91	Tb927.1.1470	null	0	conserved protein, unknown function
Tb927.1.1500	1.56	4.07	2.01	1.89	1.84	1.12	0.92	0	0.73	Tb927.1.1500	null	0	conserved protein, unknown function
Tb927.1.1530	38.81	95.54	54.33	77.2	64.77	70.09	47.14	35.07	10.43	Tb927.1.1530	null	0	STE group serine/threonine-protein kinase, putative
Tb927.1.1540	95.04	126.44	96.42	74.99	74.63	89.47	82.3	102.38	83.11	Tb927.1.1540	null	0	Tubulin/FtsZ family, putative
Tb927.1.1550	179.97	168.15	116.45	125.11	131.86	123.13	111.77	144.45	161.51	Tb927.1.1550	null	0	tubulin-tyrosine ligase, putative
Tb927.1.1560	77.5	80.96	59.94	50.13	53.25	60.73	61.34	56.14	56.71	Tb927.1.1560	null	0	vesicular-fusion protein nsf, putative
Tb927.1.1580	29.57	30.17	40.43	57.81	47.1	48.92	43.58	51.36	39.65	Tb927.1.1580	null	0	electron transport protein SCO1/2, putative
Tb927.1.1600	52.18	85.71	84.39	111.81	85.84	80.13	95.06	60.1	39.13	Tb927.1.1600	null	0	pseudouridine synthase TruD, putative
Tb927.1.1610	28.34	23.55	34.6	28.16	19.75	18.58	25.41	26.04	23.05	Tb927.1.1610	null	0	hypothetical protein, conserved
Tb927.1.1620	89.01	106.88	97.79	103.14	86.71	80.09	71.84	72.69	36.36	Tb927.1.1620	null	0	ATP-dependent DEAD/H RNA helicase, putative
Tb927.1.1630	27.09	18.53	17.75	15.45	21.96	17.35	16.4	22.09	27.94	Tb927.1.1630	ELOF1	0	transcription elongation factor 1 homolog
Tb927.1.1640	38.34	32	32.32	27.83	25.63	31.69	35.11	54.16	38.36	Tb927.1.1640	null	0	hypothetical protein, conserved
Tb927.1.1650	30.16	24.26	13.4	11.44	15.38	15.57	24.84	23.35	27.85	Tb927.1.1650	null	0	hypothetical protein, conserved
Tb927.1.1660	35.34	28.8	18.38	18.27	29.79	17.93	19.29	25.27	20.49	Tb927.1.1660	null	0	ESCO acetyltransferase domain-containing protein
Tb927.1.1670	67.58	125.93	129.19	101.23	103.01	136.78	109.69	58.8	70.29	Tb927.1.1670	null	0	ARM-like helical domain-containing protein
Tb927.1.1680	75.52	55.21	48.25	60.21	65.64	55.26	67.66	53.53	56.63	Tb927.1.1680	null	0	Transcription elongation factor 1 domain-containing protein
Tb927.1.1690	130.99	130.1	123.14	149.61	124.34	147.8	137.17	109.99	131.53	Tb927.1.1690	KREN1	0	RNA-editing nuclease 1
Tb927.1.1700	48.04	57.64	61.65	85.58	82.88	66.56	88.2	17.72	24.26	Tb927.1.1700	null	0	AATF protein, putative
Tb927.1.1710	156.28	204.19	233.26	236.95	230.65	218.36	192.74	114.81	101.72	Tb927.1.1710	null	0	transmembrane protein, conserved
Tb927.1.1720	76.12	73.46	66.16	64.54	66.07	70.1	65.37	83.56	57.6	Tb927.1.1720	null	0	cyclophilin 15, putative
Tb927.1.1730	172.89	172.76	151.46	159	138.39	149.72	152.53	130.1	90.29	Tb927.1.1730	PAMC1	0	Polyadenylation mediator complex protein PAMC1, putative
Tb927.1.1740	44.29	117.06	64.51	97.24	60.52	78.48	57.12	43.64	35.17	Tb927.1.1740	null	0	Microtubule-associated protein futsch, putative
Tb927.1.1750	25.99	42.51	33.03	44.27	36.71	38.99	36.28	46.66	32.63	Tb927.1.1750	null	0	conserved protein, unknown function
Tb927.1.1760	9.51	8.67	9.98	5.18	7.14	7.25	5.75	9.57	6.55	Tb927.1.1760	null	3	hypothetical transmembrane protein
Tb927.1.1770	28.8	27.5	30.49	28.91	23.25	28.14	25.18	39.3	19.28	Tb927.1.1770	GRX2	0	Dithiol glutaredoxin 2
Tb927.1.1790	61.28	62.48	41.02	48.71	53.32	46.28	37.49	46.45	55.01	Tb927.1.1790	null	0	hypothetical PIN domain-containing protein, conserved
Tb927.1.180	429.94	413.82	376.68	416.88	392.78	386.42	371.82	269.24	514.47	Tb927.1.180	null	0	retrotransposon hot spot protein 1 (RHS1), putative
Tb927.1.1820	121.75	188.17	71.8	78.73	103.71	125.65	92.09	60.56	130.48	Tb927.1.1820	null	0	hypothetical PIN domain-containing protein
Tb927.1.1840	14.36	47.48	42.02	73.32	54.4	59.63	46.01	46.29	19.3	Tb927.1.1840	null	0	conserved protein, unknown function
Tb927.1.1850	28.31	119.1	41.76	54.51	46.86	58.28	53.39	26.75	19.01	Tb927.1.1850	null	0	hypothetical protein, conserved
Tb927.1.1860	5.61	12.84	3.69	4.27	3.63	5.65	3.78	1.55	2.91	Tb927.1.1860	null	0	Uncharacterized protein
Tb927.1.1880	201.45	266.94	183.78	168.65	159.95	198.13	166.8	185.74	168.6	Tb927.1.1880	null	0	WD40 repeat-containing protein
Tb927.1.1890	66.37	104.28	70.71	87.98	73.84	80.33	77.91	97.12	43.43	Tb927.1.1890	null	0	Replication Factor C Subunit 1-related protein
Tb927.1.190	246.47	292.11	337.24	408.16	380.14	344.47	312.55	205.56	280.81	Tb927.1.190	null	0	retrotransposon hot spot protein (RHS, pseudogene), putative
Tb927.1.1910	107.53	119.06	86.42	87.33	70.82	106.09	81.77	73.83	62.95	Tb927.1.1910	null	0	MORN repeat-containing protein
Tb927.1.1920	25.65	31.73	31.83	43.6	42.57	37.84	24.61	29.4	31.04	Tb927.1.1920	null	0	conserved protein, unknown function
Tb927.1.1930	56.8	216.52	135.2	255.28	174.71	185.57	147.38	113.63	49.83	Tb927.1.1930	TOR4	0	phosphatidylinositol 3-kinase, putative
Tb927.1.1960	89.84	105.14	82.21	91.61	89.86	88.86	75.81	65.97	20.62	Tb927.1.1960	null	0	chaperone protein DnaJ, putative
Tb927.1.1980	81.88	58.33	70.85	72.49	57.11	75.23	80.67	93.17	112.49	Tb927.1.1980	null	5	protein transport protein YIF1, putative
Tb927.1.1990	52.36	25.95	31.59	31.06	36.25	25.19	26.68	37.04	61.34	Tb927.1.1990	null	0	Pre-mRNA-splicing factor 38, putative
Tb927.1.20	87.32	20.62	0	1.47	0	0.41	0	0	3.64	Tb927.1.20	null	2	expression site-associated gene 3 (ESAG3), pseudogene
Tb927.1.2000	10.13	4.96	5.3	4.46	6.55	7.1	10.58	4.28	20.21	Tb927.1.2000	null	0	hypothetical protein
Tb927.1.2040	22.26	13.41	1.85	3.72	2.21	4.12	3.78	0	19.81	Tb927.1.2040	null	0	expression site-associated gene 2 (ESAG2) protein, putative
Tb927.1.2060	4.89	4.93	0	0	0.72	0.26	0.36	0	1.09	Tb927.1.2060	null	0	expression site-associated gene 11 (ESAG11), fragment
Tb927.1.2070	2.58	2.65	0	0	0	0	0	0	0.36	Tb927.1.2070	null	0	expression site-associated gene 11 (ESAG11), fragment
Tb927.1.2100	281.69	643.92	895.85	768.52	647.5	578.12	609.97	704.98	627.26	Tb927.1.2100	CALP1.1	0	Calpain-like protein 1.1
Tb927.1.2110	14.94	53.68	48.93	146.99	151.98	196.52	134.75	318.2	331.35	Tb927.1.2110	CALP1.2	0	Calpain-like protein 1.2
Tb927.1.2120	30.4	78.51	70.34	105.73	84.21	85.99	73.89	30.03	25.64	Tb927.1.2120	CALP1.3	0	Calpain-like protein CALP1.3
Tb927.1.2150	15.39	21.94	11.18	27.05	34.44	58.26	27.33	391.81	208.18	Tb927.1.2150	SKCRP1-4	0	Small kinetoplastid calpain-related protein 1-4
Tb927.1.2160	7.21	10.22	14.53	26.93	40.87	56.07	23.79	235.78	117.58	Tb927.1.2160	SKCRP1-5	0	Small kinetoplastid calpain-related protein 1-5
Tb927.1.2190	60.5	164.01	106.88	142.41	107.11	111.41	111.26	109.2	36.65	Tb927.1.2190	null	0	Raptor N-terminal CASPase like domain containing protein, putative
Tb927.1.220	467.98	455.21	404.17	394.71	408.08	386.52	382.68	294.89	536.03	Tb927.1.220	null	0	retrotransposon hot spot protein 1 (RHS1), putative
Tb927.1.2200	12.8	11.6	10.77	13.47	14.26	7.79	6.62	5.21	7.35	Tb927.1.2200	ZC3H4	0	zinc finger protein family member, putative
Tb927.1.2210	105.79	101.45	192.52	271.04	280.72	210.13	196.12	103.14	138.97	Tb927.1.2210	null	0	nucleosome assembly protein (NAP), putative
Tb927.1.2230	63.63	73.67	219.04	472.75	386.72	348.51	285.27	140.59	148.01	Tb927.1.2230	SMP1-1	0	small myristoylated protein 1-1
Tb927.1.2260	20.26	20.98	115.45	146.12	103.13	83.81	72.44	59.68	30.16	Tb927.1.2260	SMP1-2	0	small myristoylated protein 1-2
Tb927.1.2310	22.18	12.42	55.34	32.76	41.97	31.39	23.85	14.87	10.71	Tb927.1.2310	null	2	hypothetical protein
Tb927.1.2320	51.22	35.18	37.12	34.93	57.58	46.4	55.25	15.71	40.96	Tb927.1.2320	null	0	hypothetical protein, conserved
Tb927.1.2330	2716.41	695.18	3518.9	3155.69	2845.41	3178.93	2971.87	2669.8	2531.16	Tb927.1.2330	null	0	beta tubulin
Tb927.1.2340	2918.52	602.27	3507.79	2777.83	2867.15	3238.11	3460.95	2538.08	2489.88	Tb927.1.2340	null	0	alpha tubulin
Tb927.1.2350	2334.11	605.81	3114.53	2793.6	2562.91	2600.74	2569.93	2236.86	2368.51	Tb927.1.2350	null	0	beta tubulin
Tb927.1.2360	2929.08	597.44	3545.82	2761.49	2860.21	3230.53	3470.47	2599.53	2535.37	Tb927.1.2360	null	0	alpha tubulin
Tb927.1.2370	3131.5	814.51	4441.29	3953.71	3668.45	3872.5	3704.17	3246.28	3494.6	Tb927.1.2370	null	0	beta tubulin
Tb927.1.2380	2927.25	605.14	3497.94	2777.65	2855.15	3269.73	3473.66	2599.02	2550.51	Tb927.1.2380	null	0	alpha tubulin
Tb927.1.2390	2726.8	694.86	3724.72	3342.86	2960.27	3189.44	3149.7	2811.4	2919.46	Tb927.1.2390	null	0	beta tubulin
Tb927.1.240	181.49	224.84	263.11	366.92	334.98	255.56	261.17	160.38	207.37	Tb927.1.240	null	0	retrotransposon hot spot protein (RHS, pseudogene), putative
Tb927.1.2400	2825.59	582.86	3591.71	3047.53	3105.06	3287.6	3522.17	2756.93	2521.33	Tb927.1.2400	null	0	alpha tubulin
Tb927.1.2410	1250.92	338.48	1695.88	1573.26	1406.97	1429.1	1470.81	1278.49	1290.72	Tb927.1.2410	null	0	beta tubulin, pseudogene
Tb927.1.2420	17.88	24.69	15.85	15.12	10.72	9.93	10.21	11.13	4.08	Tb927.1.2420	null	0	hypothetical protein
Tb927.1.2430	317.39	199.27	239.55	253.29	189.43	149.11	196.19	574.23	228.23	Tb927.1.2430	null	0	histone H3, putative
Tb927.1.2450	316.92	199.52	236.23	258.69	213.58	161.38	188.32	430.54	282.27	Tb927.1.2450	null	0	histone H3, putative
Tb927.1.2470	331.89	206.74	275.71	283.94	231.38	192.84	210	484.74	279.59	Tb927.1.2470	null	0	histone H3, putative
Tb927.1.2490	548.45	309.83	652.51	553.34	563.56	379.65	439.2	1124.6	509.75	Tb927.1.2490	null	0	histone H3, putative
Tb927.1.2510	322.11	201.53	244.63	247.71	203.69	165.47	175.58	523.75	243.56	Tb927.1.2510	null	0	histone H3, putative
Tb927.1.2530	306.92	192.84	225.87	236.01	203.34	160.65	185.67	524.07	279.65	Tb927.1.2530	null	0	histone H3, putative
Tb927.1.2550	317.11	197.72	236.87	244.83	210.87	162.14	184.68	472.46	264.35	Tb927.1.2550	null	0	histone H3, putative
Tb927.1.2570	226.07	261.91	229.4	264.57	201.74	235.33	225.2	165.93	148.81	Tb927.1.2570	beta-coP	0	coatomer beta subunit
Tb927.1.2580	148.7	151.11	94.63	106.53	101.87	79.64	102.72	76.64	82.48	Tb927.1.2580	EAP1	0	exosome-associated protein 1
Tb927.1.2600	5.97	5.69	15.57	30.52	9.76	16.35	12.9	15.17	2.91	Tb927.1.2600	PUF9	0	pumilio/PUF RNA binding protein 9
Tb927.1.2640	20.39	20.89	33.84	56.11	51.31	54.61	40.59	42.71	18.28	Tb927.1.2640	null	0	hypothetical protein, conserved
Tb927.1.2670	100.98	77.16	197.46	263.08	171.65	142.17	150.18	155.92	109.37	Tb927.1.2670	PF16	0	paralyzed flagella 16
Tb927.1.270	18.67	14.75	7.53	5.26	11.48	12.37	13.53	5.84	13.99	Tb927.1.270	null	0	hypothetical protein
Tb927.1.2700	59.95	55.1	77.11	78.5	74.63	82.33	84.14	51.1	80.89	Tb927.1.2700	null	0	hypothetical protein, conserved
Tb927.1.2710	21.61	38.91	48.86	72.4	59.21	70.96	51.28	57.48	30.15	Tb927.1.2710	null	0	hypothetical protein, conserved
Tb927.1.2730	54.53	50.21	65.43	92.14	66.92	62.27	74.29	78.07	45.27	Tb927.1.2730	null	0	conserved protein, unknown function
Tb927.1.2740	99.41	108.71	79.22	70.87	76.78	81.33	76.76	173.33	102.54	Tb927.1.2740	null	1	lipase-like protein, putative
Tb927.1.275	11.22	30.17	40.92	12.17	15.82	12.62	17.36	7.85	21.23	Tb927.1.275	null	0	expression site-associated gene 4 (ESAG4), pseudogene
Tb927.1.2750	84.35	105.22	55.49	75.75	58.11	44.95	68.56	71.19	69.58	Tb927.1.2750	null	0	hypothetical protein, conserved
Tb927.1.2760	46.66	45.06	29.54	26.62	20.96	23.41	25.56	34.09	35.65	Tb927.1.2760	null	0	hypothetical protein
Tb927.1.2770	73.32	46.19	33.94	36.98	47.48	38.57	44.32	68.6	73.77	Tb927.1.2770	TZP46	0	hypothetical protein, conserved
Tb927.1.2780	1.19	0.69	1.13	1.76	0.77	1.12	0.2	0	0	Tb927.1.2780	null	0	hypothetical protein
Tb927.1.280	7.89	7.37	2.81	4.27	5.54	4.22	4.66	5.75	25.79	Tb927.1.280	null	0	Protein of unknown function (DUF1181), putative
Tb927.1.2820	44.1	82.67	696.33	1375.67	1909.45	2581.8	1981.82	1770.02	1154.28	Tb927.1.2820	null	13	pteridine transporter, putative
Tb927.1.2850	25.78	48.92	342.76	687.92	1039.25	1272.1	1046.36	806.3	557.58	Tb927.1.2850	null	12	pteridine transporter, putative
Tb927.1.2880	46.35	83.52	670.23	1189.84	1737.15	2296.6	1789.67	1665.48	1160.38	Tb927.1.2880	null	13	pteridine transporter, putative
Tb927.1.290	52.01	65.2	64.63	61.37	57.47	58.63	71.26	27.67	168.68	Tb927.1.290	null	0	leucine-rich repeat protein (LRRP), putative
Tb927.1.2970	78.17	53.38	55.48	67.2	69.55	80.56	79	103.96	90.58	Tb927.1.2970	null	0	hypothetical protein, conserved
Tb927.1.2980	115.88	153.06	134.93	135.49	123.65	147.35	121.8	108.4	91.08	Tb927.1.2980	null	0	hypothetical protein, conserved
Tb927.1.2985	51.61	40.47	20.38	24.33	39.03	31.01	33.31	31.62	62.04	Tb927.1.2985	null	2	ER protein Pkr1, putative
Tb927.1.2990	166.7	197.93	151.14	170.16	181.55	172.83	141.42	75.21	71.04	Tb927.1.2990	KRIPP2	0	kinetoplast ribosomal PPR-repeat containing protein 2
Tb927.1.30	0.02	0	0	0	0	0	0	0	0	Tb927.1.30	null	0	hypothetical protein
Tb927.1.300	52.11	52.12	41.91	50.59	44.47	48.17	47.75	24.44	66.25	Tb927.1.300	null	3	retrotransposon hot spot protein (RHS, pseudogene), putative
Tb927.1.3000	109.76	104.82	51.39	49.13	74.85	67.26	61.48	56.89	76.33	Tb927.1.3000	null	0	amidohydrolase, putative
Tb927.1.3010	66.5	64.41	88.42	44.41	58.44	56.42	58.27	51.98	60.1	Tb927.1.3010	PAMC4	0	mRNA processing protein, putative
Tb927.1.3030	183.69	175.84	213	132.86	155.56	170.15	177.81	145.75	135.98	Tb927.1.3030	KREL2	0	KREL2
Tb927.1.3040	72.88	82.68	54.57	40.55	60.61	59	64.49	67.32	102.79	Tb927.1.3040	null	0	hypothetical protein, conserved
Tb927.1.3050	121.68	166.74	130.03	110.21	132.72	125.11	145.74	97.33	127.26	Tb927.1.3050	null	0	tRNA (Uracil-5-)-methyltransferase, putative
Tb927.1.3070	61.45	108.34	120.64	151.65	181.65	111.97	113.61	80.13	49.18	Tb927.1.3070	null	0	hypothetical protein, conserved
Tb927.1.3110	143.87	171.44	126.33	116.87	187.23	131.4	134.44	203.91	200.52	Tb927.1.3110	null	0	soluble N-ethylmaleimide sensitive factor (NSF) attachment protein, putative
Tb927.1.3120	56.76	84.32	36.55	51.39	63.41	73.66	55.25	60.77	57.4	Tb927.1.3120	null	0	Peptidase C50 separase, putative
Tb927.1.3130	48.59	80.56	48.79	62.73	65.17	70.69	77.67	93.44	112.66	Tb927.1.3130	null	0	AGC/RSK family serine/threonine kinase, putative
Tb927.1.3150	84.98	106.66	93.22	86.07	115.39	90.81	107.29	220.53	98.5	Tb927.1.3150	null	4	hypothetical protein, conserved
Tb927.1.3170	76.84	99.81	113.55	94.63	115.92	80.8	106.97	32.46	65.85	Tb927.1.3170	null	0	CHORD, putative
Tb927.1.3180	1155.56	1121.54	893.79	1044.53	1089.27	674.87	762.91	934.72	1001.85	Tb927.1.3180	null	0	40S ribosomal protein S11, putative
Tb927.1.320	4.32	6.84	8.68	9.05	12.88	7.49	8.73	12.39	6.55	Tb927.1.320	null	0	retrotransposon hot spot protein (RHS, pseudogene), putative
Tb927.1.3200	76.88	117.65	55.71	81.25	65.37	42.86	53.34	52.88	95.52	Tb927.1.3200	null	0	Suppressor of G2 allele of SKP1, putative
Tb927.1.3220	81.31	108.61	81.01	79.96	91.14	97.08	89.24	81.81	111.29	Tb927.1.3220	null	1	TBC1 domain family member 20/GTPase, putative
Tb927.1.3230	121.52	132.91	98.03	71.9	78.71	75.41	85.32	59	77.14	Tb927.1.3230	null	0	cell division cycle protein, putative
Tb927.1.3250	89.7	180.11	108.47	166.03	129.25	148.63	114.46	145.91	66.72	Tb927.1.3250	null	0	Domain of unknown function (DUF4456), putative
Tb927.1.3260	154.27	286.62	135.35	141.72	135.47	99.5	124.16	145.36	97.32	Tb927.1.3260	null	0	hypothetical protein, conserved
Tb927.1.3270	103.33	95.98	101.56	99.09	107.27	88.43	102.47	127.09	70.6	Tb927.1.3270	null	0	hypothetical protein, conserved
Tb927.1.3280	50.74	35.8	53.41	40.18	35.95	36.56	43.07	62.36	52.23	Tb927.1.3280	null	0	septum formation protein MAF homologue, putative
Tb927.1.3290	102.4	115.38	109.39	155.17	160.74	174.1	140.04	213.88	102.26	Tb927.1.3290	null	0	hypothetical protein, conserved
Tb927.1.330	2.99	4.45	2.04	4.36	2.99	3.92	3.3	2.18	4	Tb927.1.330	null	0	retrotransposon hot spot protein (RHS, pseudogene), putative
Tb927.1.3300	89.59	84.97	85.41	67.58	68.83	67.8	66.22	58.59	41.96	Tb927.1.3300	null	0	Myotubularin-related protein, putative
Tb927.1.3310	30.34	12.57	77.54	108.11	76.38	92.55	87.94	55.49	27.12	Tb927.1.3310	null	0	hypothetical protein, conserved
Tb927.1.3320	24.91	12.21	6.43	2.96	4.75	6.22	6.43	0	4	Tb927.1.3320	null	0	leucine-rich repeat protein (LRRP), putative
Tb927.1.3350	0.96	0.84	2.49	0.97	2.21	2.02	2.49	0	0	Tb927.1.3350	null	0	hypothetical protein
Tb927.1.3360	0.92	0.75	1.61	1.93	8.61	1.08	2.41	0	0	Tb927.1.3360	null	0	hypothetical protein
Tb927.1.3390	54.25	36.07	44.24	68.73	59.85	36.89	48.71	48.92	110.66	Tb927.1.3390	null	0	Eukaryotic protein of unknown function (DUF866), putative
Tb927.1.3400	117.12	125.79	82.1	113.47	113.67	121.83	132.68	156.05	175.12	Tb927.1.3400	null	0	hypothetical protein, conserved
Tb927.1.3410.1	0	0	0	0	0	0	0	0	0	Tb927.1.3410.1	null	0	hypothetical protein, conserved
Tb927.1.3410.2	0.28	0.46	0	0.06	0	0	0	0	0	Tb927.1.3410.2	null	2	hypothetical protein, conserved
Tb927.1.3450	40.99	68.23	73.85	104.63	105.7	80.69	70.61	29.4	28.19	Tb927.1.3450	null	0	hypothetical protein, conserved
Tb927.1.350	38.79	37.5	33.91	29.56	32.16	28.34	33.61	28.72	43.21	Tb927.1.350	null	0	retrotransposon hot spot protein (RHS, pseudogene), putative
Tb927.1.3550	8.86	18.25	6.95	8.3	15.4	15.32	12.23	18.82	20.26	Tb927.1.3550	null	0	hypothetical protein
Tb927.1.3560	44.26	67.41	105.83	121.21	128.9	93.43	90.32	72.23	48.64	Tb927.1.3560	CEP164C	0	Centrosomal protein of 164 kDa, putative
Tb927.1.3670	46.18	37.48	47.92	57.09	46.78	50.07	39.61	8.39	30.45	Tb927.1.3670	null	0	expression site-associated gene 8 (ESAG8) protein, putative
Tb927.1.370.1	0	0	0	0	0	0	0	0	0	Tb927.1.370.1	null	0	leucine-rich repeat protein (LRRP), putative
Tb927.1.370.2	0	0.02	0	0	0	0	0	0	0	Tb927.1.370.2	null	0	leucine-rich repeat protein (LRRP), putative
Tb927.1.3750	0	0.02	0	0	0	0	0.12	0	0	Tb927.1.3750	null	0	hypothetical protein, conserved
Tb927.1.3760	2.77	2	1.44	1.24	3.34	2.3	3.61	2.18	2.91	Tb927.1.3760	null	0	hypothetical protein, conserved
Tb927.1.380	43.69	33.66	34.89	18.09	18.79	27.95	29.97	29.1	64.43	Tb927.1.380	null	0	Protein of unknown function (DUF1181), putative
Tb927.1.3800	74.43	77.46	83.81	73.57	69.9	68.95	80.95	87.1	106.05	Tb927.1.3800	POMP18	0	Present in the outer mitochondrial membrane proteome 18
Tb927.1.3810	102.49	86.14	81.16	72.85	71.31	99.13	104.47	186.88	170.96	Tb927.1.3810	null	0	hypothetical protein, conserved
Tb927.1.3820	183.67	198.39	151.42	98.23	136.64	153.15	166.48	276.37	415.44	Tb927.1.3820	null	0	ATP synthase subunit, putative
Tb927.1.3830	727.62	259.63	317	334.4	246.13	212.34	219.28	97.62	673.04	Tb927.1.3830	PGI	0	glucose-6-phosphate isomerase, glycosomal
Tb927.1.3840	124.56	138.51	118.32	89.36	123.13	117.55	114.59	204.02	137.2	Tb927.1.3840	null	0	hypothetical protein, conserved
Tb927.1.3850	204.08	137.83	103.95	88.79	77.77	99.5	121.21	108.34	282.34	Tb927.1.3850	null	1	Sec61beta family, putative
Tb927.1.3860	126.09	184.91	131.88	145.53	128.06	125.68	121.15	148.73	85.92	Tb927.1.3860	null	0	hypothetical protein, conserved
Tb927.1.3880	181.27	324.68	160.47	220.95	222.51	203.98	176.57	120.38	111.29	Tb927.1.3880	null	8	Fusaric acid resistance protein-like, putative
Tb927.1.3890	38.47	40.76	26.55	28.68	34.62	23.27	25.95	29.64	14.07	Tb927.1.3890	null	0	hypothetical protein
Tb927.1.3910	168.52	192.46	148.45	161.72	192.39	215.91	183.48	208.28	110.14	Tb927.1.3910	CDC23	0	Anaphase-promoting complex subunit CDC23
Tb927.1.3940	260.79	305.58	175.79	201.4	219.45	181.35	172.74	281.16	165.44	Tb927.1.3940	null	0	hypothetical protein, conserved
Tb927.1.3950	149.89	100.05	206.28	256.44	195.58	174.86	175.66	88.58	90.35	Tb927.1.3950	ALAT	0	alanine aminotransferase
Tb927.1.40	0.23	0.04	0	0	0	0	0.12	0	0.36	Tb927.1.40	null	0	hypothetical protein
Tb927.1.400	3.52	3.01	2.33	0.84	3.27	2.71	4.39	5.21	2.91	Tb927.1.400	null	0	hypothetical protein, conserved
Tb927.1.4010	14.24	36.82	28.38	39.65	31.42	26.86	23.7	20.21	14.92	Tb927.1.4010	null	0	primase 2
Tb927.1.4020	6.19	10.65	7.43	5.24	5.3	5.45	4.21	5.84	4	Tb927.1.4020	null	5	hypothetical protein
Tb927.1.4040	40.89	67.52	41.07	78.49	72.58	54.22	46.88	24.57	24.71	Tb927.1.4040	null	0	hypothetical protein, conserved
Tb927.1.4050	86.05	112.56	131.6	181.24	198.53	165.91	153.43	113.68	54.39	Tb927.1.4050	null	0	ser/thr protein phosphatase, putative
Tb927.1.410	40.39	71.36	129.52	138.48	116.37	135.43	139.9	56.24	103.66	Tb927.1.410	null	0	retrotransposon hot spot protein (RHS, pseudogene), putative
Tb927.1.4100	62.15	97.93	580.51	762.89	705.29	647.23	642.47	267.82	22.35	Tb927.1.4100	COXIV	0	cytochrome oxidase subunit IV
Tb927.1.4140	38.04	34.81	22.15	18.71	36.61	28.27	27.32	53.28	31.45	Tb927.1.4140	BBS5	0	Bardet-Biedl syndrome 5 protein
Tb927.1.4160	97.72	72.28	75.43	78.97	97.86	67.62	95.45	82.97	72.16	Tb927.1.4160	null	1	hypothetical protein, conserved
Tb927.1.4180	113.66	133.86	104.86	125.96	116.73	124.7	107.54	121.54	73.52	Tb927.1.4180	null	0	leucine-rich repeat protein (LRRP), putative
Tb927.1.420	221.06	246.39	475.89	497.58	436.27	441.35	456.74	243.08	631.11	Tb927.1.420	null	0	retrotransposon hot spot protein 5 (RHS5), putative
Tb927.1.4220.1	0	0	0	0	0	0	0	0	0	Tb927.1.4220.1	null	0	Ydr279p protein family (RNase H2 complex component), putative
Tb927.1.4220.2	0.11	0.32	0	0.06	0	0	0.56	0	0	Tb927.1.4220.2	null	0	Ydr279p protein family (RNase H2 complex component), putative
Tb927.1.4230	125.76	169.86	193.23	278.68	308.02	231.71	188.31	133.54	142.46	Tb927.1.4230	null	0	hypothetical protein, conserved
Tb927.1.4250	97.05	97.22	128.9	107.35	153.17	129.21	116.26	148.3	89.62	Tb927.1.4250	null	0	hypothetical protein, conserved
Tb927.1.4280	34.92	47.17	41.98	49.14	60.55	54.33	61.37	51.71	29.13	Tb927.1.4280	null	0	hypothetical protein, conserved
Tb927.1.430	55.67	59.33	73.35	74.73	57.36	62.26	57.58	30.2	65.25	Tb927.1.430	null	1	retrotransposon hot spot protein (RHS, pseudogene), putative
Tb927.1.4300	26.79	58.5	44.07	56.06	54.58	51.12	42.94	40.36	28.47	Tb927.1.4300	null	0	chaperone protein DnaJ, putative
Tb927.1.4310	64.13	70.91	108.25	189.3	121.99	146.49	134.84	73.34	41.18	Tb927.1.4310	FAZ2	0	Flagellum attachment zone protein 2
Tb927.1.4340	84.05	103.46	114.49	131.9	138.78	112.28	112.69	44.59	54.7	Tb927.1.4340	null	0	hypothetical protein, conserved
Tb927.1.4370	175.98	150.11	144.84	137.78	179.29	198.76	160.73	118.67	155.47	Tb927.1.4370	null	1	Putative integral membrane protein conserved region (DUF2404), putative
Tb927.1.4380	194.04	191.94	126.01	131.69	144.72	144.76	144.08	181.82	143.22	Tb927.1.4380	null	1	Putative integral membrane protein conserved region (DUF2404), putative
Tb927.1.4400	107.34	86.96	57.6	107.24	108.14	121.62	112.04	89.31	101.7	Tb927.1.4400	null	0	hypothetical protein, conserved
Tb927.1.4410	119.47	122.56	124.01	149.65	127.37	99.43	95.15	89.94	50.51	Tb927.1.4410	null	0	SUMO-interacting motif-containing protein
Tb927.1.4420	75.73	124.31	153.31	163.59	162.45	166.84	152.89	82.94	124.7	Tb927.1.4420	null	0	ABC transporter, putative
Tb927.1.4450	121.02	196.11	131.92	117.91	122.51	122.61	106.77	147.71	99.06	Tb927.1.4450	null	7	calcium-activated potassium channel, putative
Tb927.1.4470	119.93	101.93	82.79	48.39	58.31	57.13	71.81	84.24	86.52	Tb927.1.4470	TZP48	0	hypothetical protein, conserved
Tb927.1.4480	86.86	121.36	177.94	168.8	156.45	168.06	158.52	234.43	85.28	Tb927.1.4480	null	0	WD repeat and HMG-box DNA-binding protein, putative
Tb927.1.4490	94.36	97.79	25.43	100.54	90.39	45.58	58.37	116.47	177.2	Tb927.1.4490	null	0	acetyltransferase, putative
Tb927.1.450	90.51	155.73	135.62	132.96	126.29	124.17	135.3	89.38	99.64	Tb927.1.450	null	0	retrotransposon hot spot protein (RHS, pseudogene), putative
Tb927.1.4500	196.9	158.07	77.38	118.25	98.37	112.72	109.8	111.18	109.77	Tb927.1.4500	null	6	SNARE associated Golgi protein, putative
Tb927.1.4520	93.83	139.5	56.15	86.42	79.45	77.13	65.42	83.86	66.96	Tb927.1.4520	null	0	Zinc finger, C3HC4 type (RING finger), putative
Tb927.1.4540	50.08	55.75	26.57	25.08	26.03	43.77	32.58	74.88	44.15	Tb927.1.4540	CFB1A	0	cyclin-like F-box protein 1A
Tb927.1.4560	45	52.13	15.98	26.88	25.13	28.59	28.93	65.65	37.07	Tb927.1.4560	CFB1B	0	cyclin-like F-box protein 1B
Tb927.1.4580	37.2	43.63	18.73	11.71	13.94	28.85	23.7	29.86	19.29	Tb927.1.4580	CFB1C	0	cyclin-like F-box protein 1C
Tb927.1.4600	70.57	77.37	43.39	39.07	39.26	48.58	48.65	89.04	52.28	Tb927.1.4600	CFB1D	0	cyclin-like F-box protein 1D
Tb927.1.4630	52.4	60.85	33.89	36.93	26.39	35.64	39.49	87.1	49.66	Tb927.1.4630	CFB1E	0	cyclin-like F-box protein 1E
Tb927.1.4650	93.99	291.07	34.08	56.87	51.6	68.85	50.96	69.05	61.18	Tb927.1.4650	CFB2	0	cyclin-like F-box protein 2
Tb927.1.4680	72.56	57.4	70.89	118.38	110.46	62.19	71.57	24.73	26.79	Tb927.1.4680	KKIP6	0	Kinetochore interacting protein 6
Tb927.1.4690	180.26	177.38	239.82	194.54	239.92	181.77	229.04	110.4	108.66	Tb927.1.4690	PRMT1	0	Protein arginine N-methyltransferase 1 catalytic subunit
Tb927.1.470	20.47	18.57	15.25	10.72	8.64	12.98	17.49	21.08	40.59	Tb927.1.470	null	0	Protein of unknown function (DUF1181), putative
Tb927.1.4700	132.78	142.55	126.91	149.16	198.79	200.76	168.54	177.35	163.86	Tb927.1.4700	null	0	hypothetical protein, conserved
Tb927.1.4710	36.99	28.73	21.07	27.27	33.16	27.23	28.19	19.61	18.8	Tb927.1.4710	null	0	hypothetical protein, conserved
Tb927.1.4720	158.65	134.4	160.43	126.4	126.76	144.08	157.33	164.14	106.96	Tb927.1.4720	null	0	SET domain containing protein, putative
Tb927.1.4730	81.5	46.6	76.38	85.5	87.84	72.48	83.92	137.51	192.22	Tb927.1.4730	null	0	Ribonuclease H2 non-catalytic subunit (Ylr154p-like), putative
Tb927.1.4740	261.51	265.15	243.24	281.76	269.43	345.39	268.95	194.8	198.53	Tb927.1.4740	null	0	FAM91 N-terminus/FAM91 C-terminus, putative
Tb927.1.4760	167.32	182.08	169.45	189.72	144.32	140.55	140.48	150.5	108.93	Tb927.1.4760	null	0	Vacuolar sorting protein 39 domain 1/Vacuolar sorting protein 39 domain 2, putative
Tb927.1.4780	135.04	173.54	119.65	135.78	140.37	147.46	129.21	82.64	98.11	Tb927.1.4780	null	0	Alpha/beta hydrolase domain-containing protein
Tb927.1.480	80.63	88.41	87.06	82.39	87.6	91.51	97.42	59.34	149.17	Tb927.1.480	null	0	leucine-rich repeat protein (LRRP), putative
Tb927.1.4800	77.63	85.28	71.66	73.71	77.84	76.42	80.63	133.61	63.42	Tb927.1.4800	null	0	hypothetical protein, conserved
Tb927.1.4810	42.51	76.1	33.67	37.41	62.41	50.39	54.6	52.06	39.58	Tb927.1.4810	null	0	hypothetical protein, conserved (pseudogene)
Tb927.1.4830	82.29	38.44	103.38	129.48	158.24	129.85	152.2	104.78	67.3	Tb927.1.4830	PLA1	0	phospholipase A1
Tb927.1.4860	38.39	16.72	0.12	0.26	0.24	1.15	0.76	4.37	6.27	Tb927.1.4860	null	0	expression site-associated gene 11 (ESAG11), pseudogene
Tb927.1.4870	79.19	43.97	0.36	1.37	0.24	0.53	2.09	0	14.55	Tb927.1.4870	null	0	expression site-associated gene 1 (ESAG1) protein, putative
Tb927.1.4890	178.65	90.24	2.81	3.06	2.99	4.19	6.07	2.18	40.95	Tb927.1.4890	null	0	expression site-associated gene 2 (ESAG2) protein, putative
Tb927.1.490	35.16	24.55	24.19	34.5	31.47	31.24	39.33	21.71	70.93	Tb927.1.490	null	0	hypothetical protein
Tb927.1.4900	437.93	170.64	3.5	3.25	2.45	2.71	9.25	4.37	54.12	Tb927.1.4900	null	0	expression site-associated gene 11 (ESAG11) protein, putative
Tb927.1.4910	102.41	53.59	1.85	1.3	1.49	1.87	2.41	4.2	30.96	Tb927.1.4910	null	0	expression site-associated gene 1 (ESAG1) protein, putative
Tb927.1.4920	5.88	3.9	0.48	3.66	2.32	2.02	1.69	0	0.73	Tb927.1.4920	null	0	hypothetical protein
Tb927.1.4970	7.67	14.15	4.58	7.43	9.81	9.06	7.78	3.11	8.16	Tb927.1.4970	null	0	hypothetical protein
Tb927.1.500	27.81	41.98	27.26	43.72	29.1	28.18	35.42	10.88	29.88	Tb927.1.500	null	0	retrotransposon hot spot protein (RHS, pseudogene), putative
Tb927.1.5000	89.13	85.95	154.61	162.94	162.51	147.3	147.19	101.45	86.05	Tb927.1.5000	null	0	hypothetical protein, conserved
Tb927.1.5030	74.84	74.89	117.33	116.13	94.24	105.3	87.6	70.56	94.95	Tb927.1.5030	null	0	leucine-rich repeat protein (LRRP), putative
Tb927.1.5060	90.17	61.25	6.02	10.42	19.7	16.78	14.35	5.21	39.62	Tb927.1.5060	null	0	variant surface glycoprotein (VSG)-related, putative
Tb927.1.5080	65.29	156.65	3.24	9.3	19.57	15.97	17.52	1.55	34.81	Tb927.1.5080	null	0	expression site-associated gene 9 (ESAG9) protein, putative
Tb927.1.5090	41.24	35.95	4.18	2.02	5.76	2.05	3.88	0	13.83	Tb927.1.5090	null	0	expression site-associated gene 1(ESAG1), pseudogene
Tb927.1.5100	622.15	349.42	14.85	20.36	13	17.16	22.82	2.1	190.31	Tb927.1.5100	null	0	expression site-associated gene 2 (ESAG2) protein, putative
Tb927.1.5110	271.58	113.26	2.97	1.69	4.59	2.43	5.75	2.18	22.07	Tb927.1.5110	null	0	expression site-associated gene 11 (ESAG11) protein, putative
Tb927.1.5120	148.91	112.86	0.96	1.69	6.67	4.04	5.24	1.55	84.87	Tb927.1.5120	null	0	expression site-associated gene 1 (ESAG1) protein, putative
Tb927.1.5150	7.94	7.28	0.6	0.52	1.2	3.21	0.64	0	3.64	Tb927.1.5150	null	0	hypothetical protein
Tb927.1.5160	25.16	22.18	0.84	3.45	3.52	2.78	2.17	0	13.71	Tb927.1.5160	null	0	hypothetical protein
Tb927.1.5170	118.26	142.91	0.72	1.5	1.25	1.05	4.15	0	48.07	Tb927.1.5170	null	0	variant surface glycoprotein (VSG)-related, putative
Tb927.1.5180	26.98	29.52	0.6	0	1.78	0.85	2.04	2.1	10.71	Tb927.1.5180	null	0	hypothetical protein
Tb927.1.520	6.53	4.64	4.26	3.29	1.01	2.19	1.09	1.55	4.81	Tb927.1.520	null	0	variant surface glycoprotein, fragment
Tb927.1.5200	51.58	31.74	0.12	2.73	2.03	0.79	1.37	0	14.51	Tb927.1.5200	null	0	expression site-associated gene 1 (ESAG1) protein, putative
Tb927.1.5220	0	0	0	0	0	0	0	0	0	Tb927.1.5220	null	0	expression site-associated gene 9 (ESAG9) protein, putative
Tb927.1.5235	0	0	0	0	0	0	0	0	0	Tb927.1.5235	null	1	expression site-associated gene 1 (ESAG1), fragment
Tb927.1.5240	14.36	7.05	0	0	0	0	0	0	5.62	Tb927.1.5240	null	0	expression site-associated gene 1 (ESAG1) protein, putative
Tb927.1.5250	0.06	0.05	0	0	0	0	0	0	0	Tb927.1.5250	null	0	hypothetical protein
Tb927.1.5260	0.04	0.08	0	0	0	0	0	0	0	Tb927.1.5260	null	2	hypothetical protein
Tb927.1.5280	0.34	0.07	0	0.06	0	0	0	0	0.36	Tb927.1.5280	null	0	expression site-associated gene 3 (ESAG3), pseudogene
Tb927.1.530.1	0	0	0	0	0	0	0	0	0	Tb927.1.530.1	null	0	hypothetical protein, conserved
Tb927.1.530.2	33.28	35.12	27.62	28.34	38.64	40.92	48.69	26.29	34.81	Tb927.1.530.2	null	0	hypothetical protein, conserved
Tb927.1.5300	0	0	0	0	0	0	0	0	0	Tb927.1.5300	null	0	variant surface glycoprotein (VSG), putative
Tb927.1.5320	0	0	0	0	0	0	0	0	0	Tb927.1.5320	null	0	variant surface glycoprotein (VSG, pseudogene), putative
Tb927.1.5330	0	0	0	0	0	0	0	0	0	Tb927.1.5330	null	0	variant surface glycoprotein (VSG, atypical), putative
Tb927.1.5340	0.15	0.02	0	0	0	0	0	0	0.36	Tb927.1.5340	null	2	expression site-associated gene 3 (ESAG3), pseudogene
Tb927.1.540	121.39	136.71	153.92	150.98	175.62	164.16	161.77	132.17	62.36	Tb927.1.540	RPC128	0	DNA-directed RNA polymerase III, putative
[truncated: 9,205 more rows]

## Sheet: Raw read counts
S2 Table: Raw read counts
Gene ID	Slender R1	Slender R2	Stumpy R2	Stumpy R1	MG D3 R3 AEAX-69	MG D3 R1 GLA-56	MG D3 R2 GLA-110	MG D7	MG D7	MG D7	MG D11	MG D11	MG D11	MG D15	MG D15	MG D15	MG D28	MG D28	MG D28	PV D28 R1	PV D28 R2	PV D28 R3	SG D28 R1	SG D28 R2	SG D28 R3
Tb04.24M18.150	539	509	484	896	5	52	4	5	100	2	5	32	5	24	23	18	28	35	58	4	4	5	3	10	4
Tb04.3I12.100	613	437	539	1457	3	44	1	3	48	5	2	9	5	8	27	12	7	29	20	0	3	1	2	7	1
Tb05.30F7.410	2	3	1	15	0	0	0	0	0	0	0	0	0	0	1	0	0	1	3	0	0	0	0	0	0
Tb05.5K5.100	920	668	697	1003	6	122	10	12	209	12	20	61	17	21	71	26	28	69	90	5	11	6	9	43	7
Tb05.5K5.10	9	22	27	64	1	2	0	0	0	0	0	0	0	0	1	0	0	0	0	0	0	0	0	0	0
Tb05.5K5.110	1481	1677	1755	3115	24	235	9	15	545	51	23	161	55	135	123	93	92	138	245	21	25	5	55	59	11
Tb05.5K5.120	698	823	929	1387	7	135	3	7	196	5	9	42	22	26	44	26	40	57	99	12	4	6	21	30	7
Tb05.5K5.130	4045	4022	1581	3505	64	836	34	97	1303	95	128	221	74	199	289	144	161	269	497	48	23	22	59	132	18
Tb05.5K5.140	552	320	389	566	4	88	5	4	102	8	6	31	7	15	36	26	23	61	62	8	9	13	13	35	26
Tb05.5K5.150	3880	3535	3534	3347	23	403	18	13	542	41	17	145	42	80	151	76	87	244	326	59	48	87	101	191	89
Tb05.5K5.160	1765	1210	883	1579	18	268	12	46	502	25	43	91	47	71	138	50	66	111	200	21	15	18	45	169	10
Tb05.5K5.170	1475	1560	909	746	25	235	7	10	264	17	11	97	22	37	103	37	53	139	154	5	5	15	22	61	16
Tb05.5K5.180	361	644	524	1237	10	58	4	3	138	11	8	38	15	47	41	29	38	34	95	34	16	9	11	29	2
Tb05.5K5.190	475	1256	1036	2313	12	103	10	13	304	19	21	70	43	106	83	49	57	98	190	78	41	17	32	49	4
Tb05.5K5.200	261	533	369	715	1	27	3	1	58	1	4	40	3	13	18	9	13	25	43	2	1	1	4	6	0
Tb05.5K5.20	1023	818	702	1216	18	88	3	1	159	7	12	51	17	27	59	28	24	91	81	12	9	9	19	50	11
Tb05.5K5.210	1585	2921	1129	3373	11	79	6	6	192	19	4	60	18	33	55	19	36	63	89	6	1	2	48	92	13
Tb05.5K5.220	1214	1732	619	1860	1	52	1	5	92	5	8	16	4	19	20	6	15	37	49	1	1	1	29	40	8
Tb05.5K5.230	520	181	161	370	1	10	0	0	10	0	0	3	1	3	4	1	2	5	3	0	0	0	1	10	2
Tb05.5K5.240	482	911	415	1136	1	36	2	1	45	2	4	12	1	9	13	4	6	12	24	0	0	0	12	11	7
Tb05.5K5.250	76	137	118	282	2	14	1	6	40	1	6	12	0	7	10	6	3	9	24	1	0	0	2	12	0
Tb05.5K5.260	1405	817	691	1827	3	94	2	3	159	9	14	41	4	18	48	12	18	40	58	2	2	0	13	41	2
Tb05.5K5.270	373	164	427	603	0	2	0	1	11	1	6	6	1	2	4	2	3	4	6	0	0	0	2	0	0
Tb05.5K5.280	730	460	367	576	0	2	0	0	16	0	2	3	0	1	4	1	1	8	1	0	0	0	3	8	0
Tb05.5K5.290	132	96	41	159	1	9	1	0	12	0	1	3	0	1	3	2	3	5	4	0	0	0	2	5	1
Tb05.5K5.300	0	0	0	0	0	0	0	0	0	0	0	0	0	0	0	0	0	0	0	0	0	0	0	0	0
Tb05.5K5.30	158	708	341	916	10	103	8	12	198	21	9	62	13	32	82	27	28	57	127	22	1	2	8	17	0
Tb05.5K5.310	18	18	8	19	0	0	0	0	0	0	0	0	0	0	0	0	0	0	0	0	0	0	0	0	0
Tb05.5K5.320	0	0	0	0	0	0	0	0	0	0	0	0	0	0	0	0	0	0	0	0	0	0	0	0	0
Tb05.5K5.330	0	0	0	1	0	0	0	0	0	0	0	0	0	0	0	0	0	0	0	0	0	0	0	0	0
Tb05.5K5.340	0	0	0	0	0	0	0	0	0	0	0	0	0	0	0	0	0	0	0	0	0	0	0	0	0
Tb05.5K5.350	25	6	5	19	0	0	0	0	0	0	0	0	0	0	0	0	0	0	0	0	0	0	0	0	0
Tb05.5K5.360	0	0	0	0	0	0	0	0	0	0	0	0	0	0	0	0	0	0	0	0	0	0	0	0	0
Tb05.5K5.370	0	0	0	0	0	0	0	0	0	0	0	0	0	0	0	0	0	0	0	0	0	0	0	0	0
Tb05.5K5.380	1	0	1	2	0	0	0	0	0	0	0	0	0	0	0	0	0	0	0	0	0	0	0	0	0
Tb05.5K5.390	1	0	1	0	0	0	0	0	0	0	0	0	0	0	0	0	0	0	0	0	0	0	0	0	0
Tb05.5K5.400	2	1	0	0	0	0	0	0	0	0	0	0	0	0	0	0	0	0	0	0	0	0	0	0	0
Tb05.5K5.40	1146	1564	812	1052	17	220	4	10	255	18	16	55	10	20	52	22	25	99	98	5	2	6	24	42	20
Tb05.5K5.410	16	0	0	0	0	0	0	0	0	0	0	0	0	0	0	0	0	0	1	0	0	0	0	0	0
Tb05.5K5.420	412	351	61	163	0	0	0	0	0	0	0	0	0	0	0	0	0	1	0	0	0	0	0	4	0
Tb05.5K5.430	0	0	0	0	0	0	0	0	0	0	0	0	0	0	0	0	0	0	0	0	0	0	0	0	0
Tb05.5K5.440	1	0	0	0	0	0	0	0	0	0	0	0	0	0	0	0	0	0	0	0	0	0	0	0	0
Tb05.5K5.450	0	0	0	0	0	0	0	0	0	0	0	0	0	0	0	0	0	0	0	0	0	0	0	0	0
Tb05.5K5.460	0	0	0	0	0	0	0	0	0	0	0	0	0	0	0	0	0	0	0	0	0	0	0	0	0
Tb05.5K5.470	0	0	0	0	0	0	0	0	0	0	0	0	0	0	0	0	0	0	0	0	0	0	0	0	0
Tb05.5K5.480	0	0	0	0	0	0	0	0	0	0	0	0	0	0	0	0	0	0	0	0	0	0	0	0	0
Tb05.5K5.490	0	0	0	0	0	0	0	0	0	0	0	0	0	0	0	0	0	0	0	0	0	0	0	0	0
Tb05.5K5.500	1755	2074	345	869	1	2	0	0	5	0	0	0	0	0	1	2	2	5	6	0	0	0	6	24	5
Tb05.5K5.50	1202	1239	985	1036	13	120	12	4	175	17	9	49	18	37	45	47	27	79	90	11	9	15	34	89	17
Tb05.5K5.510	0	0	0	0	0	0	0	0	0	0	0	0	0	0	0	0	0	0	0	0	0	0	0	0	0
Tb05.5K5.520	2	0	1	1	0	0	0	0	0	0	0	0	0	0	0	0	9	1	0	0	0	0	35	110	15
Tb05.5K5.530	2	0	0	0	0	0	0	0	0	0	0	0	0	0	0	0	0	1	1	0	0	0	0	0	0
Tb05.5K5.540	1	0	0	0	0	0	0	0	0	0	0	0	0	0	0	0	0	0	0	0	0	0	0	0	0
Tb05.5K5.60	1002	712	656	848	6	60	4	4	143	13	8	25	16	30	18	28	27	50	67	5	9	5	18	19	7
Tb05.5K5.70	3212	2903	2554	5818	37	480	25	37	688	50	51	267	61	116	205	85	137	226	489	14	7	6	33	58	10
Tb05.5K5.80	1073	770	651	1156	5	90	1	14	191	12	17	31	12	23	67	23	22	36	60	1	4	2	13	22	5
Tb05.5K5.90	600	483	386	440	2	87	4	0	123	12	1	26	6	15	31	18	10	52	48	5	3	8	4	20	8
Tb06.3A7.270	1849	2036	2187	4808	34	193	15	23	375	30	22	122	32	89	91	67	72	75	266	13	12	9	38	32	12
Tb06.3A7.960	5006	3505	3259	6024	13	365	10	15	507	38	29	141	68	84	147	68	103	195	262	14	12	22	181	528	154
Tb07.11L3.100	372	462	508	1114	12	85	6	8	230	23	13	64	20	46	85	30	29	63	136	24	2	1	11	20	2
Tb07.11L3.90	65	501	332	1435	7	42	10	1	129	23	5	39	25	36	50	41	23	36	102	4	2	3	11	23	0
Tb07.30D13.110	688	352	369	667	5	70	5	1	112	6	3	30	11	17	44	21	13	56	55	5	4	0	5	17	2
Tb07.30D13.130	380	480	372	804	3	58	8	6	109	16	13	51	14	26	43	25	30	51	86	8	1	2	13	14	1
Tb07.30D13.160	954	396	481	1011	11	91	0	1	133	6	10	64	15	22	47	18	25	84	87	5	3	1	7	10	1
Tb07.30D13.180	1072	1271	1042	2301	16	189	7	10	326	40	16	124	37	81	117	49	67	167	209	13	4	5	27	55	12
Tb07.30D13.60	1573	857	876	1936	20	190	12	5	263	19	7	85	21	40	80	36	43	125	152	10	7	4	15	34	6
Tb07.30D13.80	592	749	558	1324	3	104	5	6	159	14	12	68	11	34	55	27	32	93	91	7	8	1	3	15	14
Tb08.27P2.110	67	14	2	17	0	2	0	0	1	0	0	2	0	0	0	1	3	8	3	0	0	0	1	4	0
Tb08.27P2.120	4	0	0	3	0	0	0	0	0	0	0	0	0	0	0	0	0	0	0	0	0	0	0	0	0
Tb08.27P2.140	1	1	0	0	0	0	0	0	0	0	0	0	0	0	0	0	0	0	0	0	0	0	0	0	0
Tb08.27P2.150	0	0	0	1	0	0	0	0	0	0	0	0	0	0	0	0	0	0	0	0	0	0	0	0	0
Tb08.27P2.160	1225	895	199	531	0	0	0	0	0	0	0	0	0	1	0	0	0	0	0	0	0	1	5	15	0
Tb08.27P2.165	0	0	0	0	0	0	0	0	0	0	0	0	0	0	0	0	0	0	0	0	0	0	0	0	0
Tb08.27P2.190	0	0	0	0	0	0	0	0	0	0	0	0	0	0	0	0	0	0	0	0	0	0	0	0	0
Tb08.27P2.210	7	0	0	0	0	0	0	0	0	0	0	0	0	0	0	0	0	0	0	0	0	0	0	0	0
Tb08.27P2.220	0	0	0	0	0	0	0	0	0	0	0	0	0	0	0	0	0	0	0	0	0	0	0	0	0
Tb08.27P2.230	22	23	0	0	0	0	0	0	0	0	0	0	0	0	0	0	0	0	0	0	0	0	0	0	0
Tb08.27P2.240	6	0	0	0	0	0	0	0	0	0	0	0	0	0	0	0	0	0	0	0	0	0	0	0	0
Tb08.27P2.250	62	25	10	32	0	0	0	0	0	0	0	0	0	0	0	0	0	0	0	0	0	0	0	0	0
Tb08.27P2.260	20516	24386	6205	2212	0	1	0	0	0	0	0	0	0	0	0	0	0	2	0	0	0	0	0	0	0
Tb08.27P2.270	0	0	1	0	0	0	0	0	0	0	0	0	0	0	0	0	0	0	0	0	0	0	0	0	0
Tb08.27P2.290	0	0	0	0	0	0	0	0	0	0	0	0	0	0	0	0	0	0	0	0	0	0	0	0	0
Tb08.27P2.310	0	0	0	0	0	0	0	0	0	0	0	0	0	0	0	0	0	0	0	0	0	0	0	0	1
Tb08.27P2.330	471	340	123	294	0	1	0	0	2	0	2	2	0	0	2	0	0	2	0	0	0	0	6	17	1
Tb08.27P2.340	2	0	0	0	0	0	0	0	0	0	0	0	0	0	0	0	0	0	0	0	0	0	0	0	0
Tb08.27P2.370	0	0	0	0	0	0	0	0	0	0	0	0	0	0	0	0	0	0	0	0	0	0	0	0	0
Tb08.27P2.380	1	0	1	0	0	0	0	0	0	0	0	0	0	0	0	0	0	0	0	0	0	0	0	0	0
Tb08.27P2.390	0	0	0	0	0	0	0	0	0	0	0	0	0	0	0	0	0	0	0	0	0	0	0	0	0
Tb08.27P2.400	32	33	14	49	0	0	0	0	1	0	0	1	0	0	0	0	0	1	0	0	0	0	0	0	0
Tb08.27P2.410	0	0	0	0	0	0	0	0	0	0	0	0	0	0	0	0	0	0	0	0	0	0	0	0	0
Tb08.27P2.435	0	1	0	0	0	0	0	0	0	0	0	0	0	0	0	0	0	0	0	0	0	0	0	0	0
Tb08.27P2.460	0	0	0	0	0	0	0	0	0	0	0	0	0	0	0	0	0	0	0	0	0	0	0	0	0
Tb08.27P2.480	0	0	0	0	0	0	0	0	0	0	0	0	0	0	0	0	0	0	0	0	0	0	0	0	0
Tb08.27P2.490	0	0	0	0	0	0	0	0	0	0	0	0	0	0	0	0	0	0	0	0	0	0	0	0	0
Tb08.27P2.50	43	2	4	30	0	1	0	0	0	0	0	0	0	0	0	0	0	1	0	0	0	0	1	3	0
Tb08.27P2.510	0	0	0	0	0	0	0	0	0	0	0	0	0	0	0	0	0	0	0	0	0	0	0	0	0
Tb08.27P2.520	1	0	0	0	0	0	0	0	0	0	0	0	0	0	0	0	0	0	0	0	0	0	0	0	0
Tb08.27P2.530	1	0	0	0	0	0	0	0	0	0	0	0	0	0	0	0	0	0	0	0	0	0	0	0	0
Tb08.27P2.550	0	0	0	0	0	0	0	0	0	0	0	0	0	0	0	0	0	0	0	0	0	0	0	0	0
Tb08.27P2.555	0	0	0	1	0	0	0	0	0	0	0	0	0	0	0	0	0	0	0	0	0	0	0	0	0
Tb08.27P2.565	0	0	0	0	0	0	0	0	0	0	0	0	0	0	0	0	0	0	0	0	0	0	0	0	0
Tb08.27P2.580	0	0	0	0	0	0	0	0	0	0	0	0	0	0	0	0	0	0	0	0	0	0	0	0	0
Tb08.27P2.60	162	49	99	52	2	7	1	2	19	2	1	4	5	5	9	2	3	16	7	0	0	0	1	7	1
Tb08.27P2.610	1	0	0	0	0	0	0	0	0	0	0	0	0	0	0	0	0	0	0	0	0	0	0	0	0
Tb08.27P2.620	0	1	0	0	0	0	0	0	0	0	0	0	0	0	0	0	0	0	0	0	0	0	0	0	0
Tb08.27P2.630	0	0	0	0	0	0	0	0	0	0	0	0	0	0	0	0	0	0	0	0	0	0	0	0	0
Tb08.27P2.640	0	0	0	0	0	0	0	0	0	0	0	0	0	0	0	0	0	0	0	0	0	0	0	0	0
Tb08.27P2.650	0	0	0	0	0	0	0	0	0	0	0	0	0	0	0	0	0	0	0	0	0	0	0	0	0
Tb08.27P2.660	0	0	0	0	0	1	0	0	0	0	0	0	0	0	0	0	0	0	0	0	0	0	0	0	0
Tb08.27P2.670	0	0	0	0	0	0	0	0	0	0	0	0	0	0	0	0	0	0	0	0	0	0	0	0	0
Tb08.27P2.680	0	0	0	0	0	0	0	0	0	0	0	0	0	0	0	0	0	0	0	0	0	0	0	0	0
Tb08.27P2.690	0	0	0	0	0	0	0	0	0	0	0	0	0	0	0	0	0	0	0	0	0	0	0	0	0
Tb08.27P2.70	47	12	13	12	0	12	0	0	15	1	0	7	2	3	9	5	2	7	2	0	0	0	0	1	0
Tb08.27P2.710	0	0	0	0	0	0	0	0	0	0	0	0	0	0	0	0	0	0	0	0	0	0	0	0	0
Tb08.27P2.720	0	0	0	0	0	0	0	0	0	0	0	0	0	0	0	0	0	0	0	0	0	0	0	0	0
Tb08.27P2.80	154	23	71	35	1	12	0	1	20	5	2	7	2	4	7	4	2	15	4	0	0	0	0	3	0
Tb08.27P2.90	101	32	34	16	1	20	0	1	30	5	6	18	4	5	18	4	5	24	5	0	0	0	0	4	0
Tb09.v4.0009	0	0	0	0	0	0	0	0	0	0	0	0	0	0	0	0	0	0	0	0	0	0	0	0	0
Tb09.v4.0010	0	0	0	0	0	0	0	0	0	0	0	0	0	0	0	0	0	0	0	0	0	0	0	0	0
Tb09.v4.0011	0	0	0	0	0	0	0	0	0	0	0	0	0	0	0	0	0	0	0	0	0	0	0	0	0
Tb09.v4.0012	0	0	0	0	0	0	0	0	0	0	0	0	0	0	0	0	0	0	0	0	0	0	0	0	0
Tb09.v4.0013	0	0	0	0	0	0	0	0	0	0	0	0	0	0	0	0	0	0	0	0	0	0	0	0	0
Tb09.v4.0014	0	0	0	0	0	0	0	0	0	0	0	0	0	0	0	0	0	0	0	0	0	0	0	0	0
Tb09.v4.0015	0	0	0	0	0	0	0	0	0	0	0	0	0	0	0	0	0	0	0	0	0	0	0	0	0
Tb09.v4.0016	840	1075	585	1637	2	69	0	1	94	3	2	29	16	11	39	15	20	28	44	2	4	0	16	28	3
Tb09.v4.0017	631	429	435	708	0	42	1	2	62	5	1	16	2	7	11	8	9	28	17	0	2	0	9	19	1
Tb09.v4.0018	98	178	26	142	0	7	0	1	11	1	0	3	1	5	4	3	0	7	6	1	0	0	3	1	2
Tb09.v4.0020	0	1	1	7	0	0	0	0	0	0	0	0	0	0	0	0	0	0	0	0	0	0	0	0	0
Tb09.v4.0021	1	0	0	0	0	0	0	0	0	0	0	0	0	0	0	0	0	0	0	0	0	0	0	0	0
Tb09.v4.0022	0	0	0	0	0	0	0	0	0	0	0	0	0	0	0	0	0	0	0	0	0	0	0	0	0
Tb09.v4.0023	0	1	0	0	0	0	0	0	0	0	0	0	0	0	0	0	0	0	0	0	0	0	0	0	0
Tb09.v4.0024	15	4	3	6	0	0	0	0	0	0	0	0	0	0	0	0	0	0	0	0	0	0	0	0	0
Tb09.v4.0025	0	0	0	0	0	0	0	0	0	0	0	0	0	0	0	0	0	0	0	0	0	0	0	0	0
Tb09.v4.0026	0	0	0	0	0	0	0	0	0	0	0	0	0	0	0	0	0	0	0	0	0	0	0	0	0
Tb09.v4.0027	0	0	0	0	0	0	0	0	0	0	0	0	0	0	0	0	0	0	0	0	0	0	0	0	0
Tb09.v4.0028	0	0	0	0	0	0	0	0	0	0	0	0	0	0	0	0	0	0	0	0	0	0	0	0	0
Tb09.v4.0029	17	1	0	0	0	0	0	0	0	0	0	0	0	0	0	0	0	0	0	0	0	0	0	0	0
Tb09.v4.0030	2	0	0	10	0	0	0	0	0	0	0	0	0	0	0	0	0	0	0	0	0	0	0	0	0
Tb09.v4.0031	0	0	0	0	0	0	0	0	0	0	0	0	0	0	0	0	0	0	0	0	0	0	0	0	0
Tb09.v4.0032	1	0	0	0	0	0	0	0	0	0	0	0	0	0	0	0	0	0	0	0	0	0	0	0	0
Tb09.v4.0033	147	142	50	139	0	0	0	0	0	0	0	0	0	0	0	0	0	1	1	0	0	0	2	1	1
Tb09.v4.0034	1	0	0	0	0	0	0	0	0	0	0	0	0	0	0	0	0	0	0	0	0	0	0	0	0
Tb09.v4.0035	0	0	0	0	0	0	0	0	0	0	0	0	0	0	0	0	0	0	0	0	0	0	0	0	0
Tb09.v4.0036	21	1	0	0	0	0	0	0	0	0	0	0	0	0	0	0	0	0	0	0	0	0	0	0	0
Tb09.v4.0037	0	0	0	0	0	0	0	0	0	0	0	0	0	0	0	0	0	0	0	0	0	0	0	0	0
Tb09.v4.0038	0	0	0	0	0	0	0	0	0	0	0	0	0	0	0	0	0	0	0	0	0	0	0	0	0
Tb09.v4.0039	1	0	0	0	0	0	0	0	0	0	0	0	0	0	0	0	0	0	0	0	0	0	0	0	0
Tb09.v4.0040	0	0	0	0	0	0	0	0	0	0	0	0	0	0	0	0	0	0	0	0	0	0	0	0	0
Tb09.v4.0041	47	50	32	55	0	6	0	0	11	0	0	1	0	3	4	1	2	4	4	0	0	0	2	4	0
Tb09.v4.0042	15	12	10	27	1	2	0	0	0	0	0	1	0	0	1	0	0	1	2	0	0	0	0	0	1
Tb09.v4.0043	3	0	0	3	0	0	0	0	0	0	0	0	0	0	0	0	0	0	0	0	0	0	0	0	0
Tb09.v4.0044	0	0	0	1	0	0	0	0	0	0	0	0	0	0	0	0	0	0	0	0	0	0	0	1	0
Tb09.v4.0045	0	0	1	1	0	0	0	0	0	0	0	0	0	0	0	0	0	0	0	0	0	0	0	0	0
Tb09.v4.0046	0	2	0	2	0	0	0	0	0	0	0	1	0	0	0	0	0	0	1	0	0	0	0	0	2
Tb09.v4.0047	0	0	0	0	0	0	0	0	0	0	0	0	0	0	0	0	0	0	0	0	0	0	0	0	0
Tb09.v4.0048	0	0	0	0	0	0	0	0	0	0	0	0	0	0	0	0	0	0	0	0	0	0	1	0	0
Tb09.v4.0049	0	0	0	0	0	0	0	0	0	0	0	0	0	0	0	0	0	0	0	0	0	0	0	0	0
Tb09.v4.0050	3	0	0	0	0	0	0	0	0	0	0	0	0	0	0	0	0	0	0	0	0	0	0	0	0
Tb09.v4.0051	1	0	0	0	0	0	0	0	0	0	0	0	0	0	0	0	0	0	0	0	0	0	0	0	0
Tb09.v4.0052	0	0	0	0	0	0	0	0	0	0	0	0	0	0	0	0	0	0	0	0	0	0	0	0	0
Tb09.v4.0053	0	0	0	0	0	0	0	0	0	0	0	0	0	0	0	0	0	0	0	0	0	0	0	0	0
Tb09.v4.0054	2	0	0	0	0	0	0	0	0	0	0	0	0	0	0	0	0	0	0	0	0	0	0	0	0
Tb09.v4.0055	0	0	0	0	0	0	0	0	0	0	0	0	0	0	0	0	0	0	0	0	0	0	0	0	0
Tb09.v4.0056	79	89	51	117	0	1	0	0	12	0	0	3	1	3	0	0	0	8	3	0	0	0	0	1	1
Tb09.v4.0057	62	8	11	16	0	0	0	0	0	0	0	0	0	0	0	0	1	1	0	0	0	0	2	4	1
Tb09.v4.0058	261	240	197	324	3	25	3	1	66	7	3	20	11	22	25	19	14	16	36	4	7	5	6	31	3
Tb09.v4.0059	226	198	150	236	3	20	2	0	47	3	2	10	5	10	19	11	6	16	21	5	4	1	8	25	2
Tb09.v4.0060	522	405	375	607	9	58	2	1	106	21	10	33	27	66	73	49	31	31	66	8	14	11	13	113	8
Tb09.v4.0061	2	0	0	1	0	0	0	0	0	0	0	0	0	0	0	0	0	0	0	0	0	0	0	0	0
Tb09.v4.0062	0	0	0	0	0	0	0	0	0	0	0	0	0	0	0	0	0	0	0	0	0	0	0	0	0
Tb09.v4.0063	7	1	0	10	0	0	0	0	0	0	0	0	0	0	0	0	0	1	0	0	0	0	0	0	0
Tb09.v4.0064	255	114	68	280	1	7	0	0	4	2	0	4	1	3	4	0	1	10	8	0	0	0	1	5	1
Tb09.v4.0065	1674	680	667	738	1	3	0	0	12	2	1	7	0	0	3	2	1	10	2	0	1	1	4	20	2
Tb09.v4.0066	3861	1173	1222	2796	17	282	9	15	469	18	34	77	23	43	165	45	38	138	176	7	8	3	25	38	11
Tb09.v4.0067	3936	1605	1705	3674	26	186	20	43	491	36	47	130	23	79	68	45	90	124	241	13	7	5	34	87	10
Tb09.v4.0068	1	0	0	1	0	0	0	0	0	0	0	0	0	0	0	0	0	0	0	0	0	0	0	0	0
Tb09.v4.0069	0	0	0	0	0	0	0	0	0	0	0	0	0	0	0	0	0	0	0	0	0	0	0	0	0
Tb09.v4.0070	24	5	0	1	0	0	0	0	0	0	0	0	0	0	0	0	0	0	0	0	0	0	0	0	0
Tb09.v4.0071	0	0	0	0	0	0	0	0	0	0	0	0	0	0	0	0	0	0	0	0	0	0	0	0	0
Tb09.v4.0072	0	0	0	0	0	0	0	0	0	0	0	0	0	0	0	0	0	0	0	0	0	0	0	0	0
Tb09.v4.0073	0	0	0	0	0	0	0	0	0	0	0	0	0	0	0	0	0	0	0	0	0	0	0	0	0
Tb09.v4.0074	0	0	0	0	0	0	0	0	0	0	0	0	0	0	0	0	0	0	0	0	0	0	0	0	0
Tb09.v4.0075	0	0	0	0	0	0	0	0	0	0	0	0	0	0	0	0	0	0	0	0	0	0	0	0	0
Tb09.v4.0076	0	0	0	0	0	0	0	0	0	0	0	0	0	0	0	0	0	0	0	0	0	0	0	0	0
Tb09.v4.0077	0	0	0	0	0	0	0	0	0	0	0	0	0	0	0	0	0	0	0	0	0	0	0	0	0
Tb09.v4.0078	1	2	0	0	0	0	0	0	0	0	0	0	0	0	0	0	0	0	0	0	0	0	0	0	0
Tb09.v4.0079	0	0	0	0	0	0	0	0	0	0	0	0	0	0	0	0	0	0	0	0	0	0	0	0	0
Tb09.v4.0080	0	0	0	0	0	0	0	0	0	0	0	0	0	0	0	0	0	0	0	0	0	0	0	0	0
Tb09.v4.0081	0	0	0	0	0	0	0	0	0	0	0	0	0	0	0	0	0	0	0	0	0	0	0	0	0
Tb09.v4.0082	0	1	0	0	0	0	0	0	0	0	0	0	0	0	0	0	0	0	0	0	0	0	0	0	0
Tb09.v4.0083	44	40	22	49	0	0	0	0	1	0	0	0	0	0	0	0	0	1	0	0	0	0	0	0	1
Tb09.v4.0084	0	0	0	0	0	0	0	0	0	0	0	0	0	0	0	0	0	0	0	0	0	0	0	0	0
Tb09.v4.0085	0	0	0	0	0	0	0	0	0	0	0	0	0	0	0	0	0	0	0	0	0	0	0	0	0
Tb09.v4.0086	0	0	0	0	0	0	0	0	0	0	0	0	0	0	0	0	0	0	0	0	0	0	0	0	0
Tb09.v4.0087	3	4	0	2	0	0	0	0	0	0	0	0	0	0	0	0	0	0	0	0	0	0	0	0	0
Tb09.v4.0088	0	0	1	0	0	0	0	0	0	0	0	0	0	0	0	0	0	0	0	0	0	0	0	0	0
Tb09.v4.0089	0	1	0	0	0	0	0	0	0	0	0	0	0	0	0	0	0	0	0	0	0	0	0	0	0
Tb09.v4.0090	0	0	0	0	0	0	0	0	0	0	0	0	0	0	0	0	0	0	0	0	0	0	0	0	0
Tb09.v4.0091	0	0	0	0	0	0	0	0	0	0	0	0	0	0	0	0	0	0	0	0	0	0	0	0	0
Tb09.v4.0092	0	0	0	1	0	0	0	0	0	0	0	0	0	0	0	0	0	0	0	0	0	0	0	0	0
Tb09.v4.0093	0	0	0	0	0	0	0	0	0	0	0	0	0	0	0	0	0	0	0	0	0	0	0	0	0
Tb09.v4.0094	0	0	0	0	0	0	0	0	0	0	0	0	0	0	0	0	0	0	0	0	0	0	0	0	0
Tb09.v4.0095	0	0	0	0	0	0	0	0	0	0	0	0	0	0	0	0	0	0	0	0	0	0	0	0	0
Tb09.v4.0096	0	0	0	0	0	0	0	0	0	0	0	0	0	0	0	0	0	0	0	0	0	0	0	0	0
Tb09.v4.0097	0	0	0	0	0	0	0	0	0	0	0	0	0	0	0	0	0	0	0	0	0	0	0	0	0
Tb09.v4.0098	0	0	0	0	0	0	0	0	0	0	0	0	0	0	0	0	0	0	0	0	0	0	0	0	0
Tb09.v4.0099	0	0	0	0	0	0	0	0	0	0	0	0	0	0	0	0	0	0	0	0	0	0	0	0	0
Tb09.v4.0100	0	0	0	0	0	0	0	0	0	0	0	0	0	0	0	0	0	0	0	0	0	0	0	0	0
Tb09.v4.0101	0	0	0	0	0	0	0	0	0	0	0	1	0	0	0	0	0	0	0	0	0	0	0	0	0
Tb09.v4.0102	0	0	0	0	0	0	0	0	0	0	0	0	0	0	0	0	0	0	0	0	0	0	0	0	0
Tb09.v4.0103	0	0	0	0	0	0	0	0	0	0	0	0	0	0	0	0	0	0	0	0	0	0	0	0	0
Tb09.v4.0104	12	14	4	21	0	0	0	0	3	0	0	1	0	1	0	1	0	0	3	0	0	0	1	0	0
Tb09.v4.0105	52	54	27	92	3	18	1	0	22	2	0	2	0	2	5	2	1	8	6	1	1	0	1	7	1
Tb09.v4.0106	84	87	102	114	0	1	0	0	3	0	0	4	1	2	3	0	0	4	2	0	0	0	0	4	0
Tb09.v4.0107	251	270	153	448	2	17	1	1	33	2	1	3	3	4	10	3	0	6	7	0	2	2	4	4	3
Tb09.v4.0108	88	96	57	126	4	9	0	2	15	4	1	8	2	8	7	8	8	6	11	2	0	4	0	5	0
Tb09.v4.0109	326	215	534	997	3	39	0	4	49	5	2	9	4	5	36	6	8	18	19	1	0	0	4	21	5
Tb09.v4.0110	198	212	248	471	1	4	0	0	18	1	0	1	2	2	4	0	2	4	6	0	0	0	2	7	0
Tb09.v4.0111	0	0	0	0	0	0	0	0	0	0	0	0	0	0	0	0	0	0	0	0	0	0	0	0	0
Tb09.v4.0112	0	0	0	0	0	0	0	0	0	0	0	0	0	0	0	0	0	0	0	0	0	0	0	0	0
Tb09.v4.0113	0	0	0	0	0	0	0	0	0	0	0	0	0	0	0	0	0	0	0	0	0	0	0	0	0
Tb09.v4.0114	0	0	0	0	0	0	0	0	0	0	0	0	0	0	0	0	0	0	0	0	0	0	0	0	0
Tb09.v4.0115	0	0	0	0	0	0	0	0	0	0	0	0	0	0	0	0	0	0	0	0	0	0	0	0	0
Tb09.v4.0116	0	0	0	0	0	0	0	0	0	0	0	0	0	0	0	0	0	0	0	0	0	0	0	0	0
Tb09.v4.0117	0	0	0	0	0	0	0	0	0	0	0	0	0	0	0	0	0	0	0	0	0	0	0	0	0
Tb09.v4.0118	0	0	0	0	0	0	0	0	0	0	0	0	0	0	0	0	0	0	0	0	0	0	0	0	0
Tb09.v4.0119	1	0	0	0	0	0	0	0	0	0	0	0	0	0	0	0	0	0	0	0	0	0	0	0	0
Tb09.v4.0120	0	0	0	0	0	0	0	0	0	0	0	0	0	0	0	0	0	0	0	0	0	0	0	0	0
Tb09.v4.0121	0	0	0	0	0	0	0	0	0	0	0	0	0	0	0	0	0	0	0	0	0	0	0	0	0
Tb09.v4.0122	0	0	0	0	0	0	0	0	0	0	0	0	0	0	0	0	0	0	0	0	0	0	0	0	0
Tb09.v4.0123	0	0	0	0	0	0	0	0	0	0	0	0	0	0	0	0	0	0	0	0	0	0	0	0	0
Tb09.v4.0124	0	0	0	0	0	0	0	0	0	0	0	0	0	0	0	0	0	0	0	0	0	0	0	0	0
Tb09.v4.0125	0	0	0	0	0	0	0	0	0	0	0	0	0	0	0	0	0	0	0	0	0	0	0	0	0
Tb09.v4.0126	3	0	0	0	0	0	0	0	0	0	0	0	0	0	0	0	0	0	0	0	0	0	0	0	0
Tb09.v4.0127	0	1	0	0	0	0	0	0	0	0	0	0	0	0	0	0	0	0	0	0	0	0	0	0	0
Tb09.v4.0128	0	1	0	0	0	0	0	0	0	0	0	0	0	0	0	0	0	0	0	0	0	0	0	0	0
Tb09.v4.0129	2	0	2	0	0	0	0	0	0	0	0	0	0	0	0	0	0	0	0	0	0	0	0	0	0
Tb09.v4.0130	0	0	0	0	0	0	0	0	0	0	0	0	0	0	0	0	0	0	0	0	0	0	0	0	0
Tb09.v4.0131	0	0	0	0	0	0	0	0	0	0	0	0	0	0	0	0	0	0	0	0	0	0	0	0	0
Tb09.v4.0132	7	8	3	8	0	0	0	0	0	0	0	0	0	0	1	0	0	0	0	0	0	0	0	0	0
Tb09.v4.0133	0	0	0	1	0	0	0	0	0	0	0	0	0	0	0	0	0	0	0	0	0	0	0	0	0
Tb09.v4.0134	0	0	0	0	0	0	0	0	0	0	0	0	0	0	0	0	0	0	0	0	0	0	0	0	0
Tb09.v4.0135	1	0	0	0	0	0	0	0	0	0	0	0	0	0	0	0	0	0	0	0	0	0	0	0	0
Tb09.v4.0136	1	0	0	0	0	0	0	0	0	0	0	0	0	0	0	0	0	0	0	0	0	0	0	0	0
Tb09.v4.0137	0	0	0	0	0	0	0	0	0	0	0	0	0	0	0	0	0	0	0	0	0	0	0	0	0
Tb09.v4.0138	0	1	0	0	0	0	0	0	0	0	0	0	0	0	0	0	0	0	0	0	0	0	0	0	0
Tb09.v4.0139	0	0	1	0	0	0	0	0	0	0	0	0	0	0	0	0	0	0	0	0	0	0	0	0	0
Tb09.v4.0140	0	0	0	0	0	0	0	0	0	0	0	0	0	0	0	0	0	0	0	0	0	0	0	0	0
Tb09.v4.0141	0	0	0	0	0	0	0	0	0	0	0	0	0	0	0	0	0	0	0	0	0	0	0	0	0
Tb09.v4.0142	1	1	0	0	0	0	0	0	0	0	0	0	0	0	0	0	0	0	0	0	0	0	0	0	0
Tb09.v4.0143	3	9	8	13	1	0	0	0	1	1	0	0	0	0	0	0	0	0	1	0	0	0	0	2	0
Tb09.v4.0144	0	0	0	0	0	0	0	0	0	0	0	0	0	0	0	0	0	0	0	0	0	0	0	0	0
Tb09.v4.0145	0	0	0	0	0	0	0	0	0	0	0	0	0	0	0	0	0	0	0	0	0	0	0	0	0
Tb09.v4.0146	800	697	564	943	4	95	3	4	158	18	7	40	28	94	74	49	61	46	88	18	23	8	20	81	5
Tb09.v4.0147	862	807	622	1023	8	95	7	0	178	25	3	44	26	73	76	59	52	56	77	13	32	9	29	79	7
Tb09.v4.0148	562	516	379	578	6	46	1	1	91	7	3	23	13	48	60	26	39	31	51	6	17	5	10	52	4
Tb09.v4.0149	639	579	431	733	4	55	1	1	126	12	2	38	16	52	53	31	37	39	37	6	11	4	13	46	6
Tb09.v4.0150	0	0	0	1	0	0	0	0	0	0	0	0	0	0	0	0	0	0	0	0	0	0	0	0	0
Tb09.v4.0151	240	129	246	645	0	0	0	0	6	0	0	4	0	1	4	0	0	5	1	0	0	0	0	0	0
Tb09.v4.0152	43	18	4	13	0	5	0	0	4	0	0	0	0	1	1	0	1	4	0	0	0	0	0	0	0
Tb09.v4.0153	107	63	68	137	0	8	0	0	28	1	2	5	1	5	12	2	1	8	12	2	2	1	1	12	1
Tb09.v4.0154	365	293	128	350	0	6	0	0	5	0	1	2	1	1	2	2	2	7	3	0	0	0	10	11	3
Tb09.v4.0155	0	0	0	0	0	0	0	0	0	0	0	0	0	0	0	0	0	0	0	0	0	0	0	0	0
Tb09.v4.0156	0	0	0	1	0	0	0	0	0	0	0	0	0	0	0	0	0	0	0	0	0	0	0	0	0
Tb09.v4.0157	0	0	0	0	0	0	0	0	0	0	0	0	0	0	0	0	0	0	0	0	0	0	0	0	0
Tb09.v4.0158	0	1	0	0	0	0	0	0	0	0	0	0	0	0	0	0	0	0	0	0	0	0	0	0	0
Tb09.v4.0159	0	0	0	0	0	0	0	0	0	0	0	0	0	0	0	0	0	0	0	0	0	0	0	0	0
Tb09.v4.0160	7	1	0	0	0	0	0	0	0	0	0	0	0	0	0	0	0	0	0	0	0	0	0	0	0
Tb09.v4.0161	0	0	0	0	0	0	0	0	0	0	0	0	0	0	0	0	0	0	0	0	0	0	0	0	0
Tb09.v4.0162	0	0	0	0	0	0	0	0	0	0	0	0	0	0	0	0	0	0	0	0	0	0	0	0	0
Tb09.v4.0163	0	0	0	0	0	0	0	0	0	0	0	0	0	0	0	0	0	0	0	0	0	0	0	0	0
Tb09.v4.0164	0	0	0	0	0	0	0	0	0	0	0	0	0	0	0	0	0	0	0	0	0	0	0	0	0
Tb09.v4.0165	0	0	0	0	0	0	0	0	0	0	0	0	0	0	0	0	0	0	0	0	0	0	0	0	0
Tb09.v4.0166	0	0	0	0	0	0	0	0	0	0	0	0	0	0	0	0	0	0	0	0	0	0	0	0	0
Tb09.v4.0167	0	0	0	0	0	0	0	0	0	0	0	0	0	0	0	0	0	0	0	0	0	0	0	0	0
Tb09.v4.0168	3	1	0	0	0	0	0	0	0	0	0	0	0	0	0	0	0	0	0	0	0	0	0	0	0
Tb09.v4.0169	0	0	0	0	0	0	0	0	0	0	0	0	0	0	0	0	0	0	0	0	0	0	0	0	0
Tb09.v4.0170	0	0	1	1	0	0	0	0	0	0	0	0	0	0	0	0	0	0	0	0	0	0	0	0	0
Tb09.v4.0171	1	0	0	0	0	0	0	0	0	0	0	0	0	0	0	0	0	0	0	0	0	0	0	0	0
Tb09.v4.0172	1	1	0	0	0	0	0	0	0	0	0	0	0	0	0	0	0	0	0	0	0	0	0	0	0
Tb09.v4.0173	3	0	0	0	0	0	0	0	0	0	0	0	0	0	0	0	0	0	0	0	0	0	0	0	0
Tb09.v4.0174	0	0	0	0	0	0	0	0	0	0	0	0	0	0	0	0	0	0	0	0	0	0	0	0	0
Tb09.v4.0175	3	0	0	0	0	0	0	0	0	0	0	0	0	0	0	0	0	0	0	0	0	0	0	0	0
Tb09.v4.0176	0	0	0	0	0	0	0	0	0	0	0	0	0	0	0	0	0	0	0	0	0	0	0	0	0
Tb09.v4.0177	0	0	0	0	0	0	0	0	0	0	0	0	0	0	0	0	0	0	0	0	0	0	0	0	0
Tb09.v4.0178	3	0	0	0	0	0	0	0	0	0	0	0	0	0	0	0	0	0	0	0	0	0	0	0	1
Tb09.v4.0179	0	0	0	0	0	0	0	0	0	0	0	0	0	0	0	0	0	0	0	0	0	0	0	0	0
Tb09.v4.0180	0	0	0	0	0	0	0	0	0	0	0	0	0	0	0	0	0	0	0	0	0	0	0	0	0
Tb09.v4.0181	0	0	0	0	0	0	0	0	0	0	0	0	0	0	0	0	0	0	0	0	0	0	0	0	0
Tb09.v4.0182	0	0	0	0	0	0	0	0	0	0	0	0	0	0	0	0	0	0	0	0	0	0	0	0	0
Tb09.v4.0183	0	1	0	0	0	0	0	0	0	0	0	0	0	0	0	0	0	0	0	0	0	0	0	0	0
Tb09.v4.0184	0	0	0	0	0	0	0	0	0	0	0	0	0	0	0	0	0	0	0	0	0	0	0	0	0
Tb09.v4.0185	0	0	0	0	0	0	0	0	0	0	0	0	0	0	0	0	0	0	0	0	0	0	0	0	0
Tb09.v4.0186	0	0	0	0	0	0	0	0	0	0	0	0	0	0	0	0	0	0	0	0	0	0	0	0	0
Tb09.v4.0187	0	0	0	0	0	0	0	0	0	0	0	0	0	0	0	0	0	0	0	0	0	0	0	0	0
Tb09.v4.0188	0	0	0	0	0	0	0	0	0	0	0	0	0	0	0	0	0	0	0	0	0	0	0	0	0
Tb09.v4.0189	0	0	0	0	0	0	0	0	0	0	0	0	0	0	0	0	0	0	0	0	0	0	0	0	0
Tb09.v4.0190	0	0	0	0	0	0	0	0	0	0	0	0	0	0	0	0	0	0	0	0	0	0	0	0	0
Tb09.v4.0191	1	0	0	0	0	0	0	0	0	0	0	0	0	0	0	0	0	0	0	0	0	0	0	0	0
Tb09.v4.0192	0	0	0	0	0	0	0	0	0	0	0	0	0	0	0	0	0	0	0	0	0	0	0	0	0
Tb09.v4.0193	0	0	0	0	0	0	0	0	0	0	0	0	0	0	0	0	0	0	0	0	0	0	0	0	0
Tb09.v4.0194	0	0	0	0	0	0	0	0	0	0	0	0	0	0	0	0	0	0	0	0	0	0	0	0	0
Tb09.v4.0195	0	0	0	0	0	0	0	0	0	0	0	0	0	0	0	0	0	0	0	0	0	0	0	0	0
Tb09.v4.0196	2	0	0	0	0	0	0	0	0	0	0	0	0	0	0	0	0	0	0	0	0	0	0	0	0
Tb09.v4.0197	0	0	0	0	0	0	0	0	0	0	0	0	0	0	0	0	0	0	0	0	0	0	0	0	0
Tb09.v4.0198	0	0	0	0	0	0	0	0	0	0	0	0	0	0	0	0	0	0	0	0	0	0	0	0	0
Tb09.v4.0199	0	0	0	0	0	0	0	0	0	0	0	0	0	0	0	0	0	0	0	0	0	0	0	0	0
Tb09.v4.0200	4	0	0	0	0	0	0	0	0	0	0	0	0	0	0	0	0	0	0	0	0	0	0	0	0
Tb09.v4.0201	798	526	247	590	0	5	0	0	7	0	0	3	0	1	4	0	2	5	1	0	0	0	2	19	0
Tb09.v4.0202	0	0	0	0	0	0	0	0	0	0	0	0	0	0	0	0	0	0	0	0	0	0	0	0	0
Tb09.v4.0203	0	0	0	0	0	0	0	0	0	0	0	0	0	0	0	0	0	0	0	0	0	0	0	0	0
Tb09.v4.0204	12	3	0	0	0	0	0	0	0	0	0	0	0	0	0	0	0	0	0	0	0	0	0	0	0
Tb09.v4.0205	0	0	0	0	0	0	0	0	0	0	0	0	0	0	0	0	0	0	0	0	0	0	0	0	0
Tb09.v4.0206	0	0	0	0	0	0	0	0	0	0	0	0	0	0	0	0	0	0	0	0	0	0	0	0	0
Tb09.v4.0207	7	0	0	0	0	0	0	0	0	0	0	0	0	0	0	0	0	0	0	0	0	0	0	0	0
Tb09.v4.0208	0	0	0	0	0	0	0	0	0	0	0	0	0	0	0	0	0	0	0	0	0	0	0	0	0
Tb09.v4.0209	0	0	0	0	0	0	0	0	0	0	0	0	0	0	0	0	0	0	0	0	0	0	0	0	0
Tb10.v4.0032	207	214	36	276	0	9	0	0	16	0	1	4	2	2	7	1	6	6	5	0	0	0	3	8	1
Tb10.v4.0033	95	240	199	722	4	16	3	2	33	4	2	5	8	12	13	10	6	16	35	3	1	3	1	8	0
Tb10.v4.0034	567	457	572	725	4	48	2	5	87	7	2	15	7	7	23	16	15	37	32	7	3	4	12	29	4
Tb10.v4.0035	1698	1565	777	854	10	141	4	6	340	24	13	73	16	53	60	40	59	125	184	35	28	50	33	72	23
Tb10.v4.0036	977	693	660	665	4	85	3	6	143	5	4	28	8	24	24	12	26	51	63	3	6	6	16	35	4
Tb10.v4.0037	1743	2057	2023	3001	20	305	20	15	551	40	36	158	50	96	128	79	83	178	299	17	10	6	40	66	11
Tb10.v4.0038	1748	1818	1263	1250	16	132	16	5	224	22	7	82	22	46	56	36	28	85	131	7	5	5	23	38	25
Tb10.v4.0039	1989	1484	1347	1931	18	240	21	21	397	29	30	102	25	68	86	62	78	119	210	26	18	11	21	84	16
Tb10.v4.0040	1381	1164	941	566	5	132	4	4	181	13	5	56	16	27	72	31	26	114	100	11	8	10	25	53	11
Tb10.v4.0041	1526	1125	1112	1523	12	131	5	13	239	23	29	53	19	46	57	39	47	94	134	8	10	5	25	83	8
Tb10.v4.0042	37	24	9	33	0	4	0	0	2	0	0	2	0	0	0	0	1	0	0	0	0	0	0	1	0
Tb10.v4.0043	874	555	553	776	9	118	7	7	209	15	7	50	15	41	39	26	27	75	108	7	6	11	17	48	15
Tb10.v4.0044	930	790	679	1550	18	81	8	9	181	7	23	55	10	44	56	31	36	41	93	6	9	9	9	23	2
Tb10.v4.0045	2516	1262	2126	2758	30	338	16	18	496	45	19	137	53	53	108	63	61	180	278	16	11	13	30	76	26
Tb10.v4.0046	944	861	734	1076	5	88	7	4	162	14	2	51	14	29	38	27	25	49	105	10	7	9	18	32	1
Tb10.v4.0047	1	0	0	0	0	0	0	0	0	0	0	0	0	0	0	0	0	0	0	0	0	0	0	0	0
Tb10.v4.0048	2	0	0	0	0	0	0	0	0	0	0	0	0	0	0	0	0	0	0	0	0	0	0	0	0
Tb10.v4.0049	0	0	0	0	0	0	0	0	0	0	0	0	0	0	0	0	0	0	0	0	0	0	0	0	0
Tb10.v4.0050	1	1	0	0	0	0	0	0	0	0	0	0	0	0	0	0	0	0	0	0	0	0	0	0	0
Tb10.v4.0051	0	0	0	0	0	0	0	0	0	0	0	0	0	0	0	0	0	0	0	0	0	0	0	0	0
Tb10.v4.0052	470	1070	695	4840	12	245	16	30	653	66	39	133	48	87	117	75	85	102	324	14	7	2	7	10	4
Tb10.v4.0053	558	1297	959	6239	3	192	20	25	547	60	31	103	35	73	124	75	53	84	255	4	2	2	4	7	0
Tb10.v4.0054	44	29	1	2	0	0	0	0	0	0	0	0	0	0	0	0	0	0	0	0	0	0	0	0	0
Tb10.v4.0055	0	0	0	0	0	0	0	0	0	0	0	0	0	0	0	0	0	0	0	0	0	0	0	0	0
Tb10.v4.0056	17	3	1	0	0	0	0	0	0	0	0	0	0	0	0	0	0	0	0	0	0	0	0	0	0
Tb10.v4.0057	0	0	0	0	0	0	0	0	0	0	0	0	0	0	0	0	0	0	0	0	0	0	0	0	0
Tb10.v4.0058	0	0	1	0	0	0	0	0	0	0	0	0	0	0	0	0	0	0	0	0	0	0	0	0	0
Tb10.v4.0059	0	0	0	0	0	0	0	0	0	0	0	0	0	0	0	0	0	0	0	0	0	0	0	0	0
Tb10.v4.0060	0	0	0	0	0	0	0	0	0	0	0	0	0	0	0	0	0	0	0	0	0	0	0	0	0
Tb10.v4.0061	9	0	0	5	0	0	0	0	0	0	0	0	0	0	0	0	0	0	0	0	0	0	0	0	0
Tb10.v4.0062	0	0	0	0	0	0	0	0	0	0	0	0	0	0	0	0	0	0	0	0	0	0	0	0	0
Tb10.v4.0063	0	0	0	0	0	0	0	0	0	0	0	0	0	0	0	0	0	0	0	0	0	0	0	0	0
Tb10.v4.0064	1	1	0	0	0	0	0	0	0	0	0	0	0	0	0	0	0	0	0	0	0	0	0	0	0
Tb10.v4.0065	0	0	0	0	0	0	0	0	0	0	0	0	0	0	0	0	0	0	0	0	0	0	0	0	0
Tb10.v4.0066	5	0	0	1	0	0	0	0	0	0	0	0	0	0	0	0	0	0	0	0	0	0	0	0	0
Tb10.v4.0067	0	0	0	0	0	0	0	0	0	0	0	0	0	0	0	0	0	0	0	0	0	0	0	0	0
Tb10.v4.0068	0	0	0	0	0	0	0	0	0	0	0	0	0	0	0	0	0	0	0	0	0	0	0	0	0
Tb10.v4.0069	0	0	0	0	0	0	0	0	0	0	0	0	0	0	0	0	0	0	0	0	0	0	0	0	0
Tb10.v4.0070	2	0	0	0	0	0	0	0	0	0	0	0	0	0	0	0	0	0	0	0	0	0	0	0	0
Tb10.v4.0071	0	0	0	0	0	0	0	0	0	0	0	0	0	0	0	0	0	0	0	0	0	0	0	0	0
Tb10.v4.0072	0	0	0	0	0	0	0	0	0	0	0	0	0	0	0	0	0	0	0	0	0	0	0	0	0
Tb10.v4.0073	0	1	0	0	0	0	0	0	0	0	0	0	0	0	0	0	0	0	0	0	0	0	0	0	0
Tb10.v4.0074	0	0	0	0	0	0	0	0	0	0	0	0	0	0	0	0	0	0	0	0	0	0	0	0	0
Tb10.v4.0075	1	0	0	0	0	0	0	0	0	0	0	0	0	0	0	0	0	0	0	0	0	0	0	0	0
Tb10.v4.0076	14	3	0	0	0	0	0	0	0	0	0	0	0	0	0	0	0	0	0	0	0	0	0	0	0
Tb10.v4.0077	0	0	0	0	0	0	0	0	0	0	0	0	0	0	0	0	0	0	0	0	0	0	0	0	0
Tb10.v4.0078	1	2	0	0	0	0	0	0	0	0	0	0	0	0	0	0	0	0	0	0	0	0	0	0	0
Tb10.v4.0079	1	0	0	0	0	0	0	0	0	0	0	0	0	0	0	0	0	0	0	0	0	0	0	0	0
Tb10.v4.0080	0	0	0	0	0	0	0	0	0	0	0	0	0	0	0	0	0	0	0	0	0	0	0	0	0
Tb10.v4.0081	0	0	0	0	0	0	0	0	0	0	0	0	0	0	0	0	0	0	0	0	0	0	0	0	0
Tb10.v4.0082	0	0	0	0	0	0	0	0	0	0	0	0	0	0	0	0	0	0	0	0	0	0	0	0	0
Tb10.v4.0083	0	0	0	0	0	0	0	0	0	0	0	0	0	0	0	0	0	0	0	0	0	0	0	0	0
Tb10.v4.0084	98	30	12	43	0	0	0	0	0	0	0	0	0	0	0	0	0	0	2	0	0	0	0	0	0
Tb10.v4.0085	0	0	0	0	0	0	0	0	0	0	0	0	0	0	0	0	0	0	0	0	0	0	0	0	0
Tb10.v4.0086	0	0	0	0	0	0	0	0	0	0	0	0	0	0	0	0	0	0	0	0	0	0	0	0	0
Tb10.v4.0087	0	0	0	0	0	0	0	0	0	0	0	0	0	0	0	0	0	0	0	0	0	0	0	0	0
Tb10.v4.0088	17	0	0	0	0	0	0	0	0	0	0	0	0	0	0	0	0	0	0	0	0	0	0	0	0
Tb10.v4.0089	1	0	0	0	0	0	0	0	0	0	0	0	0	0	0	0	0	0	0	0	0	0	0	0	0
Tb10.v4.0090	39	35	15	29	0	0	0	0	0	0	0	1	0	0	0	0	0	0	1	0	0	0	0	1	0
Tb10.v4.0091	0	0	0	0	0	0	0	0	0	0	0	0	0	0	0	0	0	0	0	0	0	0	0	0	0
Tb10.v4.0092	0	0	0	0	0	0	0	0	0	0	0	0	0	0	0	0	0	0	0	0	0	0	0	0	0
Tb10.v4.0093	0	0	0	0	0	0	0	0	0	0	0	0	0	0	0	0	0	0	0	0	0	0	0	0	0
Tb10.v4.0094	5	1	0	0	0	0	0	0	0	0	0	0	0	0	0	0	0	0	0	0	0	0	0	0	0
Tb10.v4.0095	0	0	0	0	0	0	0	0	0	0	0	0	0	0	0	0	0	0	0	0	0	0	0	0	0
Tb10.v4.0096	0	0	0	0	0	0	0	0	0	0	0	0	0	0	0	0	0	0	0	0	0	0	0	0	0
Tb10.v4.0097	0	0	0	0	0	0	0	0	0	0	0	0	0	0	0	0	0	0	0	0	0	0	0	0	0
Tb10.v4.0098	0	0	0	0	0	0	0	0	0	0	0	0	0	0	0	0	0	0	0	0	0	0	0	0	0
Tb10.v4.0099	0	0	0	0	0	0	0	0	0	0	0	0	0	0	0	0	0	0	0	0	0	0	0	0	0
Tb10.v4.0100	7	0	0	0	0	0	0	0	0	0	0	0	0	0	0	0	0	0	0	0	0	0	0	0	0
Tb10.v4.0101	1086	915	159	314	0	0	0	0	0	0	0	0	0	0	0	0	0	0	0	0	0	0	0	0	0
Tb10.v4.0102	0	0	0	0	0	0	0	0	0	0	0	0	0	0	0	0	0	0	0	0	0	0	0	0	0
Tb10.v4.0103	0	1	0	0	0	0	0	0	0	0	0	0	0	0	0	0	0	0	0	0	0	0	0	0	0
Tb10.v4.0104	6	0	0	0	0	0	0	0	0	0	0	0	0	0	0	0	0	0	0	0	0	0	0	0	0
Tb10.v4.0105	1	0	0	0	0	0	0	0	0	0	0	0	0	0	0	0	0	0	0	0	0	0	0	0	0
Tb10.v4.0106	0	1	1	0	0	0	0	0	0	0	0	0	0	0	0	0	0	0	0	0	0	0	0	0	0
Tb10.v4.0107	1	0	0	0	0	0	0	0	0	0	0	0	0	0	0	0	0	0	0	0	0	0	0	0	0
Tb10.v4.0108	0	0	0	0	0	0	0	0	0	0	0	0	0	0	0	0	0	0	0	0	0	0	0	0	0
Tb10.v4.0109	0	0	0	0	0	0	0	0	0	0	0	0	0	0	0	0	0	0	0	0	0	0	0	0	0
Tb10.v4.0110	1	0	0	0	0	0	0	0	0	0	0	0	0	0	0	0	0	0	1	0	0	0	0	0	0
Tb10.v4.0111	0	0	0	0	0	0	0	0	0	0	0	0	0	0	0	0	0	0	0	0	0	0	0	0	0
Tb10.v4.0112	0	0	0	0	0	0	0	0	0	0	0	0	0	0	0	0	0	0	0	0	0	0	0	0	0
Tb10.v4.0113	0	0	0	0	0	0	0	0	0	0	0	0	0	0	0	0	0	0	0	0	0	0	0	0	0
Tb10.v4.0114	1	0	0	0	0	0	0	0	0	0	0	0	0	0	0	0	0	0	0	0	0	0	0	0	0
Tb10.v4.0115	0	0	0	0	0	0	0	0	0	0	0	0	0	0	0	0	0	0	0	0	0	0	0	0	0
Tb10.v4.0116	2	0	0	0	0	0	0	0	0	0	0	0	0	0	0	0	0	0	0	0	0	0	0	0	0
Tb10.v4.0117	8	1	0	4	0	0	0	0	0	0	0	0	0	0	0	0	0	0	0	0	0	0	0	0	0
Tb10.v4.0118	0	0	0	0	0	0	0	0	0	0	0	0	0	0	0	0	0	0	0	0	0	0	0	0	0
Tb10.v4.0119	0	0	0	0	0	0	0	0	0	0	0	0	0	0	0	0	0	0	0	0	0	0	0	0	0
Tb10.v4.0120	0	0	0	0	0	0	0	0	0	0	0	0	0	0	0	0	0	0	0	0	0	0	0	0	0
Tb10.v4.0121	0	0	0	0	0	0	0	0	0	0	0	0	0	0	0	0	0	0	0	0	0	0	0	0	0
Tb10.v4.0122	0	0	0	0	0	0	0	0	0	0	0	0	0	0	0	0	0	0	0	0	0	0	0	0	0
Tb10.v4.0123	2	2	0	0	0	0	0	0	0	0	0	0	0	0	0	0	0	0	0	0	0	0	0	0	0
Tb10.v4.0124	0	1	0	1	0	0	0	0	1	0	0	0	0	0	0	0	0	1	0	0	0	0	0	0	0
Tb10.v4.0125	0	0	0	0	0	0	0	0	0	0	0	0	0	0	0	0	0	0	0	0	0	0	0	0	0
Tb10.v4.0126	3	0	0	0	0	0	0	0	0	0	0	0	0	0	0	0	0	0	0	0	0	0	0	0	0
Tb10.v4.0127	1	0	0	0	0	0	0	0	0	0	0	0	0	0	0	0	0	0	0	0	0	0	0	0	0
Tb10.v4.0128	836	253	75	150	2	18	2	0	6	2	1	5	3	19	5	15	13	9	10	2	2	3	2	7	0
Tb10.v4.0129	724	254	83	230	3	9	1	1	11	4	2	10	2	15	5	7	9	6	16	3	2	0	3	4	5
Tb10.v4.0130	0	1	4	2	0	0	0	0	2	0	0	1	0	0	0	0	0	0	1	0	0	0	0	0	0
Tb10.v4.0131	0	0	0	0	0	0	0	0	0	0	0	0	0	0	0	0	0	0	0	0	0	0	0	0	0
Tb10.v4.0132	0	0	0	0	0	0	0	0	0	0	0	0	0	0	0	0	0	0	0	0	0	0	0	0	0
Tb10.v4.0133	0	0	0	0	0	0	0	0	0	0	0	0	0	0	0	0	0	0	0	0	0	0	0	0	0
Tb10.v4.0134	4	3	0	0	0	0	0	0	0	0	0	0	0	0	0	0	0	0	0	0	0	0	0	0	0
Tb10.v4.0135	0	0	0	0	0	0	0	0	0	0	0	0	0	0	0	0	0	0	0	0	0	0	0	0	0
Tb10.v4.0136	2	0	0	0	0	0	0	0	0	0	0	0	0	0	0	0	0	0	0	0	0	0	0	0	0
Tb10.v4.0137	0	1	0	0	0	0	0	0	0	0	0	0	0	0	0	0	0	0	0	0	0	0	0	0	0
Tb10.v4.0138	13	5	1	5	0	0	0	0	0	0	0	0	0	0	0	0	0	0	0	0	0	0	0	0	0
Tb10.v4.0139	3	0	0	0	0	0	0	0	0	0	0	0	0	0	0	0	0	0	0	0	0	0	0	0	0
Tb10.v4.0140	3	1	0	0	0	0	0	0	0	0	0	0	0	0	0	0	0	0	0	0	0	0	0	0	0
Tb10.v4.0141	22	7	0	6	0	0	0	0	0	0	0	0	0	0	0	0	0	0	0	0	0	0	0	0	0
Tb10.v4.0142	5	0	0	1	0	0	0	0	0	0	0	0	0	0	0	0	0	0	0	0	0	0	0	0	0
Tb10.v4.0143	0	0	0	0	0	0	0	0	0	0	0	0	0	0	0	0	0	0	0	0	0	0	0	0	0
Tb10.v4.0144	0	0	0	0	0	0	0	0	0	0	0	0	0	0	0	0	0	0	0	0	0	0	0	0	0
Tb10.v4.0145	3	0	0	0	0	0	0	0	0	0	0	0	0	0	0	0	0	0	0	0	0	0	0	0	0
Tb10.v4.0146	1	0	0	0	0	0	0	0	0	0	0	0	0	0	0	0	0	0	0	0	0	0	0	0	0
Tb10.v4.0147	1	0	0	0	0	0	0	0	0	0	0	0	0	0	0	0	0	0	0	0	0	0	0	0	0
Tb10.v4.0148	0	1	0	0	0	0	0	0	0	0	0	0	0	0	0	0	0	0	0	0	0	0	0	0	0
Tb10.v4.0149	0	1	0	0	0	0	0	0	0	0	0	0	0	0	0	0	0	0	0	0	0	0	0	0	0
Tb10.v4.0150	1	0	0	0	0	0	0	0	0	0	0	0	0	0	0	0	0	0	0	0	0	0	0	0	0
Tb10.v4.0151	1	0	0	0	0	0	0	0	0	0	0	0	0	0	0	0	0	0	0	0	0	0	0	0	0
Tb10.v4.0152	0	0	0	0	0	0	0	0	0	0	0	0	0	0	0	0	0	0	0	0	0	0	0	0	0
Tb10.v4.0153	1	1	0	0	0	0	0	0	0	0	0	0	0	0	0	0	0	0	0	0	0	0	0	0	0
Tb10.v4.0154	0	0	0	0	0	0	0	0	0	0	0	0	0	0	0	0	0	0	0	0	0	0	0	0	0
Tb10.v4.0155	0	0	0	0	0	0	0	0	0	0	0	0	0	0	0	0	0	0	0	0	0	0	0	0	0
Tb10.v4.0156	0	0	0	0	0	0	0	0	0	0	0	0	0	0	0	0	0	0	0	0	0	0	0	0	0
Tb10.v4.0157	0	0	0	0	0	0	0	0	0	0	0	0	0	0	0	0	0	0	0	0	0	0	0	0	0
Tb10.v4.0158	8	11	0	0	0	0	0	0	0	0	0	0	0	0	0	0	0	0	0	0	0	0	0	0	0
Tb10.v4.0159	0	0	1	0	0	0	0	0	0	0	0	0	0	0	0	0	0	0	0	0	0	0	0	0	0
Tb10.v4.0160	10	1	0	1	0	0	0	0	0	0	0	0	0	0	0	0	0	0	1	0	0	0	0	0	0
Tb10.v4.0161	16	3	1	0	0	0	0	0	0	0	0	0	0	0	0	0	0	0	0	0	0	0	0	0	0
Tb10.v4.0162	1	0	0	1	0	0	0	0	0	0	0	0	0	0	0	0	0	0	1	0	0	0	0	0	0
Tb10.v4.0163	7819	9710	2821	597	0	0	0	0	0	0	0	0	0	0	0	0	0	0	0	0	0	0	0	0	0
Tb10.v4.0164	14	8	0	0	0	0	0	0	0	0	0	0	0	0	0	0	0	0	0	0	0	0	0	0	0
Tb10.v4.0165	0	0	0	0	0	0	0	0	0	0	0	0	0	0	0	0	0	0	0	0	0	0	0	0	0
Tb10.v4.0166	0	1	0	0	0	0	0	0	0	0	0	0	0	0	0	0	0	0	1	0	0	0	0	0	0
Tb10.v4.0167	4	0	0	0	0	0	0	0	0	0	0	0	0	0	0	0	0	0	1	0	0	0	0	0	0
Tb10.v4.0168	6	2	0	2	0	0	0	0	0	0	0	0	0	0	0	0	0	0	0	0	0	0	1	0	0
Tb10.v4.0169	10	2	1	0	0	0	0	0	0	0	0	0	0	0	0	0	0	0	1	0	0	0	0	0	0
Tb10.v4.0170	0	0	0	0	0	0	0	0	0	0	0	0	0	0	0	0	0	0	0	0	0	0	0	0	0
Tb10.v4.0171	0	0	0	0	0	0	0	0	0	0	0	0	0	0	0	0	0	0	0	0	0	0	0	0	0
Tb10.v4.0172	0	0	0	0	0	0	0	0	0	0	0	0	0	0	0	0	0	0	0	0	0	0	0	0	0
Tb10.v4.0173	0	0	0	0	0	0	0	0	0	0	0	0	0	0	0	0	0	0	0	0	0	0	0	0	0
Tb10.v4.0174	1	0	0	0	0	0	0	0	0	0	0	0	0	0	0	0	0	0	0	0	0	0	0	0	0
Tb10.v4.0175	3	0	0	1	0	0	0	0	0	0	0	0	0	0	0	0	0	0	0	0	0	0	0	0	0
Tb10.v4.0176	0	0	0	0	0	0	0	0	0	0	0	0	0	0	0	0	0	0	0	0	0	0	0	0	0
Tb10.v4.0177	0	0	0	0	0	0	0	0	0	0	0	0	0	0	0	0	0	0	0	0	0	0	0	0	0
Tb10.v4.0178	0	0	0	0	0	0	0	0	0	0	0	0	0	0	0	0	0	0	0	0	0	0	0	0	0
Tb10.v4.0179	6	0	0	0	0	0	0	0	0	0	0	0	0	0	0	0	0	0	0	0	0	0	0	0	0
Tb10.v4.0180	0	0	0	0	0	0	0	0	0	0	0	0	0	0	0	0	0	0	0	0	0	0	0	0	0
Tb10.v4.0181	1	0	0	0	0	0	0	0	0	0	0	0	0	0	0	0	0	0	0	0	0	0	0	0	0
Tb10.v4.0182	1	0	0	0	0	0	0	0	0	0	0	0	0	0	0	0	0	0	0	0	0	0	0	0	0
Tb10.v4.0183	2	1	0	1	0	0	0	0	0	0	0	0	0	0	0	0	0	0	0	0	0	0	0	0	0
Tb10.v4.0184	1	0	0	0	0	0	0	0	0	0	0	0	0	0	0	0	0	0	0	0	0	0	0	0	0
Tb10.v4.0185	7	0	1	0	0	0	0	0	0	0	0	0	0	0	0	0	0	1	0	0	0	0	0	0	0
Tb10.v4.0186	1	0	0	0	0	0	0	0	0	0	0	0	0	0	0	0	0	0	0	0	0	0	0	0	0
Tb10.v4.0187	3	0	0	2	0	0	0	0	0	0	0	0	0	0	0	0	0	0	0	0	0	0	0	0	0
Tb10.v4.0188	1	0	0	0	0	0	0	0	0	0	0	0	0	0	0	0	0	0	0	0	0	0	0	0	0
Tb10.v4.0189	9	0	0	0	0	0	0	0	0	0	0	0	0	0	0	0	0	0	0	0	0	0	0	0	0
Tb10.v4.0190	0	0	0	0	0	0	0	0	0	0	0	0	0	0	0	0	0	0	0	0	0	0	0	0	0
Tb10.v4.0191	0	0	0	0	0	0	0	0	0	0	0	0	0	0	0	0	0	0	0	0	0	0	0	0	0
Tb10.v4.0192	1	0	0	0	0	0	0	0	0	0	0	0	0	0	0	0	0	0	0	0	0	0	0	0	0
Tb10.v4.0193	1	0	0	0	0	0	0	0	0	0	0	0	0	0	0	0	0	0	0	0	0	0	0	0	0
Tb10.v4.0194	0	0	0	0	0	0	0	0	0	0	0	0	0	0	0	0	0	0	0	0	0	0	0	0	0
Tb10.v4.0195	0	0	0	0	0	0	0	0	0	0	0	0	0	0	0	0	0	0	0	0	0	0	0	0	0
Tb10.v4.0196	0	0	0	0	0	0	0	0	0	0	0	0	0	0	0	0	0	0	0	0	0	0	0	0	0
Tb10.v4.0197	0	0	0	0	0	0	0	0	0	0	0	0	0	0	0	0	0	0	0	0	0	0	0	0	0
Tb10.v4.0198	0	0	0	0	0	0	0	0	0	0	0	0	0	0	0	0	0	0	0	0	0	0	0	0	0
Tb10.v4.0199	0	1	0	0	0	0	0	0	0	0	0	0	0	0	0	0	0	0	0	0	0	0	0	0	0
Tb10.v4.0200	0	0	0	0	0	0	0	0	0	0	0	0	0	0	0	0	0	0	0	0	0	0	0	0	0
Tb10.v4.0201	0	0	0	0	0	0	0	0	0	0	0	0	0	0	0	0	0	0	0	0	0	0	0	0	0
Tb10.v4.0202	0	0	0	0	0	0	0	0	0	0	0	0	0	0	0	0	0	0	0	0	0	0	0	0	0
Tb10.v4.0203	0	0	0	0	0	0	0	0	0	0	0	0	0	0	0	0	0	0	0	0	0	0	0	0	0
Tb10.v4.0204	0	0	0	0	0	0	0	0	0	0	0	0	0	0	0	0	0	0	0	0	0	0	0	0	0
Tb10.v4.0205	45	35	21	60	0	2	0	0	3	0	0	2	1	0	1	3	0	1	2	0	0	0	2	0	0
Tb10.v4.0206	0	0	0	0	0	0	0	0	0	0	0	0	0	0	0	0	0	0	0	0	0	0	0	0	0
Tb10.v4.0207	0	0	0	0	0	0	0	0	0	0	0	0	0	0	0	0	0	0	0	0	0	0	0	0	0
Tb10.v4.0208	0	0	0	0	0	0	0	0	0	0	0	0	0	0	0	0	0	0	0	0	0	0	0	0	0
Tb10.v4.0209	0	0	0	0	0	0	0	0	0	0	0	0	0	0	0	0	0	0	0	0	0	0	0	0	0
Tb10.v4.0210	0	0	0	0	0	0	0	0	0	0	0	0	0	0	0	0	0	0	0	0	0	0	0	0	0
Tb10.v4.0211	0	0	0	0	0	0	0	0	0	0	0	0	0	0	0	0	0	0	0	0	0	0	0	0	0
Tb10.v4.0212	0	0	0	0	0	0	0	0	0	0	0	0	0	0	0	0	0	0	0	0	0	0	0	0	0
Tb10.v4.0213	77	40	45	66	0	4	0	0	4	1	0	0	0	0	2	0	0	1	0	0	0	0	0	0	0
Tb10.v4.0214	237	133	140	392	0	1	0	0	1	0	0	2	0	0	0	1	0	5	0	0	0	0	2	4	0
Tb10.v4.0215	118	145	142	292	1	23	0	2	48	3	7	14	3	8	19	7	6	19	26	3	1	1	5	16	0
Tb10.v4.0216	123	186	136	685	0	1	0	0	3	0	0	2	1	2	2	0	0	1	2	0	0	0	5	2	0
Tb10.v4.0217	0	0	0	0	0	0	0	0	0	0	0	0	0	0	0	0	0	0	0	0	0	0	0	0	0
Tb10.v4.0218	533	304	398	414	1	13	0	1	10	0	0	5	3	0	8	2	0	16	4	0	0	0	2	4	0
Tb10.v4.0219	441	256	380	726	5	90	6	7	144	16	2	30	8	26	31	20	26	26	65	2	4	2	28	58	2
Tb10.v4.0220	20	82	77	233	0	29	0	0	41	2	0	6	3	9	9	2	2	10	15	1	2	1	6	7	2
Tb10.v4.0221	232	408	214	560	2	36	2	1	58	7	3	18	8	12	15	11	11	13	30	2	1	0	3	19	3
Tb10.v4.0222	0	0	0	0	0	0	0	0	0	0	0	0	0	0	0	0	0	0	0	0	0	0	0	0	0
Tb10.v4.0223	0	0	0	0	0	0	0	0	0	0	0	0	0	0	0	0	0	0	0	0	0	0	0	0	0
Tb10.v4.0224	14	13	4	15	0	0	0	0	0	0	0	0	0	0	1	0	0	0	0	0	0	0	0	0	0
Tb10.v4.0225	0	0	0	0	0	0	0	0	0	0	0	0	0	0	0	0	0	0	0	0	0	0	0	0	0
Tb10.v4.0226	0	0	0	0	0	0	0	0	0	0	0	0	0	0	0	0	0	0	0	0	0	0	0	0	0
Tb10.v4.0227	1	0	0	1	0	0	0	0	0	0	0	0	0	0	0	0	0	0	0	0	0	0	0	0	0
Tb10.v4.0228	2	2	0	1	0	0	0	0	0	0	0	0	0	0	0	0	0	0	0	0	0	0	0	1	0
Tb10.v4.0229	0	0	0	0	0	0	0	0	0	0	0	0	0	0	0	0	0	0	0	0	0	0	0	0	0
Tb10.v4.0230	1	0	0	0	0	0	0	0	0	0	0	0	0	0	0	0	0	0	0	0	0	0	0	0	0
Tb10.v4.0231	0	0	0	0	0	0	0	0	0	0	0	0	0	0	0	0	0	0	0	0	0	0	0	0	0
Tb10.v4.0232	0	0	0	0	0	0	0	0	0	0	0	0	0	0	0	0	0	0	0	0	0	0	0	0	0
Tb10.v4.0233	0	0	0	0	0	0	0	0	0	0	0	0	0	0	0	0	0	0	0	0	0	0	0	0	0
Tb10.v4.0234	0	0	0	0	0	0	0	0	0	0	0	0	0	0	0	0	0	0	0	0	0	0	0	0	0
Tb10.v4.0235	0	0	0	0	0	0	0	0	0	0	0	0	0	0	0	0	0	0	0	0	0	0	0	0	0
Tb10.v4.0236	1	0	0	0	0	0	0	0	0	0	0	0	0	0	0	0	0	0	0	0	0	0	0	0	0
Tb10.v4.0237	39	7	0	0	0	0	0	0	0	0	0	0	0	0	0	0	0	0	0	0	0	0	0	0	0
Tb10.v4.0238	1	0	0	0	0	0	0	0	0	0	0	0	0	0	0	0	0	0	0	0	0	0	0	0	0
Tb10.v4.0239	0	0	0	0	0	0	0	0	0	0	0	0	0	0	0	0	0	0	0	0	0	0	0	0	0
Tb10.v4.0240	0	0	0	0	0	0	0	0	0	0	0	0	0	0	0	0	0	0	0	0	0	0	0	0	0
Tb10.v4.0241	3	4	1	3	0	0	0	0	0	0	0	0	0	0	0	0	0	0	0	0	0	0	0	0	0
Tb10.v4.0242	0	0	0	0	0	0	0	0	0	0	0	0	0	0	0	0	0	0	0	0	0	0	0	0	0
Tb10.v4.0243	0	0	0	0	0	0	0	0	0	0	0	0	0	0	0	0	0	0	0	0	0	0	0	0	0
Tb10.v4.0244	0	0	0	0	0	0	0	0	0	0	0	0	0	0	0	0	0	0	0	0	0	0	0	0	0
Tb10.v4.0245	423	217	163	424	0	27	2	2	44	6	5	21	4	25	18	18	14	28	15	2	2	2	6	9	2
Tb10.v4.0246	600	1084	1142	2513	4	42	3	1	41	4	3	16	4	12	20	4	16	13	35	1	1	1	5	13	2
Tb10.v4.0247	931	913	1364	2108	26	166	14	10	188	20	14	77	25	75	55	42	70	85	131	7	7	4	31	46	8
Tb10.v4.0248	941	965	840	1041	8	95	6	5	187	13	5	43	13	23	28	21	24	48	71	9	7	3	13	24	14
Tb10.v4.0249	1075	1554	1119	2040	12	94	5	14	219	31	18	69	20	54	41	41	50	54	124	16	12	3	23	34	0
Tb10.v4.0250	837	798	522	823	6	83	5	0	133	21	8	39	5	18	37	19	23	42	42	2	7	3	11	21	4
Tb10.v4.0251	0	0	0	0	0	0	0	0	0	0	0	0	0	0	0	0	0	0	0	0	0	0	0	0	0
Tb10.v4.0252	0	0	0	0	0	0	0	0	0	0	0	0	0	0	0	0	0	0	0	0	0	0	0	0	0
Tb10.v4.0253	0	1	0	2	0	0	0	0	0	0	0	0	0	0	0	0	0	0	0	0	0	0	0	0	0
Tb10.v4.0254	1	0	0	0	0	0	0	0	0	0	0	0	0	0	0	0	0	0	0	0	0	0	0	0	0
Tb10.v4.0255	1	0	0	0	0	0	0	0	0	0	0	0	0	0	0	0	0	1	0	0	0	0	0	0	0
Tb10.v4.0256	0	0	0	2	0	0	0	0	0	0	0	0	0	0	0	0	0	0	0	0	0	0	0	0	0
Tb10.v4.0257	0	0	0	0	0	0	0	0	0	0	0	0	0	0	0	0	0	0	0	0	0	0	0	0	0
Tb10.v4.0258	6	2	2	14	0	1	0	0	2	0	0	1	0	0	0	0	0	0	0	0	0	0	0	0	0
Tb10.v4.0259	2	0	0	2	0	0	0	0	0	0	0	0	0	0	0	0	0	0	0	0	0	0	0	0	0
Tb10.v4.0260	0	0	0	0	0	0	0	0	0	0	0	0	0	0	0	0	0	0	0	0	0	0	0	0	0
Tb10.v4.0261	8	0	0	0	0	0	0	0	0	0	0	0	0	0	0	0	0	0	0	0	0	0	0	0	0
Tb10.v4.0262	49	0	0	0	0	0	0	0	0	0	0	0	0	0	0	0	0	0	0	0	0	0	0	0	0
Tb10.v4.0263	3	1	0	0	0	0	0	0	0	0	0	0	0	0	0	0	0	0	0	0	0	0	0	0	0
Tb10.v4.0264	0	0	0	0	0	0	0	0	0	0	0	0	0	0	0	0	0	0	0	0	0	0	0	0	0
Tb11.0040	2	0	0	0	0	0	0	0	0	0	0	0	0	0	0	0	0	0	0	0	0	0	0	0	0
Tb11.0050	1	2	1	3	0	1	0	0	0	0	0	0	0	0	1	0	1	1	0	0	0	0	0	1	0
Tb11.0060	0	0	0	0	0	0	0	0	0	0	0	0	0	0	0	0	0	0	0	0	0	0	0	0	0
Tb11.0070	0	0	0	0	0	0	0	0	0	0	0	0	0	0	0	0	0	0	0	0	0	0	0	0	0
Tb11.0080	0	0	0	0	0	0	0	0	0	0	0	0	0	0	0	0	0	0	0	0	0	0	0	0	0
Tb11.0090	0	0	0	0	0	0	0	0	0	0	0	0	0	0	0	0	0	0	0	0	0	0	0	0	0
Tb11.01.1680.v5.1	9570	22198	7106	17651	67	1036	60	37	1533	93	51	386	112	226	388	223	212	333	691	79	34	31	230	249	60
Tb11.01.2730.1	3085	3032	4366	10872	39	326	34	37	619	68	39	151	53	139	184	91	135	146	377	24	24	6	53	94	20
Tb11.01.6240.1	2678	2147	923	869	0	4	0	0	10	0	0	10	2	1	0	0	2	17	3	0	0	0	9	47	3
Tb11.01.6241.1	2743	2231	861	820	0	5	0	0	13	0	0	5	2	1	3	0	6	18	2	0	0	0	14	61	6
Tb11.01.6250	2367	1256	422	692	0	0	0	0	3	1	0	1	0	0	1	0	0	2	0	0	0	0	1	9	0
Tb11.01.6251	1036	580	199	356	0	0	0	0	3	0	0	2	0	1	1	1	0	1	0	0	1	0	1	3	1
Tb11.0100	0	0	0	0	0	0	0	0	0	0	0	0	0	0	0	0	0	0	0	0	0	0	0	0	0
Tb11.0110	0	0	0	0	0	0	0	0	0	0	0	0	0	0	0	0	0	0	0	0	0	0	0	0	0
Tb11.0120	0	0	0	0	0	0	0	0	0	0	0	0	0	0	0	0	0	0	0	0	0	0	0	0	0
Tb11.0130	0	0	0	0	0	0	0	0	0	0	0	0	0	0	0	0	0	0	0	0	0	0	0	0	0
Tb11.0140	0	0	0	0	0	0	0	0	0	0	0	0	0	0	0	0	0	0	0	0	0	0	0	0	0
Tb11.0150	0	0	0	0	0	0	0	0	0	0	0	0	0	0	0	0	0	0	0	0	0	0	0	0	0
Tb11.0160	0	0	0	0	0	0	0	0	0	0	0	0	0	0	0	0	0	0	0	0	0	0	0	0	0
Tb11.0170	0	0	0	0	0	0	0	0	0	0	0	0	0	0	0	0	0	0	0	0	0	0	0	0	0
Tb11.0180	0	0	0	0	0	0	0	0	0	0	0	0	0	0	0	0	0	0	0	0	0	0	0	0	0
Tb11.0190	40	51	1	23344	0	0	0	0	0	0	0	0	0	0	0	0	0	0	0	0	0	0	1	4	0
Tb11.02.5050b.1	425	1102	975	2590	19	145	6	10	252	13	11	51	21	53	88	44	39	67	118	9	6	0	21	18	4
Tb11.02.5060b.1	1878	1696	2088	3094	18	171	7	11	267	23	7	83	46	54	79	58	56	99	164	10	18	16	38	88	12
Tb11.02.5070b.1	1970	883	1288	2204	22	268	25	25	694	54	57	129	39	87	177	70	81	206	197	21	14	12	28	77	8
Tb11.02.5080b.1	2760	2081	975	2217	21	301	15	19	493	33	20	140	41	79	142	69	65	199	230	8	12	7	38	83	31
Tb11.02.5090.1	1053	493	390	834	2	101	4	1	126	7	3	28	11	15	37	24	13	60	59	3	4	5	20	29	12
Tb11.02.5090b.1	1059	468	385	843	3	94	0	2	129	4	2	28	12	21	44	21	20	43	49	7	3	10	16	27	10
Tb11.02.5100b.1	1420	907	1820	1949	15	152	8	7	262	21	17	63	27	30	68	38	37	97	111	9	9	8	12	48	10
Tb11.02.5105	1096	682	1091	1304	16	126	9	9	203	14	16	53	14	35	49	29	56	96	101	7	8	13	20	50	20
Tb11.02.5105b.1	1070	661	1064	1335	16	116	10	3	198	17	12	56	14	34	73	26	43	75	90	9	7	17	18	64	24
Tb11.02.5110b.1	883	682	948	1186	10	114	6	5	176	11	5	32	17	36	45	35	33	77	87	6	5	6	14	29	16
Tb11.02.5120b.1	2056	1766	2090	3442	33	334	18	17	655	40	41	159	50	118	166	117	96	159	304	16	11	7	23	47	9
Tb11.02.5130b.1	21	333	170	831	6	24	3	2	86	9	2	27	4	25	24	19	16	21	38	1	0	0	3	3	1
Tb11.02.5360	902	733	580	826	5	85	8	4	121	10	13	43	21	11	26	24	28	47	92	6	9	3	17	36	8
Tb11.02.5360b.1	1110	962	816	1144	18	137	7	5	175	9	8	44	28	30	43	33	30	72	114	14	3	7	21	44	9
Tb11.02.5370.1	1102	1145	1082	917	15	108	5	2	175	16	9	53	9	46	60	43	35	87	113	7	11	5	16	32	15
Tb11.02.5370b.1	1069	1191	1023	979	16	97	9	4	176	18	4	55	19	45	58	35	40	71	126	5	13	13	12	31	16
Tb11.02.5380.1	1741	1804	1604	2451	14	201	5	9	272	25	19	104	15	36	77	46	60	86	173	14	9	14	23	20	0
Tb11.02.5380b.1	2043	2092	1899	2839	31	211	7	6	305	23	22	115	27	65	82	41	68	80	201	9	11	4	33	42	7
Tb11.02.5390	1826	2065	1813	3254	19	242	18	13	404	28	16	158	39	73	127	58	73	140	250	12	15	10	22	35	4
Tb11.02.5390b.1	1574	1837	1689	2910	19	216	16	9	355	31	23	140	35	71	121	68	52	116	220	14	9	4	24	36	3
Tb11.02.5400	1421	1034	1734	3198	42	397	20	40	495	52	66	152	37	86	118	71	83	159	271	11	5	3	31	69	11
Tb11.02.5400b.1	1155	725	1294	2122	31	232	16	29	310	22	38	101	24	67	77	56	63	101	168	6	4	1	20	43	7
Tb11.02.5410	535	410	245	447	4	24	1	3	56	6	12	15	4	21	6	4	16	15	37	1	3	3	5	11	3
Tb11.02.5410b	553	444	255	447	1	33	1	2	60	5	9	9	4	18	14	13	15	23	34	5	5	1	7	8	9
Tb11.02.5420	1930	1851	1020	2468	7	245	13	11	367	27	23	72	19	59	84	57	65	128	172	9	6	3	23	34	11
Tb11.02.5420b.1	2998	2716	1541	3592	27	277	12	20	449	35	22	107	38	61	110	61	75	148	221	20	10	6	41	54	13
Tb11.02.5430	164	526	197	451	7	34	3	9	86	12	19	23	8	25	14	20	15	20	37	14	2	1	6	9	2
Tb11.02.5430b.1	168	510	176	435	4	34	1	7	72	5	10	21	9	24	24	16	22	23	44	9	3	3	6	9	5
Tb11.02.5440	1571	1224	1302	1133	9	67	6	10	138	12	10	40	15	63	31	37	33	35	88	13	11	10	30	41	8
Tb11.02.5440b	1568	1233	1334	1100	11	66	4	13	155	19	9	58	17	58	32	24	43	44	107	15	13	10	22	28	9
Tb11.0200	0	0	0	0	0	0	0	0	0	0	0	0	0	0	0	0	0	0	0	0	0	0	0	0	0
Tb11.0210	1	0	1	0	0	0	0	0	0	0	0	0	0	0	0	0	0	0	0	0	0	0	0	0	0
Tb11.0220	119	89	12	44	0	0	0	0	0	0	0	0	0	0	0	0	0	0	0	0	0	0	0	1	0
Tb11.0230	0	0	1	0	0	0	0	0	0	0	0	0	0	0	0	0	0	0	0	0	0	0	0	0	0
Tb11.0240	0	0	0	0	0	0	0	0	0	0	0	0	0	0	0	0	0	0	0	0	0	0	0	0	0
Tb11.0250	2	0	0	0	0	0	0	0	0	0	0	0	0	0	0	0	0	0	0	0	0	0	0	0	0
Tb11.0260	1	8	0	0	0	0	0	0	0	0	0	0	0	0	0	0	0	0	0	0	0	0	0	0	0
Tb11.0270	0	0	0	0	0	0	0	0	0	0	0	0	0	0	0	0	0	0	0	0	0	0	0	0	0
Tb11.0280	0	0	0	0	0	0	0	0	0	0	0	0	0	0	0	0	0	0	0	0	0	0	0	0	0
Tb11.0290	2996	2495	3003	1869	24	162	19	2	199	16	5	60	17	94	36	41	53	73	167	13	8	15	22	45	24
Tb11.0300	385	217	302	426	47	564	31	28	1367	74	50	264	90	303	257	208	182	396	544	40	15	20	6	15	2
Tb11.0310	1413	948	1265	1279	13	122	9	7	196	25	6	50	23	54	40	54	40	107	91	16	16	7	28	80	16
Tb11.0320	1315	1684	1324	1475	28	167	12	6	297	25	10	85	24	53	73	55	60	90	167	8	12	9	21	44	16
Tb11.0330	639	563	779	1293	8	70	4	18	129	16	16	30	9	31	28	29	36	30	81	3	6	2	9	14	4
Tb11.0340	911	914	1129	1682	6	60	5	4	113	15	6	41	12	26	15	21	18	31	89	5	12	5	11	24	5
Tb11.0350	914	811	727	1075	5	53	6	3	103	9	4	31	9	22	15	22	22	22	56	5	2	3	10	37	6
Tb11.0360	479	560	372	562	2	21	0	4	35	9	2	14	4	10	26	11	10	17	15	5	3	4	13	57	7
Tb11.0370	357	394	300	387	0	30	2	1	38	2	1	11	3	9	18	5	7	10	20	3	2	0	12	45	4
Tb11.0380	255	377	309	378	5	35	0	3	41	3	6	11	6	10	24	11	7	17	18	4	0	1	12	26	4
Tb11.0390	9334	6155	7860	6321	79	1084	44	26	1198	90	37	254	101	315	223	215	214	418	573	35	32	56	101	182	122
Tb11.0400	640	323	532	690	77	857	63	43	1933	154	73	377	146	491	419	323	278	568	957	47	16	24	9	24	10
Tb11.0410	1548	997	1296	1328	5	119	4	7	193	17	3	63	23	56	42	53	29	119	101	13	16	15	27	83	15
Tb11.0420	139	436	338	444	4	30	1	4	81	7	4	21	2	19	17	14	7	26	37	6	1	1	10	16	0
Tb11.0430	0	0	0	0	0	0	0	0	0	0	0	0	0	0	0	0	0	0	0	0	0	0	0	0	0
Tb11.0440	0	0	0	0	0	0	0	0	0	0	0	0	0	0	0	0	0	0	0	0	0	0	0	0	0
Tb11.0450	0	0	0	0	0	0	0	0	0	0	0	0	0	0	0	0	0	0	0	0	0	0	0	0	0
Tb11.0460	0	0	0	0	0	0	0	0	0	0	0	0	0	0	0	0	0	0	0	0	0	0	0	0	0
Tb11.0470	0	0	0	0	0	0	0	0	0	0	0	0	0	0	0	0	0	0	0	0	0	0	0	0	0
Tb11.0480	0	0	0	0	0	0	0	0	0	0	0	0	0	0	0	0	0	0	0	0	0	0	0	0	0
Tb11.0490	0	0	0	0	0	0	0	0	0	0	0	0	0	0	0	0	0	0	0	0	0	0	0	0	0
Tb11.0500	0	0	0	0	0	0	0	0	0	0	0	0	0	0	0	0	0	0	0	0	0	0	0	0	0
Tb11.0510	3	1	0	36	0	0	0	0	0	0	0	0	0	0	0	0	0	0	0	0	0	0	0	0	0
Tb11.0520	922	977	1038	1002	7	85	10	9	157	16	21	58	12	45	43	24	42	42	93	13	7	8	17	42	8
Tb11.0530	1248	852	1194	1580	14	117	6	4	223	16	19	60	24	40	67	48	39	75	100	13	10	7	20	25	7
Tb11.0540	1332	1589	1651	3081	27	157	5	8	301	33	18	93	31	91	81	73	77	72	153	17	20	8	24	38	6
Tb11.0550	1230	719	827	1121	12	135	12	8	250	20	15	65	28	51	78	51	55	112	89	10	4	14	35	43	14
Tb11.0560	1356	2417	1911	5398	41	341	22	27	686	48	41	165	46	98	156	85	110	129	328	24	23	6	38	49	10
Tb11.0570	0	0	0	0	0	0	0	0	0	0	0	0	0	0	0	0	0	0	0	0	0	0	0	0	0
Tb11.0580	0	0	0	0	0	0	0	0	0	0	0	0	0	0	0	0	0	0	0	0	0	0	0	0	0
Tb11.0590	47	23	0	0	0	0	0	0	0	0	0	0	0	0	0	0	0	0	0	0	0	0	0	0	0
Tb11.0600	0	0	0	0	0	0	0	0	0	0	0	0	0	0	0	0	0	0	0	0	0	0	0	0	0
Tb11.0610	0	0	0	0	0	0	0	0	0	0	0	0	0	0	0	0	0	0	0	0	0	0	0	0	0
Tb11.0620	0	0	0	0	0	0	0	0	0	0	0	0	0	0	0	0	0	0	0	0	0	0	0	0	0
Tb11.0630	0	0	0	0	0	0	0	0	0	0	0	0	0	0	0	0	0	0	0	0	0	0	0	0	0
Tb11.0640	2	0	1	0	0	0	0	0	0	0	0	0	0	0	0	0	0	1	0	0	0	0	7	8	0
Tb11.0650	0	0	0	0	0	0	0	0	0	0	0	0	0	0	0	0	0	0	0	0	0	0	0	0	0
Tb11.0660	0	0	0	0	0	0	0	0	0	0	0	0	0	0	0	0	0	0	0	0	0	0	0	0	0
Tb11.0670	7	0	0	0	0	0	0	0	0	0	0	0	0	0	0	0	0	0	0	0	0	0	0	0	0
Tb11.0680	0	0	0	0	0	0	0	0	0	0	0	0	0	0	0	0	0	0	0	0	0	0	0	0	0
Tb11.0690	0	0	0	0	0	0	0	0	0	0	0	0	0	0	0	0	0	0	0	0	0	0	0	0	0
Tb11.0700	2	0	0	0	0	0	0	0	0	0	0	0	0	0	0	0	0	0	0	0	0	0	0	0	0
Tb11.0710	1	0	0	0	0	0	0	0	0	0	0	0	0	0	0	0	0	0	0	0	0	0	0	0	0
Tb11.0720	0	0	0	0	0	0	0	0	0	0	0	0	0	0	0	0	0	0	0	0	0	0	0	0	0
Tb11.0730	0	0	0	0	0	0	0	0	0	0	0	0	0	0	0	0	0	0	0	0	0	0	0	0	0
Tb11.0740	0	0	0	0	0	0	0	0	0	0	0	0	0	0	0	0	0	0	0	0	0	0	0	0	0
Tb11.0750	0	1	0	0	0	0	0	0	0	0	0	0	0	0	0	0	0	0	0	0	0	0	0	0	0
Tb11.0760	0	0	0	0	0	0	0	0	0	0	0	0	0	0	0	0	0	0	0	0	0	0	0	0	0
Tb11.0770	0	0	0	0	0	0	0	0	0	0	0	0	0	0	0	0	0	0	0	0	0	0	0	0	0
Tb11.0780	0	0	0	0	0	0	0	0	0	0	0	0	0	0	0	0	0	0	0	0	0	0	0	0	0
Tb11.0790	0	0	0	0	0	0	0	0	0	0	0	0	0	0	0	0	0	0	0	0	0	0	0	0	0
Tb11.0800	0	0	0	0	0	0	0	0	0	0	0	0	0	0	0	0	0	0	0	0	0	0	0	0	0
Tb11.0810	0	0	0	0	0	0	0	0	0	0	0	0	0	0	0	0	0	0	0	0	0	0	0	0	0
Tb11.0820	862	283	431	1253	5	91	3	5	171	8	6	46	15	20	47	12	42	81	92	4	1	0	82	154	11
Tb11.0830	0	0	0	0	0	0	0	0	0	0	0	0	0	0	0	0	0	0	0	0	0	0	0	0	0
Tb11.0840	2940	2647	817	1598	44	475	20	52	824	50	43	133	26	125	152	82	85	208	301	22	15	17	43	166	29
Tb11.0845	1753	2843	634	937	42	361	20	18	465	26	11	94	28	62	130	59	49	142	241	16	12	30	73	193	36
Tb11.0850	2598	2268	1710	2578	22	266	9	16	436	27	22	107	41	65	117	83	89	178	216	16	25	25	43	170	30
Tb11.0860	553	660	600	981	7	61	4	3	131	7	13	32	14	24	31	34	27	42	77	4	3	4	9	32	2
Tb11.0870	1240	1370	1217	1881	13	156	6	1	304	17	7	89	22	46	63	42	50	94	146	11	17	6	20	33	2
Tb11.0880	19979	13939	21965	11723	148	1316	97	97	1895	181	136	621	182	696	209	366	483	901	1087	76	70	135	183	315	182
Tb11.0890	1372	2068	1150	3342	28	155	9	19	418	32	55	117	35	140	88	58	83	64	218	12	7	1	39	35	8
Tb11.09.0001.1	0	0	0	0	0	0	0	0	0	0	0	0	0	0	0	0	0	0	0	0	0	0	0	0	0
Tb11.0910	0	0	0	0	0	0	0	0	0	0	0	0	0	0	0	0	0	0	0	0	0	0	0	0	0
Tb11.0920	0	0	0	0	0	0	0	0	0	0	0	0	0	0	0	0	0	0	0	0	0	0	0	0	0
Tb11.0930	0	0	0	0	0	0	0	0	0	0	0	0	0	0	0	0	0	0	0	0	0	0	0	0	0
Tb11.0950	0	0	0	0	0	0	0	0	0	0	0	0	0	0	0	0	0	0	0	0	0	0	0	0	0
Tb11.0960	0	0	0	0	0	0	0	0	0	0	0	0	0	0	0	0	0	0	0	0	0	0	0	0	0
Tb11.0970	1	0	0	0	0	0	0	0	0	0	0	0	0	0	0	0	0	0	0	0	0	0	0	0	0
Tb11.0980	2	0	0	0	0	0	0	0	0	0	0	0	0	0	0	0	0	0	0	0	0	0	0	0	0
Tb11.0990	0	0	0	0	0	0	0	0	0	0	0	0	0	0	0	0	0	0	0	0	0	0	0	0	0
Tb11.1000	81	53	11	43	0	0	0	0	1	0	0	0	0	0	0	0	0	0	0	0	0	0	0	0	0
Tb11.1010	147	46	147	214	0	3	0	0	3	0	0	1	0	3	1	0	0	1	2	1	0	0	4	0	0
Tb11.1020	447	94	83	240	0	0	0	0	0	0	0	0	0	0	1	0	0	1	0	0	0	0	0	2	0
Tb11.1030	0	0	0	0	0	0	0	0	0	0	0	0	0	0	0	0	0	0	0	0	0	0	0	0	0
Tb11.1040	0	0	0	0	0	0	0	0	0	0	0	0	0	0	0	0	0	0	0	0	0	0	0	0	0
Tb11.1050	0	0	0	1	0	0	0	0	0	0	0	0	0	0	0	0	0	0	0	0	0	0	0	0	0
Tb11.1060	0	0	0	0	0	0	0	0	0	0	0	0	0	0	0	0	0	0	0	0	0	0	0	0	0
Tb11.1070	1	0	0	0	0	0	0	0	0	0	0	0	0	0	0	0	0	0	0	0	0	0	0	0	0
Tb11.1080	0	0	0	0	0	0	0	0	0	0	0	0	0	0	0	0	0	0	0	0	0	0	0	0	0
Tb11.1090	0	0	0	0	0	0	0	0	0	0	0	0	0	0	0	0	0	0	0	0	0	0	0	0	0
Tb11.1100	0	0	0	0	0	0	0	0	0	0	0	0	0	0	0	0	0	0	0	0	0	0	0	0	0
Tb11.1110	0	0	0	0	0	0	0	0	0	0	0	0	0	0	0	0	0	0	0	0	0	0	0	0	0
Tb11.1120	0	0	0	0	0	0	0	0	0	0	0	0	0	0	0	0	0	0	0	0	0	0	0	0	0
Tb11.1130	0	0	0	0	0	0	0	0	0	0	0	0	0	0	0	0	0	0	0	0	0	0	0	0	0
Tb11.1140	0	0	0	0	0	0	0	0	0	0	0	0	0	0	0	0	0	0	0	0	0	0	0	0	0
Tb11.1150	0	0	0	0	0	0	0	0	0	0	0	0	0	0	0	0	0	0	0	0	0	0	0	0	0
Tb11.1160	0	0	0	0	0	0	0	0	0	0	0	0	0	0	0	0	0	0	0	0	0	0	0	0	0
Tb11.1170	0	0	0	0	0	0	0	0	0	0	0	0	0	0	0	0	0	0	0	0	0	0	0	0	0
Tb11.1180	0	0	0	0	0	0	0	0	0	0	0	0	0	0	0	0	0	0	0	0	0	0	0	0	0
Tb11.1190	16	157	129	1638	7	74	11	10	203	14	5	50	11	39	72	36	24	38	90	8	1	1	9	7	0
Tb11.1200	24	163	160	1808	13	117	12	17	233	16	13	57	17	45	82	39	38	50	143	14	2	1	12	5	3
Tb11.1210	989	835	854	1192	7	112	5	4	171	13	5	43	9	35	45	25	36	50	90	8	11	3	22	29	3
Tb11.1220	754	1840	392	699	36	293	14	38	510	40	28	80	32	75	110	71	56	97	203	13	4	5	24	37	6
Tb11.1230	128	363	422	819	1	50	3	7	113	9	9	31	10	22	24	17	17	17	56	6	2	3	6	2	1
Tb11.1240	867	609	604	1042	9	104	7	8	171	15	16	57	18	26	39	22	22	56	87	6	4	3	4	13	1
Tb11.1250	0	0	0	0	0	0	0	0	0	0	0	0	0	0	0	0	0	0	0	0	0	0	0	0	0
Tb11.1260	0	0	0	0	0	0	0	0	0	0	0	0	0	0	0	0	0	0	0	0	0	0	0	0	0
Tb11.1270	0	0	0	0	0	0	0	0	0	0	0	0	0	0	0	0	0	0	0	0	0	0	0	0	0
Tb11.1280	0	0	0	0	0	0	0	0	0	0	0	0	0	0	0	0	0	0	0	0	0	0	0	0	0
Tb11.1290	0	0	0	0	0	0	0	0	0	0	0	0	0	0	0	0	0	0	0	0	0	0	0	0	0
Tb11.1300	0	0	0	0	0	0	0	0	0	0	0	0	0	0	0	0	0	0	0	0	0	0	0	0	0
Tb11.1310	0	0	0	0	0	0	0	0	0	0	0	0	0	0	0	0	0	0	0	0	0	0	0	0	0
Tb11.1320.1	0	0	0	0	0	0	0	0	0	0	0	0	0	0	0	0	0	0	0	0	0	0	0	0	0
Tb11.1330.1	0	0	0	0	0	0	0	0	0	0	0	0	0	0	0	0	0	0	0	0	0	0	0	0	0
Tb11.1340.1	0	0	0	0	0	0	0	0	0	0	0	0	0	0	0	0	0	0	0	0	0	0	0	0	0
Tb11.1350.1	0	0	0	0	0	0	0	0	0	0	0	0	0	0	0	0	0	0	0	0	0	0	0	0	0
Tb11.1360.1	0	0	0	0	0	0	0	0	0	0	0	0	0	0	0	0	0	0	0	0	0	0	0	0	0
Tb11.1370.1	855	703	906	1630	13	105	5	6	163	14	17	58	24	25	30	21	40	72	101	3	9	5	15	42	3
Tb11.1380.1	750	1103	491	1101	21	225	13	37	408	33	49	96	24	86	94	35	75	101	181	9	5	5	28	55	6
Tb11.1390.1	1573	901	1732	4918	28	289	15	10	621	54	12	179	44	125	158	129	92	165	284	16	7	2	14	24	6
Tb11.1400.1	1055	983	976	1523	7	111	7	3	210	17	8	81	25	49	47	35	54	83	121	19	12	7	29	42	13
Tb11.1410.1	362	615	494	978	7	39	5	0	89	10	7	32	18	30	36	17	27	36	42	3	6	7	10	12	5
Tb11.1420	756	697	919	1680	11	99	3	5	183	11	12	63	14	17	42	23	33	60	85	3	3	6	21	28	5
Tb11.1430.1	0	0	0	0	0	0	0	0	0	0	0	0	0	0	0	0	0	0	0	0	0	0	0	0	0
Tb11.1431.1	0	0	0	0	0	0	0	0	0	0	0	0	0	0	0	0	0	0	0	0	0	0	0	0	0
Tb11.1440.1	0	0	0	0	0	0	0	0	0	0	0	0	0	0	0	0	0	0	0	0	0	0	0	0	0
Tb11.1441.1	1	0	0	0	0	0	0	0	0	0	0	0	0	0	0	0	0	0	0	0	0	0	0	0	0
Tb11.1450.1	0	0	0	0	0	0	0	0	0	0	0	0	0	0	0	0	0	0	0	0	0	0	0	0	0
Tb11.1451.1	0	0	0	0	0	0	0	0	0	0	0	0	0	0	0	0	0	0	0	0	0	0	0	0	0
Tb11.1460	0	0	0	0	0	0	0	0	0	0	0	0	0	0	0	0	0	0	0	0	0	0	0	0	0
Tb11.1470	0	0	0	0	0	0	0	0	0	0	0	0	0	0	0	0	0	0	0	0	0	0	0	0	0
Tb11.1480b.1	0	1	0	0	0	0	0	0	0	0	0	0	0	0	0	0	0	0	0	0	0	0	0	0	0
Tb11.1490	0	1	0	0	0	0	0	0	0	0	0	0	0	0	0	0	0	0	0	0	0	0	0	0	0
Tb11.15.0005.1	1	0	0	0	0	0	0	0	0	0	0	0	0	0	0	0	0	0	0	0	0	0	0	0	0
Tb11.15.0005b.1	0	0	0	0	0	0	0	0	0	0	0	0	0	0	0	0	0	0	0	0	0	0	0	0	0
Tb11.15.0006.1	0	0	0	0	0	0	0	0	0	0	0	0	0	0	0	0	0	0	0	0	0	0	0	0	0
Tb11.15.0006b.1	0	0	0	0	0	0	0	0	0	0	0	0	0	0	0	0	0	0	0	0	0	0	0	0	0
Tb11.15.0007.1	0	0	0	0	0	0	0	0	0	0	0	0	0	0	0	0	0	0	0	0	0	0	0	0	0
Tb11.15.0007b.1	1	0	0	0	0	0	0	0	0	0	0	0	0	0	0	0	0	0	0	0	0	0	0	0	0
Tb11.15.0008.1	20	9	3	5	0	0	0	0	0	0	0	0	0	0	0	0	0	0	0	0	0	0	1	0	0
Tb11.15.0008b.1	0	0	0	0	0	0	0	0	0	0	0	0	0	0	0	0	0	0	0	0	0	0	0	0	0
Tb11.1500	0	0	0	0	0	0	0	0	0	0	0	0	0	0	0	0	0	0	0	0	0	0	0	0	0
Tb11.1510	2	1	0	0	0	0	0	0	0	0	0	0	0	0	0	0	0	0	0	0	0	0	0	0	0
Tb11.1520	105	63	22	103	0	2	0	0	3	0	0	0	1	0	3	0	2	3	2	1	0	0	1	5	1
Tb11.1530	0	0	1	0	0	0	0	0	0	0	0	0	0	0	0	0	0	0	0	0	0	0	0	0	0
Tb11.1540.1	0	0	0	0	0	0	0	0	0	0	0	0	0	0	0	0	0	0	0	0	0	0	0	0	0
Tb11.1550.1	0	0	0	0	0	0	0	0	0	0	0	0	0	0	0	0	0	0	0	0	0	0	0	0	0
Tb11.1560	0	0	0	0	0	0	0	0	0	0	0	0	0	0	0	0	0	0	0	0	0	0	0	0	0
Tb11.1570	0	0	0	0	0	0	0	0	0	0	0	0	0	0	0	0	0	0	0	0	0	0	0	0	0
Tb11.1580	0	1	0	0	0	0	0	0	0	0	0	0	0	0	0	0	0	0	0	0	0	0	0	0	0
Tb11.1590	0	0	0	0	0	0	0	0	0	0	0	0	0	0	0	0	0	0	0	0	0	0	0	0	0
Tb11.1600	0	0	0	0	0	0	0	0	0	0	0	0	0	0	0	0	0	0	0	0	0	0	0	0	0
Tb11.1610.1	1	0	0	0	0	0	0	0	0	0	0	0	0	0	0	0	0	0	0	0	0	0	0	0	0
Tb11.1620.1	0	0	0	0	0	0	0	0	0	0	0	0	0	0	0	0	0	0	0	0	0	0	0	0	0
Tb11.1630	1	0	0	0	0	0	0	0	0	0	0	0	0	0	0	0	0	0	0	0	0	0	0	0	0
Tb11.1640	0	0	0	0	0	0	0	0	0	0	0	0	0	0	0	0	0	0	0	0	0	0	0	0	0
Tb11.1650	0	0	0	0	0	0	0	0	0	0	0	0	0	0	0	0	0	0	0	0	0	0	0	0	0
Tb11.1660	0	0	0	0	0	0	0	0	0	0	0	0	0	0	0	0	0	0	0	0	0	0	0	0	0
Tb11.1670	0	0	0	0	0	0	0	0	0	0	0	0	0	0	0	0	0	0	0	0	0	0	0	0	0
Tb11.1680	0	0	0	0	0	0	0	0	0	0	0	0	0	0	0	0	0	0	0	0	0	0	0	0	0
Tb11.1690	135438	274399	76726	27655	0	2	0	0	3	0	0	6	0	0	2	0	0	3	0	0	0	0	0	0	0
Tb11.1700	9	2	0	0	0	0	0	0	0	0	0	0	0	0	0	0	0	0	0	0	0	0	0	0	0
Tb11.1720.1	1	0	0	0	0	0	0	0	0	0	0	0	0	0	0	0	0	0	0	0	0	0	0	0	0
Tb11.1740	0	2	1	0	0	0	0	0	0	0	0	0	0	0	0	0	0	0	0	0	0	0	0	0	0
Tb11.1750.1	0	0	1	1	0	0	0	0	4	0	0	0	0	0	0	0	0	0	0	0	0	0	0	1	0
Tb11.1751.1	1	0	0	0	0	0	0	0	1	0	0	0	1	0	0	0	0	1	0	0	0	0	0	0	0
Tb11.1760	0	1	1	0	0	0	0	0	0	0	0	0	0	0	0	0	0	0	0	0	0	0	0	0	0
Tb11.1770	0	3	0	2	0	0	0	0	1	0	0	0	0	0	0	0	0	0	0	0	0	0	0	0	0
Tb11.1780.1	4877	4002	3575	7232	32	645	32	57	971	65	49	203	71	94	247	104	98	289	478	23	14	25	100	207	17
Tb11.1790.1	3253	1807	1547	4060	65	659	35	57	997	85	95	272	74	135	292	138	124	358	532	32	33	18	117	343	23
Tb11.1800	162	274	166	589	0	54	1	7	109	8	5	27	11	18	30	10	13	30	42	3	3	0	12	32	2
Tb11.1810.1	6070	3690	2686	5174	44	560	21	33	730	56	47	177	47	103	242	91	92	214	335	19	24	19	75	220	54
Tb11.1810b.1	6777	4232	3107	5874	49	634	27	35	829	54	57	189	61	100	242	110	107	245	357	21	23	29	62	234	43
Tb11.57.0047.1	0	0	0	0	0	0	0	0	0	0	0	0	0	0	0	0	0	0	0	0	0	0	0	0	0
Tb11.57.0047b.1	0	0	0	0	0	0	0	0	0	0	0	0	0	0	0	0	0	0	0	0	0	0	0	0	0
Tb11.57.0049.1	0	0	0	0	0	0	0	0	0	0	0	0	0	0	0	0	0	0	1	0	0	0	0	0	0
Tb11.57.0050.1	67	41	11	29	0	0	0	0	1	0	0	0	0	0	0	0	0	0	0	0	0	0	0	4	0
Tb11.v4.0039.1	2	1	2	0	0	0	0	0	0	0	0	0	0	0	0	0	0	0	1	0	0	0	0	0	0
Tb11.v4.0039b.1	0	0	0	0	0	0	0	0	0	0	0	0	0	0	0	0	0	0	0	0	0	0	0	0	0
Tb11.v4.0041.1	0	0	0	0	0	0	0	0	0	0	0	0	0	0	0	0	0	0	0	0	0	0	0	0	0
Tb11.v4.0042.1	1	0	0	0	0	0	0	0	0	0	0	0	0	0	0	0	0	0	0	0	0	0	0	0	0
Tb11.v4.0043.1	1	0	0	0	0	0	0	0	0	0	0	0	0	0	0	0	0	0	0	0	0	0	0	0	0
Tb11.v4.0044.1	0	0	0	0	0	0	0	0	0	0	0	0	0	0	0	0	0	0	0	0	0	0	0	0	0
Tb11.v4.0062.1	1	0	0	0	0	0	0	0	0	0	0	0	0	0	0	0	0	0	0	0	0	0	0	0	0
Tb11.v5.0111.1	97	196	0	0	0	0	0	0	0	0	0	0	0	0	0	0	0	0	0	0	0	0	0	0	0
Tb11.v5.0112.1	0	0	0	0	0	0	0	0	0	0	0	0	0	0	0	0	0	0	0	0	0	0	0	0	0
Tb11.v5.0113.1	0	0	0	0	0	0	0	0	0	0	0	0	0	0	0	0	0	0	0	0	0	0	0	0	0
Tb11.v5.0114.1	0	0	0	0	0	0	0	0	0	0	0	0	0	0	0	0	0	0	0	0	0	0	0	0	0
Tb11.v5.0115.1	0	0	0	0	0	0	0	0	0	0	0	0	0	0	0	0	0	0	0	0	0	0	0	0	0
Tb11.v5.0116.1	2	0	0	0	0	0	0	0	0	0	0	0	0	0	0	0	0	0	0	0	0	0	0	0	0
Tb11.v5.0117.1	7	0	0	0	0	0	0	0	0	0	0	0	0	0	0	1	0	0	0	0	0	0	0	0	0
Tb11.v5.0118.1	0	0	0	0	0	0	0	0	0	0	0	0	0	0	0	0	0	0	0	0	0	0	0	0	0
Tb11.v5.0119.1	0	0	0	0	0	0	0	0	0	0	0	0	0	0	0	0	0	0	0	0	0	0	0	0	0
Tb11.v5.0120.1	0	0	0	1	0	0	0	0	0	0	0	0	0	0	0	0	0	0	0	0	0	0	0	0	0
Tb11.v5.0121.1	0	0	0	0	0	0	0	0	0	0	0	0	0	0	0	0	0	0	0	0	0	0	0	0	0
Tb11.v5.0122.1	0	0	0	0	0	0	0	0	0	0	0	0	0	0	0	0	0	0	0	0	0	0	0	0	0
Tb11.v5.0123.1	0	0	0	0	0	0	0	0	0	0	0	0	0	0	0	0	0	0	0	0	0	0	0	0	0
Tb11.v5.0124.1	0	0	0	0	0	0	0	0	0	0	0	0	0	0	0	0	0	0	0	0	0	0	0	0	0
Tb11.v5.0125.1	0	0	0	0	0	0	0	0	0	0	0	0	0	0	0	0	0	0	0	0	0	0	0	0	0
Tb11.v5.0126.1	0	0	0	0	0	0	0	0	0	0	0	0	0	0	0	0	0	0	0	0	0	0	0	0	0
Tb11.v5.0127.1	0	0	0	0	0	0	0	0	0	0	0	0	0	0	0	0	0	0	0	0	0	0	0	0	0
Tb11.v5.0128.1	0	0	0	0	0	0	0	0	0	0	0	0	0	0	0	0	0	0	0	0	0	0	0	0	0
Tb11.v5.0129.1	37	79	3	38945	0	0	0	0	0	0	0	0	0	0	0	0	1	0	0	0	0	0	4	11	1
Tb11.v5.0130.1	0	0	0	0	0	0	0	0	0	0	0	0	0	0	0	0	0	0	0	0	0	0	0	0	0
Tb11.v5.0131.1	0	0	0	0	0	0	0	0	0	0	0	0	0	0	0	0	0	0	0	0	0	0	0	0	0
Tb11.v5.0132.1	0	0	0	0	0	0	0	0	0	0	0	0	0	0	0	0	0	0	0	0	0	0	0	0	0
Tb11.v5.0133.1	0	0	0	0	0	0	0	0	1	0	0	0	0	0	0	0	0	0	0	0	0	0	0	0	0
Tb11.v5.0134.1	0	0	0	0	0	0	0	0	0	0	0	0	0	0	0	0	0	0	0	0	0	0	0	0	0
Tb11.v5.0135.1	0	1	0	0	0	0	0	0	0	0	0	0	0	0	0	0	0	0	0	0	0	0	0	1	0
Tb11.v5.0136.1	1	0	0	0	0	0	0	0	0	0	0	0	0	0	0	0	0	0	0	0	0	0	1	0	0
Tb11.v5.0137.1	3	0	0	0	0	0	0	0	0	0	0	0	0	0	0	0	0	0	0	0	0	0	0	0	0
Tb11.v5.0138.1	0	0	0	0	0	0	0	0	0	0	0	0	0	0	0	0	0	0	0	0	0	0	0	0	0
Tb11.v5.0139.1	0	0	0	0	0	0	0	0	0	0	0	0	0	0	0	0	0	0	0	0	0	0	0	0	0
Tb11.v5.0140.1	1	0	0	0	0	0	0	0	0	0	0	0	0	0	0	0	0	0	0	0	0	0	0	0	0
Tb11.v5.0141.1	5	1	0	0	0	0	0	0	0	0	0	0	0	0	0	0	0	0	0	0	0	0	0	0	0
Tb11.v5.0142.1	118315	182531	50162	17957	0	0	0	0	3	0	0	0	0	0	2	0	0	3	0	0	0	0	0	0	0
Tb11.v5.0143.1	0	0	0	0	0	0	0	0	0	0	0	0	0	0	0	0	0	0	0	0	0	0	0	0	0
Tb11.v5.0144.1	0	0	0	0	0	0	0	0	0	0	0	0	0	0	0	0	0	0	0	0	0	0	0	0	0
Tb11.v5.0145.1	1	0	0	0	0	0	0	0	0	0	0	0	0	0	0	0	0	0	0	0	0	0	0	0	0
Tb11.v5.0146.1	2414	1277	1795	2962	12	120	8	4	258	11	14	86	28	32	69	38	41	88	138	7	7	6	28	33	8
Tb11.v5.0147.1	1227	929	1108	2090	17	153	4	13	273	35	12	68	27	51	81	45	47	67	144	11	13	8	25	22	10
Tb11.v5.0148.1	929	1051	1180	1067	12	95	8	13	171	21	11	54	23	30	47	34	49	44	119	14	12	7	24	29	7
Tb11.v5.0149.1	1683	1766	1872	2726	19	146	13	10	284	30	14	62	30	49	94	53	56	88	172	9	7	6	18	49	9
Tb11.v5.0150.1	719	1524	934	2968	10	70	4	5	139	7	13	35	14	28	36	19	33	37	69	2	5	1	20	34	3
Tb11.v5.0151.1	599	608	516	817	6	123	3	5	186	11	13	38	19	33	72	19	37	60	89	3	3	4	16	46	5
Tb11.v5.0152.1	1005	676	812	887	5	165	3	5	194	12	6	55	16	22	53	29	30	85	79	2	5	2	14	26	13
Tb11.v5.0153.1	1177	942	928	2354	10	18	1	8	73	8	6	23	1	12	6	4	17	20	39	2	5	0	9	25	4
Tb11.v5.0154.1	705	1739	634	1904	13	196	10	24	412	32	28	113	27	64	102	37	51	102	174	13	7	4	29	40	4
Tb11.v5.0155.1	374	184	338	279	1	22	2	3	34	5	6	7	2	11	6	13	8	14	39	2	1	1	2	8	4
Tb11.v5.0156.1	212	390	471	1251	3	25	2	4	53	6	3	16	10	34	11	17	12	16	38	6	11	4	13	12	0
Tb11.v5.0157.1	1593	1464	2024	2035	8	201	4	12	326	43	23	121	45	98	100	69	65	136	164	19	13	10	31	85	13
Tb11.v5.0158.1	1664	1580	1453	1921	17	147	6	12	197	11	14	67	24	34	72	33	49	79	98	19	16	5	36	73	8
Tb11.v5.0159.1	983	1319	1091	1327	6	114	14	9	194	15	10	52	10	48	43	30	41	64	119	7	17	6	19	53	7
Tb11.v5.0160.1	8862	7418	8007	9387	42	520	16	31	556	50	43	142	58	121	124	105	96	268	262	13	15	34	116	288	90
Tb11.v5.0161.1	465	432	329	453	7	44	4	5	62	6	6	17	4	10	19	7	19	15	37	0	2	3	8	25	4
Tb11.v5.0162.1	2603	1564	1504	2272	32	366	19	33	596	26	33	123	31	73	91	75	76	167	269	29	21	24	27	102	26
Tb11.v5.0163.1	1196	799	1197	1400	14	168	5	4	196	15	11	66	18	31	59	31	38	77	105	16	13	9	31	34	11
Tb11.v5.0164.1	1106	582	810	938	16	168	6	3	208	13	9	65	20	31	39	39	33	97	117	10	2	9	17	42	17
Tb11.v5.0165.1	1233	1299	1570	2096	14	137	10	7	194	18	17	63	33	43	59	45	45	85	120	11	13	13	20	47	6
Tb11.v5.0166.1	719	717	672	650	5	90	1	6	132	8	7	27	9	24	59	20	25	51	79	4	6	4	19	41	11
Tb11.v5.0167.1	660	484	492	528	7	85	5	11	146	10	19	40	18	26	51	37	19	70	64	8	6	4	14	32	15
Tb11.v5.0168.1	202	491	336	359	3	31	5	3	69	3	1	12	5	17	14	17	21	9	36	13	10	2	11	10	1
Tb11.v5.0169.1	671	806	548	748	11	212	8	20	306	11	16	69	14	30	67	14	33	101	122	21	15	12	37	41	13
Tb11.v5.0170.1	1560	2219	1589	3534	26	200	13	15	352	36	12	136	32	72	95	59	77	103	162	17	14	9	32	57	16
Tb11.v5.0171.1	499	1318	1126	4634	34	240	19	46	803	108	47	293	77	300	303	158	205	211	399	26	11	7	46	29	2
Tb11.v5.0172.1	1189	2495	1050	1170	21	232	25	29	480	30	51	112	28	114	81	49	88	106	222	24	27	21	39	59	17
Tb11.v5.0173.1	2850	3258	3644	7400	23	254	13	13	306	30	12	119	35	60	93	61	81	119	198	21	15	6	97	180	19
Tb11.v5.0174.1	806	672	666	978	9	78	4	7	137	12	9	33	13	33	24	36	31	49	71	4	4	2	4	13	5
Tb11.v5.0175.1	1463	1568	1859	3489	34	284	19	23	467	43	28	139	32	74	108	85	92	140	224	19	8	10	13	51	4
Tb11.v5.0176.1	1798	872	1840	3379	18	266	8	9	439	24	22	103	37	61	122	73	58	110	190	1	0	7	20	26	5
Tb11.v5.0177.1	1510	1094	1041	1477	14	132	8	4	235	11	6	61	19	46	51	40	44	105	118	9	8	8	21	41	8
Tb11.v5.0178.1	3684	1231	2749	5212	36	455	24	27	802	48	58	220	58	122	223	111	125	317	423	33	24	33	53	143	35
Tb11.v5.0179.1	1767	1138	1100	1759	9	188	13	17	287	24	19	79	29	44	117	49	43	122	151	13	7	18	22	81	21
Tb11.v5.0180.1	1682	1659	1455	2277	24	210	4	14	285	22	14	78	28	59	86	59	45	80	115	17	10	12	25	56	14
Tb11.v5.0181.1	16237	14886	24826	12144	93	516	55	39	837	93	62	305	105	482	93	131	305	335	568	62	58	78	167	235	115
Tb11.v5.0182.1	16695	14936	25667	12512	88	499	76	38	874	108	72	322	130	521	90	128	327	346	609	61	54	95	164	278	133
Tb11.v5.0183.1	1165	946	931	1222	6	105	8	5	180	11	6	47	16	35	44	33	37	68	74	6	5	5	15	45	9
Tb11.v5.0184.1	756	976	740	1210	17	137	7	7	246	26	14	60	18	33	66	38	46	66	105	12	9	6	20	34	3
Tb11.v5.0185.1	1069	1594	1547	3048	21	231	14	33	493	50	33	134	47	127	102	72	103	119	255	26	14	19	24	16	4
Tb11.v5.0186.1	642	719	919	1378	4	41	5	2	110	9	3	24	5	15	21	22	23	35	56	3	5	1	53	104	5
Tb11.v5.0187.1	2041	1963	1232	1424	15	101	13	6	263	21	14	82	25	51	55	51	49	72	184	19	17	25	52	124	20
Tb11.v5.0188.1	952	981	799	1440	13	111	7	7	207	20	3	66	20	35	65	23	46	61	120	11	9	5	25	36	1
Tb11.v5.0189.1	315	1037	767	1358	13	98	7	9	209	21	17	65	15	49	50	28	35	58	110	12	6	5	7	22	3
Tb11.v5.0190.1	2203	2332	1691	2492	29	259	12	12	473	20	9	90	29	47	109	78	58	141	199	45	15	16	52	132	27
Tb11.v5.0191.1	130	267	263	823	2	22	0	8	60	6	9	12	7	14	20	19	8	18	39	0	1	0	4	6	0
Tb11.v5.0192.1	544	602	538	722	8	71	4	4	168	12	9	48	16	27	46	30	21	47	70	17	9	3	9	18	3
Tb11.v5.0193.1	709	588	877	977	15	72	7	12	207	12	7	49	11	38	45	36	40	63	101	11	4	8	20	33	4
Tb11.v5.0194.1	436	929	731	1667	24	161	9	21	364	41	12	102	23	83	88	57	68	73	210	17	15	8	34	31	1
Tb11.v5.0195.1	789	1543	1388	2272	18	157	10	13	356	21	25	119	26	68	104	34	67	95	204	21	20	6	37	42	3
Tb11.v5.0196.1	2117	1776	1535	1789	18	265	8	21	471	44	15	95	37	63	83	43	58	166	213	20	9	7	39	94	15
Tb11.v5.0197.1	712	2939	924	4162	32	183	16	27	522	60	17	95	24	74	96	55	68	100	287	30	8	1	60	50	6
Tb11.v5.0198.1	118	2047	457	2504	18	125	7	8	352	54	13	99	33	57	89	45	41	44	171	18	0	2	39	24	5
Tb11.v5.0199.1	825	1302	962	984	13	54	7	7	101	11	11	46	17	55	19	28	35	41	134	10	2	2	8	20	3
Tb11.v5.0200.1	2903	2225	1856	2198	28	406	18	39	618	36	39	160	36	105	123	69	94	212	287	12	23	18	44	129	41
Tb11.v5.0201.1	1436	1304	1361	1561	21	146	7	5	248	26	10	75	30	73	73	60	59	103	127	2	3	3	20	26	3
Tb11.v5.0202.1	1393	1063	1212	1099	14	107	15	8	244	26	13	76	24	66	52	45	55	79	155	14	16	13	26	86	16
Tb11.v5.0203.1	775	1205	822	1027	9	161	9	7	301	20	25	78	18	49	52	43	48	76	138	17	13	5	20	34	4
Tb11.v5.0204.1	1045	825	1010	850	3	67	5	7	81	8	6	28	5	20	26	24	17	33	55	4	9	4	7	38	6
Tb11.v5.0205.1	439	782	809	1376	6	74	8	9	166	23	12	60	22	52	56	31	32	53	102	1	9	2	9	19	2
Tb11.v5.0206.1	927	879	675	760	4	63	0	2	103	7	1	37	11	27	30	18	17	44	49	11	8	6	16	29	5
Tb11.v5.0207.1	1034	1792	1252	4380	24	193	18	22	441	48	25	112	31	106	116	52	62	90	186	33	13	8	27	29	7
Tb11.v5.0208.1	2237	1741	1486	4264	3	29	0	2	57	2	2	8	6	10	30	8	16	16	35	1	1	1	29	64	5
Tb11.v5.0209.1	342	760	973	2502	32	412	29	12	1035	139	49	270	160	479	438	357	213	310	485	60	25	6	12	19	3
Tb11.v5.0210.1	337	416	425	654	5	43	5	5	164	12	7	31	19	41	41	27	29	53	97	10	2	4	9	14	1
Tb11.v5.0211.1	122	117	124	291	1	23	5	0	80	12	1	22	15	15	26	21	14	38	31	1	0	1	15	13	1
Tb11.v5.0212.1	812	731	683	1226	20	208	12	23	397	27	15	83	47	85	92	84	73	121	185	10	3	6	42	150	14
Tb11.v5.0213.1	812	597	361	1151	4	66	1	18	132	6	14	40	7	25	55	11	21	53	67	3	1	1	26	64	5
Tb11.v5.0214.1	4615	3194	3302	6567	53	792	35	36	1241	67	62	273	69	138	315	141	127	379	475	32	23	19	98	395	37
Tb11.v5.0215.1	394	500	184	322	5	65	0	3	139	12	8	47	14	21	81	28	28	72	72	8	10	2	24	64	6
Tb11.v5.0216.1	1892	2068	1624	4677	2	43	3	3	75	6	2	16	14	11	21	7	32	21	49	1	3	1	43	91	9
Tb11.v5.0217.1	242	311	374	993	15	144	8	2	422	63	29	140	51	196	172	158	92	134	216	24	9	5	4	9	2
Tb11.v5.0218.1	428	1277	964	2626	16	140	20	18	367	39	20	111	36	102	89	55	71	59	231	18	11	3	22	24	4
Tb11.v5.0219.1	608	650	759	2028	8	120	9	17	263	13	23	75	15	37	54	35	37	58	94	5	9	8	12	18	1
Tb11.v5.0220.1	376	445	280	651	2	40	5	7	114	4	13	34	8	34	43	22	21	42	49	4	2	7	9	28	2
Tb11.v5.0221.1	186	489	387	612	16	96	7	20	202	20	20	35	17	58	48	37	27	51	179	20	3	2	10	16	0
Tb11.v5.0222.1	1197	499	861	1585	11	174	11	14	317	17	35	82	16	60	70	34	46	84	172	9	5	8	16	31	4
Tb11.v5.0223.1	503	465	920	1192	28	150	59	69	1227	106	94	352	106	243	356	236	206	291	1081	8	13	5	5	20	3
Tb11.v5.0224.1	1202	689	695	1450	3	79	2	2	148	11	13	32	14	24	55	32	22	44	60	4	5	6	24	37	11
Tb11.v5.0225.1	3295	1540	1555	3029	10	184	9	7	235	8	8	78	25	33	79	32	28	102	109	15	12	10	39	54	16
Tb11.v5.0226.1	1258	506	1028	2953	6	67	1	6	89	7	6	33	6	14	26	9	18	39	31	4	3	3	25	97	14
Tb11.v5.0227.1	874	696	346	1468	2	12	2	0	27	2	1	9	1	4	10	5	5	5	2	0	0	0	6	12	0
Tb11.v5.0228.1	4471	3009	1866	7475	9	97	5	11	214	17	10	53	13	36	69	30	36	59	70	8	3	2	49	76	14
Tb11.v5.0229.1	0	0	0	0	0	0	0	0	0	0	0	0	0	0	0	0	0	0	0	0	0	0	0	0	0
Tb11.v5.0230.1	2426	2128	1213	5082	4	76	1	4	165	10	8	41	13	14	63	16	22	36	38	4	1	5	37	67	3
Tb11.v5.0231.1	7198	5593	3679	15373	10	178	10	16	433	28	33	103	37	82	133	61	75	96	138	5	7	7	91	183	15
Tb11.v5.0232.1	23	123	137	684	1	3	3	0	6	1	0	3	2	4	1	1	2	0	5	1	0	0	0	5	0
Tb11.v5.0233.1	684	1858	1511	3968	28	215	12	16	452	45	29	155	37	108	142	78	85	96	268	21	7	8	31	31	2
Tb11.v5.0234.1	1872	1144	1273	1510	13	165	13	8	239	9	21	78	32	40	88	47	40	105	128	9	10	11	33	91	16
Tb11.v5.0235.1	927	642	751	633	24	333	23	17	598	65	34	155	56	144	155	150	102	213	308	16	9	14	20	55	3
Tb11.v5.0236.1	1335	1060	995	1358	13	120	3	4	192	16	7	52	11	27	63	38	34	79	82	6	6	8	16	20	7
Tb11.v5.0237.1	622	717	730	839	9	90	9	14	246	14	14	77	16	47	55	33	51	100	151	15	8	16	29	33	12
Tb11.v5.0238.1	281	417	675	1283	10	127	10	9	283	27	12	69	37	53	70	46	32	70	113	38	8	9	15	40	2
Tb11.v5.0239.1	509	1040	1051	2543	22	121	5	9	292	23	15	61	30	39	70	36	39	50	137	6	8	5	16	14	1
Tb11.v5.0240.1	678	843	930	1892	18	96	5	11	246	20	15	76	25	32	69	34	49	71	108	18	10	2	15	30	5
Tb11.v5.0241.1	1495	1040	904	2541	19	212	7	8	281	23	8	68	13	42	66	47	45	60	151	15	14	11	13	27	5
Tb11.v5.0242.1	188	1679	1210	4419	21	275	14	31	640	71	21	151	46	92	199	76	82	89	304	46	7	5	39	13	5
Tb11.v5.0243.1	15110	11163	14281	8307	119	856	74	29	1091	108	41	362	103	504	208	214	331	544	783	63	29	82	137	415	178
Tb11.v5.0244.1	1298	1523	1193	1666	27	192	12	13	301	32	20	82	26	54	112	46	58	103	168	11	10	7	27	48	16
Tb11.v5.0245.1	422	695	677	1884	10	70	4	4	121	11	5	38	9	26	32	20	28	53	53	6	8	1	17	16	0
Tb11.v5.0246.1	3597	1903	2576	2458	14	233	18	7	397	23	24	113	31	67	97	73	81	190	227	24	20	7	26	74	22
Tb11.v5.0247.1	1137	681	904	778	7	97	3	2	167	5	7	38	14	27	54	25	22	72	78	9	5	9	18	27	16
Tb11.v5.0248.1	2588	2254	2377	2956	14	222	13	13	342	20	16	114	34	59	84	64	64	123	196	17	12	8	30	38	12
Tb11.v5.0249.1	1287	813	1109	1490	12	118	5	7	154	22	9	43	18	26	60	25	34	57	74	13	8	6	5	47	5
Tb11.v5.0250.1	318	335	301	447	2	39	4	12	71	5	3	21	3	15	16	19	9	29	49	7	5	2	5	18	3
Tb11.v5.0251.1	455	524	626	782	25	270	11	13	439	31	22	103	37	89	115	61	75	148	184	7	10	5	27	39	5
Tb11.v5.0252.1	1355	847	1135	1259	9	149	4	2	158	11	9	50	14	28	55	21	33	92	99	6	10	4	14	33	17
Tb11.v5.0253.1	1208	1346	1204	2759	15	145	7	2	310	14	11	68	29	44	86	39	38	108	135	15	18	3	40	62	8
Tb11.v5.0254.1	1824	4074	2506	8892	33	319	21	33	712	72	45	266	66	174	211	132	166	219	448	26	17	4	75	67	6
Tb11.v5.0255.1	732	545	573	837	7	100	4	6	141	10	7	47	13	16	40	27	30	57	88	5	2	6	18	31	7
Tb11.v5.0256.1	1429	1186	959	1320	11	227	8	5	294	20	11	76	15	72	81	44	54	104	157	12	14	8	22	73	6
Tb11.v5.0257.1	378	356	487	898	8	135	8	12	198	12	7	49	20	40	89	33	36	74	106	6	6	2	9	15	3
Tb11.v5.0258.1	1825	1460	1190	2088	21	274	15	23	475	26	25	92	38	81	139	63	75	136	207	24	23	13	32	125	16
Tb11.v5.0259.1	1008	749	451	960	7	53	5	0	103	13	4	40	13	17	31	22	12	44	44	3	4	4	12	24	14
Tb11.v5.0260.1	210	367	215	1134	3	27	1	3	84	9	2	28	6	18	25	13	14	14	40	5	1	0	10	4	1
Tb11.v5.0261.1	1597	1488	671	962	22	209	20	16	683	40	18	125	27	119	171	88	73	215	280	18	14	25	126	254	54
Tb11.v5.0262.1	1731	2067	1853	4140	18	209	12	16	350	36	43	106	31	94	82	57	54	86	183	27	13	9	23	40	7
Tb11.v5.0263.1	2037	3438	1425	4148	18	152	11	13	418	40	14	123	26	62	85	44	47	118	162	14	7	5	62	97	13
Tb11.v5.0264.1	1182	933	699	1213	12	124	10	18	249	20	21	56	18	41	56	31	40	64	117	14	11	9	20	39	9
Tb11.v5.0265.1	2631	3976	1286	1658	31	344	22	55	512	29	44	144	28	78	86	41	82	141	356	21	5	7	43	76	13
Tb11.v5.0266.1	490	627	691	829	8	58	5	5	103	13	3	34	13	28	23	21	26	43	76	1	5	3	14	21	6
Tb11.v5.0267.1	1015	794	851	1017	8	76	6	6	141	12	9	37	21	29	50	28	29	67	63	7	2	8	11	32	23
Tb11.v5.0268.1	1086	560	635	896	13	155	10	11	235	12	14	48	18	29	86	32	28	76	102	4	5	4	19	43	10
Tb11.v5.0269.1	1507	985	921	1778	13	97	8	9	199	13	17	46	20	43	46	35	24	59	95	9	7	6	18	24	2
Tb11.v5.0270.1	480	1383	303	913	19	155	19	32	377	38	44	114	26	85	102	57	63	103	200	3	1	1	13	27	0
Tb11.v5.0271.1	1916	1699	1473	2373	20	173	7	22	387	24	28	87	27	77	115	51	57	119	176	24	16	22	37	76	15
Tb11.v5.0272.1	902	806	812	1124	10	61	6	5	197	11	11	40	11	48	38	34	39	47	72	12	7	6	24	21	7
Tb11.v5.0273.1	503	1428	1018	2031	20	166	19	33	386	23	32	96	27	94	80	43	69	56	177	33	16	6	23	29	4
Tb11.v5.0274.1	1505	1233	1802	2482	24	231	12	10	299	27	20	127	17	61	78	48	61	142	198	6	4	4	18	29	6
Tb11.v5.0275.1	2385	2694	2432	4120	25	355	17	26	616	51	35	230	52	111	182	87	96	212	287	38	17	22	62	104	31
Tb11.v5.0276.1	957	555	635	970	11	138	6	7	235	18	13	53	16	54	70	28	43	73	140	6	6	9	20	41	8
Tb11.v5.0277.1	1361	1244	935	1432	16	195	14	19	328	31	30	99	31	55	79	47	47	94	166	18	10	8	17	24	6
Tb11.v5.0278.1	566	503	570	664	8	73	2	2	131	10	8	29	10	26	42	28	36	68	56	6	1	4	10	18	11
Tb11.v5.0279.1	1384	958	1207	1882	22	182	10	13	269	27	20	95	24	59	58	40	32	107	166	12	9	8	30	28	4
Tb11.v5.0280.1	931	1343	1018	1078	14	66	3	5	142	9	4	51	9	31	32	20	28	52	78	17	7	3	13	27	10
Tb11.v5.0281.1	737	1040	1518	4038	80	842	15	18	803	115	28	206	80	312	299	220	147	212	338	37	9	13	14	19	0
Tb11.v5.0282.1	1817	1451	2197	2974	32	524	17	11	650	60	29	174	59	140	183	115	111	305	309	11	7	8	30	40	8
Tb11.v5.0283.1	40	9	11	40	0	3	0	0	4	0	0	2	0	1	0	0	0	0	1	0	0	0	0	4	0
Tb11.v5.0284.1	1	0	0	0	0	0	0	0	0	0	0	0	0	0	0	0	0	0	0	0	0	0	8	24	0
Tb11.v5.0285.1	0	0	0	0	0	0	0	0	0	0	0	0	0	0	0	0	0	0	0	0	0	0	0	0	0
Tb11.v5.0286.1	1	3	1	0	0	0	0	0	0	0	0	0	0	0	0	0	1	1	0	0	0	0	2	2	0
Tb11.v5.0287.1	0	0	0	0	0	0	0	0	0	0	0	0	0	0	0	0	0	0	0	0	0	0	0	0	0
Tb11.v5.0288.1	1217	1864	1007	729	16	183	12	8	270	23	11	93	19	41	61	28	45	85	171	46	47	27	34	78	13
Tb11.v5.0289.1	1465	2096	1551	3537	30	210	9	18	474	37	23	126	19	82	98	85	86	100	248	26	11	8	22	32	8
Tb11.v5.0290.1	1284	754	878	947	9	79	4	5	132	6	10	47	16	26	44	21	22	57	105	5	4	6	9	22	10
Tb11.v5.0291.1	1278	1221	1137	1038	14	71	6	2	139	25	6	45	13	58	33	31	35	75	112	9	10	11	36	47	21
Tb11.v5.0292.1	722	897	611	667	4	64	3	9	117	4	10	41	10	20	22	14	31	45	77	18	7	7	15	26	3
Tb11.v5.0294.1	216	130	177	577	3	44	3	6	73	1	5	21	7	13	30	14	8	28	45	1	0	2	19	46	1
Tb11.v5.0295.1	791	297	370	1106	3	83	5	4	123	2	3	43	4	16	44	12	23	52	54	0	2	0	47	115	7
Tb11.v5.0296.1	0	0	0	0	0	0	0	0	0	0	0	0	0	0	0	0	0	0	0	0	0	0	0	0	0
Tb11.v5.0297.1	0	0	0	0	0	0	0	0	0	0	0	0	0	0	0	0	0	0	0	0	0	0	0	0	0
Tb11.v5.0298.1	4	1	0	1	0	0	0	0	0	0	0	0	0	0	0	0	0	0	0	0	0	0	0	0	0
Tb11.v5.0299.1	1	0	0	0	0	0	0	0	0	0	0	0	0	0	0	0	0	0	0	0	0	0	0	0	0
Tb11.v5.0300.1	8	2	0	0	0	0	0	0	0	0	0	0	0	0	0	0	6	7	0	0	1	0	64	143	4
Tb11.v5.0301.1	693	542	373	1029	3	12	0	0	20	1	1	3	1	7	1	5	6	3	11	2	2	1	6	20	4
Tb11.v5.0302.1	336	251	244	550	10	46	8	19	102	9	13	28	5	22	21	21	24	32	74	1	1	1	1	4	1
Tb11.v5.0303.1	527	712	626	1018	3	98	1	14	145	11	13	35	6	24	43	26	24	48	53	5	6	6	13	22	3
Tb11.v5.0304.1	1653	984	965	1442	14	117	6	7	164	17	14	60	17	52	35	34	45	76	113	12	5	9	21	55	11
Tb11.v5.0305.1	884	697	698	781	10	49	3	8	103	10	8	27	10	26	31	21	26	35	65	5	8	12	13	21	13
Tb11.v5.0306.1	103	362	203	678	2	22	3	3	71	5	3	18	6	23	19	9	17	11	48	7	2	2	4	7	0
Tb11.v5.0307.1	832	1294	347	947	6	87	3	1	63	3	0	20	5	23	18	15	12	27	27	1	0	0	27	48	7
Tb11.v5.0308.1	1047	1591	525	1248	11	200	5	1	108	9	2	31	12	22	40	14	20	52	40	1	3	1	36	44	9
Tb11.v5.0309.1	2195	2717	1211	2661	71	771	24	14	526	54	29	139	47	139	109	96	100	228	202	4	11	4	55	102	15
Tb11.v5.0310.1	1221	1501	811	1530	35	401	18	3	249	24	12	68	17	73	74	53	59	118	96	2	3	2	30	42	8
Tb11.v5.0311.1	0	0	0	0	0	0	0	0	0	0	0	0	0	0	0	0	0	0	0	0	0	0	0	0	0
Tb11.v5.0312.1	0	0	0	0	0	0	0	0	0	0	0	0	0	0	0	0	0	0	0	0	0	0	0	0	0
Tb11.v5.0313.1	0	0	0	0	0	0	0	0	0	0	0	0	0	0	0	0	0	0	0	0	0	0	0	0	0
Tb11.v5.0314.1	0	0	0	0	0	0	0	0	0	0	0	0	0	0	0	0	0	0	0	0	0	0	0	0	0
Tb11.v5.0315.1	29	166	177	609	2	21	9	9	120	12	5	24	9	17	19	28	12	15	66	8	0	1	6	4	0
Tb11.v5.0316.1	0	0	0	0	0	0	0	0	0	0	0	0	0	0	0	0	0	0	0	0	0	0	0	0	0
Tb11.v5.0317.1	2	1	0	1	0	0	0	0	0	0	0	0	0	0	0	0	0	0	0	0	0	0	0	0	0
Tb11.v5.0318.1	0	0	0	0	0	0	0	0	0	0	0	0	0	0	0	0	0	0	0	0	0	0	0	0	0
Tb11.v5.0319.1	0	0	0	0	0	0	0	0	0	0	0	0	0	0	0	0	0	0	0	0	0	0	0	0	0
Tb11.v5.0320.1	0	0	0	0	0	0	0	0	0	0	0	0	0	0	0	0	0	0	0	0	0	0	0	0	0
Tb11.v5.0321.1	0	0	0	0	0	0	0	0	0	0	0	0	0	0	0	0	0	0	0	0	0	0	0	0	0
Tb11.v5.0322.1	0	0	0	0	0	0	0	0	0	0	0	0	0	0	0	0	0	0	0	0	0	0	0	0	0
Tb11.v5.0323.1	0	0	0	0	0	0	0	0	0	0	0	0	0	0	0	0	0	0	0	0	0	0	0	0	0
Tb11.v5.0324.1	0	0	0	0	0	0	0	0	0	0	0	0	0	0	0	0	0	0	0	0	0	0	0	0	0
Tb11.v5.0325.1	1137	2022	2175	3658	43	577	32	56	1111	58	92	219	47	147	288	91	120	309	387	33	27	12	56	183	15
Tb11.v5.0326.1	16334	9359	8587	15380	159	1828	82	110	2793	144	142	656	188	406	776	375	367	708	1131	69	80	71	217	668	81
Tb11.v5.0327.1	2	0	0	0	0	0	0	0	0	0	0	0	0	0	0	0	0	0	0	0	0	0	0	0	0
Tb11.v5.0328.1	1	0	0	0	0	0	0	0	0	0	0	0	0	0	0	0	0	0	0	0	0	0	0	0	0
Tb11.v5.0329.1	0	0	0	0	0	0	0	0	0	0	0	0	0	0	0	0	0	0	0	0	0	0	0	0	0
Tb11.v5.0330.1	1618	3542	980	2573	24	183	8	4	169	14	8	51	16	46	55	37	58	77	84	1	8	5	74	134	20
Tb11.v5.0331.1	1335	1343	1136	2149	88	906	15	22	600	62	32	192	47	209	225	150	129	260	259	4	2	9	23	41	14
Tb11.v5.0332.1	1508	1448	1243	2314	74	1015	20	23	671	99	39	183	62	187	214	166	152	315	267	9	3	5	20	55	7
Tb11.v5.0333.1	685	725	895	1442	70	734	19	16	508	80	32	157	46	163	169	117	106	224	212	4	1	2	11	32	3
Tb11.v5.0334.1	0	0	0	0	0	0	0	0	0	0	0	0	0	0	0	0	0	0	0	0	0	0	0	0	0
Tb11.v5.0335.1	1	0	0	0	0	0	0	0	0	0	0	0	0	0	0	0	0	0	0	0	0	0	0	0	0
Tb11.v5.0336.1	2	11	0	1	0	0	0	0	0	0	0	0	0	0	0	0	0	0	0	0	0	0	0	0	0
Tb11.v5.0337.1	1876	2417	1535	3628	27	287	20	39	591	49	34	138	42	107	173	78	84	157	276	22	14	3	47	102	12
Tb11.v5.0338.1	179	268	311	1027	2	15	3	3	54	5	1	19	6	21	17	13	18	17	34	8	0	2	8	4	1
Tb11.v5.0339.1	1349	1591	726	1441	8	160	4	3	211	24	8	60	28	27	55	33	34	79	109	7	4	4	18	40	12
Tb11.v5.0340.1	529	689	679	966	13	99	4	10	148	12	5	41	15	25	43	25	36	44	91	10	6	1	13	26	7
Tb11.v5.0341.1	1036	655	735	1083	7	107	5	12	171	10	17	42	19	39	47	23	26	92	75	8	8	8	9	35	13
Tb11.v5.0342.1	1111	1038	1035	1778	10	162	3	12	257	18	19	60	13	39	101	38	39	68	122	11	10	7	18	41	5
Tb11.v5.0343.1	165	124	333	272	0	20	1	0	13	0	1	7	7	2	4	1	9	16	11	2	2	2	270	683	165
Tb11.v5.0344.1	1995	888	2462	2111	12	147	6	1	102	8	7	31	14	16	59	26	89	151	87	22	30	48	2459	7319	1710
Tb11.v5.0345.1	210	144	520	383	1	21	1	1	22	5	0	12	6	5	20	6	11	18	19	5	1	9	162	404	67
Tb11.v5.0346.1	209	202	307	260	3	25	1	0	21	1	0	6	2	3	6	3	7	17	16	9	2	4	193	617	126
Tb11.v5.0348.1	511	887	478	886	14	98	12	8	266	24	7	56	24	44	86	34	44	70	130	12	7	3	22	51	3
Tb11.v5.0349.1	2083	1095	635	1394	8	141	4	4	183	10	5	60	9	33	94	30	26	107	92	4	6	3	34	73	11
Tb11.v5.0350.1	0	0	0	0	0	0	0	0	0	0	0	0	0	0	0	0	0	0	0	0	0	0	0	0	0
Tb11.v5.0351.1	9	0	0	0	0	0	0	0	0	0	0	0	0	0	0	0	0	0	0	0	0	0	0	0	0
Tb11.v5.0353.1	74	47	54	125	0	5	0	0	11	0	0	8	0	4	8	1	5	8	2	0	0	2	30	94	12
Tb11.v5.0354.1	287	111	153	204	3	27	1	2	29	2	1	9	1	5	7	8	6	19	16	1	1	1	4	1	1
Tb11.v5.0355.1	1213	499	627	918	6	106	4	4	141	7	9	45	4	13	43	19	22	52	73	1	2	6	7	18	6
Tb11.v5.0356.1	707	1148	739	2101	21	219	32	27	560	37	47	153	68	121	197	83	80	175	306	11	3	2	28	56	3
Tb11.v5.0357.1	156	378	319	635	5	46	6	13	195	14	7	56	15	24	56	33	18	80	80	3	4	0	9	29	0
Tb11.v5.0358.1	0	0	0	0	0	0	0	0	0	0	0	0	0	0	0	0	0	0	0	0	0	0	0	0	0
Tb11.v5.0359.1	1025	1352	1388	1675	14	92	11	10	233	29	17	74	23	50	62	39	58	67	139	14	8	3	25	45	2
Tb11.v5.0360.1	1252	1140	824	1777	21	200	24	36	783	49	27	156	38	118	112	92	117	147	399	10	7	7	39	98	10
Tb11.v5.0361.1	2	0	0	0	0	0	0	0	0	0	0	0	0	0	0	0	0	0	0	0	0	0	0	0	0
Tb11.v5.0362.1	0	0	1	0	0	0	0	0	0	0	0	0	0	0	0	0	0	0	0	0	0	0	0	0	0
Tb11.v5.0363.1	0	0	0	0	0	0	0	0	0	0	0	0	0	0	0	0	0	0	0	0	0	0	0	0	0
Tb11.v5.0364.1	2039	2587	868	2569	12	75	5	4	107	11	7	38	8	23	45	21	35	42	77	4	0	3	40	70	12
Tb11.v5.0365.1	2372	2416	1116	2951	24	287	12	26	531	43	35	129	37	89	141	55	71	133	243	7	9	6	36	57	6
Tb11.v5.0366.1	4109	3192	1839	5177	28	514	36	40	981	83	56	256	85	194	382	117	128	239	492	20	11	3	24	72	11
Tb11.v5.0367.1	498	669	332	700	4	19	0	3	42	3	0	4	1	3	16	5	6	10	17	0	0	0	9	17	1
Tb11.v5.0368.1	33	31	24	36	0	6	0	1	5	0	2	2	0	2	1	0	1	2	1	1	1	0	0	3	0
Tb11.v5.0369.1	79	75	47	77	0	9	1	0	17	3	1	3	2	9	1	3	7	2	8	2	2	1	1	16	2
Tb11.v5.0371.1	1395	998	1138	1420	7	143	9	4	189	22	6	55	16	32	72	28	34	105	127	4	11	4	8	42	10
Tb11.v5.0372.1	1427	993	1189	1282	13	128	10	15	251	24	16	69	22	48	63	40	53	88	149	13	14	16	24	49	7
Tb11.v5.0373.1	718	554	432	581	6	71	1	4	86	13	8	23	14	12	35	18	21	41	44	1	4	4	6	31	4
Tb11.v5.0374.1	637	548	576	657	14	182	8	14	212	24	19	62	14	33	62	40	37	91	114	8	6	2	8	17	3
Tb11.v5.0375.1	4	44	31	158	1	2	0	0	6	0	2	2	2	3	2	1	2	2	4	1	1	0	1	1	0
Tb11.v5.0376.1	22	4	9	5	0	0	0	0	1	0	0	0	0	0	0	0	0	0	0	0	0	0	0	0	0
Tb11.v5.0377.1	9	103	102	498	2	20	2	4	50	7	4	12	3	11	20	8	5	7	36	5	2	1	3	1	0
Tb11.v5.0378.1	16	225	276	1394	10	48	3	11	146	19	12	35	20	36	56	32	21	24	67	10	1	0	7	6	0
Tb11.v5.0379.1	249	287	262	613	5	20	1	4	58	10	2	19	6	19	9	11	24	15	47	23	13	2	4	9	2
Tb11.v5.0380.1	35	201	158	372	1	23	0	1	51	1	0	19	9	17	11	14	6	12	22	7	7	0	5	10	0
Tb11.v5.0381.1	1432	328	113	230	5	9	2	0	15	6	2	12	1	27	8	6	14	6	15	3	1	1	5	8	2
Tb11.v5.0382.1	137	288	356	440	4	15	3	1	46	7	3	22	1	9	11	12	7	9	28	7	1	1	5	9	2
Tb11.v5.0383.1	535	699	639	789	5	64	2	4	124	10	10	52	21	21	47	20	15	49	56	5	7	4	11	36	7
Tb11.v5.0384.1	1098	995	994	1602	11	120	6	4	228	19	5	70	27	42	60	29	46	64	121	10	5	1	24	32	8
Tb11.v5.0385.1	0	0	0	0	0	0	0	0	0	0	0	0	0	0	0	0	0	0	0	0	0	0	0	0	0
Tb11.v5.0386.1	0	0	0	0	0	0	0	0	0	0	0	0	0	0	0	0	0	0	0	0	0	0	0	0	0
Tb11.v5.0387.1	1128	1084	1050	2505	3	41	0	2	61	5	7	18	7	9	33	13	17	20	37	4	3	0	11	20	5
Tb11.v5.0388.1	944	705	703	1067	6	37	2	6	79	6	5	24	3	16	23	18	22	20	44	7	4	3	10	17	9
Tb11.v5.0389.1	0	0	0	0	0	0	0	0	0	0	0	0	0	0	0	0	0	0	0	0	0	0	0	0	0
Tb11.v5.0390.1	93	132	140	290	0	20	3	1	31	5	2	8	2	9	5	4	5	5	19	1	0	1	1	3	1
Tb11.v5.0391.1	1279	928	1274	1760	17	190	15	10	299	20	18	93	18	36	79	24	35	95	195	7	1	8	10	23	5
Tb11.v5.0392.1	103	83	58	103	0	13	1	1	17	2	1	3	2	1	6	7	1	6	12	0	1	0	3	2	1
Tb11.v5.0394.1	160	465	425	2872	24	113	12	34	398	49	35	132	29	93	96	45	72	69	260	28	5	3	23	13	2
Tb11.v5.0395.1	0	0	0	0	0	0	0	0	0	0	0	0	0	0	0	0	0	0	0	0	0	0	0	0	0
Tb11.v5.0396.1	568	1029	846	1349	11	97	3	3	174	16	15	56	9	36	47	33	35	50	92	12	11	3	17	32	10
Tb11.v5.0397.1	1361	1502	1522	2124	12	132	10	17	274	19	27	73	30	71	55	46	85	69	187	26	28	13	33	57	15
Tb11.v5.0399.1	725	2193	1388	3516	43	284	30	23	610	52	31	198	51	108	150	91	90	160	348	24	12	8	59	52	5
Tb11.v5.0400.1	0	0	0	0	0	0	0	0	0	0	0	0	0	0	0	0	0	0	0	0	0	0	0	0	0
Tb11.v5.0401.1	77	6	5	22	0	0	0	0	0	0	0	0	0	0	0	0	0	1	0	0	1	0	2	2	0
Tb11.v5.0402.1	491	227	446	478	4	60	2	3	47	6	7	11	4	14	23	6	11	26	24	6	4	6	85	280	55
Tb11.v5.0403.1	199	110	195	199	1	21	2	1	21	2	2	1	2	5	12	8	6	12	21	6	2	8	39	126	28
Tb11.v5.0404.1	1368	4664	1102	2376	68	505	32	77	1178	92	56	227	56	186	220	143	179	179	642	36	7	10	53	80	12
Tb11.v5.0405.1	542	638	731	1295	4	55	5	3	133	13	8	39	3	25	29	16	36	36	62	2	6	2	13	18	6
Tb11.v5.0406.1	1903	1726	1282	3593	3	16	4	1	60	5	3	7	8	7	13	7	13	16	38	1	1	2	26	51	5
Tb11.v5.0407.1	167	176	185	168	3	9	2	0	34	2	0	14	4	5	9	7	3	9	27	2	1	1	6	8	2
Tb11.v5.0409.1	273	526	319	709	4	33	4	4	62	6	9	34	5	17	20	10	12	25	38	2	0	1	6	3	2
Tb11.v5.0410.1	1550	726	625	5740	21	306	21	33	480	49	29	106	46	117	181	70	105	102	275	7	4	3	19	92	5
Tb11.v5.0411.1	1462	8194	3062	3262	33	189	18	29	526	37	53	153	41	105	86	69	126	140	444	24	20	13	79	177	37
Tb11.v5.0412.1	1503	1098	1562	2561	14	104	9	12	259	32	21	70	27	50	58	42	54	79	182	21	7	5	19	28	5
Tb11.v5.0413.1	938	306	1012	1445	0	10	0	3	27	4	2	10	4	12	11	2	12	19	23	2	0	1	0	4	0
Tb11.v5.0414.1	1290	3573	991	2595	29	286	28	27	501	32	24	109	46	72	126	58	82	125	270	9	9	5	38	121	16
Tb11.v5.0415.1	1081	681	976	963	3	47	5	5	101	12	5	35	14	19	28	25	15	26	53	5	6	3	11	17	7
Tb11.v5.0416.1	0	0	0	0	0	0	0	0	0	0	0	0	0	0	0	0	0	0	0	0	0	0	0	0	0
Tb11.v5.0417.1	0	0	0	0	0	0	0	0	0	0	0	0	0	0	0	0	0	0	0	0	0	0	0	0	0
Tb11.v5.0418.1	8	90	137	764	1	42	0	4	104	9	3	48	12	18	30	14	9	34	43	3	0	0	5	3	0
Tb11.v5.0419.1	11	116	163	704	4	29	2	2	75	9	2	33	4	12	30	9	12	15	57	2	0	0	2	1	0
Tb11.v5.0420.1	385	1500	515	839	19	128	17	38	617	52	46	105	43	122	118	92	75	134	289	20	12	4	39	32	2
Tb11.v5.0421.1	2286	1662	878	3793	6	51	2	11	82	3	8	22	9	19	28	13	30	20	33	3	3	0	26	53	8
Tb11.v5.0422.1	621	691	987	851	7	101	3	4	169	12	3	52	7	19	39	24	8	62	89	8	6	4	12	23	8
Tb11.v5.0423.1	200	365	247	610	2	21	3	6	66	3	8	23	8	16	12	8	7	15	17	0	0	2	4	6	0
Tb11.v5.0424.1	187	387	348	848	7	80	6	6	255	29	5	86	21	69	97	42	37	79	88	8	2	3	5	13	0
Tb11.v5.0425.1	554	470	533	1113	34	270	37	10	780	98	26	304	75	211	260	177	186	299	404	4	8	0	14	31	5
Tb11.v5.0426.1	962	816	636	927	7	97	5	1	135	21	7	52	19	23	37	47	21	61	83	8	8	2	17	34	10
Tb11.v5.0427.1	613	812	381	667	3	53	5	8	151	17	14	42	9	32	30	17	23	43	106	6	9	7	23	18	7
Tb11.v5.0428.1	581	756	582	990	10	92	7	11	216	19	9	67	17	53	56	30	32	61	117	15	6	6	13	18	3
Tb11.v5.0429.1	2007	2375	2269	4831	18	180	11	9	394	42	12	96	31	62	103	50	58	123	174	15	19	9	38	84	5
Tb11.v5.0430.1	416	318	257	361	5	43	1	1	50	7	5	19	8	17	16	14	8	25	19	3	1	3	5	15	3
Tb11.v5.0431.1	336	223	209	585	4	36	4	3	105	10	3	43	7	15	50	20	20	36	40	1	0	0	5	6	0
Tb11.v5.0432.1	42	166	198	1650	4	25	4	8	77	6	6	26	10	25	22	15	14	20	51	10	3	1	13	10	1
Tb11.v5.0433.1	438	516	415	537	2	24	5	7	73	9	12	16	10	26	21	13	21	23	64	3	3	3	3	18	5
Tb11.v5.0434.1	225	954	895	2211	6	99	9	10	266	26	10	59	25	66	93	62	45	56	122	13	5	3	27	24	1
Tb11.v5.0435.1	493	1676	812	2998	21	126	11	9	353	37	17	120	44	86	97	68	65	115	233	31	8	6	27	31	5
Tb11.v5.0436.1	2850	1577	2309	3223	18	200	9	24	394	29	18	126	44	66	103	49	64	161	233	14	13	7	33	103	16
Tb11.v5.0437.1	554	525	359	642	8	55	2	2	97	7	3	26	9	18	20	20	19	40	60	5	7	5	7	11	5
Tb11.v5.0438.1	287	482	430	564	3	23	1	4	39	8	4	13	7	21	2	11	6	8	24	2	2	4	4	9	1
Tb11.v5.0439.1	58	27	22	65	0	4	1	0	2	0	0	1	0	0	0	0	0	3	2	0	0	0	1	1	0
Tb11.v5.0440.1	163	237	108	540	2	37	3	11	75	6	10	20	1	12	16	12	17	10	36	3	2	3	3	5	1
Tb11.v5.0442.1	188	297	196	696	8	73	1	8	137	9	10	23	9	12	40	8	7	49	62	4	2	3	12	33	4
Tb11.v5.0444.1	15	242	284	604	4	42	3	7	117	5	13	59	5	20	45	12	23	20	77	4	1	0	6	6	1
Tb11.v5.0445.1	3	4	2	6	0	1	0	0	0	0	0	0	0	0	0	0	0	1	0	0	0	0	0	0	0
Tb11.v5.0446.1	1492	1131	1196	1249	9	127	10	20	322	31	24	80	30	59	77	49	52	99	189	8	10	12	17	70	9
Tb11.v5.0447.1	0	0	0	0	0	0	0	0	0	0	0	0	0	0	0	0	0	0	0	0	0	0	0	0	0
Tb11.v5.0448.1	678	991	690	1828	17	164	6	8	266	25	11	46	22	29	63	46	38	90	116	6	4	6	44	134	11
Tb11.v5.0449.1	0	1	0	0	0	1	0	0	0	0	0	1	0	0	0	0	0	0	0	0	0	0	0	0	0
Tb11.v5.0450.1	12	260	241	1076	2	18	1	4	104	11	9	36	2	20	35	23	13	28	54	2	2	0	5	4	2
Tb11.v5.0451.1	10	197	159	566	1	13	2	2	79	7	3	24	7	14	26	9	11	12	28	0	0	0	5	6	2
Tb11.v5.0452.1	839	765	870	1621	10	112	1	5	172	6	3	61	9	32	48	28	27	55	91	3	4	5	14	37	2
Tb11.v5.0453.1	730	843	530	795	6	101	11	4	176	12	6	56	13	32	45	24	29	45	82	8	5	5	15	25	4
Tb11.v5.0454.1	250	824	410	698	8	91	6	6	142	16	14	36	12	22	54	27	29	66	69	8	10	3	12	25	3
Tb11.v5.0456.1	796	868	563	1466	13	138	7	6	285	30	4	89	18	55	103	39	40	106	95	7	6	2	16	27	4
Tb11.v5.0458.1	45	208	124	228	2	21	2	2	46	3	2	13	4	8	10	10	8	21	32	1	8	1	5	7	0
Tb11.v5.0459.1	0	0	0	0	0	0	0	0	0	0	0	0	0	0	0	0	0	0	0	0	0	0	0	0	0
Tb11.v5.0460.1	0	0	0	0	0	0	0	0	0	0	0	0	0	0	0	0	0	0	0	0	0	0	0	0	0
Tb11.v5.0461.1	0	0	0	0	0	0	0	0	0	0	0	0	0	0	0	0	0	0	0	0	0	0	0	0	0
Tb11.v5.0462.1	0	0	0	0	0	0	0	0	0	0	0	0	0	0	0	0	0	0	0	0	0	0	0	0	0
Tb11.v5.0463.1	761	878	508	1369	2	75	0	1	77	9	5	16	9	17	27	14	13	33	43	2	3	1	12	25	2
Tb11.v5.0464.1	1514	2027	1420	3021	17	203	8	10	278	20	14	82	33	35	111	45	60	89	163	18	8	1	30	67	5
Tb11.v5.0465.1	1045	1034	943	1471	13	59	3	11	209	17	20	47	18	49	47	37	37	43	94	9	4	8	6	12	8
Tb11.v5.0467.1	1087	1063	819	1445	17	63	5	9	217	15	13	64	11	38	46	30	47	51	106	10	7	3	23	13	0
Tb11.v5.0468.1	31585	72332	12254	9614	837	4592	602	487	10522	1099	714	3080	1101	4152	1446	1878	2699	3025	8052	445	316	309	1099	1380	390
Tb11.v5.0469.1	36551	109293	20812	20851	1317	10547	973	834	20882	1743	1137	4266	1748	5764	3031	3251	3845	4565	11062	744	495	542	1907	3199	584
Tb11.v5.0470.1	148	468	370	929	9	43	6	6	202	26	9	66	21	81	56	45	38	46	113	53	25	7	14	24	3
Tb11.v5.0471.1	266	525	442	1296	8	30	3	2	42	4	1	12	6	17	17	9	15	5	29	5	1	0	6	16	2
Tb11.v5.0472.1	27	221	204	567	0	5	0	0	17	2	0	7	4	6	8	9	3	3	11	1	0	0	5	1	2
Tb11.v5.0474.1	987	878	1076	1540	3	91	3	1	157	13	3	42	19	21	46	30	33	43	86	9	4	9	9	35	8
Tb11.v5.0476.1	268	256	77	264	0	4	0	1	5	0	0	1	0	1	1	0	0	2	0	0	0	0	2	2	0
Tb11.v5.0477.1	1259	1382	1172	1561	24	235	13	13	362	21	26	108	19	67	89	50	64	118	191	19	19	4	23	27	6
Tb11.v5.0479.1	1704	825	1087	1805	9	112	0	1	124	7	5	39	17	35	38	21	21	40	82	7	2	3	15	21	5
Tb11.v5.0480.1	1899	1277	1784	1989	14	203	10	21	344	21	10	105	21	48	70	53	42	111	194	7	13	9	20	38	10
Tb11.v5.0481.1	1856	825	1220	1900	14	160	10	7	240	13	5	71	10	33	90	23	29	108	118	11	1	4	12	31	13
Tb11.v5.0482.1	2132	1124	1599	2183	20	183	11	19	287	26	31	94	21	52	93	52	60	123	174	8	12	11	21	51	12
Tb11.v5.0484.1	246	407	401	735	9	27	5	5	249	31	8	46	22	54	51	27	34	31	134	97	33	12	6	14	2
Tb11.v5.0485.1	1297	1470	1124	1864	19	149	10	7	307	15	9	74	18	61	67	57	52	96	145	19	15	13	26	51	6
Tb11.v5.0486.1	808	554	591	1317	8	155	6	4	226	14	5	66	18	27	55	33	45	59	92	9	13	6	12	17	4
Tb11.v5.0487.1	2099	1470	1849	2543	9	184	10	12	244	18	20	76	34	84	86	44	54	92	137	9	20	12	15	61	18
Tb11.v5.0488.1	176	362	446	463	0	29	1	5	58	1	1	16	6	15	15	7	14	14	24	3	2	1	5	15	2
Tb11.v5.0489.1	4969	5699	6969	17073	99	1930	60	135	3472	166	159	705	149	330	861	271	293	969	1364	77	30	25	159	313	23
Tb11.v5.0490.1	325	410	485	620	8	66	6	9	163	8	8	32	15	22	36	19	28	21	81	9	7	5	10	24	2
Tb11.v5.0491.1	404	769	586	972	9	62	6	8	143	7	14	36	14	36	27	16	22	31	75	7	2	4	13	10	5
Tb11.v5.0493.1	2535	816	1432	3354	11	231	14	7	508	54	27	151	73	138	194	131	81	122	256	21	23	3	17	40	5
Tb11.v5.0494.1	0	0	0	0	0	0	0	0	0	0	0	0	0	0	0	0	0	0	0	0	7	0	0	2	0
Tb11.v5.0495.1	129	189	227	633	8	64	4	7	162	10	3	38	11	14	36	14	27	52	53	6	2	3	50	59	5
Tb11.v5.0496.1	1175	1188	1729	2620	35	180	15	19	213	22	47	108	19	80	54	47	72	92	187	14	6	6	39	81	20
Tb11.v5.0497.1	110	469	363	581	3	46	5	8	100	11	8	25	7	26	27	17	23	19	58	8	6	2	14	16	1
Tb11.v5.0498.1	2474	2073	2701	6843	25	243	13	13	549	41	32	185	58	96	191	78	86	192	272	27	19	10	58	105	12
Tb11.v5.0499.1	963	656	623	510	5	84	5	5	135	14	14	24	4	30	29	26	27	40	65	6	4	10	16	39	12
Tb11.v5.0500.1	1175	526	850	906	17	180	10	13	361	16	23	79	27	55	84	55	48	109	152	12	10	6	32	89	12
Tb11.v5.0501.1	20598	13614	22269	15348	194	1704	114	66	1934	181	74	639	155	610	461	383	471	866	1183	101	70	161	235	470	203
Tb11.v5.0502.1	199	719	378	808	8	63	7	5	148	15	12	35	17	30	41	22	34	39	84	20	2	7	11	22	0
Tb11.v5.0504.1	1297	1838	1631	4002	26	220	5	22	400	29	27	113	32	57	106	57	71	111	179	20	8	7	23	24	2
Tb11.v5.0505.1	125	400	374	737	3	37	4	4	97	2	6	29	6	29	38	16	13	29	54	3	3	1	14	5	1
Tb11.v5.0506.1	16	458	328	838	5	45	2	9	125	9	10	37	18	25	44	21	20	27	54	4	4	1	10	2	5
Tb11.v5.0507.1	2818	1863	2329	3396	19	184	7	9	310	21	16	86	32	57	65	56	77	87	190	9	10	9	37	39	19
Tb11.v5.0508.1	673	385	493	627	7	55	3	2	89	9	2	19	7	14	20	7	15	28	55	6	3	3	6	3	5
Tb11.v5.0509.1	76	315	342	592	3	19	2	2	67	2	3	24	6	13	22	15	16	11	41	7	5	1	5	7	1
Tb11.v5.0510.1	301	312	316	372	5	23	2	2	40	1	2	12	10	18	17	7	6	22	29	2	5	2	2	23	2
Tb11.v5.0511.1	177	218	173	230	0	12	0	0	31	1	0	8	5	9	13	9	7	7	14	1	0	0	2	14	1
Tb11.v5.0512.1	877	657	674	755	6	82	5	3	130	8	7	25	8	30	39	19	29	45	77	3	4	3	8	21	8
Tb11.v5.0513.1	12	42	13	93	0	3	0	0	13	3	0	7	2	8	2	1	4	3	7	0	0	0	0	1	0
Tb11.v5.0514.1	3049	2487	11402	14735	10	76	7	7	96	15	3	33	23	60	38	39	49	50	74	18	10	12	90	290	12
Tb11.v5.0515.1	135	771	405	1113	8	96	12	17	236	38	14	61	19	54	78	36	38	57	128	8	8	2	15	16	3
Tb11.v5.0516.1	1731	5361	647	1122	29	230	32	11	565	42	25	119	47	108	94	62	86	149	360	31	20	18	48	143	22
Tb11.v5.0517.1	1005	1198	882	1143	20	136	6	5	164	4	7	30	6	35	40	32	33	74	96	7	4	3	18	37	14
Tb11.v5.0518.1	0	0	0	0	0	0	0	0	0	0	0	0	0	0	0	0	0	0	0	0	0	0	0	0	0
Tb11.v5.0519.1	1491	882	944	1220	9	132	8	8	231	17	22	53	19	36	50	41	30	85	129	7	4	7	20	34	3
Tb11.v5.0520.1	1183	1045	803	1297	10	148	10	13	270	22	12	62	13	43	71	45	42	96	109	9	9	6	11	19	9
Tb11.v5.0522.1	715	873	715	835	10	69	11	3	131	16	12	36	12	24	32	22	31	40	75	12	4	1	16	30	8
Tb11.v5.0523.1	1228	1236	856	1135	9	118	5	8	199	12	9	59	26	29	70	47	22	103	70	8	11	10	21	53	20
Tb11.v5.0524.1	1252	865	1110	1605	16	93	3	5	186	10	6	53	12	35	40	31	32	59	127	7	11	4	21	21	9
Tb11.v5.0525.1	1948	2502	1370	2444	17	192	14	18	332	22	15	84	33	45	103	39	53	92	144	15	6	7	32	45	7
Tb11.v5.0526.1	529	378	462	542	3	60	4	2	70	4	5	11	8	15	25	2	14	22	32	6	2	3	15	49	3
Tb11.v5.0527.1	571	732	434	779	8	77	6	6	134	6	10	48	9	37	35	25	20	46	63	4	5	2	11	14	3
Tb11.v5.0528.1	651	912	762	1105	9	80	11	12	174	15	9	48	15	33	36	30	39	53	94	8	8	5	23	21	5
Tb11.v5.0529.1	488	421	560	804	6	55	6	7	133	10	14	44	7	13	37	14	9	32	62	1	3	3	9	4	2
Tb11.v5.0530.1	1293	1251	1226	2196	13	132	9	11	309	28	18	97	27	79	73	43	57	97	150	8	3	8	16	21	5
Tb11.v5.0531.1	6881	29059	1008	3367	88	493	61	152	1323	91	92	238	38	211	156	101	234	194	705	23	14	14	194	191	32
Tb11.v5.0532.1	743	608	521	1055	9	105	3	8	178	11	11	44	10	11	46	11	11	59	48	0	3	3	18	39	4
Tb11.v5.0533.1	313	351	321	725	4	73	0	9	162	14	15	29	9	18	54	12	19	43	55	6	6	0	21	26	2
Tb11.v5.0534.1	277	379	401	1372	3	53	0	11	104	8	8	19	11	19	39	15	14	20	55	3	3	0	0	5	2
Tb11.v5.0535.1	1260	949	815	1128	9	81	3	5	155	14	7	46	6	29	28	21	42	38	73	10	7	5	15	25	7
Tb11.v5.0536.1	164	605	428	633	6	77	2	2	118	13	1	32	11	12	21	17	20	27	51	2	1	1	6	9	2
Tb11.v5.0537.1	1788	2657	959	2337	9	150	10	2	227	13	2	36	6	23	52	14	19	43	70	17	3	2	29	37	8
Tb11.v5.0538.1	6643	12137	3414	4772	172	1256	108	130	2214	170	117	355	121	342	260	201	303	402	1157	124	64	118	199	421	134
Tb11.v5.0539.1	989	815	1074	991	15	127	5	4	174	11	12	44	22	38	57	33	30	74	117	37	15	25	15	49	9
Tb11.v5.0540.1	1628	2454	1251	1576	8	112	5	5	173	9	4	66	8	25	63	20	28	87	114	9	4	5	33	100	10
Tb11.v5.0541.1	630	794	561	641	6	43	1	3	52	2	3	23	4	10	18	8	8	26	26	1	5	1	5	12	2
Tb11.v5.0542.1	85	206	276	346	1	13	0	1	38	0	2	8	3	3	4	3	8	6	23	2	3	3	5	4	0
Tb11.v5.0543.1	4553	17170	6979	8235	268	1737	214	275	4857	421	425	1431	496	1119	1406	807	961	1159	3451	264	145	106	462	787	113
Tb11.v5.0544.1	1301	1384	1244	1555	16	84	7	4	163	28	19	60	24	42	51	47	42	70	123	12	8	9	20	43	17
Tb11.v5.0546.1	900	1209	667	2740	7	75	4	1	137	12	2	31	16	57	45	34	19	36	77	95	61	25	17	27	5
Tb11.v5.0547.1	269	409	409	355	7	36	2	6	69	6	7	29	11	15	12	17	21	23	59	10	8	1	5	13	4
Tb11.v5.0550.1	1046	1203	938	1671	15	126	7	6	259	19	13	97	26	41	86	53	65	92	138	16	9	3	21	34	1
Tb11.v5.0551.1	669	845	609	1831	10	161	10	9	234	13	7	43	15	32	79	45	38	96	100	7	2	6	41	132	16
Tb11.v5.0552.1	766	641	356	1389	0	15	0	0	22	3	0	5	0	3	14	5	3	6	7	1	0	2	9	15	2
Tb11.v5.0553.1	1546	1328	1025	2082	20	230	12	15	359	42	19	75	24	63	94	48	56	89	192	8	20	7	27	37	7
Tb11.v5.0555.1	1155	2092	1429	3955	15	178	8	10	396	34	20	153	33	50	128	60	48	132	229	17	24	3	22	25	2
Tb11.v5.0556.1	402	338	380	903	5	59	5	7	112	9	3	25	10	26	23	17	25	15	82	3	3	2	10	10	0
Tb11.v5.0558.1	303	1019	598	840	7	121	12	5	325	16	10	82	17	36	64	29	31	73	145	5	3	0	23	54	8
Tb11.v5.0559.1	1368	2312	1082	1471	23	307	21	20	609	31	38	120	31	69	162	70	83	139	319	6	14	7	55	131	20
Tb11.v5.0560.1	238	367	340	726	7	70	3	6	124	4	5	20	7	16	24	11	17	32	64	1	1	1	17	58	6
Tb11.v5.0561.1	706	2101	870	1482	19	155	11	8	252	24	9	68	15	53	58	36	49	82	133	9	7	1	31	31	7
Tb11.v5.0562.1	1137	936	1366	1794	18	148	13	11	251	15	21	94	15	44	58	31	54	86	155	13	6	4	12	16	6
Tb11.v5.0563.1	1988	1146	3140	4243	23	299	13	20	423	30	25	134	40	55	115	53	80	146	249	13	9	7	28	37	9
Tb11.v5.0564.1	201	273	345	709	8	119	11	7	167	28	1	51	7	26	56	31	17	69	90	10	2	2	7	15	0
Tb11.v5.0565.1	2093	1757	1682	2569	30	454	23	12	674	31	25	162	37	113	164	112	94	248	301	18	25	11	28	64	13
Tb11.v5.0566.1	1873	1118	1262	1989	11	121	5	20	259	16	23	64	16	38	68	35	35	69	135	10	8	9	12	23	5
Tb11.v5.0567.1	1353	849	768	1904	21	356	21	15	602	49	24	151	34	58	151	63	75	186	246	12	6	6	50	171	7
Tb11.v5.0568.1	639	694	460	893	6	42	3	4	76	15	13	32	13	31	32	16	25	30	53	2	6	0	7	11	2
Tb11.v5.0569.1	1721	1384	2396	7145	30	332	19	24	759	84	20	223	80	133	242	121	114	306	346	20	18	13	69	223	13
Tb11.v5.0570.1	1443	1574	1526	1579	14	49	5	15	143	16	18	66	12	64	9	33	57	32	129	24	9	14	27	45	16
Tb11.v5.0571.1	0	0	0	0	0	0	0	0	0	0	0	0	0	0	0	0	0	0	0	0	0	0	0	0	0
Tb11.v5.0572.1	379	593	357	667	15	118	5	7	143	12	9	41	15	25	59	27	27	56	91	12	2	1	11	21	3
Tb11.v5.0573.1	18	159	84	180	4	45	4	3	70	6	2	19	6	21	26	11	6	28	47	14	0	1	7	7	3
Tb11.v5.0574.1	616	431	456	586	12	67	2	5	133	12	6	34	18	30	37	21	17	38	63	5	6	1	11	21	1
Tb11.v5.0575.1	391	793	501	1150	13	120	9	19	220	18	9	51	18	39	75	28	23	69	92	11	10	6	13	42	5
Tb11.v5.0576.1	423	335	476	1006	11	111	4	9	539	67	24	119	46	171	169	121	80	126	183	25	12	13	10	14	3
Tb11.v5.0577.1	316	407	355	845	2	23	0	0	66	7	1	15	6	15	32	16	6	26	28	1	2	3	13	15	4
Tb11.v5.0578.1	8187	5032	7324	14632	11	191	5	7	285	14	14	64	20	36	71	35	56	121	93	8	13	5	88	228	40
Tb11.v5.0579.1	966	2533	755	1566	28	325	19	34	674	44	27	92	35	78	128	61	59	115	216	9	5	6	34	87	5
Tb11.v5.0580.1	724	416	526	557	6	211	4	7	337	26	11	129	31	46	112	40	45	139	149	7	5	3	9	14	3
Tb11.v5.0581.1	212	916	970	2151	11	74	5	12	171	12	7	47	17	41	49	24	26	45	73	5	3	2	15	20	4
Tb11.v5.0582.1	401	407	303	551	8	38	1	1	103	17	8	27	22	42	45	33	29	27	45	11	18	5	13	51	6
Tb11.v5.0583.1	31	310	370	1539	5	77	3	6	162	11	7	82	13	21	59	24	25	48	90	2	2	0	5	6	1
Tb11.v5.0584.1	407	541	291	817	8	113	2	6	176	13	3	49	13	29	42	33	30	39	85	6	4	1	1	9	1
Tb11.v5.0585.1	666	672	801	1175	10	54	4	8	129	13	12	35	10	34	33	21	35	33	68	6	8	4	3	23	9
Tb11.v5.0586.1	1599	1390	979	1729	20	162	12	8	364	39	16	87	40	89	90	81	60	93	192	22	20	13	18	50	13
Tb11.v5.0587.1	168	767	314	1222	7	59	6	12	174	23	12	31	23	23	51	25	17	46	94	16	4	3	4	14	2
Tb11.v5.0588.1	680	537	1168	2181	11	216	4	17	306	13	18	97	24	35	114	43	25	121	136	6	4	5	8	16	1
Tb11.v5.0589.1	1258	1689	1025	2015	18	166	10	25	312	27	35	62	29	55	95	60	59	87	168	14	8	5	18	55	12
Tb11.v5.0590.1	1813	884	1136	2041	12	150	10	8	267	26	10	90	21	50	54	44	43	93	154	9	13	6	20	27	13
Tb11.v5.0591.1	269	309	402	607	3	23	3	0	58	10	2	27	10	12	21	14	8	23	42	7	7	4	32	46	9
Tb11.v5.0592.1	6	0	0	0	0	0	0	0	0	0	0	0	0	0	0	0	0	0	0	0	0	0	0	0	0
Tb11.v5.0593.1	1093	1243	883	1491	16	106	12	8	179	21	15	50	19	41	57	33	34	55	153	8	9	3	19	40	5
Tb11.v5.0594.1	5314	4353	3830	8446	120	1046	62	152	1817	109	167	416	109	277	483	247	254	479	950	40	39	32	154	331	40
Tb11.v5.0595.1	0	0	0	0	0	0	0	0	0	0	0	0	0	0	0	0	0	0	0	0	0	0	0	0	0
Tb11.v5.0596.1	2748	1634	1454	2562	29	321	13	26	459	29	32	113	34	64	152	70	61	181	172	17	14	10	34	92	8
Tb11.v5.0597.1	943	1337	772	1657	9	103	5	11	170	17	12	48	15	43	54	39	47	67	91	5	6	16	22	33	9
Tb11.v5.0598.1	1698	1865	2327	2312	23	119	12	18	282	43	20	121	34	64	66	63	76	81	195	25	25	8	54	65	10
Tb11.v5.0599.1	2	11	6	13	1	1	0	0	1	0	0	0	0	0	0	2	0	0	0	0	0	0	0	0	0
Tb11.v5.0600.1	541	496	876	1153	7	129	9	8	220	17	9	69	10	34	83	34	32	77	98	6	3	1	14	15	2
Tb11.v5.0601.1	1454	1389	2205	1905	68	558	37	21	745	56	45	278	112	235	194	182	197	281	442	64	87	36	41	72	14
Tb11.v5.0602.1	710	883	537	1640	21	157	9	7	208	14	5	36	13	32	49	39	49	94	134	7	7	6	41	159	12
Tb11.v5.0603.1	60	332	141	541	4	29	0	4	86	11	2	20	3	9	32	15	11	22	44	0	0	0	1	3	0
Tb11.v5.0604.1	288	971	794	2293	19	189	8	28	363	36	28	114	33	63	107	56	70	82	188	17	9	1	15	16	2
Tb11.v5.0605.1	4209	21815	849	1468	29	177	41	48	875	46	43	191	46	137	104	66	146	157	542	18	7	4	135	178	30
Tb11.v5.0606.1	867	655	332	754	1	58	3	12	116	9	23	34	7	15	37	6	18	31	56	0	2	0	10	17	3
Tb11.v5.0607.1	0	0	0	0	0	0	0	0	0	0	0	0	0	0	0	0	0	0	0	0	0	0	0	0	0
Tb11.v5.0608.1	340	663	635	1315	10	100	11	12	180	13	19	47	18	33	54	30	27	43	112	2	4	1	7	8	2
Tb11.v5.0609.1	49	335	300	535	4	35	3	4	55	4	7	27	16	14	23	9	4	27	39	2	1	3	4	2	1
Tb11.v5.0610.1	0	0	0	0	0	0	0	0	0	0	0	0	0	0	0	0	0	0	0	0	0	0	0	0	0
Tb11.v5.0611.1	2071	1579	1397	2213	31	232	15	22	437	28	22	92	43	73	95	45	63	132	208	15	1	5	17	43	12
Tb11.v5.0612.1	1646	1565	926	1158	6	99	13	4	210	19	9	64	13	28	49	28	40	69	113	5	6	2	17	27	3
Tb11.v5.0613.1	1065	1354	6194	3881	70	344	22	30	674	73	51	254	53	240	173	116	153	159	456	17	12	5	32	33	6
Tb11.v5.0614.1	130	440	402	1679	11	65	7	5	159	16	2	43	9	20	36	18	28	29	65	6	5	1	7	9	3
Tb11.v5.0615.1	17	365	167	354	4	64	10	6	211	13	11	55	14	36	47	21	25	35	78	6	3	2	7	5	0
Tb11.v5.0616.1	1035	1171	919	1924	9	96	8	32	294	23	19	90	22	66	62	61	48	75	148	15	3	5	14	21	4
Tb11.v5.0617.1	62	259	256	368	2	18	2	4	37	3	3	9	3	15	11	4	4	14	26	0	0	1	5	5	0
Tb11.v5.0618.1	259	464	466	823	3	68	9	9	148	9	15	40	9	21	50	15	18	25	65	11	6	1	8	16	1
Tb11.v5.0619.1	540	895	692	1844	15	133	9	20	303	22	22	62	19	50	78	38	32	70	142	10	4	1	24	14	4
Tb11.v5.0620.1	105	619	444	996	5	45	1	6	119	8	7	34	6	14	36	23	22	30	71	7	2	1	8	6	1
Tb11.v5.0621.1	1003	1881	1067	1850	10	185	13	13	367	27	14	113	41	72	86	58	75	102	180	19	12	11	30	52	5
Tb11.v5.0622.1	65	15	5	14	1	9	2	0	4	1	0	1	1	0	2	1	1	4	8	0	1	0	0	0	1
Tb11.v5.0623.1	899	855	944	1301	7	93	9	1	143	15	3	39	11	32	50	22	37	65	68	6	3	4	18	35	6
Tb11.v5.0624.1	2526	3539	3751	8124	44	687	32	63	1297	102	76	242	70	135	359	156	109	388	669	44	19	30	121	304	19
Tb11.v5.0625.1	879	923	831	1162	6	91	4	9	130	6	4	27	13	23	34	27	24	29	78	6	4	1	22	18	8
Tb11.v5.0626.1	352	496	473	1066	11	59	3	3	109	14	2	27	6	32	39	19	21	23	51	4	1	1	13	13	1
Tb11.v5.0627.1	519	765	622	922	6	103	7	5	203	15	10	64	15	37	40	36	45	52	130	16	5	3	18	12	1
Tb11.v5.0628.1	316	450	405	908	9	65	3	2	154	13	9	38	11	30	37	27	21	28	58	4	3	2	3	9	0
Tb11.v5.0629.1	211	282	219	363	72	614	38	20	1012	134	46	318	128	597	268	258	248	375	399	12	1	3	5	10	1
Tb11.v5.0630.1	520	744	600	1525	12	82	6	15	193	10	13	55	6	44	42	36	39	43	88	8	6	2	13	15	4
Tb11.v5.0631.1	1223	1037	1134	1183	10	72	7	5	156	15	13	53	12	44	39	29	35	34	88	6	9	4	13	20	4
Tb11.v5.0632.1	761	508	409	579	4	44	3	6	95	10	7	14	9	17	17	10	18	28	46	4	2	5	18	36	4
Tb11.v5.0633.1	510	710	431	1760	9	49	1	7	122	5	8	29	12	30	41	16	25	22	57	7	1	2	10	17	1
Tb11.v5.0634.1	805	493	632	1022	5	69	0	1	116	5	7	31	7	9	31	19	16	41	53	1	5	0	11	26	4
Tb11.v5.0635.1	752	750	704	996	11	69	8	6	153	7	4	33	10	16	51	20	17	51	76	7	4	3	12	12	2
Tb11.v5.0636.1	2479	11888	1526	8915	15	102	8	6	296	36	10	76	30	83	89	34	79	73	145	11	8	3	128	195	19
Tb11.v5.0637.1	705	670	798	906	10	146	8	6	219	11	14	54	22	29	62	23	30	73	115	11	6	8	8	24	10
Tb11.v5.0638.1	3501	2139	2035	2607	19	300	23	14	818	71	34	238	65	112	234	131	135	287	377	31	20	47	134	287	59
Tb11.v5.0639.1	715	684	464	819	8	127	7	39	269	20	49	59	17	47	75	13	40	59	130	13	4	4	12	23	2
Tb11.v5.0640.1	91	303	246	255	4	20	7	2	58	4	4	10	5	10	14	8	12	20	38	1	1	2	3	9	1
Tb11.v5.0641.1	371	810	555	774	16	64	6	3	144	17	10	54	18	32	36	29	30	38	99	8	5	6	15	6	1
Tb11.v5.0642.1	1113	948	725	1035	4	116	8	12	180	17	20	47	6	27	49	23	30	51	73	3	2	4	16	27	9
Tb11.v5.0643.1	463	1147	898	2032	17	145	12	7	271	19	19	98	28	85	57	70	48	87	152	8	3	4	22	35	2
Tb11.v5.0644.1	898	716	381	741	6	91	2	5	115	8	1	40	14	24	51	28	23	65	77	8	13	13	25	56	13
Tb11.v5.0645.1	0	0	0	0	0	0	0	0	0	0	0	0	0	0	0	0	0	0	0	0	0	0	0	0	0
Tb11.v5.0646.1	201	426	469	1612	19	91	14	12	267	34	19	97	27	78	58	47	65	58	151	15	5	1	14	16	1
Tb11.v5.0647.1	1103	1531	1172	1283	6	90	4	7	170	10	4	60	22	34	21	27	47	56	118	8	13	7	10	25	6
Tb11.v5.0648.1	148	473	390	718	7	39	1	1	85	12	4	46	7	23	18	16	23	17	56	3	3	0	6	10	2
Tb11.v5.0649.1	82	285	332	1209	6	49	7	3	160	17	5	42	15	39	52	35	26	41	88	8	4	1	4	10	1
Tb11.v5.0650.1	11789	27937	8452	9362	222	1744	121	123	1860	134	157	453	107	396	351	163	338	453	1212	22	26	25	224	460	90
Tb11.v5.0651.1	1259	1722	1380	2099	11	179	13	16	399	32	17	111	29	50	103	63	60	135	215	18	21	4	32	76	7
Tb11.v5.0652.1	875	1200	928	1342	8	102	4	6	212	15	14	57	18	40	46	44	33	50	104	6	3	7	13	19	4
Tb11.v5.0653.1	1014	1911	2551	7283	19	239	15	30	522	29	22	128	44	87	160	96	73	166	241	3	3	1	14	37	0
Tb11.v5.0654.1	13	74	137	301	3	13	1	2	94	11	1	21	15	25	21	13	12	23	55	1	2	1	0	2	1
Tb11.v5.0655.1	1222	2175	2329	4798	36	501	21	58	965	60	67	186	65	123	249	93	116	307	438	33	14	11	57	159	6
Tb11.v5.0656.1	49	159	99	289	2	14	1	3	46	4	4	10	4	1	14	3	10	11	9	3	0	0	1	4	0
Tb11.v5.0657.1	184	388	209	438	4	34	2	6	64	2	9	16	4	11	27	13	7	19	37	7	2	0	7	6	2
Tb11.v5.0658.1	0	0	0	0	0	0	0	0	0	0	0	0	0	0	0	0	0	0	0	0	0	0	0	0	0
Tb11.v5.0659.1	2357	1481	1371	3066	24	317	18	24	462	28	33	136	27	72	87	42	80	122	288	4	9	2	14	45	7
Tb11.v5.0660.1	491	712	391	965	12	75	6	16	181	11	8	51	17	29	41	25	28	41	96	7	0	3	20	10	1
Tb11.v5.0661.1	59	31	44	50	0	10	0	0	8	0	0	3	0	2	2	1	0	3	1	0	0	1	1	5	0
Tb11.v5.0662.1	0	0	0	0	0	0	0	0	0	0	0	0	0	0	0	0	0	0	0	0	0	0	0	0	0
Tb11.v5.0663.1	698	624	577	1485	10	72	10	9	226	17	19	52	23	32	77	28	46	72	110	6	3	0	20	29	1
Tb11.v5.0664.1	388	842	578	953	9	115	7	8	208	9	9	46	13	25	49	25	22	37	97	11	4	2	10	14	2
Tb11.v5.0665.1	624	496	375	780	12	67	4	2	142	14	6	34	8	23	25	24	23	36	75	5	5	2	9	14	2
Tb11.v5.0666.1	965	687	833	1186	8	80	7	2	194	25	12	83	28	93	92	67	70	87	123	9	8	8	29	49	9
Tb11.v5.0667.1	401	338	410	348	2	27	2	1	51	4	5	6	4	6	15	4	8	26	29	2	3	2	4	11	5
Tb11.v5.0668.1	9531	21386	5427	9539	37	463	35	36	1004	68	34	268	71	106	251	93	130	315	708	60	32	44	280	565	104
Tb11.v5.0669.1	843	1971	323	617	35	154	33	27	407	44	27	82	17	112	42	38	72	63	330	19	7	12	19	80	8
Tb11.v5.0670.1	10743	6762	6205	12539	111	1538	58	102	2220	159	104	487	149	266	692	267	269	735	1073	43	49	54	191	512	96
Tb11.v5.0671.1	649	867	586	1147	6	129	3	2	177	15	7	63	18	32	50	32	21	61	78	6	5	2	18	48	3
Tb11.v5.0672.1	696	855	1277	1648	13	94	13	5	182	22	18	66	13	26	58	30	40	64	143	9	7	12	14	24	3
Tb11.v5.0673.1	87	74	69	51	1	5	0	1	16	1	5	3	4	6	3	7	1	8	11	2	1	0	5	7	1
Tb11.v5.0674.1	1189	1276	1018	1522	9	92	4	4	158	19	12	58	20	51	52	45	36	50	95	13	5	6	20	44	10
Tb11.v5.0675.1	253	1380	698	1725	7	102	3	3	183	13	3	38	11	25	49	22	20	48	77	11	1	5	11	15	1
Tb11.v5.0676.1	1540	1208	502	497	0	1	0	0	6	0	1	4	0	3	2	1	5	10	5	0	0	0	6	38	5
Tb11.v5.0677.1	1566	924	309	512	0	0	0	0	2	0	0	0	0	1	1	0	1	3	1	0	0	0	3	4	2
Tb11.v5.0678.1	55	257	257	593	3	24	6	1	66	3	1	12	7	14	11	4	16	15	45	1	1	0	6	5	0
Tb11.v5.0679.1	976	1043	785	1694	5	99	5	8	143	15	12	50	12	31	33	25	20	44	62	9	4	3	27	31	4
Tb11.v5.0680.1	1047	995	774	1565	23	158	9	9	281	23	13	70	30	52	91	56	35	104	117	14	13	3	18	44	7
Tb11.v5.0681.1	2069	1828	3122	4986	7	486	23	24	704	53	24	201	54	117	187	101	112	243	411	3	3	5	6	23	0
Tb11.v5.0682.1	109	47	63	94	0	9	0	0	13	0	0	4	1	4	7	2	4	7	7	1	0	2	1	4	0
Tb11.v5.0683.1	981	574	793	1269	10	108	4	6	162	20	8	45	19	32	33	19	26	35	97	6	2	3	13	6	2
Tb11.v5.0684.1	1637	1529	1664	2866	20	171	18	17	377	34	32	112	23	63	79	46	64	118	218	13	3	9	31	39	5
Tb11.v5.0685.1	665	667	1013	779	6	78	4	4	120	8	5	42	7	30	35	22	28	39	68	4	10	6	10	18	8
Tb11.v5.0686.1	1268	1094	1538	2166	17	173	14	21	414	35	21	82	34	90	74	50	76	122	194	16	8	10	39	78	18
Tb11.v5.0687.1	1927	1137	1857	3136	20	195	14	24	371	23	24	103	17	60	79	27	51	100	245	10	4	7	17	36	3
Tb11.v5.0688.1	85	396	450	791	6	74	3	7	127	6	6	30	9	31	36	21	16	37	81	7	5	0	6	16	3
Tb11.v5.0689.1	70	134	129	344	4	19	1	5	34	2	6	10	1	9	10	3	9	7	24	1	1	0	4	2	1
Tb11.v5.0690.1	84	251	328	348	3	24	0	0	35	6	0	17	5	10	10	7	7	12	23	2	2	2	3	4	0
Tb11.v5.0691.1	437	621	585	1029	6	86	6	2	169	14	5	38	15	32	27	16	28	52	64	12	7	1	8	18	5
Tb11.v5.0692.1	1437	923	1057	1321	4	137	4	14	208	14	20	66	16	33	66	47	31	101	129	16	12	16	27	51	14
Tb11.v5.0693.1	79	31	45	91	0	11	0	0	10	1	0	6	2	0	2	0	1	13	6	1	1	0	12	22	2
Tb11.v5.0694.1	781	943	792	1137	13	113	5	5	231	11	4	56	15	37	63	40	25	58	114	15	5	5	11	25	7
Tb11.v5.0695.1	0	0	0	0	0	0	0	0	0	0	0	0	0	0	0	0	0	0	0	0	0	0	0	0	0
Tb11.v5.0696.1	277	789	757	953	11	61	8	6	125	8	6	33	14	28	32	19	25	39	66	8	5	6	9	19	5
Tb11.v5.0697.1	1000	1186	1237	2406	16	200	18	14	387	27	14	124	36	68	111	77	64	118	222	11	7	2	26	25	4
Tb11.v5.0698.1	25	126	53	250	0	19	0	3	65	6	2	7	5	4	21	12	8	7	24	2	0	0	6	1	0
Tb11.v5.0699.1	0	0	0	0	0	0	0	0	0	0	0	0	0	0	0	0	0	0	0	0	0	0	0	0	0
Tb11.v5.0700.1	1398	865	871	820	9	103	10	3	171	6	5	44	15	27	47	29	27	79	95	12	8	5	17	38	12
Tb11.v5.0701.1	291	406	734	2038	8	75	2	8	90	13	7	30	10	23	33	14	22	26	57	1	1	0	8	5	3
Tb11.v5.0702.1	10	86	82	536	1	7	0	1	36	3	0	24	7	13	22	6	5	9	15	3	2	1	7	1	0
Tb11.v5.0703.1	563	894	380	1271	7	115	5	3	190	16	8	40	18	23	50	38	26	81	65	8	2	5	26	91	6
Tb11.v5.0704.1	0	0	0	0	0	0	0	0	0	0	0	0	0	0	0	0	0	0	0	0	0	0	0	0	0
Tb11.v5.0705.1	1212	3003	1971	3344	15	66	16	9	218	28	15	71	27	117	66	38	99	60	221	30	24	4	43	97	7
Tb11.v5.0706.1	263	702	483	639	8	61	4	8	108	9	10	28	10	26	24	18	23	27	87	19	12	1	9	21	1
Tb11.v5.0707.1	2121	1680	1912	1884	21	134	20	12	300	30	19	115	35	71	51	51	75	114	151	17	9	8	29	92	20
Tb11.v5.0708.1	0	0	0	0	0	0	0	0	0	0	0	0	0	0	0	0	0	0	0	0	0	0	0	0	0
Tb11.v5.0709.1	2	1	0	0	0	0	0	0	0	0	0	0	0	0	0	0	0	0	0	0	0	0	0	0	0
Tb11.v5.0710.1	210	214	211	248	2	29	2	1	31	3	0	10	4	12	17	4	4	9	17	1	2	0	10	20	3
Tb11.v5.0711.1	108	154	175	166	0	16	0	0	22	1	2	6	2	3	11	2	2	11	10	2	0	2	1	14	1
Tb11.v5.0712.1	459	720	735	903	4	38	2	2	80	9	7	30	11	26	31	13	11	32	69	10	7	4	8	12	3
Tb11.v5.0713.1	13271	13089	8027	17169	255	3413	175	180	5709	348	201	1479	383	673	1761	636	640	1887	2797	103	56	66	508	1599	167
Tb11.v5.0714.1	171	236	83	282	3	3	1	2	12	4	0	1	3	2	3	2	3	1	13	4	4	0	2	0	0
Tb11.v5.0715.1	207	113	124	147	1	14	0	0	37	1	6	5	2	3	11	4	2	9	22	0	2	0	4	4	0
Tb11.v5.0716.1	1780	1470	1301	1561	4	69	9	9	171	7	10	42	14	27	43	31	33	52	63	7	4	3	23	66	14
Tb11.v5.0717.1	65	345	195	539	9	40	8	3	134	20	1	40	12	38	36	25	30	43	68	10	3	0	13	7	0
Tb11.v5.0718.1	312	1012	500	1496	8	93	9	6	200	14	10	47	15	25	65	18	29	45	79	7	3	1	10	32	3
Tb11.v5.0719.1	233	453	413	1049	6	77	1	3	126	12	1	40	6	20	38	12	22	32	55	3	1	1	7	7	1
Tb11.v5.0720.1	404	642	504	679	9	71	7	6	180	16	9	47	18	35	30	21	39	45	101	14	12	3	14	22	5
Tb11.v5.0721.1	668	732	690	1440	8	85	5	13	204	18	16	42	18	43	40	35	27	45	97	4	3	6	17	28	6
Tb11.v5.0722.1	84	53	35	75	0	8	0	0	9	0	0	0	0	1	1	4	3	1	9	0	0	0	1	4	1
Tb11.v5.0723.1	180	618	801	2123	6	162	11	14	307	27	17	128	24	38	92	36	51	74	159	4	1	0	9	6	1
Tb11.v5.0724.1	408	611	682	1579	12	116	3	6	183	17	9	53	10	40	56	34	27	57	99	7	9	2	16	18	1
Tb11.v5.0725.1	1049	1284	1847	2462	16	89	9	10	202	18	9	65	16	59	51	32	50	57	128	14	7	4	20	36	7
Tb11.v5.0726.1	675	585	882	1332	10	171	3	4	233	20	8	74	20	24	74	22	25	74	126	8	4	4	10	17	1
Tb11.v5.0727.1	205	437	320	817	9	59	2	11	125	18	4	43	15	20	35	17	19	23	65	8	1	5	5	15	2
Tb11.v5.0728.1	0	0	0	0	0	0	0	0	0	0	0	0	0	0	0	0	0	0	0	0	0	0	0	0	0
Tb11.v5.0729.1	0	0	0	0	0	0	0	0	0	0	0	0	0	0	0	0	0	0	0	0	0	0	0	0	0
Tb11.v5.0730.1	5	31	29	96	2	1	0	1	6	1	2	2	2	1	1	4	1	2	1	1	0	0	0	1	0
Tb11.v5.0731.1	7659	10295	5545	13360	1	27	2	1	44	2	3	37	5	7	38	8	20	72	30	0	2	0	113	373	42
Tb11.v5.0732.1	1894	6758	996	2048	220	1537	29	33	805	51	14	150	65	189	121	110	146	227	388	22	9	15	59	89	14
Tb11.v5.0733.1	4	102	72	306	6	19	4	6	56	5	1	17	5	16	21	9	12	11	39	4	0	0	1	2	0
Tb11.v5.0734.1	266	602	409	967	5	53	5	3	117	7	5	38	6	20	33	18	13	26	65	9	9	4	7	9	2
Tb11.v5.0735.1	479	675	513	1028	3	58	5	2	145	8	8	34	14	33	35	22	30	42	59	4	2	3	13	8	1
Tb11.v5.0736.1	697	610	791	1286	9	64	6	2	139	12	10	49	16	34	35	31	22	47	80	14	6	9	12	20	5
Tb11.v5.0737.1	988	517	749	990	8	69	1	0	106	8	3	36	15	18	34	23	15	49	109	4	4	7	6	15	4
Tb11.v5.0738.1	412	493	509	682	9	153	9	7	252	12	8	76	19	35	62	38	40	107	129	13	8	7	11	43	9
Tb11.v5.0739.1	105	600	648	2701	7	36	4	5	116	20	7	31	9	37	28	22	22	22	70	1	1	1	8	3	0
Tb11.v5.0740.1	237	483	302	465	3	50	6	7	94	8	9	22	4	18	25	16	31	25	72	5	1	2	4	5	1
Tb11.v5.0741.1	1139	1484	660	678	13	149	9	13	316	17	22	44	20	60	36	44	53	75	168	14	13	14	25	45	7
Tb11.v5.0742.1	1990	978	1289	1760	26	308	16	18	420	30	21	111	36	63	89	62	60	136	197	10	16	10	24	69	12
Tb11.v5.0743.1	161	186	201	371	2	29	5	1	84	8	6	13	5	21	7	12	15	19	33	4	6	1	2	10	3
Tb11.v5.0744.1	252	380	449	1425	4	60	5	3	79	10	4	16	11	17	27	14	16	25	46	5	3	1	8	6	1
Tb11.v5.0745.1	615	1124	799	1355	8	87	9	13	299	35	18	79	28	71	77	37	42	93	144	10	7	9	23	35	9
Tb11.v5.0746.1	1144	652	854	1084	10	122	9	3	174	13	7	85	10	28	66	30	33	84	130	4	6	4	12	24	4
Tb11.v5.0747.1	19	16	6	10	0	0	0	0	0	0	0	0	0	0	0	0	0	0	0	0	0	0	0	1	0
Tb11.v5.0748.1	998	1040	1247	1743	26	240	11	11	429	26	25	116	28	67	102	47	53	128	232	9	6	7	10	25	13
Tb11.v5.0749.1	422	495	370	849	7	80	6	11	142	12	3	32	13	28	48	26	30	40	90	13	5	2	10	15	2
Tb11.v5.0750.1	94	341	293	726	5	31	3	3	84	11	3	19	5	23	23	12	12	18	50	4	5	2	6	7	0
Tb11.v5.0751.1	26	153	165	575	1	14	2	3	49	3	0	7	7	8	12	9	10	4	22	4	1	1	2	7	1
Tb11.v5.0752.1	4508	3072	620	1372	0	0	0	0	2	0	0	2	0	1	2	0	2	4	1	0	0	0	8	21	5
Tb11.v5.0753.1	452	538	288	1229	2	68	4	10	138	19	11	36	11	45	51	17	30	22	71	7	5	3	12	13	4
Tb11.v5.0754.1	0	0	0	0	0	0	0	0	0	0	0	0	0	0	0	0	0	0	0	0	0	0	0	0	0
Tb11.v5.0755.1	0	0	0	0	0	0	0	0	0	0	0	0	0	0	0	0	0	0	0	0	0	0	0	0	0
Tb11.v5.0756.1	86	65	89	75	1	6	0	0	10	0	0	2	0	2	1	1	2	1	3	0	0	0	5	0	0
Tb11.v5.0757.1	1336	1295	628	739	10	91	6	7	289	15	12	63	15	53	56	36	32	72	136	37	17	31	30	74	22
Tb11.v5.0758.1	962	1029	1017	979	10	101	5	6	143	17	10	39	18	29	36	32	27	52	93	9	4	1	16	60	4
Tb11.v5.0759.1	0	0	0	0	0	0	0	0	0	0	0	0	0	0	0	0	0	0	0	0	0	0	0	0	0
Tb11.v5.0760.1	601	1129	1081	1253	6	62	5	7	198	10	8	63	23	38	44	32	35	66	85	13	3	8	16	34	10
Tb11.v5.0761.1	1384	1606	989	1026	14	194	12	20	314	28	36	90	38	107	83	64	82	134	187	12	7	19	35	78	29
Tb11.v5.0762.1	4	80	92	433	3	20	1	1	41	3	2	13	16	12	12	6	6	9	33	4	0	0	4	0	0
Tb11.v5.0763.1	156	448	320	973	9	45	1	3	120	9	6	30	9	27	30	12	20	37	63	4	4	1	10	6	1
Tb11.v5.0764.1	270	258	251	337	1	32	0	4	43	2	1	6	1	12	17	6	9	15	28	5	0	2	13	30	1
Tb11.v5.0765.1	972	623	1104	1723	6	142	3	11	274	20	4	70	23	41	87	52	29	87	98	10	15	8	29	54	3
Tb11.v5.0766.1	627	399	497	986	1	82	9	13	259	14	7	33	22	28	47	29	30	58	122	28	21	16	41	61	7
Tb11.v5.0767.1	123	174	142	592	2	12	2	4	23	6	3	11	0	5	13	6	4	4	16	4	2	0	4	3	1
Tb11.v5.0768.1	1803	1308	1488	2926	21	333	16	23	619	53	16	168	52	120	166	123	84	233	315	30	6	6	47	57	10
Tb11.v5.0769.1	0	0	0	0	0	0	0	0	0	0	0	0	0	0	0	0	0	0	0	0	0	0	0	0	0
Tb11.v5.0770.1	339	365	408	546	1	4	0	1	17	4	0	5	3	6	4	5	5	3	23	3	0	4	9	14	2
Tb11.v5.0771.1	680	342	596	868	9	77	1	12	181	12	14	32	16	30	50	32	25	53	77	4	5	9	20	81	22
Tb11.v5.0772.1	0	0	0	0	0	0	0	0	0	0	0	0	0	0	0	0	0	0	0	0	0	0	0	0	0
Tb11.v5.0773.1	258	365	362	1026	4	52	4	3	95	8	5	35	6	18	21	14	19	18	52	2	6	0	10	7	2
Tb11.v5.0774.1	2425	1171	1538	3414	50	333	12	23	510	31	25	117	45	103	77	70	85	139	281	12	3	2	63	82	19
Tb11.v5.0775.1	559	377	621	669	5	46	1	2	102	6	3	44	9	24	13	14	24	28	68	6	7	4	17	30	11
Tb11.v5.0776.1	1	0	0	0	0	0	0	0	0	0	0	0	0	0	0	0	0	0	0	0	0	0	0	0	0
Tb11.v5.0777.1	88	201	122	225	6	50	2	8	100	8	7	24	9	7	22	2	12	15	36	7	5	0	4	16	0
Tb11.v5.0778.1	1067	804	664	1121	13	127	10	6	202	9	19	53	13	32	55	33	26	63	110	5	5	1	13	23	3
Tb11.v5.0779.1	1478	1299	1389	2785	22	224	16	18	358	27	38	111	26	79	79	33	69	117	178	22	9	14	27	60	15
Tb11.v5.0780.1	103	111	128	507	1	11	0	3	17	2	2	6	1	8	4	3	8	5	6	7	1	1	3	1	0
Tb11.v5.0781.1	348	488	438	606	3	41	8	4	115	17	7	28	5	25	10	20	41	25	63	7	6	3	9	10	1
Tb11.v5.0782.1	787	1002	851	1436	16	197	12	13	306	25	16	71	17	58	100	31	36	114	114	9	5	10	10	23	3
Tb11.v5.0783.1	950	905	848	1400	10	132	12	16	210	8	25	72	7	28	63	21	41	55	105	7	3	3	14	27	2
Tb11.v5.0784.1	19	124	135	465	3	15	3	3	219	16	2	61	10	36	62	31	38	50	72	2	0	1	0	1	0
Tb11.v5.0785.1	0	0	0	0	0	0	0	0	0	0	0	0	0	0	0	0	0	0	0	0	0	0	0	0	0
Tb11.v5.0786.1	0	0	0	0	0	0	0	0	0	0	0	0	0	0	0	0	0	1	0	0	0	0	2	5	0
Tb11.v5.0787.1	44	214	250	648	1	41	4	2	105	10	6	26	10	23	26	13	13	19	39	11	5	1	3	2	1
Tb11.v5.0788.1	8180	6709	1993	4307	0	7	0	0	31	0	2	18	2	6	20	1	6	27	12	1	0	0	12	59	7
Tb11.v5.0789.1	1400	761	670	539	0	1	0	0	8	0	0	3	0	0	1	0	2	9	2	0	0	1	6	27	1
Tb11.v5.0790.1	532	429	752	1215	5	56	3	8	119	11	16	39	7	23	43	21	30	30	65	9	4	2	6	18	6
Tb11.v5.0791.1	988	1031	1220	2135	17	171	7	7	307	33	27	86	26	43	96	39	58	98	135	11	2	1	17	30	7
Tb11.v5.0792.1	491	886	689	860	16	100	5	9	255	17	9	74	25	58	69	43	38	79	107	9	8	6	14	39	3
Tb11.v5.0793.1	156	442	354	1232	6	59	1	4	137	6	8	29	14	25	46	13	17	30	76	9	2	2	13	7	1
Tb11.v5.0794.1	380	514	279	555	4	53	4	4	82	9	3	24	8	17	25	14	20	27	47	3	2	1	4	7	2
Tb11.v5.0795.1	0	0	0	0	0	0	0	0	0	0	0	0	0	0	0	0	0	0	0	0	0	0	0	0	0
Tb11.v5.0796.1	264	214	237	274	3	25	0	3	45	4	5	9	5	7	10	11	5	19	29	3	5	3	2	6	2
Tb11.v5.0797.1	1329	3045	619	942	68	752	6	16	450	37	24	109	29	60	123	61	66	156	165	15	12	8	95	227	42
Tb11.v5.0798.1	1315	3219	675	1043	55	877	22	36	551	35	36	106	42	103	164	82	82	177	267	15	8	27	101	273	53
Tb11.v5.0799.1	996	488	639	679	22	411	16	37	662	36	50	125	57	103	148	104	82	228	283	8	6	18	11	31	13
Tb11.v5.0800.1	228	302	383	1053	7	96	6	15	221	7	13	47	8	19	69	21	21	57	78	5	2	0	13	15	2
Tb11.v5.0801.1	27	40	22	79	1	2	0	0	7	0	0	4	0	0	1	2	0	4	2	0	0	0	0	0	0
Tb11.v5.0802.1	203	257	190	320	4	33	2	2	78	6	0	17	13	19	32	19	18	25	42	13	8	3	9	14	1
Tb11.v5.0803.1	223	140	122	169	1	18	0	1	26	2	0	7	2	0	3	5	2	3	16	1	1	0	2	3	0
Tb11.v5.0804.1	0	0	0	0	0	0	0	0	0	0	0	0	0	0	0	0	0	0	0	0	0	0	0	0	0
Tb11.v5.0805.1	909	498	742	1270	8	103	6	12	154	5	5	36	8	21	49	13	23	30	60	7	2	3	4	21	3
Tb11.v5.0806.1	680	744	713	825	7	77	5	6	131	7	11	37	12	31	45	25	18	46	61	10	8	0	13	18	6
Tb11.v5.0807.1	327	695	691	1396	9	113	10	8	303	34	12	81	34	69	87	38	46	80	142	15	2	0	27	47	2
Tb11.v5.0808.1	12	196	178	924	4	39	6	2	108	11	4	30	7	25	33	15	16	23	69	3	1	0	0	3	0
Tb11.v5.0809.1	482	754	550	1603	8	90	7	8	131	10	8	53	10	35	46	23	27	51	82	12	5	2	10	29	1
Tb11.v5.0810.1	2488	1930	919	2049	32	483	18	29	699	39	37	185	48	83	191	72	86	240	334	10	9	8	30	76	7
Tb11.v5.0811.1	878	1058	753	1930	17	120	6	21	207	17	11	60	19	53	55	23	37	46	113	10	9	3	24	20	4
Tb11.v5.0812.1	914	789	785	973	11	84	5	6	170	19	4	43	4	22	31	17	34	62	98	3	2	4	11	34	3
Tb11.v5.0813.1	470	262	101	405	0	4	0	0	17	0	1	0	0	0	4	0	3	6	7	1	0	0	7	2	0
Tb11.v5.0814.1	286	495	254	1424	1	9	0	0	25	2	0	10	0	0	9	3	3	13	4	0	0	0	9	5	1
Tb11.v5.0815.1	52	82	94	123	0	8	1	0	14	1	0	2	2	0	2	1	5	4	6	1	1	1	1	3	0
Tb11.v5.0816.1	602	425	267	523	2	33	1	2	68	7	4	21	9	8	30	26	11	35	17	3	0	1	5	21	6
Tb11.v5.0817.1	59	209	305	1085	5	59	2	7	141	9	6	33	15	23	46	18	19	22	72	2	3	2	8	5	0
Tb11.v5.0818.1	694	762	584	1018	15	134	4	4	215	14	12	57	26	31	46	37	26	77	87	7	12	6	29	34	11
Tb11.v5.0819.1	329	245	200	318	6	47	5	3	88	11	3	17	9	18	29	21	10	26	62	3	3	3	4	7	1
Tb11.v5.0820.1	1321	2825	661	1110	12	82	8	18	305	21	21	56	18	45	55	24	36	92	140	12	10	9	27	105	17
Tb11.v5.0821.1	689	483	532	1197	0	37	2	0	58	5	3	17	2	10	11	12	7	17	35	9	6	3	8	17	2
Tb11.v5.0822.1	1307	1363	941	1582	17	118	4	18	243	21	11	62	18	42	72	41	28	67	110	12	14	3	27	54	1
Tb11.v5.0823.1	354	376	330	433	5	23	1	1	51	8	5	18	2	16	10	8	9	16	24	2	3	2	12	16	2
Tb11.v5.0824.1	448	252	310	411	6	25	4	7	48	4	6	22	6	15	13	16	12	23	40	2	0	1	4	6	2
Tb11.v5.0825.1	96	595	534	1607	7	62	5	10	124	19	9	32	13	12	35	21	9	25	44	4	2	4	4	11	2
Tb11.v5.0826.1	3990	3936	3970	9081	5	126	2	1	161	6	1	53	4	14	49	17	21	88	35	1	1	2	171	252	34
Tb11.v5.0827.1	237	363	419	1568	15	151	8	17	258	21	17	77	31	41	78	32	36	51	119	11	6	1	14	30	4
Tb11.v5.0828.1	787	650	730	803	8	69	11	7	117	8	7	27	15	26	28	16	18	59	50	3	4	4	13	38	10
Tb11.v5.0829.1	0	0	0	0	0	0	0	0	0	0	0	0	0	0	0	0	0	0	0	0	0	0	0	0	0
Tb11.v5.0830.1	251	350	549	973	15	114	16	38	1276	64	28	265	78	127	299	169	142	228	559	12	5	5	11	23	4
Tb11.v5.0831.1	1371	1286	1067	1518	11	163	6	5	236	13	19	74	16	50	77	49	53	98	113	6	9	5	20	34	11
Tb11.v5.0832.1	1650	807	976	1424	14	114	1	2	165	14	5	49	12	30	42	23	29	73	67	3	1	8	15	36	9
Tb11.v5.0833.1	74	184	149	613	8	76	3	6	111	7	3	19	5	18	29	12	18	19	45	8	4	4	3	10	1
Tb11.v5.0834.1	165	289	403	512	4	34	4	2	56	7	2	15	5	12	12	10	15	17	35	4	2	1	9	12	0
Tb11.v5.0835.1	70	308	356	634	6	33	2	3	81	10	6	30	9	29	19	17	16	22	61	8	1	2	20	10	3
Tb11.v5.0836.1	252	454	516	1064	5	47	7	0	76	9	2	31	6	21	27	10	28	19	59	4	6	1	9	8	0
Tb11.v5.0837.1	235	668	509	1745	8	135	8	11	239	15	19	76	18	46	96	29	36	69	118	10	6	1	14	9	2
Tb11.v5.0838.1	271	378	231	680	3	74	4	1	96	8	1	17	9	7	28	14	4	22	31	2	1	0	23	43	1
Tb11.v5.0839.1	1958	936	942	1846	5	191	3	21	262	16	40	73	14	16	83	25	25	83	90	8	1	4	22	72	11
Tb11.v5.0840.1	6	12	10	18	1	1	0	0	8	0	0	3	0	2	2	0	1	1	4	1	0	0	0	0	0
Tb11.v5.0841.1	911	937	978	1765	12	153	7	6	258	26	16	82	37	45	66	38	46	71	115	9	4	2	18	28	3
Tb11.v5.0842.1	1608	1857	2153	3597	13	170	8	9	279	18	10	67	32	33	79	38	47	86	143	9	7	5	12	23	2
Tb11.v5.0843.1	441	374	271	545	8	58	6	7	88	5	9	24	4	19	26	8	21	12	42	4	1	3	5	9	1
Tb11.v5.0844.1	55	101	108	228	0	3	0	1	7	1	0	4	0	5	1	5	3	1	17	3	0	0	1	1	0
Tb11.v5.0845.1	127	474	399	704	2	58	4	6	117	9	12	17	9	11	23	18	22	23	58	7	2	1	8	13	2
Tb11.v5.0846.1	313	407	326	623	3	36	3	2	83	6	3	18	6	18	13	16	25	16	48	6	7	0	8	15	3
Tb11.v5.0847.1	1	0	0	0	0	0	0	0	0	0	0	0	0	0	0	0	0	0	0	0	0	0	0	0	0
Tb11.v5.0848.1	1263	1134	1182	1335	13	134	5	12	231	22	8	56	23	35	49	38	42	79	104	17	5	6	16	17	14
Tb11.v5.0849.1	17	107	136	275	2	25	0	2	46	1	4	7	1	6	14	3	7	10	16	1	1	0	3	3	0
Tb11.v5.0850.1	7	1	3	5	0	0	0	0	1	0	0	0	0	0	0	0	0	2	0	0	0	0	0	0	0
Tb11.v5.0851.1	1989	1305	1226	2046	4	76	2	4	84	6	8	38	10	15	41	11	19	42	54	11	11	10	36	80	18
Tb11.v5.0852.1	708	684	775	1168	11	57	3	9	151	11	7	38	9	29	40	27	29	37	88	7	5	2	11	28	5
Tb11.v5.0853.1	648	757	672	994	12	65	2	6	118	14	7	31	13	37	39	27	22	32	58	6	8	1	14	12	7
Tb11.v5.0854.1	1534	779	1518	1308	23	274	2	2	152	20	7	44	21	23	60	41	25	62	110	12	5	7	8	75	11
Tb11.v5.0855.1	27	38	29	51	0	1	0	0	5	0	0	1	1	0	0	0	0	2	2	0	0	0	0	1	0
Tb11.v5.0856.1	187	250	204	340	2	32	1	2	59	3	2	21	11	11	22	11	8	15	33	4	2	0	2	4	2
Tb11.v5.0857.1	0	0	0	0	0	0	0	0	0	0	0	0	0	0	0	0	0	0	0	0	0	0	0	0	0
Tb11.v5.0858.1	23	323	250	738	9	37	5	3	135	8	3	24	6	20	21	18	10	28	43	1	1	1	8	10	0
Tb11.v5.0859.1	516	935	663	1128	14	136	6	10	272	19	9	70	12	39	58	41	37	62	118	7	2	2	10	21	1
Tb11.v5.0860.1	933	804	760	798	8	42	4	2	91	16	8	22	7	26	18	18	24	29	68	6	12	4	11	22	8
Tb11.v5.0861.1	1226	957	827	1148	1	127	8	16	179	9	11	41	17	39	56	20	29	76	74	10	6	6	11	27	8
Tb11.v5.0862.1	171	317	351	581	1	53	3	5	90	5	1	24	15	11	37	17	21	26	45	7	4	2	12	30	8
Tb11.v5.0863.1	503	579	546	987	5	72	1	0	100	4	6	36	7	18	35	26	21	38	59	5	2	1	6	18	4
Tb11.v5.0864.1	738	393	215	423	3	33	1	7	33	4	3	14	4	6	14	9	7	10	17	2	2	0	6	7	2
Tb11.v5.0865.1	609	1305	1092	3960	10	81	2	7	169	14	3	49	11	30	73	30	20	54	101	4	2	0	23	61	3
Tb11.v5.0866.1	634	873	886	1666	8	143	12	10	297	23	15	82	29	62	71	52	43	66	118	8	9	3	32	35	6
Tb11.v5.0867.1	18	133	133	612	2	22	0	3	54	8	3	14	3	5	10	9	6	8	21	1	1	0	1	2	0
Tb11.v5.0868.1	161	156	147	917	13	41	10	4	88	16	9	29	10	34	43	22	23	21	68	6	5	3	6	12	4
Tb11.v5.0869.1	194	229	544	936	13	140	5	13	278	21	16	63	18	43	77	40	28	103	143	7	3	3	17	54	5
Tb11.v5.0870.1	2	0	3	5	0	0	0	0	0	0	0	0	0	0	0	0	0	0	0	0	0	0	0	0	0
Tb11.v5.0871.1	1878	1464	1460	1742	15	193	12	16	346	26	12	113	24	65	80	60	66	124	179	14	12	8	33	66	19
Tb11.v5.0872.1	2	0	0	0	0	0	0	0	0	0	0	0	0	0	0	0	0	0	0	0	0	0	0	0	0
Tb11.v5.0873.1	0	0	0	0	0	0	0	0	0	0	0	0	0	0	0	0	0	0	0	0	0	0	0	0	0
Tb11.v5.0874.1	161	181	182	217	1	32	2	2	51	5	3	21	4	8	13	9	7	18	37	5	4	1	3	5	1
Tb11.v5.0875.1	25	461	257	926	7	19	6	8	148	23	13	35	17	39	51	23	22	30	103	7	3	0	4	1	1
Tb11.v5.0876.1	295	358	338	991	9	65	3	3	123	7	6	39	10	20	43	27	26	45	65	7	4	1	4	11	0
Tb11.v5.0877.1	1942	1805	2466	4465	24	435	25	24	736	36	19	203	42	100	221	87	100	221	341	17	11	14	38	51	9
Tb11.v5.0878.1	271	165	224	272	3	20	0	0	31	0	0	7	1	5	7	0	4	8	10	2	1	1	5	15	0
Tb11.v5.0879.1	0	0	0	0	0	0	0	0	0	0	0	0	0	0	0	0	0	0	0	0	0	0	0	0	0
Tb11.v5.0880.1	4903	3368	5125	5845	44	491	24	23	659	49	40	209	74	118	260	120	103	300	335	16	29	29	52	177	30
Tb11.v5.0881.1	1831	837	754	6913	18	349	27	27	500	48	18	123	41	110	162	75	76	124	282	12	6	6	11	84	5
Tb11.v5.0882.1	268	194	229	519	2	36	3	5	66	6	4	25	2	8	13	10	6	12	28	0	2	2	3	0	0
Tb11.v5.0883.1	459	268	343	586	4	22	2	2	41	4	3	14	2	7	7	2	9	11	43	4	2	1	6	6	2
Tb11.v5.0884.1	1521	1089	1011	1388	2	106	6	7	150	11	8	45	14	34	44	18	22	60	90	6	5	3	15	21	3
Tb11.v5.0885.1	591	388	469	645	4	61	3	2	121	7	3	21	9	11	26	18	23	35	44	6	6	0	15	25	1
Tb11.v5.0886.1	281	530	548	1189	7	94	3	5	146	15	4	52	17	47	38	20	24	41	66	10	5	1	6	3	5
Tb11.v5.0887.1	682	836	842	1979	15	188	9	9	286	19	6	102	18	45	87	26	32	79	163	11	6	2	28	23	4
Tb11.v5.0888.1	103	499	538	818	7	49	3	8	126	13	7	34	17	39	36	16	23	40	69	8	1	2	15	18	3
Tb11.v5.0889.1	0	0	0	0	0	0	0	0	0	0	0	0	0	0	0	0	0	0	0	0	0	0	0	0	0
Tb11.v5.0890.1	1167	632	686	1025	4	48	3	4	148	11	7	37	5	12	33	20	15	46	46	9	1	1	13	28	4
Tb11.v5.0891.1	7	9	2	2	0	0	0	0	0	0	0	0	0	0	0	0	0	0	0	0	0	0	0	0	0
Tb11.v5.0892.1	409	908	678	1346	8	33	7	4	138	8	8	53	10	30	25	32	28	41	77	11	4	2	14	13	2
Tb11.v5.0893.1	285	394	350	775	6	79	4	4	111	12	9	31	14	28	35	18	26	47	66	6	0	3	10	24	8
Tb11.v5.0894.1	0	0	0	0	0	0	0	0	0	0	0	0	0	0	0	0	0	0	0	0	0	0	0	0	0
Tb11.v5.0895.1	204	575	670	1247	5	64	4	9	143	16	6	34	13	24	38	22	25	28	84	11	1	0	11	9	2
Tb11.v5.0896.1	0	0	0	0	0	0	0	0	0	0	0	0	0	0	0	0	0	0	0	0	0	0	0	0	0
Tb11.v5.0897.1	424	777	1068	1198	6	49	5	5	137	11	9	34	12	27	26	21	32	45	77	10	4	7	19	14	3
Tb11.v5.0898.1	0	0	0	0	0	0	0	0	0	0	0	0	0	0	0	0	0	0	0	0	0	0	0	0	0
Tb11.v5.0899.1	380	317	313	423	5	48	2	3	59	4	2	31	11	17	17	16	6	27	43	0	2	1	4	10	2
Tb11.v5.0900.1	551	481	349	444	3	46	2	5	113	14	9	22	5	11	21	11	13	24	47	3	2	3	6	11	3
Tb11.v5.0901.1	27	194	183	319	2	13	1	2	49	5	4	12	4	14	19	13	13	13	33	6	3	0	3	2	0
Tb11.v5.0902.1	615	761	480	971	9	74	8	10	163	12	6	46	11	22	59	30	28	66	94	7	6	3	11	13	3
Tb11.v5.0903.1	899	711	732	1210	5	124	8	1	197	11	3	51	16	27	63	30	42	91	129	6	6	7	14	30	7
Tb11.v5.0904.1	945	859	683	1086	7	122	5	33	199	15	43	48	14	26	66	28	30	72	65	6	7	1	21	41	9
Tb11.v5.0905.1	699	690	581	851	7	123	7	5	200	12	6	56	9	30	47	19	30	43	82	7	7	4	12	25	7
Tb11.v5.0906.1	0	0	0	0	0	0	0	0	0	0	0	0	0	0	0	0	0	0	0	0	0	0	0	0	0
Tb11.v5.0907.1	1	0	0	1	0	0	0	0	0	0	0	0	0	0	0	0	0	0	0	0	0	0	0	0	0
Tb11.v5.0908.1	0	0	0	0	0	0	0	0	0	0	0	0	0	0	0	0	0	0	0	0	0	0	0	0	0
Tb11.v5.0909.1	0	0	0	0	0	0	0	0	0	0	0	0	0	0	0	0	0	0	0	0	0	0	0	0	0
Tb11.v5.0910.1	0	0	0	0	0	0	0	0	0	0	0	0	0	0	0	0	0	0	0	0	0	0	0	0	0
Tb11.v5.0911.1	0	0	0	1	0	0	0	0	0	0	0	0	0	0	0	0	0	0	0	0	0	0	0	0	0
Tb11.v5.0912.1	0	0	0	0	0	0	0	0	0	0	0	0	0	0	0	0	0	0	0	0	0	0	0	0	0
Tb11.v5.0913.1	0	0	0	0	0	0	0	0	0	0	0	0	0	0	0	0	0	0	0	0	0	0	0	0	0
Tb11.v5.0914.1	0	0	0	0	0	0	0	0	0	0	0	0	0	0	0	0	0	0	0	0	0	0	0	0	0
Tb11.v5.0915.1	0	0	0	0	0	0	0	0	0	0	0	0	0	0	0	0	0	0	0	0	0	0	0	0	0
Tb11.v5.0916.1	0	0	0	0	0	0	0	0	0	0	0	0	0	0	0	0	0	0	0	0	0	0	0	0	0
Tb11.v5.0917.1	0	0	0	0	0	0	0	0	0	0	0	0	0	0	0	0	0	0	0	0	0	0	0	0	0
Tb11.v5.0918.1	2	0	0	0	0	0	0	0	0	0	0	0	0	0	0	0	0	0	0	0	0	0	0	0	0
Tb11.v5.0919.1	0	0	0	0	0	0	0	0	0	0	0	0	0	0	0	0	0	0	0	0	0	0	0	0	0
Tb11.v5.0920.1	0	0	0	0	0	0	0	0	0	0	0	0	0	0	0	0	0	0	0	0	0	0	0	0	0
Tb11.v5.0921.1	0	0	0	0	0	0	0	0	1	0	0	0	0	0	0	0	0	0	0	0	0	0	0	0	0
Tb11.v5.0922.1	0	0	0	0	0	0	0	0	0	0	0	0	0	0	0	0	0	0	0	0	0	0	0	0	0
Tb11.v5.0923.1	5	1	0	0	0	0	0	0	0	0	0	0	0	0	0	0	0	0	0	0	0	0	0	0	0
Tb11.v5.0924.1	5	1	0	4	0	1	0	0	0	0	0	0	0	0	0	0	0	0	0	0	0	0	0	0	0
Tb11.v5.0925.1	0	0	0	0	0	0	0	0	0	0	0	0	0	0	0	0	0	0	0	0	0	0	0	0	0
Tb11.v5.0926.1	1	0	0	0	0	0	0	0	0	0	0	0	0	0	0	0	0	0	0	0	0	0	0	0	0
Tb11.v5.0927.1	0	0	0	0	0	0	0	0	0	0	0	0	0	0	0	0	0	0	0	0	0	0	0	0	0
Tb11.v5.0928.1	2	0	0	0	0	0	0	0	0	0	0	0	0	0	0	0	0	0	0	0	0	0	0	0	0
Tb11.v5.0929.1	0	23	13	0	0	0	0	0	0	0	0	0	0	0	0	0	0	0	0	0	0	0	0	0	0
Tb11.v5.0930.1	0	0	0	0	0	0	0	0	0	0	0	0	0	0	0	0	0	0	0	0	0	0	0	0	0
Tb11.v5.0931.1	1	0	0	0	0	0	0	0	0	0	0	0	0	0	0	0	0	0	0	0	0	0	0	0	0
Tb11.v5.0932.1	0	2	0	0	0	0	0	0	0	0	0	0	0	0	0	0	0	0	0	0	0	0	0	0	0
Tb11.v5.0933.1	0	0	0	0	0	0	0	0	0	0	0	0	0	0	0	0	0	0	0	0	0	0	0	0	0
Tb11.v5.0934.1	0	0	0	0	0	0	0	0	0	0	0	0	0	0	0	0	0	0	0	0	0	0	2	0	0
Tb11.v5.0935.1	0	0	0	0	0	0	0	0	0	0	0	0	0	0	0	1	0	0	0	0	0	0	0	0	0
Tb11.v5.0936.1	0	0	0	0	0	0	0	0	0	0	0	0	0	0	0	0	0	0	0	0	0	0	0	0	0
Tb11.v5.0937.1	4	2	0	0	0	0	0	0	0	0	0	0	0	0	0	0	0	0	0	0	0	0	0	0	0
Tb11.v5.0938.1	0	0	0	0	0	0	0	0	0	0	0	0	0	0	0	0	0	0	0	0	0	0	0	0	0
Tb11.v5.0939.1	0	0	0	0	0	0	0	0	0	0	0	0	0	0	0	0	0	0	0	0	0	0	0	0	0
Tb11.v5.0940.1	0	0	0	0	0	0	0	0	0	0	0	0	0	0	0	0	0	0	0	0	0	0	0	0	0
Tb11.v5.0941.1	4	5	0	0	0	0	0	0	0	0	0	0	0	0	0	0	0	0	0	0	0	0	0	0	0
Tb11.v5.0942.1	0	0	0	0	0	0	0	0	0	0	0	0	0	0	0	0	0	0	0	0	0	0	0	0	0
Tb11.v5.0943.1	0	0	0	0	0	0	0	0	0	0	0	0	0	0	0	0	0	0	0	0	0	0	0	0	0
Tb11.v5.0944.1	1	0	0	0	0	0	0	0	0	0	0	0	0	0	0	0	0	0	0	0	0	0	0	0	0
Tb11.v5.0945.1	0	1	0	0	0	0	0	0	0	0	0	0	0	0	0	0	0	0	0	0	0	0	0	0	0
Tb11.v5.0946.1	0	0	0	0	0	0	0	0	0	0	0	0	0	0	0	0	0	0	0	0	0	0	0	0	0
Tb11.v5.0947.1	3	0	0	0	0	0	0	0	0	0	0	0	0	0	0	0	0	0	0	0	0	0	7	19	5
Tb11.v5.0948.1	0	0	0	0	0	0	0	0	0	0	0	0	0	0	0	0	0	0	0	0	0	0	0	0	0
Tb11.v5.0949.1	1	0	0	0	0	0	0	0	0	0	0	0	0	0	0	0	0	0	0	0	0	0	0	0	0
Tb11.v5.0950.1	0	0	0	0	0	0	0	0	0	0	0	0	0	0	0	0	0	0	0	0	0	0	0	0	0
Tb11.v5.0951.1	0	0	0	0	0	0	0	0	0	0	0	0	0	0	0	0	0	0	0	0	0	0	0	0	0
Tb11.v5.0952.1	0	1	0	0	0	0	0	0	0	0	0	0	0	0	0	0	0	0	0	0	0	0	0	0	0
Tb11.v5.0953.1	0	0	0	0	0	0	0	0	0	0	0	0	0	0	0	0	0	0	0	0	0	0	0	0	0
Tb11.v5.0954.1	0	0	0	0	0	0	0	0	0	0	0	0	0	0	0	0	0	0	0	0	0	0	0	0	0
Tb11.v5.0955.1	0	0	0	0	0	0	0	0	0	0	0	0	0	0	0	0	0	0	0	0	0	0	0	0	0
Tb11.v5.0956.1	0	0	0	0	0	0	0	0	0	0	0	0	0	0	0	0	0	0	0	0	0	0	0	0	0
Tb11.v5.0957.1	0	0	0	0	0	0	0	0	0	0	0	0	0	0	0	0	0	0	0	0	0	0	0	0	0
Tb11.v5.0958.1	1	0	0	0	0	0	0	0	0	0	0	0	0	0	0	0	0	0	0	0	0	0	0	0	0
Tb11.v5.0959.1	392	651	762	1285	10	78	7	14	211	20	16	49	13	37	73	32	48	60	135	10	18	5	12	23	4
Tb11.v5.0960.1	989	1023	1026	834	7	57	4	3	111	6	8	38	17	36	31	24	32	42	75	11	5	9	9	18	6
Tb11.v5.0961.1	2034	1313	1553	1659	17	115	9	4	222	12	11	72	24	51	68	52	53	97	162	8	8	18	29	54	20
Tb11.v5.0962.1	439	513	484	737	3	32	4	1	62	4	5	15	6	7	19	12	17	17	35	6	3	0	12	15	4
Tb11.v5.0963.1	784	417	708	707	4	47	5	4	92	8	4	30	8	25	36	15	24	49	69	3	6	5	17	32	10
Tb11.v5.0964.1	330	324	228	487	3	52	3	5	108	11	6	42	10	18	41	14	13	25	48	3	5	1	8	17	1
Tb11.v5.0965.1	1401	1373	1445	3133	25	127	6	14	289	30	20	90	14	46	78	40	55	83	185	18	8	7	17	20	2
Tb11.v5.0966.1	1764	852	965	1359	8	96	4	7	190	10	8	30	12	21	45	25	29	72	97	7	8	3	22	60	9
Tb11.v5.0967.1	1196	787	1324	1206	12	69	4	7	134	15	7	44	7	34	37	36	36	49	70	12	11	7	14	37	8
Tb11.v5.0968.1	841	1437	1268	2040	21	143	14	18	319	33	16	73	24	71	77	45	50	68	152	17	12	5	32	26	4
Tb11.v5.0969.1	662	319	360	472	2	41	2	2	114	12	11	24	10	24	43	14	18	34	50	2	7	3	14	30	5
Tb11.v5.0970.1	411	497	597	777	4	43	6	7	114	14	10	46	12	34	23	21	26	39	96	10	3	4	13	18	4
Tb11.v5.0971.1	531	850	538	1189	19	88	13	7	297	38	20	83	25	88	96	68	58	80	176	19	10	6	25	35	2
Tb11.v5.0972.1	1213	820	711	756	4	48	4	2	89	10	8	36	12	21	21	19	26	38	73	6	8	11	14	36	6
Tb11.v5.0973.1	0	0	0	0	0	0	0	0	0	0	0	0	0	0	0	0	0	0	0	0	0	0	0	0	0
Tb11.v5.0974.1	0	0	0	0	0	0	0	0	0	0	0	0	0	0	0	0	0	0	0	0	0	0	0	0	0
Tb11.v5.0975.1	4	0	0	0	0	0	0	0	0	0	0	0	0	0	0	0	0	0	0	0	0	0	0	0	0
Tb11.v5.0976.1	0	0	0	0	0	0	0	0	0	0	0	0	0	0	0	0	0	1	0	0	0	0	0	0	0
Tb11.v5.0977.1	0	0	0	0	0	0	0	0	0	0	0	0	0	0	0	0	0	0	0	0	0	0	0	0	0
Tb11.v5.0978.1	0	0	0	0	0	0	0	0	0	0	0	0	0	0	0	0	0	0	0	0	0	0	0	0	0
Tb11.v5.0979.1	0	0	0	0	0	0	0	0	0	0	0	0	0	0	0	0	0	0	0	0	0	0	0	0	0
Tb11.v5.0980.1	0	0	0	0	0	0	0	0	0	0	0	0	0	0	0	0	0	0	1	0	0	0	0	0	0
Tb11.v5.0981.1	0	0	0	0	0	0	0	0	0	0	0	0	0	0	0	0	0	0	0	0	0	0	0	0	0
Tb11.v5.0982.1	0	0	0	0	0	0	0	0	0	0	0	0	0	0	0	0	0	0	0	0	0	0	0	0	0
Tb11.v5.0983.1	0	0	0	0	0	0	0	0	0	0	0	0	0	0	0	0	0	0	0	0	0	0	0	0	0
Tb11.v5.0984.1	534	151	260	472	0	3	0	0	13	0	0	7	2	2	9	2	2	14	3	0	0	0	1	1	0
Tb11.v5.0985.1	0	0	0	0	0	0	0	0	0	0	0	0	0	0	0	0	0	0	0	0	0	0	0	0	0
Tb11.v5.0986.1	0	0	0	0	0	0	0	0	0	0	0	0	0	0	0	0	0	0	0	0	0	0	0	0	0
Tb11.v5.0987.1	0	0	0	0	0	0	0	0	0	0	0	0	0	0	0	0	0	0	0	0	0	0	0	0	0
Tb11.v5.0988.1	0	0	0	0	0	0	0	0	0	0	0	0	0	0	0	0	0	0	0	0	0	0	0	0	0
Tb11.v5.0989.1	0	0	0	0	0	0	0	0	0	0	0	0	0	0	0	0	0	0	0	0	0	0	0	0	0
Tb11.v5.0990.1	0	0	0	0	0	0	0	0	0	0	0	0	0	0	0	0	0	0	0	0	0	0	0	0	0
Tb11.v5.0991.1	628	450	420	771	15	85	10	3	120	8	1	61	18	28	65	26	28	53	66	2	7	2	11	28	5
Tb11.v5.0992.1	0	0	0	0	0	0	0	0	0	0	0	0	0	0	0	0	0	0	0	0	0	0	0	0	0
Tb11.v5.0993.1	0	0	0	0	0	0	0	0	0	0	0	0	0	0	0	0	0	0	0	0	0	0	0	0	0
Tb11.v5.0994.1	0	0	0	0	0	0	0	0	0	0	0	0	0	0	0	0	0	0	0	0	0	0	0	0	0
Tb11.v5.0995.1	1074	820	814	1186	14	113	6	1	179	7	12	56	15	39	34	28	35	33	98	10	12	7	10	29	4
Tb11.v5.0996.1	784	1789	412	689	25	294	13	23	554	38	36	93	24	89	111	50	63	108	242	21	7	6	17	30	10
Tb11.v5.0997.1	120	387	404	835	9	45	6	9	85	14	8	23	16	20	31	18	19	22	51	2	1	2	10	7	2
Tb11.v5.0998.1	868	543	601	1000	13	121	7	12	163	14	15	51	13	30	43	20	22	69	100	2	3	3	7	7	3
Tb11.v5.0999.1	205	787	565	682	12	62	4	6	117	11	5	28	12	22	27	19	22	27	69	5	5	3	16	19	0
Tb11.v5.1000.1	0	0	0	0	0	0	0	0	0	0	0	0	0	0	0	0	0	0	0	0	0	0	0	0	0
Tb11.v5.1001.1	0	0	0	0	0	0	0	0	0	0	0	0	0	0	0	0	0	0	0	0	0	0	0	0	0
Tb11.v5.1002.1	0	0	0	0	0	0	0	0	0	0	0	0	0	0	0	0	0	0	0	0	0	0	0	0	0
Tb11.v5.1003.1	0	0	0	0	0	0	0	0	0	0	0	0	0	0	0	0	0	0	0	0	0	0	0	0	0
Tb11.v5.1004.1	0	0	0	0	0	0	0	0	0	0	0	0	0	0	0	0	0	0	0	0	0	0	0	0	0
Tb11.v5.1005.1	0	0	0	0	0	0	0	0	0	0	0	0	0	0	0	0	0	0	0	0	0	0	0	0	0
Tb11.v5.1006.1	0	0	0	0	0	0	0	0	0	0	0	0	0	0	0	0	0	0	0	0	0	0	0	0	0
Tb11.v5.1007.1	0	0	0	0	0	0	0	0	0	0	0	0	0	0	0	0	0	0	0	0	0	0	0	0	0
Tb11.v5.1008.1	6	2	0	0	0	0	0	0	0	0	0	0	0	0	0	0	0	0	0	0	0	0	0	0	0
Tb11.v5.1009.1	0	0	0	0	0	0	0	0	0	0	0	0	0	0	0	0	0	0	0	0	0	0	0	0	0
Tb11.v5.1010.1	2	46	49	371	0	11	1	2	22	1	3	10	1	10	5	4	0	5	9	0	0	0	3	0	2
Tb11.v5.1011.1	373	960	1157	6373	31	189	20	25	535	55	25	167	42	114	177	66	79	97	307	30	6	3	33	40	4
Tb11.v5.1012.1	950	547	509	835	6	129	13	7	174	16	4	32	11	32	40	17	28	78	112	10	4	10	24	32	8
Tb11.v5.1013.1	802	644	617	776	7	100	1	10	253	20	9	49	14	41	67	18	36	76	102	12	10	9	19	69	9
Tb11.v5.1014.1	281	312	257	429	9	51	5	6	118	10	14	23	9	16	51	14	12	26	54	1	2	1	10	24	3
Tb11.v5.1015.1	1078	718	1226	3509	16	168	5	11	206	22	2	54	15	25	71	31	33	101	98	6	7	1	20	29	4
Tb11.v5.1016.1	85	374	448	1321	11	73	13	26	862	83	31	230	61	204	231	138	112	224	335	11	6	4	10	14	1
Tb11.v5.1017.1	0	0	0	0	0	0	0	0	0	0	0	0	0	0	0	0	0	0	0	0	0	0	0	0	0
Tb11.v5.1018.1	0	0	0	0	0	0	0	0	0	0	0	0	0	0	0	0	0	0	0	0	0	0	0	0	0
Tb11.v5.1019.1	0	0	0	0	0	0	0	0	0	0	0	0	0	0	0	0	0	0	0	0	0	0	0	0	0
Tb11.v5.1020.1	335	903	517	1214	23	198	9	15	403	21	18	79	18	37	98	36	35	98	167	12	5	2	43	103	4
Tb11.v5.1021.1	321	495	311	697	10	61	7	4	186	8	10	38	12	29	48	25	19	62	93	3	1	3	14	19	2
Tb11.v5.1022.1	353	768	823	2064	6	110	3	6	246	23	7	60	16	45	62	28	41	61	150	8	6	5	17	28	3
Tb11.v5.1023.1	7	0	0	0	0	0	0	0	0	0	0	0	0	0	0	0	0	0	0	0	0	0	0	0	0
Tb11.v5.1024.1	0	0	0	0	0	0	0	0	0	0	0	0	0	0	0	0	0	0	0	0	0	0	0	0	0
Tb11.v5.1025.1	1	0	0	0	0	0	0	0	0	0	0	0	0	0	0	0	0	0	0	0	0	0	0	0	0
Tb11.v5.1026.1	3525	2253	1192	2981	3	9	0	1	22	1	1	5	3	3	6	1	2	20	3	0	0	0	13	37	4
Tb11.v5.1027.1	2164	1288	729	1519	0	4	0	0	18	0	0	10	1	2	8	2	4	16	4	0	0	0	6	36	16
Tb11.v5.1028.1	1	0	0	0	0	0	0	0	0	0	0	0	0	0	0	0	0	0	0	0	0	0	0	0	0
Tb11.v5.1029.1	1	1	0	0	0	0	0	0	0	0	0	0	0	0	0	0	0	0	0	0	0	0	0	0	0
Tb11.v5.1030.1	82	28	12	55	0	1	0	0	2	0	0	1	1	0	1	1	0	1	2	0	0	0	0	1	1
Tb11.v5.1031.1	7	4	0	6	0	0	0	0	0	0	0	1	0	0	0	0	0	0	0	0	0	0	0	0	0
Tb11.v5.1032.1	0	0	0	0	0	0	0	0	0	0	0	0	0	0	0	0	0	0	0	0	0	0	0	0	0
Tb11.v5.1033.1	0	0	0	0	0	0	0	0	0	0	0	0	0	0	0	0	0	0	0	0	0	0	0	0	0
Tb11.v5.1034.1	6662	7921	5784	7401	112	772	71	133	1881	128	137	526	115	273	253	215	300	331	1026	67	51	36	149	292	56
Tb11.v5.1035.1	17813	34824	26776	32644	476	2513	349	441	6104	503	499	2093	408	1475	930	779	1475	1213	4763	291	165	122	652	1396	186
Tb11.v5.1036.1	317	703	599	865	4	56	2	4	124	7	6	41	14	32	36	28	17	36	67	7	6	1	8	20	2
Tb11.v5.1037.1	1	0	0	0	0	0	0	0	0	0	0	0	0	0	0	0	0	0	0	0	0	0	0	0	0
Tb11.v5.1038.1	6	47	58	664	7	39	3	5	83	12	2	17	10	25	28	25	13	9	58	3	0	0	5	3	0
Tb11.v5.1039.1	1370	2775	2425	2832	20	192	16	16	475	37	21	141	24	68	114	66	74	123	214	20	16	16	34	30	8
Tb11.v5.1040.1	20	116	165	242	1	17	0	0	26	2	2	8	1	10	8	7	4	7	20	2	0	1	3	1	0
Tb11.v5.1041.1	73	606	388	433	8	45	3	7	91	9	7	43	20	35	27	23	25	18	51	5	2	2	5	5	2
Tb11.v5.1042.1	79	237	311	396	6	31	3	2	56	5	2	15	2	15	24	3	9	20	27	5	0	0	3	1	2
Tb11.v5.1043.1	681	503	784	1318	25	299	30	15	891	86	57	337	79	144	350	206	171	408	463	12	12	7	25	69	8
Tb11.v5.1044.1	604	494	719	1342	28	305	33	15	924	80	52	325	92	160	357	205	161	416	396	7	8	4	24	68	6
Tb11.v5.1045.1	624	425	466	794	4	50	2	4	96	7	8	26	9	17	15	12	17	16	64	5	3	2	8	15	1
Tb11.v5.1046.1	21789	35177	10035	15100	274	1334	157	290	3379	285	347	1145	212	848	814	417	793	939	2889	94	50	50	196	296	60
Tb11.v5.1047.1	0	0	0	0	0	0	0	0	0	0	0	0	0	0	0	0	0	0	0	0	0	0	0	0	0
Tb11.v5.1048.1	46	284	244	438	2	30	0	2	74	9	3	16	5	7	21	13	8	21	23	3	2	2	4	6	2
Tb11.v5.1049.1	531	397	598	1044	18	240	26	6	694	58	34	268	84	125	285	193	150	325	370	16	12	3	22	50	6
Tb11.v5.1050.1	605	624	523	579	4	66	6	3	83	9	5	24	8	20	45	9	9	30	59	4	4	6	16	55	8
Tb11.v5.1051.1	836	544	912	1581	38	337	44	17	1006	109	59	381	127	225	392	274	218	454	565	25	20	7	47	72	19
Tb11.v5.1052.1	495	480	774	1403	34	346	26	10	951	118	59	377	122	179	435	264	164	421	443	24	16	7	49	71	4
Tb11.v5.1053.1	1319	582	838	938	12	157	10	11	178	13	13	72	15	21	69	35	21	68	91	7	8	2	15	20	5
Tb11.v5.1054.1	424	242	317	635	15	127	16	8	381	40	28	138	42	74	140	91	73	149	203	6	7	0	7	39	3
Tb11.v5.1055.1	5083	10133	2320	3405	111	905	68	78	1445	91	66	236	58	233	153	117	200	229	812	64	49	34	99	273	67
Tb11.v5.1056.1	98	126	127	123	2	17	0	0	14	1	0	6	0	3	9	0	2	5	15	0	2	1	3	10	0
Tb11.v5.1057.1	126	362	373	983	6	44	4	10	77	9	11	23	4	22	41	9	10	26	67	2	0	0	5	4	0
Tb11.v5.1058.1	444	433	546	635	5	60	4	0	78	6	1	19	12	28	38	18	22	38	74	6	10	5	16	46	3
Tb11.v5.1059.1	24729	18184	26842	18499	223	1810	121	55	2498	245	109	749	197	707	400	447	538	918	1356	113	101	157	254	349	204
Tb11.v5.1060.1	12433	8800	11763	7005	102	881	74	15	1028	109	28	352	107	388	240	212	252	604	666	55	48	89	129	332	142
Tb11.v5.1061.1	389	659	326	361	8	92	4	8	121	15	6	31	9	14	36	18	31	37	73	6	6	6	20	33	11
Tb11.v5.1062.1	2053	1499	2214	4123	22	211	16	22	412	27	40	120	32	84	115	61	68	118	166	26	15	11	32	56	13
Tb11.v5.1063.1	2574	1482	1741	2692	12	199	13	11	346	21	18	86	37	61	104	41	49	137	152	5	9	10	21	59	17
Tb11.v5.1064.1	0	0	0	0	0	0	0	0	0	0	0	0	0	0	0	0	0	0	0	0	0	0	0	0	0
Tb927.1.05	1	0	0	0	0	0	0	0	0	0	0	0	0	0	0	0	0	0	0	0	0	0	0	0	0
Tb927.1.1000	3608	2418	3662	6393	42	620	14	27	774	72	29	273	75	157	288	145	172	364	418	33	32	18	50	81	20
Tb927.1.100	20863	13810	10278	19022	136	2181	82	77	2733	261	125	904	273	463	1270	594	450	1923	1644	132	134	213	349	1061	268
Tb927.1.1010	1960	1758	1610	2492	27	197	5	7	350	23	8	84	32	48	78	51	70	93	155	15	22	17	31	79	16
Tb927.1.1020	1040	995	988	1699	4	69	2	10	172	13	12	46	16	25	47	37	23	49	55	14	12	13	17	34	13
Tb927.1.1025	960	655	1061	1021	12	185	6	4	187	19	20	60	20	30	86	32	49	142	87	8	7	27	17	35	26
Tb927.1.1030	2834	1518	2389	3107	15	199	17	21	420	34	20	108	41	58	105	49	73	161	205	8	12	10	34	106	23
Tb927.1.1050	1617	2202	1623	2269	32	252	19	8	456	40	22	121	40	62	105	67	68	117	179	10	12	4	22	32	6
Tb927.1.1060	623	649	624	870	4	66	1	2	140	10	4	42	7	23	28	25	31	48	79	11	8	4	14	29	8
Tb927.1.1080	2073	1596	1744	2040	11	141	8	8	283	12	9	78	34	56	90	47	69	106	128	14	15	12	41	93	17
Tb927.1.1090	1502	679	1049	1146	5	48	4	2	130	7	7	41	14	33	44	31	25	70	76	9	7	6	22	110	34
Tb927.1.10	0	0	0	0	0	0	0	0	0	0	0	0	0	0	0	0	0	0	0	0	0	0	0	0	0
Tb927.1.1100	957	1277	1392	2446	31	128	8	30	347	20	37	108	26	86	87	50	79	89	212	18	17	7	29	31	10
Tb927.1.110	7457	2211	2529	5636	34	569	24	45	835	46	76	184	47	88	251	79	107	251	393	16	14	19	46	102	19
Tb927.1.1120	1744	1210	2108	2103	26	210	8	9	309	24	13	93	36	58	75	58	47	127	151	27	19	15	23	60	25
Tb927.1.1130	1153	960	936	1519	14	128	6	5	239	24	3	53	23	36	50	44	58	78	132	13	7	7	17	31	7
Tb927.1.1140	1064	1036	968	1762	11	139	7	5	248	9	8	70	22	37	63	28	26	98	134	9	3	2	19	19	4
Tb927.1.1150	1747	1575	1526	1712	18	219	14	10	351	24	9	78	31	44	88	61	67	118	153	14	14	13	35	85	12
Tb927.1.1160	2301	1756	2409	2869	19	273	16	12	403	29	14	121	51	72	113	82	70	158	224	13	15	11	21	52	9
Tb927.1.1170	797	609	636	641	3	101	6	2	169	16	4	34	17	34	31	36	30	57	98	4	7	3	18	34	19
Tb927.1.1175	1199	700	1165	1117	5	107	6	12	154	12	19	55	9	40	27	29	39	76	126	11	7	7	14	44	22
Tb927.1.1200	1220	1092	1539	1325	9	153	4	17	274	22	24	119	17	54	59	54	53	85	173	10	3	3	19	54	19
Tb927.1.120	41188	22056	26680	65388	483	6353	296	427	10646	565	634	2176	546	1141	2720	932	1157	3113	4716	269	157	112	553	1194	140
Tb927.1.1210	727	541	575	642	5	88	2	14	134	10	14	33	21	22	41	24	30	54	58	5	3	9	9	32	4
Tb927.1.1220	1604	1001	737	1015	11	283	8	26	367	18	29	80	19	56	115	59	40	124	144	3	11	3	38	71	21
Tb927.1.1230	1576	1367	1327	1371	18	154	6	6	275	22	13	85	25	53	61	42	50	82	121	13	16	7	28	44	3
Tb927.1.1240	710	1113	720	2216	27	208	18	15	558	46	41	156	62	114	183	76	110	168	346	5	0	3	25	31	3
Tb927.1.1270	169	323	277	673	5	56	0	10	178	16	15	44	23	17	51	33	17	69	89	3	0	1	12	37	1
Tb927.1.1300	733	577	523	566	7	77	3	7	77	9	12	29	6	13	22	22	14	47	50	6	6	2	9	28	9
Tb927.1.1310	1353	1010	1195	1325	15	134	4	11	261	25	12	68	26	38	67	45	35	96	143	10	10	7	36	54	11
Tb927.1.1330	1586	1200	1441	1735	13	178	13	11	267	21	11	87	25	40	78	40	41	109	156	6	7	9	18	38	12
Tb927.1.1340	1577	1724	1479	1541	24	164	6	7	276	32	8	91	29	66	59	44	50	76	165	10	7	14	26	37	7
Tb927.1.1350	391	945	750	1256	17	152	8	12	283	14	17	65	23	44	87	33	41	52	127	12	11	4	13	30	2
Tb927.1.1370	1274	989	1228	1820	13	188	12	18	266	18	15	80	19	46	63	29	47	104	169	7	9	6	15	15	1
Tb927.1.1380	274	267	237	575	0	18	6	1	45	9	2	6	5	15	5	10	13	11	23	1	1	0	4	10	0
Tb927.1.1390	928	612	705	850	11	120	4	7	162	11	12	49	15	26	65	25	19	54	75	10	10	8	12	52	10
Tb927.1.1400	496	352	385	465	5	41	2	4	71	3	9	22	6	7	26	7	8	29	34	5	3	3	10	18	5
Tb927.1.1420	325	1655	614	1400	21	151	24	31	353	51	35	134	47	109	112	51	72	96	247	31	11	7	17	27	2
Tb927.1.1470	30	155	131	580	1	20	2	8	113	14	4	23	14	15	23	25	24	22	78	13	0	0	2	4	0
Tb927.1.1500	17	56	29	207	0	2	1	0	5	2	1	0	1	2	2	0	1	1	3	0	0	0	1	0	0
Tb927.1.1530	443	1372	1210	4128	16	155	10	16	345	40	20	62	37	71	108	51	34	76	164	13	5	2	3	10	3
Tb927.1.1540	2507	1947	2844	3745	28	275	18	20	425	23	19	130	30	89	146	61	65	150	240	26	16	13	35	74	20
Tb927.1.1550	4519	3914	3342	5589	30	320	25	22	658	64	36	158	72	130	177	94	105	193	294	28	20	27	85	143	31
Tb927.1.1560	1598	2031	1429	2940	10	214	13	8	338	21	15	62	29	45	100	52	53	109	170	13	14	3	22	57	13
Tb927.1.1580	915	472	755	788	12	121	7	18	278	17	15	62	21	46	71	41	37	82	115	11	8	8	15	41	9
Tb927.1.1600	1023	1420	1641	2935	25	262	14	38	464	33	20	137	41	72	128	62	86	140	301	21	11	2	17	44	7
Tb927.1.1610	727	601	541	682	14	83	5	8	120	11	7	35	5	21	27	13	21	50	65	10	5	0	13	12	6
Tb927.1.1620	2420	1752	2231	3405	32	234	19	31	465	35	30	128	31	79	137	51	55	109	252	15	10	13	27	29	4
Tb927.1.1630	756	514	364	622	3	46	5	6	66	3	10	18	9	20	25	12	13	35	39	6	4	2	15	13	8
Tb927.1.1640	1016	781	718	950	11	107	4	3	156	17	2	37	19	30	42	29	30	72	82	6	12	9	15	29	11
Tb927.1.1650	888	526	567	689	3	54	2	0	104	6	4	27	6	12	21	16	24	49	53	4	4	4	10	27	7
Tb927.1.1660	1051	606	652	847	5	62	3	3	93	10	10	25	17	11	28	18	8	51	51	4	7	2	7	17	6
Tb927.1.1670	1180	1983	2125	4708	30	382	28	12	637	54	16	204	48	112	215	116	91	201	305	20	8	5	53	66	5
Tb927.1.1680	1962	1577	1313	1537	12	201	6	11	341	28	18	81	35	52	93	38	49	149	167	7	12	8	23	59	12
Tb927.1.1690	3171	2966	3054	3677	32	357	25	41	617	63	25	195	66	137	215	125	149	203	358	31	18	11	79	119	20
Tb927.1.1700	1350	902	1139	1925	12	239	11	28	431	21	37	116	20	49	130	44	65	155	281	6	4	0	14	26	3
Tb927.1.1710	2803	4512	3011	8235	70	593	47	66	1143	84	74	323	96	227	285	188	194	260	592	30	20	12	55	102	16
Tb927.1.1720	1790	1776	1681	2136	24	134	13	10	334	36	27	81	23	82	88	56	69	93	183	18	14	12	21	53	15
Tb927.1.1730	4050	4049	3896	5103	57	343	26	35	765	74	37	232	56	171	175	131	184	187	409	36	27	8	54	81	14
Tb927.1.1740	1190	886	797	6006	15	146	17	19	393	56	22	77	24	122	72	58	67	47	198	17	3	5	16	14	12
Tb927.1.1750	398	818	821	1446	12	74	6	9	189	24	14	52	12	41	42	39	38	56	95	15	8	3	21	35	3
Tb927.1.1760	265	181	148	322	6	12	1	1	21	3	2	8	4	6	10	7	9	6	11	2	1	2	4	10	0
Tb927.1.1770	788	562	579	869	8	120	4	6	213	8	7	40	8	18	62	16	20	53	61	6	7	7	10	33	0
Tb927.1.1790	1632	1240	1170	2176	13	146	5	13	251	17	19	54	26	35	81	36	28	79	96	12	7	6	19	71	10
Tb927.1.180	12441	7716	7037	15397	100	1463	50	112	2186	141	136	539	153	286	746	260	285	732	1018	52	44	44	227	597	86
Tb927.1.1820	2670	3032	3579	6477	25	216	10	17	394	36	26	143	54	141	165	100	69	203	220	14	6	12	78	135	16
Tb927.1.1840	98	573	611	2038	16	67	9	25	250	26	24	65	17	61	98	39	46	74	122	16	5	5	17	19	0
Tb927.1.1850	492	833	1426	5260	8	155	8	15	247	21	18	70	14	40	87	58	64	81	118	9	4	2	13	22	1
Tb927.1.1860	165	98	154	567	0	16	1	1	31	1	2	3	1	3	15	2	3	11	4	1	0	0	3	2	0
Tb927.1.1880	4304	5130	4300	10263	61	383	39	31	944	79	42	229	78	182	257	189	194	228	429	51	32	18	98	128	33
Tb927.1.1890	1096	2010	1857	3764	15	183	18	31	376	23	36	86	19	84	103	70	93	89	223	23	23	6	31	32	6
Tb927.1.190	5631	5914	5055	10747	89	1016	65	118	1952	138	150	443	147	305	584	248	270	545	884	51	30	29	170	305	30
Tb927.1.1910	2354	2682	2028	4425	21	228	20	7	464	60	18	141	23	141	117	83	71	108	289	20	11	9	37	61	9
Tb927.1.1920	376	824	624	1064	12	64	6	17	166	10	20	40	15	40	48	33	22	39	74	8	6	2	11	38	6
Tb927.1.1930	504	2151	2067	10289	42	260	32	59	1018	131	56	244	73	208	279	125	143	181	499	51	7	9	42	36	4
Tb927.1.1960	2018	2190	1783	3919	23	174	20	22	443	39	35	138	25	104	130	59	70	118	225	15	12	8	13	18	3
Tb927.1.1980	2248	1590	1121	1992	21	231	11	16	429	27	13	87	29	71	109	63	89	132	185	13	15	19	43	105	28
Tb927.1.1990	1393	1061	571	786	10	66	7	9	142	11	18	29	13	22	34	24	24	51	65	10	4	6	15	50	21
Tb927.1.2000	327	148	90	177	1	20	1	1	22	2	1	10	4	9	3	9	10	21	23	0	1	1	9	8	7
Tb927.1.2040	580	463	303	395	1	6	0	2	12	0	0	6	1	0	11	3	3	11	4	0	0	0	9	28	2
Tb927.1.2060	128	101	53	226	0	0	0	0	0	0	0	3	0	0	1	0	1	0	0	0	0	0	1	1	0
Tb927.1.2070	55	66	20	133	0	0	0	0	0	0	0	0	0	0	0	0	0	0	0	0	0	0	0	1	0
Tb927.1.20	2404	1689	350	768	0	0	0	1	0	0	0	0	0	0	0	1	0	0	0	0	0	0	3	4	0
Tb927.1.2100	4754	8429	8830	26890	316	3214	87	197	3738	302	205	959	257	635	764	467	609	799	1929	197	113	74	386	597	84
Tb927.1.2110	195	504	840	2098	12	59	16	23	900	70	27	250	82	214	266	156	149	194	353	114	37	29	250	347	15
Tb927.1.2120	288	1133	852	3589	25	189	11	23	397	59	20	111	47	69	149	65	66	115	226	11	2	4	18	26	2
Tb927.1.2150	384	337	332	873	6	22	1	1	117	23	3	34	30	64	74	49	43	26	56	102	56	53	91	310	19
Tb927.1.2160	90	247	229	304	10	27	0	1	79	26	9	34	30	78	67	38	34	25	55	70	22	37	44	193	10
Tb927.1.2190	680	2149	2161	6971	35	193	25	38	550	65	32	140	51	148	134	80	125	97	393	36	16	9	30	28	3
Tb927.1.2200	498	103	176	461	5	28	1	5	34	5	6	7	8	4	22	2	8	5	23	2	1	0	1	14	1
Tb927.1.220	13457	8483	7980	16606	98	1534	62	90	2367	139	159	516	148	310	718	261	297	752	1039	55	54	44	222	717	74
Tb927.1.2210	2392	2563	2171	3158	54	581	35	108	1054	56	122	330	92	177	427	112	154	389	521	22	11	21	57	192	18
Tb927.1.2230	1557	1424	1458	2457	55	468	57	176	1633	138	176	303	163	289	662	219	195	521	921	28	14	31	57	238	13
Tb927.1.2260	350	598	355	783	49	295	14	59	276	53	50	75	41	87	136	55	68	102	230	19	5	9	15	36	4
Tb927.1.2310	640	400	212	461	22	225	2	11	135	10	21	33	15	31	66	12	26	50	37	4	1	3	5	11	2
Tb927.1.2320	1117	1282	722	1138	8	131	7	5	220	17	24	43	28	45	78	31	52	106	127	6	2	1	24	35	7
Tb927.1.2330	33290	93749	17750	17667	994	8320	791	643	16651	1444	891	3401	1397	4996	2404	2642	3182	3667	9138	631	425	365	1429	2464	387
Tb927.1.2340	36732	99766	16957	13122	1178	6774	772	465	14297	1491	664	4288	1465	5563	2348	2413	3612	4345	10796	582	359	403	1473	1916	469
Tb927.1.2350	28171	80986	15463	15403	922	7130	689	613	14427	1222	884	2931	1186	4229	1809	2161	2743	3264	7770	494	341	345	1313	2190	401
Tb927.1.2360	36594	100396	16684	13206	1112	6591	848	455	14296	1489	668	4238	1466	5397	2349	2514	3557	4386	10971	611	372	398	1425	1884	529
Tb927.1.2370	36728	109712	20733	20788	1312	10762	944	825	20581	1796	1123	4359	1845	5899	3038	3283	3886	4714	11386	722	496	496	1871	3333	599
Tb927.1.2380	36709	100196	16835	13465	1093	6592	833	467	14261	1490	658	4268	1464	5482	2270	2600	3595	4370	10911	605	371	403	1442	1862	536
Tb927.1.2390	33598	93928	17658	17775	1092	8435	837	665	16868	1624	938	3455	1464	5019	2429	2635	3392	3710	9926	650	468	375	1567	2715	515
Tb927.1.2400	35079	97069	16200	12990	1153	7134	811	558	15044	1599	830	4432	1498	5356	2593	2526	3539	4618	11064	624	402	432	1459	1887	503
Tb927.1.240	3947	4553	3798	8401	77	850	42	125	1652	97	161	337	106	217	439	187	213	461	767	47	26	15	114	211	31
Tb927.1.2410	12185	46295	8573	8698	512	3466	397	318	8286	726	468	1709	644	2483	897	1135	1604	1736	4569	282	212	181	699	1233	217
Tb927.1.2420	501	337	351	1014	7	22	3	4	46	8	4	14	4	16	9	7	14	8	30	3	1	2	3	1	1
Tb927.1.2430	4127	10718	5592	4367	69	522	56	82	948	91	78	191	78	256	144	88	225	220	596	144	91	73	150	192	32
Tb927.1.2450	4075	10748	5601	4370	63	477	61	77	1012	102	96	208	79	272	131	115	224	200	567	116	62	55	171	193	57
Tb927.1.2470	4407	11117	5728	4633	80	602	64	82	1107	117	110	194	87	311	159	146	244	254	597	125	77	59	165	223	51
Tb927.1.2490	8222	17438	8851	6574	211	1449	136	163	2109	226	262	425	235	566	333	308	498	548	1257	223	224	141	258	429	108
Tb927.1.2510	4179	10887	5684	4377	73	512	57	76	1010	90	100	213	59	275	154	108	200	196	539	132	80	69	163	187	37
Tb927.1.2530	3927	10428	5453	4169	64	455	56	76	878	86	96	207	66	270	149	103	195	234	574	124	84	71	177	216	47
Tb927.1.2550	3952	10879	5551	4330	70	505	55	77	955	89	101	200	71	267	158	103	208	225	542	119	86	49	178	231	33
Tb927.1.2570	4401	6183	5004	8984	67	722	38	46	1600	119	53	338	83	206	393	175	191	383	664	55	30	8	101	152	13
Tb927.1.2580	4067	2903	3275	4647	25	185	25	29	442	45	41	126	36	102	71	76	112	129	306	19	11	11	47	82	12
Tb927.1.2600	32	247	80	235	5	9	5	15	46	7	4	10	4	20	15	16	14	6	56	7	1	1	3	2	0
Tb927.1.2640	476	479	519	551	12	66	7	19	205	19	23	47	20	48	112	27	34	79	104	11	7	5	13	20	1
Tb927.1.2670	1180	3542	1597	2477	55	539	40	90	1038	81	68	184	71	142	222	103	125	233	488	62	19	9	61	111	16
Tb927.1.2700	1754	1057	1318	1523	20	204	17	23	375	26	28	93	29	84	143	49	84	145	207	11	11	5	35	89	15
Tb927.1.270	502	373	185	640	2	44	0	0	57	2	3	12	7	7	16	15	10	32	29	1	1	1	8	14	2
Tb927.1.2710	298	713	744	1334	10	92	15	11	300	47	18	67	31	89	68	66	57	70	140	11	13	6	11	44	4
Tb927.1.2730	1196	1358	1271	1291	25	148	11	25	335	43	23	96	25	49	89	60	61	127	224	17	9	15	16	46	11
Tb927.1.2740	2348	2309	2643	2946	19	172	21	9	406	40	15	128	39	100	92	68	66	128	228	32	36	22	63	84	17
Tb927.1.2750	1919	2032	2262	3261	18	72	15	27	206	29	25	76	17	79	36	30	88	57	214	21	9	9	39	71	10
Tb927.1.275	154	371	274	1453	17	137	3	2	82	5	1	23	12	11	14	14	21	28	35	1	3	0	11	11	6
Tb927.1.2760	1410	778	938	1439	10	108	3	4	187	11	5	49	5	13	62	8	17	69	46	4	6	7	11	38	9
Tb927.1.2770	1730	1705	905	1553	11	91	6	11	200	10	17	45	24	28	58	37	46	68	118	10	18	7	28	37	26
Tb927.1.2780	32	24	5	35	1	0	0	0	3	2	0	0	1	2	2	0	0	1	0	0	0	0	0	0	0
Tb927.1.280	261	109	100	309	1	14	0	1	31	1	1	9	3	4	10	1	3	13	8	1	2	0	13	28	4
Tb927.1.2820	910	1155	2000	2254	94	584	294	128	8017	853	300	3144	1084	3358	2276	2443	2165	3264	4573	423	322	200	633	1256	154
Tb927.1.2850	528	679	1211	1296	33	305	152	64	4064	422	183	1607	595	1739	1079	1170	1152	1689	2446	195	143	93	288	644	74
Tb927.1.2880	1016	1155	1987	2324	106	578	272	102	6671	776	268	2585	1079	2864	2147	2183	1917	2918	4294	426	271	199	611	1300	158
Tb927.1.290	1000	1435	836	2803	20	218	9	7	329	38	8	82	38	49	86	53	63	145	162	7	8	0	72	231	21
Tb927.1.2970	2019	1644	672	2312	12	217	9	10	375	36	16	87	41	77	104	75	73	152	185	16	20	17	34	105	18
Tb927.1.2980	2103	3321	1845	6743	40	439	21	25	774	62	30	189	60	144	207	124	119	226	280	37	18	6	67	74	10
Tb927.1.2985	1548	872	798	1354	6	84	2	5	141	10	8	50	24	42	26	29	34	49	94	5	2	9	24	55	16
Tb927.1.2990	4209	3602	2748	8219	46	503	22	35	973	71	44	246	98	167	224	159	129	241	389	21	13	7	40	73	10
Tb927.1.3000	2619	2523	1664	4064	19	176	5	9	312	20	17	111	39	58	84	69	56	105	169	9	9	11	39	60	17
Tb927.1.300	1214	1227	857	1980	14	144	5	13	292	16	12	58	23	62	58	36	35	99	127	6	2	5	27	69	14
Tb927.1.3010	1697	1419	1269	2156	31	180	18	8	274	19	25	87	14	58	66	54	58	88	165	10	8	9	19	47	19
Tb927.1.3030	5283	3329	3272	6153	59	631	40	20	931	55	41	244	69	158	281	122	156	314	489	29	23	24	59	146	26
Tb927.1.3040	1976	1440	1807	2522	22	130	8	11	255	10	19	94	23	67	58	59	62	91	200	17	7	12	39	61	34
Tb927.1.3050	3402	2302	3118	5813	35	401	24	26	663	37	34	241	50	106	162	126	131	257	392	14	10	25	58	124	26
Tb927.1.3070	1224	1653	2057	3734	52	251	18	41	552	71	91	203	46	157	106	93	126	138	340	24	10	10	36	42	5
Tb927.1.30	1	0	0	0	0	0	0	0	0	0	0	0	0	0	0	0	0	0	0	0	0	0	0	0	0
Tb927.1.3110	4127	2618	3550	5501	40	382	20	23	677	50	76	226	67	136	194	99	129	266	288	46	35	27	73	211	46
Tb927.1.3120	1070	1587	1729	2729	11	98	7	10	276	24	20	98	24	76	82	73	73	59	144	17	7	9	27	32	17
Tb927.1.3130	710	1563	1590	2693	16	94	11	10	282	38	16	104	30	68	92	65	107	79	196	23	15	12	73	96	16
Tb927.1.3150	1993	1988	2624	2848	25	380	11	19	522	31	33	138	61	83	164	57	72	245	267	40	38	36	37	87	26
Tb927.1.3170	1867	1733	2086	3176	23	347	26	26	423	37	43	150	44	88	125	54	99	207	248	7	3	7	28	49	18
Tb927.1.3180	28001	26138	32632	22977	282	2070	185	406	3231	304	612	927	274	1236	402	504	830	1101	2035	139	125	209	382	622	324
Tb927.1.3200	1304	2294	2923	3102	25	126	7	28	256	30	32	91	12	56	43	37	47	56	211	19	8	3	68	80	11
Tb927.1.320	66	136	108	266	4	20	1	2	58	3	7	16	2	6	14	5	8	16	22	1	1	4	5	8	0
Tb927.1.3220	2030	1780	2019	3803	22	262	14	17	437	34	21	129	49	86	169	67	67	166	265	24	16	5	52	109	22
Tb927.1.3230	2307	3382	3168	3690	30	181	24	17	337	32	16	154	32	82	85	71	88	112	261	13	6	12	43	50	18
Tb927.1.3250	1251	2945	2823	7033	36	315	17	45	707	69	42	210	44	141	189	141	124	131	365	50	20	12	41	38	15
Tb927.1.3260	2520	4699	4174	11632	47	288	27	34	642	64	34	214	62	106	145	74	134	130	418	51	19	12	84	74	6
Tb927.1.3270	1741	3095	1690	3491	35	252	18	29	484	32	30	140	54	99	100	81	107	146	290	42	18	11	44	68	9
Tb927.1.3280	1197	1180	665	1254	13	146	12	11	177	16	5	57	22	32	49	35	33	73	138	11	7	14	23	30	16
Tb927.1.3290	2138	2657	1837	4466	34	312	19	25	788	86	44	265	65	200	195	157	153	186	399	61	38	18	63	79	18
Tb927.1.3300	1556	2637	1404	3218	23	186	21	13	361	32	19	93	34	82	87	51	72	96	176	17	7	8	19	52	6
Tb927.1.330	40	100	74	168	0	17	0	0	43	2	1	8	0	3	10	1	1	11	6	0	0	1	2	7	0
Tb927.1.3310	560	860	375	245	22	174	18	27	331	60	23	97	37	101	135	67	86	99	311	19	3	9	12	21	7
Tb927.1.3320	607	560	234	418	4	16	0	1	23	0	0	7	4	3	11	6	5	17	10	0	0	0	1	9	0
Tb927.1.3350	27	18	3	47	0	6	1	0	15	0	0	6	1	1	5	1	2	7	3	0	0	0	0	0	0
Tb927.1.3360	19	24	2	43	1	4	0	1	7	0	4	2	5	0	1	2	2	6	4	0	0	0	0	0	0
Tb927.1.3390	1188	1353	985	828	9	181	7	28	316	9	26	82	16	43	58	22	30	102	145	5	4	15	33	82	37
Tb927.1.3400	3081	2408	2770	3808	15	278	18	29	585	42	37	161	46	111	181	102	121	252	321	34	19	29	80	144	42
Tb927.1.3410.1	0	0	0	0	0	0	0	0	0	0	0	0	0	0	0	0	0	0	0	0	0	0	0	0	0
Tb927.1.3410.2	5	8	10	14	0	0	0	0	1	0	0	0	0	0	0	0	0	0	0	0	0	0	0	0	0
Tb927.1.3450	649	1269	1024	2727	18	240	14	27	422	48	40	124	43	76	138	54	62	100	236	8	6	2	20	29	2
Tb927.1.350	1038	780	693	1319	7	158	4	6	223	8	8	47	16	23	51	20	20	84	79	6	3	6	18	49	8
Tb927.1.3550	66	348	210	818	3	15	1	1	57	4	2	20	11	14	24	12	10	25	30	8	2	1	14	15	3
Tb927.1.3560	858	1214	1262	2348	33	336	16	27	605	54	40	147	66	78	161	69	79	149	267	22	15	3	31	59	3
Tb927.1.3670	1201	963	282	1886	15	170	6	16	252	22	22	55	13	34	78	48	42	63	99	0	4	0	22	27	3
Tb927.1.370.1	0	0	0	0	0	0	0	0	0	0	0	0	0	0	0	0	0	0	0	0	0	0	0	0	0
Tb927.1.370.2	0	0	0	1	0	0	0	0	0	0	0	0	0	0	0	0	0	0	0	0	0	0	0	0	0
Tb927.1.3750	0	0	0	1	0	0	0	0	0	0	0	0	0	0	0	0	0	0	1	0	0	0	0	0	0
Tb927.1.3760	81	49	24	88	0	12	0	0	7	1	2	5	0	1	3	3	1	9	12	0	0	1	2	4	0
Tb927.1.3800	2189	1301	1765	2263	24	237	16	20	355	27	20	77	39	60	99	62	74	151	200	20	9	17	33	82	34
Tb927.1.380	1385	664	595	1221	6	87	10	0	110	14	4	22	12	20	39	29	22	69	68	5	6	4	28	62	14
Tb927.1.3810	2672	2131	2109	2314	26	329	7	12	489	30	6	123	46	83	140	93	82	247	210	19	24	49	52	138	54
Tb927.1.3820	4871	3737	5160	4911	50	512	19	16	693	38	28	188	80	113	256	129	134	374	358	32	31	74	110	272	154
Tb927.1.3830	8489	25537	6123	7298	85	929	62	109	1670	84	88	357	86	188	332	171	184	385	632	19	21	11	346	896	62
Tb927.1.3840	2795	3039	3099	4125	38	275	24	15	567	39	24	172	73	121	152	103	125	184	273	35	38	32	62	118	32
Tb927.1.3850	4454	5104	2986	4240	23	385	18	20	457	38	14	127	42	87	157	80	94	256	299	20	16	20	111	229	77
Tb927.1.3860	3141	2767	3210	6789	47	259	27	30	719	70	33	194	60	178	133	94	145	124	370	34	28	17	48	81	14
Tb927.1.3880	2849	5633	3971	14224	61	410	24	61	1058	80	58	383	89	226	284	154	206	185	548	46	16	7	76	82	17
Tb927.1.3890	1139	665	580	1673	7	67	6	8	128	11	15	42	11	31	29	16	34	28	68	4	7	4	6	14	3
Tb927.1.3910	3205	4684	3204	7256	38	364	35	28	821	86	53	283	88	266	212	201	207	232	523	52	42	18	66	82	21
Tb927.1.3940	4732	7475	6135	10072	57	295	43	54	771	92	67	314	94	252	169	154	209	192	495	75	42	35	114	121	25
Tb927.1.3950	1405	5602	1787	3604	68	239	57	61	1123	120	64	276	79	240	201	126	182	204	580	31	13	6	70	66	10
Tb927.1.400	72	93	57	104	1	10	0	0	13	0	0	4	3	1	3	4	5	4	15	2	1	0	4	0	0
Tb927.1.4010	159	507	655	1330	7	38	9	7	115	28	10	35	16	40	31	17	24	11	108	13	0	0	12	17	0
Tb927.1.4020	150	140	158	428	3	19	1	1	34	2	1	8	3	5	12	2	3	9	11	1	1	1	3	5	0
Tb927.1.4040	896	1019	953	2782	15	98	7	27	212	32	35	66	25	51	84	42	56	53	135	9	4	1	16	19	4
Tb927.1.4050	834	3189	2176	3826	43	383	21	28	953	100	56	308	84	179	209	143	149	222	462	54	10	4	37	67	2
Tb927.1.40	10	1	1	1	0	0	0	0	0	0	0	0	0	0	0	0	0	0	1	0	0	0	0	1	0
Tb927.1.4100	1545	1367	1913	3301	194	1156	126	159	3693	370	206	1064	298	858	831	432	610	841	2127	102	25	26	9	35	2
Tb927.1.410	650	1240	1097	2816	21	381	34	35	750	49	31	151	61	110	243	96	113	247	414	21	5	6	57	154	4
Tb927.1.4140	875	907	809	995	6	84	3	3	136	7	13	40	17	37	32	22	32	33	77	11	11	6	17	44	2
Tb927.1.4160	2595	1985	1868	1806	23	206	14	18	375	36	36	122	39	77	78	60	93	179	217	12	14	16	34	67	15
Tb927.1.4180	2043	3277	2989	3995	35	309	16	32	589	52	36	143	57	138	137	118	117	121	345	40	21	7	49	66	9
Tb927.1.420	6124	4238	3627	9946	105	1727	85	110	2824	195	105	721	196	361	758	333	344	899	1269	45	44	37	268	861	80
Tb927.1.4220.1	0	0	0	0	0	0	0	0	0	0	0	0	0	0	0	0	0	0	0	0	0	0	0	0	0
Tb927.1.4220.2	3	2	9	7	0	0	0	0	1	0	0	0	0	0	0	0	1	1	0	0	0	0	0	0	0
Tb927.1.4230	2777	3113	3292	5762	64	729	19	87	1286	86	147	300	102	202	393	169	149	364	513	34	27	11	69	186	16
Tb927.1.4250	1947	2597	2406	2576	36	323	28	24	592	43	54	192	64	144	169	104	111	184	329	24	30	22	42	99	15
Tb927.1.4280	549	1085	604	2029	11	99	10	9	252	25	15	102	26	57	70	47	66	68	201	21	7	2	28	24	0
Tb927.1.4300	368	885	844	2385	14	103	9	11	253	30	20	58	25	66	57	41	44	50	143	15	5	3	19	36	1
Tb927.1.430	1335	1273	968	2264	18	221	15	20	397	25	14	90	27	51	96	54	51	94	170	11	0	6	36	82	6
Tb927.1.4310	501	2496	851	3129	34	140	30	46	549	110	32	186	56	200	155	115	149	98	517	28	9	5	36	20	5
Tb927.1.4340	1619	2316	2077	3410	34	325	21	39	510	53	52	173	54	109	184	78	98	194	321	8	7	8	31	63	6
Tb927.1.4370	3549	4691	3027	4929	45	386	27	25	761	66	47	220	99	178	304	163	162	268	406	24	19	19	71	184	24
Tb927.1.4380	4830	4262	4200	5847	39	374	21	27	646	64	45	197	64	124	218	125	126	240	422	40	31	25	88	112	25
Tb927.1.4400	3173	1860	2098	2379	13	181	12	21	586	49	33	127	55	125	146	114	112	182	294	19	16	12	41	92	25
Tb927.1.4410	2981	2617	2262	4314	42	270	25	54	576	42	59	139	40	126	144	60	88	144	289	18	16	13	36	33	8
Tb927.1.4420	1398	2147	2425	4195	47	364	32	39	685	79	46	244	71	198	216	127	149	217	466	23	10	12	80	132	12
Tb927.1.4450	2536	3131	2801	8035	48	309	23	19	615	64	37	169	55	125	176	97	112	136	328	47	21	14	59	74	19
Tb927.1.4470	2077	3536	2616	2572	23	105	25	13	222	19	19	78	25	96	37	47	101	63	192	24	13	9	47	72	17
Tb927.1.4480	1202	2861	2349	4121	52	360	43	45	822	63	46	251	61	197	231	121	150	183	568	80	41	11	57	57	15
Tb927.1.4490	2016	2403	1602	3723	5	47	8	37	289	35	31	78	50	37	90	27	52	72	211	39	11	15	72	284	14
Tb927.1.4500	5229	3999	2819	5700	28	249	9	28	585	50	32	142	39	94	204	77	84	228	281	37	11	14	60	93	21
Tb927.1.450	1576	2660	2490	6013	39	469	20	24	866	53	33	177	63	93	210	102	101	242	420	30	11	9	65	110	8
Tb927.1.4520	1858	2535	2186	5448	23	119	9	24	390	33	35	69	33	98	86	63	76	65	210	21	14	10	39	68	9
Tb927.1.4540	740	1603	1095	1871	8	43	7	4	115	15	9	33	11	52	54	35	32	36	116	25	13	4	25	46	6
Tb927.1.4560	623	1482	1001	1781	3	46	4	7	111	12	4	42	14	42	23	25	30	28	105	23	8	6	20	45	4
Tb927.1.4580	493	1247	826	1507	4	30	6	2	99	3	1	28	8	34	36	23	24	31	74	11	4	2	15	23	0
Tb927.1.4600	965	2336	1442	2704	14	53	12	11	184	14	14	37	20	85	40	32	55	37	180	30	15	5	30	71	3
Tb927.1.4630	708	1743	1189	2051	13	57	7	11	139	15	5	46	13	43	44	28	45	33	140	26	16	6	34	60	2
Tb927.1.4650	769	3624	4068	12049	15	84	4	8	225	39	7	62	38	62	101	59	54	69	148	24	12	3	40	67	5
Tb927.1.4680	2272	1131	1223	1794	14	253	14	46	384	33	68	86	22	66	116	30	63	123	202	5	6	2	8	45	3
Tb927.1.4690	4184	4260	2714	7018	73	649	45	36	1085	91	71	343	106	165	342	106	165	469	628	27	17	15	49	112	21
Tb927.1.4700	4234	1994	3072	4408	39	352	23	38	690	62	69	235	89	229	253	164	145	343	395	45	21	29	63	202	29
Tb927.1.470	625	335	279	742	6	56	1	3	61	3	0	20	5	8	28	8	16	38	34	4	5	2	19	44	7
Tb927.1.4710	1057	677	579	944	3	59	6	7	117	12	17	27	11	26	45	19	30	52	58	3	4	3	9	21	3
Tb927.1.4720	3980	3454	2959	4069	55	540	19	29	748	45	30	202	60	110	228	127	129	283	451	37	30	20	49	82	27
Tb927.1.4730	2044	1775	1161	1224	27	191	13	22	385	36	28	116	39	58	110	65	58	168	244	21	25	24	61	132	65
Tb927.1.4740	6024	6226	4868	9369	56	631	59	49	1291	161	57	426	138	378	441	290	284	420	689	37	29	35	117	168	34
Tb927.1.4760	3599	4237	3590	6092	42	472	37	54	856	70	44	203	63	134	197	121	148	217	365	38	29	14	68	100	15
Tb927.1.4780	3450	2878	3917	5121	42	337	18	27	721	63	50	211	47	155	209	115	135	192	352	16	14	13	42	97	21
Tb927.1.4800	1897	1740	2201	2135	20	129	19	15	338	38	18	103	44	89	98	60	97	103	210	24	23	22	27	57	15
Tb927.1.480	1551	2224	1333	3525	22	283	16	11	502	43	18	102	57	72	145	79	87	184	243	19	9	5	74	186	18
Tb927.1.4810	1061	931	1988	1872	14	90	4	7	237	15	11	86	39	47	77	40	44	114	132	6	11	9	20	35	8
Tb927.1.4830	1062	2787	1077	845	31	231	23	24	716	61	56	217	60	112	252	75	93	340	419	23	10	22	28	91	9
Tb927.1.4860	1272	529	335	552	0	1	0	0	4	0	0	1	0	3	1	0	1	2	0	0	0	2	3	7	1
Tb927.1.4870	2504	1210	797	1568	0	3	0	0	9	1	0	1	0	0	2	0	3	5	0	0	0	0	6	28	0
Tb927.1.4890	5198	3178	1760	3046	1	14	0	0	23	2	1	8	0	3	11	1	5	17	7	0	0	1	16	51	7
Tb927.1.4900	13153	7382	3983	4854	1	5	1	0	26	2	0	7	1	1	3	4	14	18	5	0	0	2	19	77	8
Tb927.1.490	927	721	572	700	6	101	3	9	183	12	7	39	19	27	56	21	26	91	97	3	5	3	24	71	18
Tb927.1.4910	3368	1436	967	1917	1	6	0	0	20	0	0	3	1	1	6	0	2	6	4	0	2	0	13	38	5
Tb927.1.4920	186	90	23	205	0	4	0	2	11	0	1	2	1	1	5	1	0	6	4	0	0	0	1	0	0
Tb927.1.4970	142	217	205	576	1	14	1	2	33	3	1	14	7	8	10	10	6	16	20	2	0	0	3	8	2
Tb927.1.5000	2298	1879	1651	2936	45	438	29	33	859	75	48	152	97	170	187	118	143	273	341	20	20	13	28	113	16
Tb927.1.500	387	914	593	1729	5	77	7	10	182	22	9	33	15	34	35	22	46	40	91	7	0	0	16	29	5
Tb927.1.5030	1323	2180	1759	2115	34	393	18	24	655	49	13	136	62	96	135	102	89	135	238	22	9	8	40	105	18
Tb927.1.5060	2790	1439	1106	2190	3	22	0	2	79	3	7	22	9	10	34	12	10	39	24	2	1	0	19	54	4
Tb927.1.5080	1732	1328	2668	5823	0	27	0	0	71	6	5	40	6	18	22	12	18	37	30	1	0	0	17	49	3
Tb927.1.5090	1401	534	591	1366	2	16	0	0	19	1	0	8	5	2	4	1	1	15	4	0	0	0	7	24	0
Tb927.1.5100	18920	10255	6085	12803	7	58	0	5	92	9	2	26	6	10	37	11	23	59	22	0	1	0	57	215	46
Tb927.1.5110	8618	4120	2880	2895	0	10	1	0	26	0	2	7	1	2	7	0	5	16	6	0	0	1	10	28	3
Tb927.1.5120	4687	2297	2024	4054	0	8	0	0	14	1	3	8	2	2	10	2	2	17	9	1	0	0	28	76	24
Tb927.1.5150	194	178	89	319	0	5	0	0	8	0	0	5	0	1	8	2	0	2	2	0	0	0	3	4	0
Tb927.1.5160	771	409	226	1034	0	7	0	0	17	3	1	7	1	0	9	1	2	6	2	0	0	0	8	9	3
Tb927.1.5170	3503	2042	1554	6529	0	6	0	0	11	1	0	2	1	0	4	0	7	4	7	0	0	0	23	65	5
Tb927.1.5180	824	441	351	1307	0	5	0	0	0	0	0	1	2	2	1	0	4	3	0	0	1	0	6	9	2
Tb927.1.5200	1616	803	816	799	0	1	0	0	18	2	1	4	0	0	3	0	0	5	3	0	0	0	4	15	4
Tb927.1.520	193	113	31	239	0	6	2	1	4	2	0	1	1	2	3	2	1	3	1	1	0	0	3	3	1
Tb927.1.5220	0	0	0	0	0	0	0	0	0	0	0	0	0	0	0	0	0	0	0	0	0	0	0	0	0
Tb927.1.5235	0	0	0	0	0	0	0	0	0	0	0	0	0	0	0	0	0	0	0	0	0	0	0	0	0
Tb927.1.5240	515	159	173	189	0	0	0	0	0	0	0	0	0	0	0	0	0	0	0	0	0	0	1	5	2
Tb927.1.5250	1	2	0	3	0	0	0	0	0	0	0	0	0	0	0	0	0	0	0	0	0	0	0	0	0
Tb927.1.5260	1	1	0	5	0	0	0	0	0	0	0	0	0	0	0	0	0	0	0	0	0	0	0	0	0
Tb927.1.5280	9	7	1	3	0	0	0	0	1	0	0	0	0	0	0	0	0	0	0	0	0	0	0	1	0
Tb927.1.530.1	0	0	0	0	0	0	0	0	0	0	0	0	0	0	0	0	0	0	0	0	0	0	0	0	0
Tb927.1.530.2	949	611	591	1315	7	135	2	1	185	19	8	74	16	25	78	32	34	116	109	10	2	3	19	45	3
Tb927.1.5300	0	0	0	0	0	0	0	0	0	0	0	0	0	0	0	0	0	0	0	0	0	0	0	0	0
Tb927.1.5320	0	0	0	0	0	0	0	0	0	0	0	0	0	0	0	0	0	0	0	0	0	0	0	0	0
Tb927.1.5330	0	0	0	0	0	0	0	0	0	0	0	0	0	0	0	0	0	0	0	0	0	0	0	0	0
Tb927.1.5340	5	2	0	1	0	0	0	0	0	0	0	0	0	0	0	0	0	0	0	0	0	0	0	1	0
Tb927.1.540	3084	2604	2555	4768	46	541	21	31	973	54	53	274	69	128	281	129	128	319	430	22	29	17	44	58	6
[truncated: 9,205 more rows]
