# Supplementary material for: Developmental changes and metabolic reprogramming during establishment of infection and progression of Trypanosoma brucei brucei through its insect host
Source: PLoS Negl Trop Dis. 2021 Sep 20;15(9):e0009504. doi: 10.1371/journal.pntd.0009504 (PMC8483307; doi:10.1371/journal.pntd.0009504)
Supplement: S3 Table — (XLSX) [file pntd.0009504.s005.xlsx]

## Sheet: DESeq2 MG D3 vs St
S3 Table: DESeq2 MG D3 vs St
Gene ID	MG D3 RPM	Stumpy RPM	DESeq2 baseMean	Log2FoldCchange	lfcSE	stat	pvalue	padj	Gene ID	Gene Name	# TM Domains	Product Description
Tb927.9.6210	1902.68	94.25	1736.18	4.11427	0.287109	14.33	1.42e-46	1.4e-42	Tb927.9.6210	AK3	0	arginine kinase
Tb927.9.6290	1423.44	71.22	1567.54	4.01077	0.318393	12.5969	2.2e-36	1.08e-32	Tb927.9.6290	AK1	0	arginine kinase
Tb927.11.7700.1	204.31	15.54	160.253	3.56827	0.287099	12.4287	1.83e-35	5.99e-32	Tb927.11.7700.1	null	1	hypothetical protein
Tb927.11.6280	1205.31	130.34	845.101	3.11608	0.27802	11.2081	3.72e-29	9.15e-26	Tb927.11.6280	PPDK	0	pyruvate phosphate dikinase
Tb927.9.6250	800.53	53.23	798.702	3.62321	0.327874	11.0506	2.18e-28	4.29e-25	Tb927.9.6250	AK2	0	arginine kinase
Tb927.11.15550	222.54	26.01	185.358	3.01153	0.273735	11.0016	3.75e-28	6.16e-25	Tb927.11.15550	B5R	0	NADH-cytochrome b5 reductase, putative
Tb927.6.560	50.88	507.89	193.504	-3.00747	0.274588	-10.9527	6.45e-28	9.07e-25	Tb927.6.560	catB	0	cysteine peptidase C (CPC)
Tb11.0300	175.5	13.89	151.558	3.46337	0.31805	10.8894	1.3e-27	1.42e-24	Tb11.0300	null	1	hypothetical protein
Tb927.7.6850	593.51	95.62	534.915	2.60175	0.238909	10.8901	1.28e-27	1.42e-24	Tb927.7.6850	TS	0	trans-sialidase
Tb927.4.4730	1195.49	65.21	1404.32	3.81264	0.351013	10.8618	1.75e-27	1.72e-24	Tb927.4.4730	AATP11	11	amino acid transporter, putative
Tb927.8.1890	374.53	53.55	258.242	2.74374	0.254197	10.7938	3.68e-27	3.3e-24	Tb927.8.1890	CYC1	0	cytochrome c1, heme protein, mitochondrial, putative
Tb11.0400	301.1	23.48	237.463	3.41488	0.33941	10.0612	8.2e-24	5.66e-21	Tb11.0400	P27	1	P27 protein, putative
Tb927.11.11520	423.07	50.89	310.599	2.9235	0.290708	10.0565	8.6e-24	5.66e-21	Tb927.11.11520	PEX11	2	glycosomal membrane protein
Tb927.11.3980	497.57	49.04	288.614	3.17424	0.315449	10.0626	8.08e-24	5.66e-21	Tb927.11.3980	null	0	metallo-peptidase, Clan ME, Family M16
Tb927.2.2510	500.94	74.51	481.076	2.67583	0.266086	10.0563	8.62e-24	5.66e-21	Tb927.2.2510	VDAC1	0	Mitochondrial outer membrane protein porin 1
Tb927.7.6830	198.72	32.41	200.889	2.58275	0.264782	9.75422	1.77e-22	1.09e-19	Tb927.7.6830	null	0	trans-sialidase, putative
Tb927.9.14160	307.98	43.14	242.168	2.72641	0.28889	9.43755	3.82e-21	2.21e-18	Tb927.9.14160	RISP	1	rieske iron-sulfur protein, mitochondrial precursor
Tb927.11.2410	741.46	75.12	599.855	3.10559	0.329402	9.42798	4.18e-21	2.29e-18	Tb927.11.2410	null	0	Flabarin, putative
Tb927.4.4620	564.44	62.31	586.989	2.98237	0.322808	9.23881	2.49e-20	1.29e-17	Tb927.4.4620	COXVIII	1	cytochrome oxidase subunit VIII
Tb927.10.15410	759.87	35.48	424.217	3.84649	0.417074	9.22258	2.9e-20	1.43e-17	Tb927.10.15410	gMDH	0	glycosomal malate dehydrogenase
Tb927.11.10800	164.53	33.03	121.54	2.25462	0.248723	9.0648	1.25e-19	5.85e-17	Tb927.11.10800	null	0	Domain of unknown function (DUF4496), putative
Tb927.10.2560	1475.49	157.34	1082	3.01718	0.333906	9.03602	1.62e-19	7.27e-17	Tb927.10.2560	mMDH	0	mitochondrial malate dehydrogenase
Tb927.9.11600	773.07	43.25	335.183	3.66053	0.410053	8.92698	4.38e-19	1.87e-16	Tb927.9.11600	gim5B	1	glycosomal membrane protein
Tb927.3.4500	289.42	16.94	242.637	3.58793	0.407998	8.79401	1.44e-18	5.92e-16	Tb927.3.4500	FHc	0	Fumarate hydratase class I, cytosolic
Tb927.10.2970	578.78	40.01	523.728	3.40069	0.388744	8.74788	2.17e-18	8.56e-16	Tb927.10.2970	null	0	hypothetical protein, conserved
Tb927.9.11580	354.82	27.56	203.701	3.31781	0.382724	8.66893	4.36e-18	1.65e-15	Tb927.9.11580	gim5A	1	glycosomal membrane protein
Tb927.9.5860	842.58	107.57	556.158	2.79355	0.329683	8.47343	2.38e-17	8.68e-15	Tb927.9.5860	TRYP1	0	tryparedoxin peroxidase
Tb927.11.15020	309.9	40.28	296.34	2.7617	0.326476	8.45911	2.69e-17	9.47e-15	Tb927.11.15020	SODB2	0	iron superoxide dismutase
Tb927.2.2520	542.61	86.27	524.985	2.53742	0.300815	8.43516	3.31e-17	1.08e-14	Tb927.2.2520	VDAC2	0	Mitochondrial outer membrane protein porin 2
Tb927.2.4210	1382.25	110.04	627.641	3.29439	0.390497	8.43639	3.27e-17	1.08e-14	Tb927.2.4210	PEPCK	0	Phosphoenolpyruvate carboxykinase [ATP], glycosomal
Tb11.v5.0629.1	222.11	10.97	164.735	3.64572	0.444282	8.20586	2.29e-16	7.27e-14	Tb11.v5.0629.1	null	0	fumarate hydratase, putative
Tb927.3.1490	0	41.86	7.28158	-4.58257	0.563015	-8.13934	3.97e-16	1.22e-13	Tb927.3.1490	null	0	leucine-rich repeat protein (LRRP), putative
Tb927.11.1470	39.51	248.18	108.552	-2.42973	0.300325	-8.09032	5.95e-16	1.77e-13	Tb927.11.1470	null	1	65 kDa invariant surface glycoprotein-like protein
Tb927.3.4180	22.41	268.83	52.6122	-3.1649	0.392551	-8.06239	7.48e-16	2.17e-13	Tb927.3.4180	null	0	hypothetical protein
Tb927.10.1390	327.22	21.87	223.3	3.34033	0.42036	7.94635	1.92e-15	5.4e-13	Tb927.10.1390	HGXPRT	0	Hypoxanthine-guanine-xanthine phosphoribosyltransferase
Tb927.7.7090	349.06	39.98	341.752	2.86187	0.361824	7.90956	2.58e-15	7.06e-13	Tb927.7.7090	null	1	hypothetical protein, conserved
Tb927.3.2100	189.17	39.32	118.32	2.18292	0.276218	7.90288	2.73e-15	7.25e-13	Tb927.3.2100	null	0	hypothetical protein, conserved
Tb927.11.9000	30.07	451	98.2591	-3.36566	0.432479	-7.78225	7.12e-15	1.85e-12	Tb927.11.9000	null	9	cation transporter, putative
Tb927.11.6210	202.45	35.9	143.605	2.39363	0.307724	7.7785	7.34e-15	1.85e-12	Tb927.11.6210	CYP51	0	Lanosterol 14-alpha demethylase
Tb927.7.5970	734.29	114.36	385.354	2.56524	0.330172	7.76941	7.89e-15	1.94e-12	Tb927.7.5970	PAD5	13	protein associated with differentiation 5, putative
Tb11.v5.0731.1	7.9	346.3	109.541	-4.02951	0.528406	-7.62579	2.43e-14	5.82e-12	Tb11.v5.0731.1	null	1	65 kDa invariant surface glycoprotein, putative
Tb927.9.13200	365.59	31.73	387.316	3.0644	0.406536	7.53782	4.78e-14	1.12e-11	Tb927.9.13200	null	0	hypothetical protein
Tb927.4.1230	25.58	350.43	124.616	-3.05062	0.404917	-7.53393	4.92e-14	1.13e-11	Tb927.4.1230	null	0	hypothetical protein
Tb927.9.7340	2.45	191.47	26.5343	-4.28889	0.569863	-7.52618	5.22e-14	1.17e-11	Tb927.9.7340	null	0	expression site-associated gene 9 (ESAG9) protein, putative
Tb927.6.5490	0	30.1	14.4748	-4.18695	0.55735	-7.51224	5.81e-14	1.27e-11	Tb927.6.5490	null	1	expression site-associated gene 3 (ESAG3), degenerate
Tb11.v5.0752.1	0	36.71	19.838	-4.08737	0.545403	-7.49422	6.67e-14	1.43e-11	Tb11.v5.0752.1	null	0	expression site-associated gene 3 (ESAG3) protein, putative
Tb927.1.5170	0.72	142.91	29.2247	-4.31803	0.578279	-7.46704	8.2e-14	1.68e-11	Tb927.1.5170	null	0	variant surface glycoprotein (VSG)-related, putative
Tb927.7.3020	383.52	25.37	141.794	3.35343	0.448957	7.46938	8.06e-14	1.68e-11	Tb927.7.3020	null	0	Nitroreductase family, putative
Tb927.5.630	52.21	559.15	226.274	-2.92424	0.391918	-7.46135	8.56e-14	1.72e-11	Tb927.5.630	null	1	acidic phosphatase, putative
Tb927.8.3530	1285.6	92.41	809.742	3.20975	0.434563	7.38616	1.51e-13	2.93e-11	Tb927.8.3530	G3PDH	0	glycerol-3-phosphate dehydrogenase [NAD+], glycosomal
Tb927.8.3720	34.75	192.56	72.0928	-2.2203	0.300626	-7.38559	1.52e-13	2.93e-11	Tb927.8.3720	null	2	SUMO-interacting motif-containing protein
Tb927.9.5770	851.93	124.94	664.345	2.5627	0.352166	7.27696	3.41e-13	6.46e-11	Tb927.9.5770	TRYP1	0	tryparedoxin peroxidase
Tb927.9.2390	203.74	27.39	183.321	2.64913	0.364677	7.26432	3.75e-13	6.96e-11	Tb927.9.2390	null	0	hypothetical protein, conserved
Tb927.10.6200	245.16	12.08	201.015	3.40616	0.469748	7.25103	4.14e-13	7.54e-11	Tb927.10.6200	null	1	hypothetical protein, conserved
Tb927.4.2740	399.5	23.71	338.477	3.28463	0.453219	7.24733	4.25e-13	7.61e-11	Tb927.4.2740	null	0	p25-alpha, putative
Tb927.9.3170	800.42	45.42	646.623	3.30881	0.459739	7.19714	6.15e-13	1.08e-10	Tb927.9.3170	COXV	0	cytochrome oxidase subunit V
Tb927.8.6720	31.79	273.83	99.1456	-2.70069	0.37965	-7.11362	1.13e-12	1.95e-10	Tb927.8.6720	null	6	hypothetical protein, conserved
Tb927.1.5120	0.96	112.86	36.5044	-3.94653	0.556532	-7.09129	1.33e-12	2.25e-10	Tb927.1.5120	null	0	expression site-associated gene 1 (ESAG1) protein, putative
Tb927.8.4050	356.66	106.55	315.75	1.74012	0.245687	7.08267	1.41e-12	2.36e-10	Tb927.8.4050	FLA1BP-2	2	FLA1-binding protein
Tb927.10.4880	673.22	94.79	700.804	2.57207	0.369349	6.96381	3.31e-12	5.43e-10	Tb927.10.4880	null	0	hypothetical protein, conserved
Tb927.1.4900	3.5	170.64	61.2798	-3.96368	0.569403	-6.96113	3.38e-12	5.45e-10	Tb927.1.4900	null	0	expression site-associated gene 11 (ESAG11) protein, putative
Tb11.v5.0578.1	44.15	407.76	122.32	-2.66005	0.384151	-6.9245	4.38e-12	6.89e-10	Tb11.v5.0578.1	null	11	Plasma-membrane choline transporter, putative
Tb927.10.2410	28.01	301.67	89.8017	-2.79766	0.40409	-6.92336	4.41e-12	6.89e-10	Tb927.10.2410	MSP-C	0	MSP-C, putative
Tb927.5.1410	0.12	47.03	22.4612	-3.899	0.563996	-6.91317	4.74e-12	7.29e-10	Tb927.5.1410	ISG64	1	64 kDa invariant surface glycoprotein
Tb11.v5.0514.1	32.78	502.33	109.306	-3.25022	0.470439	-6.90892	4.88e-12	7.39e-10	Tb11.v5.0514.1	null	9	cation transporter, putative
Tb927.8.7600	421.77	112.31	284.551	1.88084	0.272434	6.90385	5.06e-12	7.55e-10	Tb927.8.7600	null	11	amino acid transporter, putative
Tb927.11.9010	31.95	317.63	71.5367	-2.90592	0.42378	-6.85715	7.02e-12	1.03e-09	Tb927.11.9010	null	9	cation transporter, putative
Tb927.10.7180	1071.61	78.85	937.613	3.09154	0.451294	6.85039	7.36e-12	1.07e-09	Tb927.10.7180	CRAM	1	cysteine-rich, acidic integral membrane protein precursor
Tb927.11.720	159.1	43.06	127.186	1.8981	0.277708	6.83487	8.21e-12	1.15e-09	Tb927.11.720	null	0	hypothetical protein, conserved
Tb927.4.1300	621.23	88.93	397.86	2.56312	0.374925	6.83637	8.12e-12	1.15e-09	Tb927.4.1300	null	0	amidinotransferase, putative
Tb927.7.5990	362.59	74.5	204.485	2.21725	0.324532	6.83215	8.37e-12	1.16e-09	Tb927.7.5990	PAD7	13	protein associated with differentiation 7, putative
Tb927.11.16510	324.6	57.58	232.629	2.3463	0.344241	6.81586	9.37e-12	1.28e-09	Tb927.11.16510	null	0	hypothetical protein, conserved
Tb927.5.1390	0.12	30.01	13.5568	-3.75288	0.55089	-6.81239	9.6e-12	1.29e-09	Tb927.5.1390	ISG64	1	64 kDa invariant surface glycoprotein
Tb927.11.5520	816.37	64.78	503.031	3.04277	0.44742	6.80072	1.04e-11	1.38e-09	Tb927.11.5520	TIM	0	triosephosphate isomerase
Tb927.10.30	0.36	49.76	9.17747	-3.83448	0.564642	-6.79099	1.11e-11	1.46e-09	Tb927.10.30	null	0	variant surface glycoprotein (VSG, pseudogene), putative
Tb927.1.5100	14.85	349.42	119.197	-3.42768	0.505584	-6.77966	1.2e-11	1.56e-09	Tb927.1.5100	null	0	expression site-associated gene 2 (ESAG2) protein, putative
Tb927.5.810	47.9	1141.65	154.31	-3.54878	0.523849	-6.77444	1.25e-11	1.6e-09	Tb927.5.810	ZC3H11	0	zinc finger CCCH domain containing protein 11
Tb927.7.6600	27.6	290.73	95.4142	-2.74624	0.405703	-6.76909	1.3e-11	1.64e-09	Tb927.7.6600	null	0	hypothetical protein, conserved
Tb927.8.2030	483.12	183.93	490.767	1.44945	0.214521	6.75668	1.41e-11	1.76e-09	Tb927.8.2030	PAVE1	0	Posterior and Ventral Edge protein 1
Tb927.7.1780	178.39	39.2	154.754	2.10298	0.314481	6.68714	2.28e-11	2.8e-09	Tb927.7.1780	null	0	Adenine phosphoribosyltransferase, putative
Tb927.8.5440	204.26	32.26	147.351	2.48026	0.371152	6.68261	2.35e-11	2.85e-09	Tb927.8.5440	Tb-24	0	flagellar calcium-binding 24 kDa protein
Tb927.10.8490	298.69	68.98	144.407	2.08216	0.312767	6.65721	2.79e-11	3.35e-09	Tb927.10.8490	THT2-	12	glucose transporter, putative
Tb927.1.5080	3.24	156.65	31.7299	-3.54998	0.535083	-6.63445	3.26e-11	3.86e-09	Tb927.1.5080	null	0	expression site-associated gene 9 (ESAG9) protein, putative
Tb927.8.2540	435.74	73.02	269.277	2.38308	0.359606	6.62691	3.43e-11	4.02e-09	Tb927.8.2540	SCP2	0	3-ketoacyl-CoA thiolase
Tb927.7.2980	385.88	24.96	142.659	3.21401	0.48662	6.60476	3.98e-11	4.56e-09	Tb927.7.2980	null	0	Nitroreductase family, putative
Tb927.8.4840	48.38	256.19	108.032	-2.17855	0.329771	-6.60627	3.94e-11	4.56e-09	Tb927.8.4840	null	0	kinesin, putative
Tb927.10.3640	57.82	10.72	37.1087	2.28029	0.345538	6.59925	4.13e-11	4.67e-09	Tb927.10.3640	NP	6	nuclear transmembrane protein, putative
Tb927.3.2960	233.03	28.07	239.309	2.64961	0.40306	6.57373	4.91e-11	5.49e-09	Tb927.3.2960	IAGNH	0	inosine-adenosine-guanosine-nucleosidehydrolase
Tb927.11.7490	603.42	26.06	452.039	3.32469	0.507112	6.55612	5.52e-11	6.11e-09	Tb927.11.7490	null	4	Protein of unknown function (DUF423), putative
Tb927.1.5200	0.12	31.74	9.911	-3.64616	0.556875	-6.54754	5.85e-11	6.37e-09	Tb927.1.5200	null	0	expression site-associated gene 1 (ESAG1) protein, putative
Tb927.7.3250	15.68	134.76	31.1329	-2.82363	0.431313	-6.54658	5.89e-11	6.37e-09	Tb927.7.3250	null	0	expression site-associated gene 6 (ESAG6) protein, putative
Tb927.7.6770	155.57	22.3	144.415	2.51754	0.384674	6.54459	5.97e-11	6.38e-09	Tb927.7.6770	null	0	Acyl CoA binding protein, putative
Tb927.1.710	531	61.96	307.585	2.71918	0.415727	6.54077	6.12e-11	6.48e-09	Tb927.1.710	PGKB	0	phosphoglycerate kinase
Tb927.8.7730	157.23	45.99	170.771	1.74509	0.267252	6.52973	6.59e-11	6.9e-09	Tb927.8.7730	DHCS	7	Sphingosine N-acyltransferase, putative
Tb927.10.1500	533.89	149.62	471.693	1.80575	0.276702	6.52596	6.76e-11	7e-09	Tb927.10.1500	MetRS	0	methionyl-tRNA synthetase, putative
Tb927.10.8980	224.26	59.59	188.358	1.85549	0.285932	6.48924	8.63e-11	8.84e-09	Tb927.10.8980	null	0	hypothetical protein, conserved
Tb927.3.700	141.8	13.32	120.623	2.87344	0.442925	6.48742	8.73e-11	8.86e-09	Tb927.3.700	null	1	hypothetical protein, conserved
Tb927.11.5970	184.13	65.01	170.637	1.57582	0.243987	6.4586	1.06e-10	1.06e-08	Tb927.11.5970	null	0	phosphoinositide-specific phospholipase C
Tb927.9.4500	124.82	832.79	231.84	-2.42358	0.375489	-6.45446	1.09e-10	1.08e-08	Tb927.9.4500	null	0	heat shock protein, putative
Tb927.10.520	600.97	176.63	337.763	1.76324	0.273671	6.44291	1.17e-10	1.15e-08	Tb927.10.520	null	1	Mitochondrial ATP synthase subunit, putative
Tb927.10.3490	97.06	474.02	161.902	-2.04708	0.31826	-6.43209	1.26e-10	1.23e-08	Tb927.10.3490	null	0	kinetoplastid-specific dual specificity phosphatase, putative
Tb927.11.14620	6.06	200.87	77.6351	-3.53491	0.550567	-6.42048	1.36e-10	1.31e-08	Tb927.11.14620	null	0	expression site-associated gene 2 (ESAG2) protein, putative
Tb927.1.4100	580.51	97.93	486.14	2.37175	0.370194	6.40678	1.49e-10	1.42e-08	Tb927.1.4100	COXIV	0	cytochrome oxidase subunit IV
Tb927.2.5660	108.08	24.12	81.6342	2.05269	0.320538	6.40388	1.51e-10	1.43e-08	Tb927.2.5660	ADKA	0	adenylate kinase, putative
Tb927.4.1360	164.54	50.93	127.478	1.67174	0.261508	6.39272	1.63e-10	1.53e-08	Tb927.4.1360	null	0	Glucose-6-phosphate 1-epimerase, putative
Tb927.11.1020	485.02	202.95	327.642	1.32616	0.208349	6.36508	1.95e-10	1.81e-08	Tb927.11.1020	null	0	ribokinase, putative
Tb927.7.3260	5.71	126.21	25.6318	-3.40442	0.536226	-6.34884	2.17e-10	2e-08	Tb927.7.3260	null	0	expression site-associated gene 7 (ESAG7) protein, putative
Tb927.11.8990	188.73	49.06	85.1506	1.87214	0.294983	6.3466	2.2e-10	2.01e-08	Tb927.11.8990	null	8	cation transporter, putative
Tb927.11.7320	84	26.92	71.2859	1.73004	0.274699	6.29794	3.02e-10	2.72e-08	Tb927.11.7320	null	0	dual specificity phopshatase, putative
Tb927.2.3280	0.48	80.82	22.1457	-3.70743	0.59068	-6.27655	3.46e-10	3.09e-08	Tb927.2.3280	null	1	65 kDa invariant surface glycoprotein
Tb927.9.8655	10.2	105.02	39.6688	-2.88359	0.459488	-6.27565	3.48e-10	3.09e-08	Tb927.9.8655	null	0	hypothetical protein
Tb927.5.2560	221.05	24.78	184.082	2.69025	0.429606	6.26214	3.8e-10	3.34e-08	Tb927.5.2560	null	1	hypothetical protein, conserved
Tb927.8.3380	269.17	76.36	236.523	1.79107	0.287513	6.22953	4.68e-10	4.07e-08	Tb927.8.3380	SDH2N	0	succinate dehydrogenase iron-sulfur subunit
Tb927.10.4780	28.99	191.71	74.8747	-2.29371	0.36875	-6.22023	4.96e-10	4.29e-08	Tb927.10.4780	GPIdeAc	0	GPI inositol deacylase precursor
Tb927.11.2930	371.07	74.5	317.623	2.16786	0.348741	6.21626	5.09e-10	4.36e-08	Tb927.11.2930	null	0	membrane-associated protein, putative
Tb927.11.7500	725.42	31.89	511.256	3.22241	0.518819	6.21105	5.26e-10	4.46e-08	Tb927.11.7500	null	4	Protein of unknown function (DUF423), putative
Tb927.1.4890	2.81	90.24	30.7514	-3.33374	0.53784	-6.19838	5.7e-10	4.8e-08	Tb927.1.4890	null	0	expression site-associated gene 2 (ESAG2) protein, putative
Tb927.10.8500	275.69	68.95	141.098	1.97653	0.319405	6.18815	6.09e-10	5.08e-08	Tb927.10.8500	THT2-	12	glucose transporter, putative
Tb927.11.20150	0	15.08	7.03276	-3.46905	0.562361	-6.16873	6.88e-10	5.69e-08	Tb927.11.20150	null	0	expression site-associated gene 3 (ESAG3), frameshifted and degenerate
Tb927.8.5120	163.79	15.07	112.836	2.83398	0.460326	6.15646	7.44e-10	6.1e-08	Tb927.8.5120	null	0	cytochrome c
Tb927.10.5220	122.46	28.41	102.026	1.99378	0.324126	6.15126	7.69e-10	6.24e-08	Tb927.10.5220	null	0	hypothetical protein, conserved
Tb927.7.2640	489.57	84.74	388.837	2.32214	0.377571	6.1502	7.74e-10	6.24e-08	Tb927.7.2640	null	0	cytoskeleton associated protein, putative
Tb927.2.3320	0.6	99.81	44.0813	-3.61825	0.588603	-6.14718	7.89e-10	6.31e-08	Tb927.2.3320	null	1	65 kDa invariant surface glycoprotein
Tb927.10.6720	32.11	310.63	93.5381	-2.62418	0.429015	-6.11677	9.55e-10	7.58e-08	Tb927.10.6720	null	11	Plasma-membrane choline transporter, putative
Tb927.5.1440	0.36	33.43	13.6035	-3.38173	0.553291	-6.11202	9.84e-10	7.75e-08	Tb927.5.1440	null	0	hypothetical protein
Tb927.11.14600	1.08	75.15	21.7001	-3.44779	0.564574	-6.10688	1.02e-09	7.93e-08	Tb927.11.14600	null	0	procyclin-associated gene 2-like protein, putative
Tb927.8.4010	181	53.16	135.43	1.74671	0.286321	6.10052	1.06e-09	8.19e-08	Tb927.8.4010	FLA1	2	Flagellum adhesion protein 1
Tb927.5.310	13.21	128.47	40.5448	-2.67611	0.439054	-6.09516	1.09e-09	8.36e-08	Tb927.5.310	null	1	invariant surface glycoprotein, putative
Tb927.6.510	5391.33	232.35	963.508	3.47913	0.570836	6.0948	1.1e-09	8.36e-08	Tb927.6.510	GPEET	1	GPEET procyclin
Tb927.10.2020	605.45	80.74	247.514	2.58542	0.424926	6.08439	1.17e-09	8.78e-08	Tb927.10.2020	HK2	0	hexokinase
Tb927.11.9590	1285.92	226.64	768.472	2.30209	0.378314	6.08513	1.16e-09	8.78e-08	Tb927.11.9590	null	0	S-adenosylhomocysteine hydrolase, putative
Tb927.7.1470	236.62	50.31	143.26	2.0902	0.343856	6.07869	1.21e-09	9.03e-08	Tb927.7.1470	null	2	Mitochondrial ATP synthase subunit c-3
Tb11.v5.0251.1	80.04	27.13	65.4693	1.63581	0.269559	6.06847	1.29e-09	9.55e-08	Tb11.v5.0251.1	null	0	phosphatase, putative
Tb927.8.7720	9.21	79.27	24.5582	-2.75843	0.456495	-6.04261	1.52e-09	1.11e-07	Tb927.8.7720	null	1	hypothetical protein, conserved
Tb927.3.1500	1.32	118.7	48.5866	-3.5027	0.580842	-6.03038	1.64e-09	1.19e-07	Tb927.3.1500	null	0	variant surface glycoprotein (VSG)-related, putative
Tb927.1.5110	2.97	113.26	37.4471	-3.48586	0.578844	-6.02211	1.72e-09	1.25e-07	Tb927.1.5110	null	0	expression site-associated gene 11 (ESAG11) protein, putative
Tb927.10.11770	133.5	33.64	157.551	1.9017	0.316458	6.00932	1.86e-09	1.32e-07	Tb927.10.11770	SDH4	2	succinate dehydrogenase cytochrome B subunit
Tb927.2.200	29.49	306.35	155.708	-2.68364	0.446462	-6.01091	1.84e-09	1.32e-07	Tb927.2.200	null	0	expression site-associated gene 3 (ESAG3), degenerate
Tb927.4.3950	444.16	75.16	354.575	2.32883	0.387555	6.00902	1.87e-09	1.32e-07	Tb927.4.3950	CAP5.5	0	cytoskeleton-associated protein CAP5.5, putative
Tb927.10.11300	418	80.58	366.499	2.19186	0.365763	5.99257	2.07e-09	1.45e-07	Tb927.10.11300	PFC16	0	paraflagellar rod component, putative
Tb11.v5.0208.1	6.86	104.06	30.0475	-2.886	0.482325	-5.98352	2.18e-09	1.52e-07	Tb11.v5.0208.1	null	1	invariant surface glycoprotein, putative
Tb11.v5.0677.1	0	15.47	6.87349	-3.32222	0.555298	-5.98277	2.19e-09	1.52e-07	Tb11.v5.0677.1	null	0	expression site-associated gene 11 (ESAG11) protein, putative
Tb927.2.3310	0.6	78.31	21.8841	-3.53894	0.591702	-5.98095	2.22e-09	1.53e-07	Tb927.2.3310	null	1	65 kDa invariant surface glycoprotein
Tb927.6.520	4771.11	35.43	8689.39	3.27629	0.548442	5.9738	2.32e-09	1.58e-07	Tb927.6.520	EP3-2	1	EP3-2 procyclin
Tb927.10.8520	311.13	66.54	147.11	2.13163	0.357201	5.96759	2.41e-09	1.62e-07	Tb927.10.8520	THT2-	12	glucose transporter, putative
Tb927.5.1360	161.16	37.76	218.774	1.97453	0.330851	5.96803	2.4e-09	1.62e-07	Tb927.5.1360	NDRT	0	nucleoside 2-deoxyribosyltransferase
Tb927.1.2370	4441.29	814.51	3812.47	2.22177	0.373717	5.94506	2.76e-09	1.85e-07	Tb927.1.2370	null	0	beta tubulin
Tb927.4.3400	45.54	207.96	92.5139	-1.94576	0.328892	-5.91611	3.3e-09	2.19e-07	Tb927.4.3400	null	0	hypothetical protein, conserved
Tb927.11.7600	97.65	16.33	81.9536	2.30624	0.390132	5.91144	3.39e-09	2.24e-07	Tb927.11.7600	null	0	hypothetical protein, conserved
Tb11.v5.0469.1	4472.48	817.34	3797.92	2.22255	0.376249	5.90712	3.48e-09	2.26e-07	Tb11.v5.0469.1	null	0	beta tubulin, putative
Tb927.8.6110	379.56	119.96	350.455	1.6435	0.278236	5.90684	3.49e-09	2.26e-07	Tb927.8.6110	HMGS	0	3-hydroxy-3-methylglutaryl-CoA synthase, putative
Tb927.8.8270	33.09	147.6	64.3274	-1.95915	0.331671	-5.9069	3.49e-09	2.26e-07	Tb927.8.8270	null	0	hypothetical protein, conserved
Tb927.8.4100	362.43	108.97	323.868	1.69987	0.288061	5.90107	3.61e-09	2.32e-07	Tb927.8.4100	FLA1BP-1	2	FLA1-binding protein
Tb927.10.3800	61.88	218.38	86.5347	-1.65245	0.280412	-5.89294	3.79e-09	2.42e-07	Tb927.10.3800	null	0	predicted RING finger protein
Tb927.5.610	24.82	167.29	77.7208	-2.29295	0.389916	-5.88063	4.09e-09	2.59e-07	Tb927.5.610	null	2	acidic phosphatase, putative
Tb927.9.2470	714.96	129.19	539.693	2.24781	0.38291	5.87033	4.35e-09	2.74e-07	Tb927.9.2470	NOP86	0	nucleolar protein
Tb927.3.2610	19.67	133.47	52.4153	-2.34842	0.400575	-5.86262	4.56e-09	2.86e-07	Tb927.3.2610	GPIdeAc2	10	GPI inositol deacylase 2
Tb927.5.309b	9.87	113.57	37.6433	-2.75659	0.471122	-5.85112	4.88e-09	3.04e-07	Tb927.5.309b	null	1	invariant surface glycoprotein, putative
Tb11.v5.0788.1	0.84	116.32	45.391	-3.47641	0.595858	-5.8343	5.4e-09	3.34e-07	Tb11.v5.0788.1	null	0	expression site-associated gene 2 (ESAG2) protein, putative
Tb927.9.16880	0	15.13	6.56893	-3.32953	0.570998	-5.83108	5.51e-09	3.39e-07	Tb927.9.16880	null	0	expression site-associated gene 3 (ESAG3, pseudogene), putative
Tb927.5.1710	470.59	135.87	313.073	1.75993	0.301881	5.82988	5.55e-09	3.39e-07	Tb927.5.1710	P18	0	ATP synthase F(0) complex subunit B, mitochondrial, putative
Tb927.5.1420	0	17.6	6.62102	-3.30438	0.567342	-5.82431	5.73e-09	3.48e-07	Tb927.5.1420	null	0	hypothetical protein
Tb927.10.6740	46.32	341.64	101.5	-2.37212	0.407813	-5.8167	6e-09	3.62e-07	Tb927.10.6740	null	11	Plasma-membrane choline transporter, putative
Tb927.2.3290	0	17.29	4.46847	-3.30663	0.568699	-5.81437	6.09e-09	3.65e-07	Tb927.2.3290	null	1	65 kDa invariant surface glycoprotein
Tb927.10.1770	11.36	71.09	35.6903	-2.19815	0.379301	-5.79526	6.82e-09	4.07e-07	Tb927.10.1770	null	0	hypothetical protein
Tb927.1.2400	3591.71	582.86	3165.62	2.31286	0.399194	5.79383	6.88e-09	4.08e-07	Tb927.1.2400	null	0	alpha tubulin
Tb927.10.10250	952.17	8.56	1485.54	3.19295	0.551452	5.79007	7.04e-09	4.15e-07	Tb927.10.10250	EP2	1	EP2 procyclin
Tb927.3.3380	16.77	104.31	41.8861	-2.18431	0.377507	-5.78613	7.2e-09	4.22e-07	Tb927.3.3380	null	0	TFIIF-stimulated CTD phosphatase, putative
Tb927.9.5960	194.01	29.11	245.518	2.37047	0.40992	5.78275	7.35e-09	4.28e-07	Tb927.9.5960	SDH2C	0	succinate dehydrogenase iron-sulfur subunit, putative
Tb927.11.1270	232.97	70.58	183.902	1.69742	0.293765	5.77816	7.55e-09	4.37e-07	Tb927.11.1270	null	2	Mitochondrial ATP synthase subunit, putative
Tb927.3.1380	856.26	224.85	501.394	1.87229	0.324325	5.7729	7.79e-09	4.48e-07	Tb927.3.1380	ATPB	0	ATP synthase subunit beta, mitochondrial
Tb11.v5.0333.1	200.61	44.13	99.0352	2.09533	0.364418	5.74979	8.94e-09	5.11e-07	Tb11.v5.0333.1	null	7	THT1 - hexose transporter, putative, fragment
Tb927.11.17850	17.59	119.33	27.0654	-2.4117	0.421518	-5.72146	1.06e-08	5.97e-07	Tb927.11.17850	null	0	expression site-associated gene 9 (ESAG9), fragment
Tb927.3.560	0.36	39.21	13.6524	-3.35034	0.585483	-5.72236	1.05e-08	5.97e-07	Tb927.3.560	null	0	expression site-associated gene 11 (ESAG11) protein, putative
Tb927.1.2390	3724.72	694.86	3203.4	2.1848	0.382182	5.71664	1.09e-08	6.11e-07	Tb927.1.2390	null	0	beta tubulin
Tb11.v5.0798.1	206.11	32.55	141.243	2.37415	0.415387	5.71551	1.09e-08	6.12e-07	Tb11.v5.0798.1	null	0	flagellar calcium-binding protein
Tb927.11.14160	80.56	22.57	77.0119	1.78395	0.312776	5.7036	1.17e-08	6.52e-07	Tb927.11.14160	null	0	Alpha/beta hydrolase family, putative
Tb927.9.13795	356.07	92.48	295.574	1.86264	0.326717	5.7011	1.19e-08	6.58e-07	Tb927.9.13795	KMP11-4	0	kinetoplastid membrane protein 11-4
Tb927.3.1520	0	17.11	3.79017	-3.31883	0.582626	-5.69633	1.22e-08	6.73e-07	Tb927.3.1520	null	0	variant surface glycoprotein (VSG)-related, putative
Tb927.5.4620	2.33	47.66	10.8724	-2.99061	0.525165	-5.6946	1.24e-08	6.76e-07	Tb927.5.4620	null	0	expression site-associated gene 9 (ESAG9) protein, putative
Tb11.01.6250	0	21.01	8.89686	-3.32264	0.583673	-5.69265	1.25e-08	6.8e-07	Tb11.01.6250	null	0	expression site-associated gene 11 (ESAG11) protein, putative
Tb927.5.1060	312.82	71.68	197.167	2.00708	0.352804	5.68894	1.28e-08	6.91e-07	Tb927.5.1060	null	0	mitochondrial processing peptidase, beta subunit, putative
Tb927.8.6450	271.62	1507.49	726.943	-2.13167	0.375471	-5.67732	1.37e-08	7.36e-07	Tb927.8.6450	ICP	0	inhibitor of cysteine peptidase
Tb927.11.13050	406.28	74.84	397.081	2.1897	0.385852	5.67496	1.39e-08	7.42e-07	Tb927.11.13050	null	0	calmodulin
Tb927.9.10310	374.19	84.5	269.037	2.01435	0.355316	5.66919	1.43e-08	7.63e-07	Tb927.9.10310	MCP11	1	mitochondrial carrier protein 11
Tb11.1220	100.53	20.44	74.417	2.13267	0.377856	5.64413	1.66e-08	8.74e-07	Tb11.1220	null	0	hypothetical protein
Tb927.10.8630	157.36	47.33	179.195	1.68612	0.298727	5.64436	1.66e-08	8.74e-07	Tb927.10.8630	null	0	Sucrase/ferredoxin-like, putative
Tb927.6.2740	701.49	215.95	523.343	1.66785	0.295566	5.64291	1.67e-08	8.75e-07	Tb927.6.2740	pdxK	0	pyridoxal kinase
Tb927.10.2010	684.33	79.47	232.459	2.65449	0.47059	5.64076	1.69e-08	8.82e-07	Tb927.10.2010	HK1	0	hexokinase
Tb927.10.14820	464.94	135.24	360.752	1.74209	0.309018	5.63749	1.73e-08	8.94e-07	Tb927.10.14820	MCP5c	3	Mitochondrial ADP/ATP carrier protein 5c
Tb927.10.9080	2066.15	439	1560	2.08056	0.36945	5.63151	1.79e-08	9.2e-07	Tb927.10.9080	null	11	pteridine transporter, putative
Tb927.10.13790	74.78	315.2	132.399	-1.88172	0.334195	-5.63061	1.8e-08	9.2e-07	Tb927.10.13790	null	0	hypothetical protein, conserved
Tb927.7.3440	176.94	24.58	133.768	2.43566	0.433086	5.62396	1.87e-08	9.52e-07	Tb927.7.3440	null	0	I/6 autoantigen
Tb11.v5.0231.1	50.31	336.95	123.091	-2.2824	0.406942	-5.60865	2.04e-08	1.03e-06	Tb11.v5.0231.1	null	1	75 kDa invariant surface glycoprotein, putative
Tb927.3.4650	144.74	53.53	124.515	1.49531	0.267059	5.59917	2.15e-08	1.09e-06	Tb927.3.4650	null	1	C-8 sterol isomerase, putative
Tb11.v5.0732.1	483.89	56.41	175.96	2.63595	0.470973	5.59682	2.18e-08	1.1e-06	Tb11.v5.0732.1	null	0	hexokinase, putative
Tb927.8.5460	270.15	46.77	168.033	2.2875	0.410166	5.57701	2.45e-08	1.22e-06	Tb927.8.5460	Tb-44	0	Flagellar calcium-binding 44 kDa protein
Tb927.1.2330	3518.9	695.18	3036.07	2.11452	0.381302	5.54552	2.93e-08	1.46e-06	Tb927.1.2330	null	0	beta tubulin
Tb927.4.500	23.41	162.75	65.2916	-2.2669	0.410125	-5.52735	3.25e-08	1.61e-06	Tb927.4.500	null	0	FHA domain containing protein, putative
Tb927.8.7740	533.92	76.99	901.092	2.3476	0.425197	5.52121	3.37e-08	1.66e-06	Tb927.8.7740	null	11	amino acid transporter, putative
Tb927.4.2380	41.61	171.86	76.607	-1.69932	0.307856	-5.51986	3.39e-08	1.66e-06	Tb927.4.2380	null	0	sarcoplasmic reticulum glycoprotein, putative
Tb927.7.6490	30.24	244.68	96.951	-2.50034	0.453618	-5.51198	3.55e-08	1.73e-06	Tb927.7.6490	null	0	hypothetical protein, conserved
Tb927.3.1510	0	45.69	17.8065	-3.31082	0.601311	-5.506	3.67e-08	1.77e-06	Tb927.3.1510	null	0	variant surface glycoprotein (VSG)-related, putative
Tb927.9.13920	317.48	81.28	268.595	1.8714	0.3399	5.50574	3.68e-08	1.77e-06	Tb927.9.13920	KMP11-1	0	kinetoplastid membrane protein 11-1
Tb927.10.8510	279.57	66.37	142.692	1.994	0.362724	5.49728	3.86e-08	1.85e-06	Tb927.10.8510	THT2-	12	glucose transporter, putative
Tb11.v5.0797.1	177.5	29.61	111.832	2.31711	0.42158	5.49627	3.88e-08	1.85e-06	Tb11.v5.0797.1	null	0	flagellar calcium-binding protein
Tb927.3.520	0.36	19.01	6.09236	-2.95333	0.537563	-5.49392	3.93e-08	1.87e-06	Tb927.3.520	null	0	expression site-associated gene 1 (ESAG1) protein, putative
Tb927.11.16200	580.37	39.68	494.295	2.82238	0.514293	5.48788	4.07e-08	1.92e-06	Tb927.11.16200	CAP17	0	cytoskeleton-associated protein 17
Tb927.7.4070	816.23	119.96	539.011	2.38095	0.434038	5.48558	4.12e-08	1.94e-06	Tb927.7.4070	null	0	cysteine peptidase, Clan CA, family C2, putative
Tb927.3.1410	804.56	88.26	687.384	2.56022	0.467878	5.47198	4.45e-08	2.09e-06	Tb927.3.1410	COXVII	0	cytochrome oxidase subunit VII
Tb927.8.1790	105.53	22.75	47.7896	2.08886	0.382659	5.45881	4.79e-08	2.24e-06	Tb927.8.1790	null	0	hypothetical protein, conserved
Tb927.7.6570	20.5	163.99	81.4074	-2.5058	0.459469	-5.45369	4.93e-08	2.29e-06	Tb927.7.6570	ESP17	1	Enriched in surface-labeled proteome protein 17
Tb927.11.13030	395.81	70.75	367.499	2.19176	0.402903	5.43992	5.33e-08	2.46e-06	Tb927.11.13030	null	0	calmodulin
Tb927.7.4160	179.2	65.46	154.896	1.46256	0.269311	5.43076	5.61e-08	2.58e-06	Tb927.7.4160	ELO3	7	Fatty acid elongase
Tb927.8.5470	263.18	47.32	214.123	2.21088	0.407391	5.42692	5.73e-08	2.62e-06	Tb927.8.5470	Tb-17	0	flagellar calcium-binding 24 kDa protein
Tb927.9.7770	536.33	200.05	341.829	1.44413	0.266311	5.42273	5.87e-08	2.67e-06	Tb927.9.7770	SpSyn	0	spermidine synthase
Tb11.0845	126.07	29.87	104.615	1.94899	0.35996	5.41446	6.15e-08	2.79e-06	Tb11.0845	DYNLL2	0	dynein light chain LC8, putative
Tb11.v5.0235.1	107.7	27.53	97.8943	1.85974	0.343644	5.41182	6.24e-08	2.82e-06	Tb11.v5.0235.1	null	0	hypothetical protein, conserved
Tb927.1.2350	3114.53	605.81	2657.93	2.11533	0.39118	5.40755	6.39e-08	2.87e-06	Tb927.1.2350	null	0	beta tubulin
Tb927.11.15870	63.66	236.15	94.393	-1.66857	0.308646	-5.40609	6.44e-08	2.88e-06	Tb927.11.15870	null	2	hypothetical protein, conserved
Tb927.8.3790	87.61	23.98	73.1792	1.81495	0.336282	5.3971	6.77e-08	3.02e-06	Tb927.8.3790	PFC2	0	paraflagellar rod component, putative
Tb11.v5.0406.1	12.38	88.37	27.94	-2.59653	0.482035	-5.3866	7.18e-08	3.18e-06	Tb11.v5.0406.1	null	12	glycerol uptake protein, putative
Tb927.8.5910	11.84	66.51	59.2919	-1.99363	0.370151	-5.38598	7.2e-08	3.18e-06	Tb927.8.5910	null	0	hypothetical protein
Tb927.10.4280	302.63	32.76	284.997	2.54796	0.473461	5.38157	7.38e-08	3.24e-06	Tb927.10.4280	null	0	ubiquinol-cytochrome c reductase complex 14 kda protein
Tb927.3.570	0.12	35.04	8.26165	-3.25539	0.605042	-5.38044	7.43e-08	3.24e-06	Tb927.3.570	null	0	expression site-associated gene 2 (ESAG2) protein, putative
Tb927.8.4890	136.1	667.7	234.491	-1.96907	0.365951	-5.38069	7.42e-08	3.24e-06	Tb927.8.4890	null	1	pol-associated gene 1
Tb927.11.15100	527.45	138.29	352.687	1.84251	0.343888	5.35789	8.42e-08	3.65e-06	Tb927.11.15100	null	0	Tb5.20
Tb927.6.200	404.71	90.23	405.121	2.00427	0.374361	5.35386	8.61e-08	3.72e-06	Tb927.6.200	null	1	receptor-type adenylate cyclase GRESAG 4, putative
Tb05.5K5.500	1.37	22.17	12.3011	-2.91375	0.544864	-5.34766	8.91e-08	3.83e-06	Tb05.5K5.500	null	0	expression site-associated gene 3 (ESAG3), degenerate
Tb927.10.15910	12.37	99.27	32.8043	-2.45096	0.458623	-5.34416	9.08e-08	3.89e-06	Tb927.10.15910	GUP1	12	Glycerol uptake protein 1
Tb11.v5.0216.1	12.72	114.01	38.3659	-2.5115	0.470069	-5.34284	9.15e-08	3.9e-06	Tb11.v5.0216.1	null	1	invariant surface glycoprotein, putative
Tb927.10.8530	245.36	63.4	127.362	1.89552	0.355143	5.33733	9.43e-08	4e-06	Tb927.10.8530	THT2A	12	glucose transporter 2A
Tb927.1.3310	77.54	12.57	72.5201	2.24546	0.421106	5.3323	9.7e-08	4.1e-06	Tb927.1.3310	null	0	hypothetical protein, conserved
Tb927.10.15250	85.09	19.82	65.6374	1.98926	0.373378	5.32774	9.94e-08	4.18e-06	Tb927.10.15250	PFC15	0	paraflagellar rod component, putative
Tb927.1.4910	1.85	53.59	18.8331	-3.06238	0.575229	-5.32375	1.02e-07	4.26e-06	Tb927.1.4910	null	0	expression site-associated gene 1 (ESAG1) protein, putative
Tb927.6.450	672.73	6.75	1648.75	2.97788	0.559855	5.31902	1.04e-07	4.35e-06	Tb927.6.450	null	1	procyclin PARP A
Tb927.1.2360	3545.82	597.44	3068.5	2.2226	0.418426	5.3118	1.09e-07	4.51e-06	Tb927.1.2360	null	0	alpha tubulin
Tb927.11.8820	33.37	143.29	64.4993	-1.813	0.342214	-5.29785	1.17e-07	4.85e-06	Tb927.11.8820	null	2	glutathionylspermidine synthetase, putative
Tb11.v5.1026.1	4.47	76.24	23.2013	-2.96116	0.559197	-5.29537	1.19e-07	4.89e-06	Tb11.v5.1026.1	null	0	procyclin-associated gene 2-like protein, putative
Tb927.8.7340	185.24	52.64	117.379	1.7759	0.335592	5.29184	1.21e-07	4.97e-06	Tb927.8.7340	null	0	trans-sialidase, putative
Tb927.11.5440	527.93	132.33	285.848	1.89879	0.359188	5.28633	1.25e-07	5.1e-06	Tb927.11.5440	null	0	NADP-dependent malic enzyme, cytosolic
Tb927.5.4610	2.49	26.7	6.6286	-2.78095	0.526602	-5.28093	1.29e-07	5.23e-06	Tb927.5.4610	null	1	variant surface glycoprotein-related protein, frameshift
Tb927.7.7500	321.01	73.81	187.03	1.99801	0.378952	5.27247	1.35e-07	5.45e-06	Tb927.7.7500	TLP7	0	thymine-7-hydroxylase, putative
Tb927.8.5010	473.54	137.17	375.85	1.71199	0.325146	5.2653	1.4e-07	5.65e-06	Tb927.8.5010	PFR2-5	0	Paraflagellar rod protein 2-5
Tb11.01.6251	0	10.39	4.68108	-2.926	0.556831	-5.25473	1.48e-07	5.95e-06	Tb11.01.6251	null	0	expression site-associated gene 11 (ESAG11) protein, putative
Tb927.1.2340	3507.79	602.27	3050.26	2.19835	0.418589	5.25181	1.51e-07	6.02e-06	Tb927.1.2340	null	0	alpha tubulin
Tb11.v5.0468.1	2560.5	437.39	2339.87	2.19863	0.418916	5.24837	1.53e-07	6.11e-06	Tb11.v5.0468.1	null	0	alpha tubulin, putative
Tb927.6.2490	144.98	45.42	125.388	1.63662	0.311886	5.2475	1.54e-07	6.12e-06	Tb927.6.2490	SDH7	0	succinate dehydrogenase subunit 7
Tb11.v5.0676.1	0.12	19.62	11.3066	-2.9488	0.562722	-5.24025	1.6e-07	6.34e-06	Tb11.v5.0676.1	null	0	expression site-associated gene 2 (ESAG2) protein, putative
Tb05.5K5.270	0.24	19.65	4.98804	-2.97926	0.568688	-5.23882	1.62e-07	6.36e-06	Tb05.5K5.270	null	0	expression site-associated gene 9 (ESAG9), frameshift
Tb927.5.360	50.7	332.32	122.28	-2.18446	0.417313	-5.23459	1.65e-07	6.48e-06	Tb927.5.360	ISG75	1	75 kDa invariant surface glycoprotein
Tb927.11.13040	265.18	52.04	238.002	2.09139	0.400174	5.22622	1.73e-07	6.76e-06	Tb927.11.13040	null	0	calmodulin
Tb927.2.3610	226.53	68.31	164.982	1.67309	0.320382	5.22219	1.77e-07	6.88e-06	Tb927.2.3610	null	1	Mitochondrial ATP synthase subunit, putative
Tb927.10.5690	1.68	81.03	27.4905	-3.03571	0.581425	-5.22116	1.78e-07	6.89e-06	Tb927.10.5690	null	0	procyclin-associated gene 2 (PAG2) protein, putative
Tb927.11.3080	147.2	44.78	156.42	1.64448	0.315161	5.21791	1.81e-07	6.98e-06	Tb927.11.3080	null	0	vesicular protein trafficking mediator, putative
Tb927.9.7290	0.36	30.52	8.32085	-3.07699	0.589886	-5.21625	1.83e-07	7.02e-06	Tb927.9.7290	null	0	variant surface glycoprotein (VSG)-related, putative
Tb927.2.6320	0.24	13.44	3.62824	-2.89926	0.556202	-5.2126	1.86e-07	7.13e-06	Tb927.2.6320	TbNT6	11	adenosine transporter 2, putative
Tb927.9.8450	173.43	53.01	223.873	1.63113	0.313218	5.20765	1.91e-07	7.29e-06	Tb927.9.8450	ADKG	0	UMP/CMP kinase
Tb11.v5.0413.1	1.2	46.84	11.6797	-2.91929	0.56125	-5.20141	1.98e-07	7.51e-06	Tb11.v5.0413.1	null	0	expression site-associated gene 9 (ESAG9) protein
Tb927.10.1400	140.26	37.53	106.258	1.79634	0.345538	5.19867	2.01e-07	7.57e-06	Tb927.10.1400	HGPRT	0	hypoxanthine-guanine phosphoribosyltransferase
Tb927.10.14840	442.97	132.25	351.722	1.69139	0.325339	5.19886	2.01e-07	7.57e-06	Tb927.10.14840	MCP5a	3	Mitochondrial ADP/ATP carrier protein 5a
Tb927.1.2380	3497.94	605.14	3072.52	2.18446	0.420512	5.19477	2.05e-07	7.65e-06	Tb927.1.2380	null	0	alpha tubulin
Tb927.10.6750	88.31	391.81	200.076	-1.84976	0.356099	-5.19451	2.05e-07	7.65e-06	Tb927.10.6750	null	10	Plasma-membrane choline transporter, putative
Tb927.10.830	106.13	25.64	95.4946	1.88348	0.362558	5.19496	2.05e-07	7.65e-06	Tb927.10.830	ADKB	0	adenylate kinase, putative
Tb927.11.1900	672.72	252.76	484.823	1.42733	0.274906	5.19208	2.08e-07	7.69e-06	Tb927.11.1900	null	0	T-complex protein 1, beta subunit, putative
Tb927.7.400	9.03	56.08	96.9642	-2.16007	0.416033	-5.19208	2.08e-07	7.69e-06	Tb927.7.400	null	0	hypothetical protein, conserved
Tb927.4.4690	140.02	43.05	161.807	1.62316	0.314364	5.16332	2.43e-07	8.94e-06	Tb927.4.4690	null	0	hypothetical protein, conserved
Tb927.3.600	2.57	40.46	29.8999	-2.59847	0.50337	-5.16215	2.44e-07	8.96e-06	Tb927.3.600	null	1	hypothetical protein
Tb927.1.4860	0.12	16.72	6.37246	-2.96448	0.574397	-5.16104	2.46e-07	8.98e-06	Tb927.1.4860	null	0	expression site-associated gene 11 (ESAG11), pseudogene
Tb927.10.15760	247.6	30.49	157.759	2.45015	0.475386	5.15402	2.55e-07	9.29e-06	Tb927.10.15760	null	0	hypothetical protein, conserved
Tb927.10.2810	98.87	39.39	85.5278	1.34646	0.261753	5.14401	2.69e-07	9.77e-06	Tb927.10.2810	null	0	hypothetical protein, conserved
Tb927.1.4870	0.36	43.97	12.6978	-3.11141	0.605	-5.14283	2.71e-07	9.79e-06	Tb927.1.4870	null	0	expression site-associated gene 1 (ESAG1) protein, putative
Tb927.8.5465	180.73	30.75	130.299	2.24102	0.435922	5.14088	2.73e-07	9.86e-06	Tb927.8.5465	Tb-24	0	flagellar calcium-binding 24 kDa protein
Tb11.v5.0228.1	30.63	165.6	65.1305	-2.03194	0.3956	-5.13636	2.8e-07	1.01e-05	Tb11.v5.0228.1	null	2	75 kDa invariant surface glycoprotein, putative
Tb927.9.13860	334.42	90.54	301.726	1.7816	0.346916	5.13553	2.81e-07	1.01e-05	Tb927.9.13860	KMP11-2	0	kinetoplastid membrane protein 11-2
Tb927.10.6900	8.15	68.56	19.4849	-2.43368	0.475084	-5.12262	3.01e-07	1.07e-05	Tb927.10.6900	null	0	base J-associated glucosyltransferase
Tb927.11.6910	49.59	162.49	75.7287	-1.62391	0.317173	-5.11996	3.06e-07	1.09e-05	Tb927.11.6910	null	2	hypothetical protein, conserved
Tb927.11.18680	281.4	64.21	251.865	1.95276	0.381623	5.117	3.1e-07	1.1e-05	Tb927.11.18680	DYNLL1	0	dynein light chain LC8, putative
Tb927.10.3040	197.81	56.61	224.52	1.69651	0.331629	5.1157	3.13e-07	1.1e-05	Tb927.10.3040	SDH9	1	succinate dehydrogenase subunit
Tb927.10.15160	67.52	175.42	87.3577	-1.27493	0.24956	-5.10871	3.24e-07	1.14e-05	Tb927.10.15160	null	0	hypothetical protein, conserved
Tb927.8.6730	26.37	149.14	81.9125	-2.11127	0.413346	-5.10775	3.26e-07	1.14e-05	Tb927.8.6730	ESP24	6	Enriched in surface-labeled proteome protein 24
Tb927.6.4300	959.42	63.12	583.378	2.7338	0.5364	5.09656	3.46e-07	1.21e-05	Tb927.6.4300	GAPDH	0	glyceraldehyde 3-phosphate dehydrogenase, glycosomal
Tb927.11.13020	308.55	61.18	278.755	2.06667	0.405605	5.09528	3.48e-07	1.21e-05	Tb927.11.13020	null	0	calmodulin
Tb927.10.530	12.18	78.08	24.4855	-2.3202	0.456033	-5.08778	3.62e-07	1.26e-05	Tb927.10.530	ESP22	10	Plasma-membrane choline transporter, putative
Tb927.3.1690	247.61	73.57	194.068	1.69149	0.332947	5.08037	3.77e-07	1.3e-05	Tb927.3.1690	null	0	Mitochondrial ATP synthase subunit, putative
Tb10.v4.0101	0	8.79	4.27211	-2.90056	0.571026	-5.07955	3.78e-07	1.3e-05	Tb10.v4.0101	null	0	expression site-associated gene (ESAG, pseudogene), putative
Tb927.10.5680	5.94	74.2	20.5816	-2.73947	0.539584	-5.077	3.83e-07	1.31e-05	Tb927.10.5680	null	0	procyclin-associated gene 1 (PAG1) protein, putative
Tb927.10.280	1226.98	130.42	1416.54	2.45955	0.48471	5.07426	3.89e-07	1.33e-05	Tb927.10.280	COXVI	0	cytochrome oxidase subunit VI
Tb927.9.7430	1.25	22.63	5.66905	-2.96741	0.586199	-5.06212	4.15e-07	1.41e-05	Tb927.9.7430	null	0	variant surface glycoprotein (VSG)-related, putative
Tb11.v5.0996.1	86.46	20.73	73.6602	1.92976	0.382059	5.05096	4.4e-07	1.49e-05	Tb11.v5.0996.1	null	0	hypothetical protein, conserved
Tb927.5.3390	83.62	25.5	88.9783	1.63773	0.325008	5.03904	4.68e-07	1.58e-05	Tb927.5.3390	null	1	ADG1, pseudogene
Tb927.11.190	239.03	114.55	204.419	1.107	0.220916	5.01094	5.42e-07	1.83e-05	Tb927.11.190	null	0	elongation factor, putative
Tb927.5.2260	872.3	108.43	590.023	2.42258	0.485489	4.98997	6.04e-07	2.03e-05	Tb927.5.2260	null	0	conserved protein
Tb927.9.4190	261.98	115.03	173.188	1.23317	0.247278	4.98699	6.13e-07	2.05e-05	Tb927.9.4190	ACS1	0	fatty acyl CoA syntetase 1
Tb927.6.4280	922.69	62.83	593.56	2.67722	0.537195	4.98369	6.24e-07	2.08e-05	Tb927.6.4280	GAPDH	0	glyceraldehyde 3-phosphate dehydrogenase, glycosomal
Tb927.10.2330	27.66	106.84	52.822	-1.66404	0.334189	-4.97936	6.38e-07	2.11e-05	Tb927.10.2330	null	0	hypothetical protein, conserved
Tb927.3.3460	431.76	177.85	374.777	1.3195	0.264964	4.97993	6.36e-07	2.11e-05	Tb927.3.3460	SDH5	0	succinate dehydrogenase flavoprotein subunit, putative
Tb927.7.2700	445.35	122.05	310.371	1.76902	0.355274	4.9793	6.38e-07	2.11e-05	Tb927.7.2700	B5R	0	NADH-cytochrome b5 reductase, putative
Tb927.11.15910	92.48	20.95	92.4324	1.94281	0.39024	4.9785	6.41e-07	2.11e-05	Tb927.11.15910	SODB1	0	iron superoxide dismutase
Tb927.7.3500	199.22	75.16	200.828	1.40933	0.283185	4.9767	6.47e-07	2.12e-05	Tb927.7.3500	null	0	Prostaglandin E synthase
Tb927.2.4470	37.86	121.16	84.3309	-1.48366	0.301152	-4.92659	8.37e-07	2.74e-05	Tb927.2.4470	null	8	hypothetical protein, conserved
Tb927.10.14830	434.52	133.34	355.396	1.64286	0.334356	4.91351	8.95e-07	2.92e-05	Tb927.10.14830	MCP5b	3	Mitochondrial ADP/ATP carrier protein 5b
Tb927.7.3940	293.17	164.9	260.391	0.889125	0.181149	4.90825	9.19e-07	2.98e-05	Tb927.7.3940	MCP16	0	mitochondrial carrier protein
Tb927.9.7380	0.12	23.48	6.25346	-2.94845	0.60077	-4.90779	9.21e-07	2.98e-05	Tb927.9.7380	null	0	variant surface glycoprotein (VSG)-related, putative
Tb927.3.3040	116.29	33.84	110.236	1.68427	0.343459	4.90385	9.4e-07	3.03e-05	Tb927.3.3040	null	0	Right handed beta helix region, putative
Tb927.6.4540	109.09	48.47	104.338	1.20965	0.246784	4.90166	9.5e-07	3.06e-05	Tb927.6.4540	null	1	3-hydroxy-3-methylglutaryl-CoA reductase, putative
Tb927.9.2420	89.66	34.34	93.7578	1.34512	0.274549	4.89937	9.61e-07	3.08e-05	Tb927.9.2420	null	0	hypothetical protein, conserved
Tb927.11.12040	440.54	74.94	469.478	2.1519	0.440672	4.88322	1.04e-06	3.33e-05	Tb927.11.12040	null	0	Cytochrome c oxidase component, putative
Tb927.3.5010	141.69	31.18	99.9163	1.96134	0.402204	4.87649	1.08e-06	3.44e-05	Tb927.3.5010	null	0	hypothetical protein, conserved
Tb927.8.4110	72.74	216.28	153.746	-1.44302	0.296368	-4.86903	1.12e-06	3.56e-05	Tb927.8.4110	FLA3	2	Flagellum adhesion protein 3, putative
Tb927.9.7830	779.08	98.18	614.019	2.35353	0.484444	4.85821	1.18e-06	3.75e-05	Tb927.9.7830	null	1	tRNA import complex component, putative
Tb927.8.1990	491.94	172.31	494.37	1.48696	0.306844	4.84597	1.26e-06	3.97e-05	Tb927.8.1990	TRYP2	0	peroxidoxin
Tb11.v5.0331.1	234.46	61.26	123.135	1.84746	0.381977	4.83656	1.32e-06	4.15e-05	Tb11.v5.0331.1	null	12	THT1 - hexose transporter, putative
Tb927.7.7470	835.02	188.61	460.244	1.98205	0.40995	4.83486	1.33e-06	4.18e-05	Tb927.7.7470	ACP3	1	procyclic-enriched flagellar receptor adenylate cyclase 3
Tb927.8.6580	184.51	28.64	141.575	2.23851	0.464168	4.82263	1.42e-06	4.43e-05	Tb927.8.6580	SDH1	0	Succinate dehydrogenase [ubiquinone] flavoprotein subunit, mitochondrial
Tb927.11.3240	596.23	275.35	487.994	1.15394	0.239399	4.82013	1.43e-06	4.45e-05	Tb927.11.3240	TCP-1-zeta	0	T-complex protein 1, zeta subunit, putative
Tb927.8.4990	465.52	141.48	385.223	1.63528	0.339223	4.82066	1.43e-06	4.45e-05	Tb927.8.4990	PFR2-3	0	Paraflagellar rod protein 2-3
Tb927.10.700	65.76	21.5	69.9235	1.57959	0.327814	4.81855	1.45e-06	4.47e-05	Tb927.10.700	null	2	hypothetical protein, conserved
Tb927.6.2200	159.47	53.74	172.355	1.55763	0.32345	4.81567	1.47e-06	4.53e-05	Tb927.6.2200	null	0	DJ-1 family protein, putative
Tb927.10.8030	161.02	36.01	90.9422	1.97316	0.409792	4.81503	1.47e-06	4.53e-05	Tb927.10.8030	ATP5	0	Mitochondrial ATP synthase subunit 5
Tb927.1.5060	6.02	61.25	27.1995	-2.38072	0.494815	-4.81132	1.5e-06	4.6e-05	Tb927.1.5060	null	0	variant surface glycoprotein (VSG)-related, putative
Tb11.v5.0789.1	0.12	24.13	8.83106	-2.87343	0.598239	-4.80314	1.56e-06	4.77e-05	Tb11.v5.0789.1	null	1	expression site-associated gene 2 (ESAG2) protein, putative
Tb927.7.4060	611.94	120.11	447.807	2.04729	0.428095	4.78232	1.73e-06	5.28e-05	Tb927.7.4060	null	0	cysteine peptidase, Clan CA, family C2, putative
Tb927.9.7550	219.21	95.66	186.122	1.23629	0.258558	4.78149	1.74e-06	5.28e-05	Tb927.9.7550	ADSL	0	adenylosuccinate lyase, putative
Tb927.11.9130	142.99	51.77	127.416	1.4537	0.304092	4.78046	1.75e-06	5.3e-05	Tb927.11.9130	RPA1	0	Replication factor A protein 1
Tb927.5.3320	65.75	283.95	95.4368	-1.82013	0.38116	-4.77524	1.79e-06	5.42e-05	Tb927.5.3320	null	1	Pseudokinase, putative
Tb927.6.2790	1261.91	334.12	672.896	1.81265	0.379781	4.77287	1.82e-06	5.47e-05	Tb927.6.2790	TDH	0	L-threonine 3-dehydrogenase
Tb927.10.13130	175.15	86.74	162.733	1.06015	0.222195	4.77126	1.83e-06	5.49e-05	Tb927.10.13130	UGP	0	UTP-glucose-1-phosphate uridylyltransferase
Tb10.v4.0216	0.12	14.38	2.70334	-2.81909	0.591452	-4.76639	1.88e-06	5.61e-05	Tb10.v4.0216	null	0	variant surface glycoprotein (VSG, pseudogene), putative
Tb927.8.8070	36.14	124.54	51.9915	-1.42671	0.299416	-4.76498	1.89e-06	5.63e-05	Tb927.8.8070	null	0	conserved protein
Tb927.2.2160	185.79	76.97	164.812	1.27373	0.267361	4.76407	1.9e-06	5.64e-05	Tb927.2.2160	PFC11	0	paraflagellar rod component, putative
Tb11.0840	141.99	44.92	128.448	1.61995	0.340551	4.75684	1.97e-06	5.81e-05	Tb11.0840	null	0	hypothetical protein
Tb927.7.6070	52.91	199.87	92.2618	-1.65185	0.347217	-4.7574	1.96e-06	5.81e-05	Tb927.7.6070	null	1	receptor-type adenylate cyclase GRESAG 4, putative
Tb927.6.4850	202.76	81.32	241.939	1.28838	0.271081	4.75275	2.01e-06	5.91e-05	Tb927.6.4850	METK1	0	S-adenosylmethionine synthetase, putative
Tb927.7.840	205.01	68.31	151.019	1.52738	0.321704	4.74777	2.06e-06	6.04e-05	Tb927.7.840	null	1	Mitochondrial ATP synthase subunit, putative
Tb927.9.2450	76.72	23.16	64.5517	1.57078	0.331532	4.73793	2.16e-06	6.32e-05	Tb927.9.2450	null	1	electon transport protein SCO1/SCO2, putative
Tb927.11.4100.1	2.81	70.83	21.6811	-2.77688	0.586328	-4.73606	2.18e-06	6.34e-05	Tb927.11.4100.1	null	0	variant surface glycoprotein (VSG), putative
Tb927.8.4970	496.24	141.77	386.467	1.69523	0.35794	4.73608	2.18e-06	6.34e-05	Tb927.8.4970	PFR2-1	0	Paraflagellar rod protein 2-1
Tb927.11.9440	207.1	78.44	179.32	1.37843	0.291214	4.7334	2.21e-06	6.41e-05	Tb927.11.9440	CMF63	0	Component of motile flagella 63
Tb927.11.14880	217.17	67.43	201.924	1.61521	0.341482	4.73	2.25e-06	6.5e-05	Tb927.11.14880	PFC9	0	Paraflagellar Rod Proteome Component 9, putative
Tb927.9.13580	143.1	46.74	117.63	1.55076	0.328172	4.72546	2.3e-06	6.63e-05	Tb927.9.13580	null	0	hypothetical protein, conserved
Tb927.8.4060	57.75	257.25	170.477	-1.80275	0.382161	-4.71725	2.39e-06	6.88e-05	Tb927.8.4060	FLA2	2	Flagellum adhesion protein 2, putative
Tb11.v5.0332.1	240.56	66.42	132.366	1.78146	0.37773	4.71622	2.4e-06	6.89e-05	Tb11.v5.0332.1	null	12	THT2A - glucose transporter, putative
Tb927.9.4550	49.18	15.88	76.9053	1.62454	0.34616	4.69304	2.69e-06	7.7e-05	Tb927.9.4550	null	0	SUMO-interacting motif-containing protein
Tb927.9.6530	94.42	338.89	165.368	-1.62927	0.347618	-4.68697	2.77e-06	7.91e-05	Tb927.9.6530	null	0	hypothetical protein
Tb927.11.2245	176.14	49.63	120.74	1.71659	0.366735	4.68075	2.86e-06	8.13e-05	Tb927.11.2245	null	1	hypothetical protein
Tb927.3.3750	299.23	121.03	236.895	1.32832	0.284134	4.67497	2.94e-06	8.34e-05	Tb927.3.3750	PFC7	0	paraflagellar rod component, putative
Tb927.11.4170	36.53	123.69	67.1947	-1.47873	0.31642	-4.67333	2.96e-06	8.38e-05	Tb927.11.4170	null	0	kinetoplastid-specific dual specificity phosphatase, putative
Tb11.v5.0387.1	8.3	65.17	22.7599	-2.09386	0.448421	-4.66941	3.02e-06	8.52e-05	Tb11.v5.0387.1	null	0	cell-division control protein 2 homolog 6, putative
Tb927.1.5180	0.6	29.52	7.08081	-2.78609	0.597067	-4.66629	3.07e-06	8.62e-05	Tb927.1.5180	null	0	hypothetical protein
Tb927.1.2410	1695.88	338.48	1474.07	2.00008	0.42894	4.66284	3.12e-06	8.74e-05	Tb927.1.2410	null	0	beta tubulin, pseudogene
Tb927.9.14330	101.89	279.73	181.196	-1.27622	0.273994	-4.65785	3.2e-06	8.93e-05	Tb927.9.14330	null	0	mismatch repair protein PMS1, putative
Tb927.6.3270	46.05	12.39	33.9196	1.79494	0.385714	4.65356	3.26e-06	9.1e-05	Tb927.6.3270	null	0	hypothetical protein, conserved
Tb927.8.2610	47.63	139.16	63.7892	-1.43845	0.309256	-4.65133	3.3e-06	9.17e-05	Tb927.8.2610	null	0	5-methyltetrahydropteroyltriglutamate-homocysteine S-methyltransferase, putative
Tb927.11.15080	161.32	46.32	119.042	1.70365	0.366384	4.6499	3.32e-06	9.18e-05	Tb927.11.15080	null	4	Transmembrane proteins 14C, putative
Tb927.9.9410	167.33	64.97	126.455	1.40672	0.302498	4.65036	3.31e-06	9.18e-05	Tb927.9.9410	SLS1	5	inositol phosphorylceramide synthase
Tb927.8.560	157.71	71.13	140.978	1.21865	0.262245	4.64698	3.37e-06	9.29e-05	Tb927.8.560	null	1	hypothetical protein, conserved
Tb927.7.7520	102.02	376.62	173.682	-1.61177	0.347244	-4.64161	3.46e-06	9.5e-05	Tb927.7.7520	null	2	receptor-type adenylate cyclase GRESAG 4, putative
Tb927.3.730	69.28	25.41	135.539	1.39965	0.301685	4.63945	3.49e-06	9.58e-05	Tb927.3.730	null	0	hypothetical protein, conserved
Tb927.8.3390	11.25	51.19	25.2174	-1.82257	0.393435	-4.63245	3.61e-06	9.88e-05	Tb927.8.3390	null	2	hypothetical protein, conserved
Tb927.10.4160	43.42	141.13	85.384	-1.4962	0.323105	-4.6307	3.64e-06	9.93e-05	Tb927.10.4160	null	0	predicted zinc finger protein
Tb927.11.14540	31.09	104.85	45.582	-1.5739	0.34032	-4.62476	3.75e-06	0.000101955	Tb927.11.14540	null	0	hypothetical protein, conserved
Tb927.5.3660	23.26	89.44	39.3052	-1.68212	0.363837	-4.62327	3.78e-06	0.000102407	Tb927.5.3660	null	0	hypothetical protein, conserved
Tb09.v4.0065	1.49	27.34	10.2069	-2.66392	0.576473	-4.62106	3.82e-06	0.000103218	Tb09.v4.0065	null	0	expression site-associated gene 1 (ESAG 1), putative
Tb927.11.6690	27.21	91.04	55.429	-1.38739	0.300612	-4.61524	3.93e-06	0.000105865	Tb927.11.6690	null	0	NEK family Serine/threonine-protein kinase, putative
Tb927.11.17870	17.42	157.85	57.6472	-2.31678	0.502865	-4.60716	4.08e-06	0.000109756	Tb927.11.17870	null	0	variant surface glycoprotein (VSG), interrupted
Tb927.11.4480	223.13	95.47	189.592	1.2465	0.270988	4.59985	4.23e-06	0.000113369	Tb927.11.4480	RSP4/6	0	Flagellar radial spoke protein 4/6
Tb927.2.6220	0.72	27.23	7.43733	-2.70446	0.588078	-4.59881	4.25e-06	0.000113629	Tb927.2.6220	TbNT4	10	adenosine transporter 2, putative
Tb927.3.2140	179.85	518.37	227.117	-1.33279	0.290058	-4.5949	4.33e-06	0.000115469	Tb927.3.2140	null	0	transcription activator, putative
Tb927.10.3360	31.21	153.6	49.9992	-1.87142	0.407527	-4.59214	4.39e-06	0.000116691	Tb927.10.3360	null	0	hypothetical protein, conserved
Tb927.9.2290	47.87	223.23	110.695	-1.85438	0.403983	-4.59024	4.43e-06	0.000117436	Tb927.9.2290	null	0	hypothetical protein, conserved
Tb927.11.13500	475.4	80.56	339.82	2.12476	0.463275	4.58639	4.51e-06	0.000119302	Tb927.11.13500	null	0	par1
Tb927.11.3690	49.56	134.17	70.5273	-1.31867	0.287775	-4.58229	4.6e-06	0.000121338	Tb927.11.3690	null	0	Alpha/beta hydrolase family, putative
Tb927.3.5760	19.64	115.88	28.7039	-2.18859	0.477718	-4.58134	4.62e-06	0.000121568	Tb927.3.5760	null	0	hypothetical protein, conserved
Tb927.11.15790	20.41	76.29	37.609	-1.79823	0.392606	-4.58025	4.64e-06	0.000121879	Tb927.11.15790	null	0	hypothetical protein, conserved
Tb927.4.4040	159.84	58.22	163.884	1.45412	0.318242	4.56923	4.9e-06	0.000128119	Tb927.4.4040	null	0	hypothetical protein, conserved
Tb927.10.11940	18.49	86.15	44.6151	-1.64701	0.360638	-4.56695	4.95e-06	0.00012918	Tb927.10.11940	null	1	ABC1 protein, putative
Tb927.8.4980	456.2	138.58	383.448	1.61911	0.354873	4.5625	5.05e-06	0.000131599	Tb927.8.4980	PFR2-2	0	Paraflagellar rod protein 2-2
Tb927.11.715	115.71	31.54	117.831	1.74261	0.382112	4.56048	5.1e-06	0.000132522	Tb927.11.715	null	0	dynein light chain LC8, putative
Tb11.v5.0261.1	85.27	31.12	121.865	1.37634	0.302295	4.55297	5.29e-06	0.000136983	Tb11.v5.0261.1	null	0	adenosine 5'-monophosphoramidase, putative
Tb927.2.4970	30.37	111.46	73.8096	-1.47835	0.325076	-4.54771	5.42e-06	0.000140082	Tb927.2.4970	null	0	UV radiation resistance protein and autophagy-related subunit 14, putative
Tb927.8.7640	276.05	80.25	299.043	1.64328	0.361859	4.54121	5.59e-06	0.000144088	Tb927.8.7640	AATP1	11	amino acid transporter 1, putative
Tb927.4.4440	49.9	186.27	79.087	-1.60937	0.354657	-4.53781	5.68e-06	0.000146049	Tb927.4.4440	GRESAG 4.4	1	adenylyl cyclase
Tb927.11.3570	725.85	340.08	611.302	1.13698	0.251341	4.52366	6.08e-06	0.000155764	Tb927.11.3570	null	0	metallo-peptidase, Clan MA(E) Family M1
Tb927.1.4650	34.08	291.07	82.7214	-2.33178	0.515671	-4.52185	6.13e-06	0.000156288	Tb927.1.4650	CFB2	0	cyclin-like F-box protein 2
Tb927.6.5070	377.2	115.87	325.908	1.60983	0.355995	4.52205	6.12e-06	0.000156288	Tb927.6.5070	null	0	hypothetical protein, conserved
Tb927.7.1920	181.72	82.97	153.422	1.1726	0.259368	4.52101	6.15e-06	0.000156506	Tb927.7.1920	PFC5	0	paraflagellar rod component, putative
Tb927.11.1230	10.25	98.7	31.07	-2.375	0.525646	-4.51825	6.24e-06	0.000157738	Tb927.11.1230	null	0	hypothetical protein, conserved
Tb927.8.7430	78.48	23.38	56.8048	1.67517	0.370739	4.51847	6.23e-06	0.000157738	Tb927.8.7430	null	0	ubiquinol-cytochrome c reductase, putative
Tb927.6.1080	78.28	29.17	58.2638	1.35522	0.300514	4.50968	6.49e-06	0.000163831	Tb927.6.1080	glxII	0	hydroxyacylglutathione hydrolase, putative
Tb11.v5.0538.1	535.81	156.34	443.695	1.65699	0.367651	4.50697	6.58e-06	0.000165091	Tb11.v5.0538.1	null	0	69 kDa paraflagellar rod protein, putative
Tb11.v5.1051.1	161.14	46.81	173.636	1.63374	0.362487	4.50703	6.57e-06	0.000165091	Tb11.v5.1051.1	null	8	nucleobase/nucleoside transporter 8.1, putative
Tb927.9.7320	0	14.91	5.5295	-2.7099	0.601425	-4.5058	6.61e-06	0.000165578	Tb927.9.7320	null	1	expression site-associated gene 11 (ESAG11) protein, putative
Tb927.11.7410	61.62	219.96	102.693	-1.62251	0.360193	-4.50456	6.65e-06	0.000166122	Tb927.11.7410	null	0	MSP-A, putative
Tb927.7.4390	599.87	165.77	381.018	1.73267	0.385033	4.50007	6.79e-06	0.000169245	Tb927.7.4390	null	0	threonine synthase, putative
Tb927.8.1610	228.69	80.74	191.442	1.45047	0.322898	4.49204	7.05e-06	0.000175313	Tb927.8.1610	null	0	MSP-B, putative
Tb927.10.5700	0.36	15.44	6.46371	-2.5239	0.562654	-4.48572	7.27e-06	0.000180136	Tb927.10.5700	ESP3	0	Enriched in surface-labeled proteome protein 3
Tb927.6.3120	8.55	47.52	24.5359	-2.03818	0.454936	-4.48014	7.46e-06	0.000184443	Tb927.6.3120	null	0	chaperone protein DnaJ, putative
Tb927.4.5310	21.9	102.34	35.2074	-1.85724	0.415033	-4.47493	7.64e-06	0.000188525	Tb927.4.5310	RDK2	0	Repressor of differentiation kinase 2
Tb927.7.6060	48.23	154.68	68.185	-1.51142	0.33815	-4.46968	7.83e-06	0.000192732	Tb927.7.6060	null	2	receptor-type adenylate cyclase GRESAG 4, putative
Tb927.9.9940	134.36	32.96	118.644	1.8094	0.40488	4.46896	7.86e-06	0.000192891	Tb927.9.9940	PACRGB	0	parkin coregulated gene protein
Tb927.11.9030	49.5	158.05	77.9555	-1.42551	0.319439	-4.46256	8.1e-06	0.000198259	Tb927.11.9030	null	9	cation transporter, putative
Tb927.11.11350	105.07	227.51	153.564	-0.992253	0.22302	-4.44917	8.62e-06	0.000210505	Tb927.11.11350	null	1	hypothetical protein, conserved
Tb927.8.5000	467.59	148.06	392.563	1.56703	0.352356	4.44728	8.7e-06	0.000211836	Tb927.8.5000	PFR2-4	0	Paraflagellar rod protein 2-4
Tb927.11.14610	1.92	79.17	30.0261	-2.6903	0.605387	-4.44394	8.83e-06	0.000214626	Tb927.11.14610	null	0	procyclin-associated gene 4 (PAG4) protein, putative
Tb927.7.6860	46.23	338.34	138.561	-2.20627	0.496967	-4.43947	9.02e-06	0.000218587	Tb927.7.6860	null	1	expression site-associated gene 5 (ESAG5) protein, putative
Tb927.4.4430	67.85	245.1	115.009	-1.57752	0.355533	-4.43705	9.12e-06	0.000220512	Tb927.4.4430	GRESAG 4.4	1	adenylyl cyclase
Tb927.7.5930	440.2	1689.69	545.077	-1.64891	0.371917	-4.43354	9.27e-06	0.00022359	Tb927.7.5930	PAD1	13	Protein Associated with Differentiation 1
Tb927.6.4840	324.97	115.35	329.544	1.42695	0.322002	4.43151	9.36e-06	0.000225154	Tb927.6.4840	METK1	0	S-adenosylmethionine synthetase, putative
Tb11.v5.0309.1	215.02	71.4	115.005	1.56436	0.353841	4.42108	9.82e-06	0.00023572	Tb11.v5.0309.1	null	12	THT1 - hexose transporter, putative
Tb11.v5.1027.1	0.48	41.62	17.5008	-2.6784	0.606152	-4.4187	9.93e-06	0.000237759	Tb11.v5.1027.1	null	0	procyclin-associated gene 2-like protein, putative
Tb927.10.6880	120.94	30.63	106.645	1.74822	0.396248	4.41193	1.02e-05	0.000244719	Tb927.10.6880	GAP	0	glyceraldehyde 3-phosphate dehydrogenase, cytosolic
Tb927.3.4230	92.42	381.58	120.37	-1.73132	0.392762	-4.40807	1.04e-05	0.000248516	Tb927.3.4230	CMF33	1	serine peptidase, clan SB, family S8-like protein
Tb927.5.390	20.88	133.52	50.6313	-2.08907	0.474202	-4.40544	1.06e-05	0.000250947	Tb927.5.390	null	2	75 kDa invariant surface glycoprotein, putative
Tb927.10.10140	318.93	131.51	282.138	1.28549	0.291871	4.40429	1.06e-05	0.000251378	Tb927.10.10140	PFC19	0	paraflagellar rod component, putative
Tb927.9.7370	0.84	30.66	9.66705	-2.55525	0.580208	-4.40402	1.06e-05	0.000251378	Tb927.9.7370	null	0	expression site-associated gene 9 (ESAG9) protein, putative
Tb11.v5.0425.1	136.21	30.47	116.499	1.8825	0.428347	4.3948	1.11e-05	0.000261658	Tb11.v5.0425.1	null	1	receptor-type adenylate cyclase GRESAG 4, putative
Tb927.11.9860	545.28	99.99	486.972	2.01576	0.458882	4.39277	1.12e-05	0.000263486	Tb927.11.9860	null	0	EF-hand domain pair, putative
Tb927.10.8190	598.86	315.81	486.398	0.968499	0.220646	4.38937	1.14e-05	0.000266995	Tb927.10.8190	null	0	T-complex protein 1, theta subunit, putative
Tb11.01.6240.1	0.48	35.33	16.6456	-2.65348	0.604603	-4.38879	1.14e-05	0.000267069	Tb11.01.6240.1	null	0	expression site-associated gene 2 (ESAG2) protein, putative
Tb927.6.4180	87.89	34.89	79.2993	1.29527	0.295332	4.38581	1.16e-05	0.000270116	Tb927.6.4180	POMP32	2	FUN14 family, putative
Tb927.9.9810	164.75	45.12	135.755	1.70312	0.38897	4.37855	1.19e-05	0.000278601	Tb927.9.9810	null	3	hypothetical protein, conserved
Tb927.4.2760	65.96	222.08	84.2869	-1.49962	0.343	-4.37208	1.23e-05	0.000286317	Tb927.4.2760	null	2	Protein of unknown function (DUF3808), putative
Tb927.3.1060	203.01	84.33	179.004	1.28593	0.294615	4.3648	1.27e-05	0.000295325	Tb927.3.1060	CARP4	0	cAMP Response Protein 4
Tb927.5.940	232.75	897.96	287.612	-1.67091	0.382921	-4.3636	1.28e-05	0.000296254	Tb927.5.940	null	1	NADH-dependent fumarate reductase, putative
Tb927.6.4860	253.64	92.82	276.167	1.37866	0.316163	4.36059	1.3e-05	0.000299652	Tb927.6.4860	METK1	0	S-adenosylmethionine synthetase, putative
Tb927.2.6210	0.48	16.66	6.22007	-2.48017	0.569028	-4.35861	1.31e-05	0.00030166	Tb927.2.6210	null	0	iron/ascorbate oxidoreductase family protein, putative
Tb11.v5.0770.1	1.61	18.28	9.33788	-2.31845	0.532602	-4.35306	1.34e-05	0.000308677	Tb11.v5.0770.1	null	0	hypothetical protein, conserved
Tb927.11.7550	33.77	141.4	77.3929	-1.79489	0.412493	-4.35132	1.35e-05	0.000310332	Tb927.11.7550	null	4	hypothetical protein, conserved
Tb927.7.300	14.84	123.86	51.0798	-2.19494	0.504484	-4.35087	1.36e-05	0.000310332	Tb927.7.300	null	0	UDP-Gal or UDP-GlcNAc-dependent glycosyltransferase, putative
Tb11.v5.1044.1	126.55	38.47	131.049	1.58318	0.364215	4.34682	1.38e-05	0.000315362	Tb11.v5.1044.1	null	9	nucleobase/nucleoside transporter 8.1, putative
Tb927.8.7760	41.46	202.43	63.8494	-1.92819	0.443637	-4.34632	1.38e-05	0.000315362	Tb927.8.7760	null	0	hypothetical protein, conserved
Tb927.1.2880	670.23	83.52	1378.31	2.1478	0.494754	4.34113	1.42e-05	0.00032216	Tb927.1.2880	null	13	pteridine transporter, putative
Tb927.2.4130	145.73	72.82	153.571	0.999117	0.230228	4.33968	1.43e-05	0.000323553	Tb927.2.4130	TFEalpha1	0	enoyl-CoA hydratase/Enoyl-CoA isomerase/3-hydroxyacyl-CoA dehydrogenase, putative
Tb927.8.7610	82.93	230.27	388.812	-1.26857	0.292404	-4.33841	1.44e-05	0.000324686	Tb927.8.7610	AATP1	11	amino acid transporter 1, putative
Tb927.6.480	742.65	5.51	1712.62	2.48884	0.574866	4.32942	1.5e-05	0.000337441	Tb927.6.480	null	1	surface protein EP3-2 procyclin precursor
Tb927.10.8330	28.79	8.63	40.5157	1.72939	0.399532	4.32853	1.5e-05	0.000338041	Tb927.10.8330	null	0	S. cerevisiae PSP1 homologue, putative
Tb927.3.3200	134.73	44.54	136.508	1.54647	0.357421	4.32675	1.51e-05	0.000340002	Tb927.3.3200	null	0	Domain of unknown function (DUF4586), putative
Tb927.9.11910	142.69	62.87	130.901	1.21595	0.281884	4.31364	1.61e-05	0.000359991	Tb927.9.11910	null	1	peroxidase, putative
Tb927.8.7300	0.12	8.91	2.59295	-2.50255	0.580454	-4.31136	1.62e-05	0.000362888	Tb927.8.7300	null	0	variant surface glycoprotein (VSG)-related, putative
Tb927.8.6710	26.9	96.77	76.1008	-1.5123	0.351048	-4.30795	1.65e-05	0.000367694	Tb927.8.6710	null	6	hypothetical protein, conserved
Tb927.11.13125	222.67	59.72	216.445	1.70819	0.397022	4.30251	1.69e-05	0.000375993	Tb927.11.13125	null	0	cytochrome oxidase subunit X
Tb927.11.1430	263.43	84.5	227.982	1.55303	0.361006	4.30193	1.69e-05	0.000376121	Tb927.11.1430	CMF2	0	Component of motile flagella 2
Tb927.11.4760	46.09	15.65	67.3946	1.51826	0.353482	4.29515	1.75e-05	0.000386939	Tb927.11.4760	null	0	hypothetical protein
Tb11.v5.1055.1	354.09	108.91	265.664	1.5911	0.371238	4.28594	1.82e-05	0.000401517	Tb11.v5.1055.1	null	0	73 kDa paraflagellar rod protein, putative
Tb927.4.4020	29.94	108.99	65.9144	-1.57312	0.367035	-4.28601	1.82e-05	0.000401517	Tb927.4.4020	null	11	amino acid transporter, putative
Tb927.10.9570	451.1	170.63	357.854	1.38821	0.324273	4.28099	1.86e-05	0.000409627	Tb927.10.9570	PFC14	0	paraflagellar rod component, putative
Tb927.10.10260	5338.6	67.08	6964.66	2.5394	0.593541	4.27839	1.88e-05	0.000413518	Tb927.10.10260	EP1	1	EP1 procyclin
Tb927.11.3610	152.76	42.1	152.857	1.66961	0.39064	4.27402	1.92e-05	0.000420766	Tb927.11.3610	NT8.1	9	nucleobase/nucleoside transporter 8.1
Tb927.3.1650	0.48	17.14	4.14866	-2.49014	0.582824	-4.27254	1.93e-05	0.000422628	Tb927.3.1650	null	2	hypothetical protein
Tb927.1.2820	696.33	82.67	1502.14	2.14067	0.501366	4.26968	1.96e-05	0.000427149	Tb927.1.2820	null	13	pteridine transporter, putative
Tb927.8.6410	150.1	60.36	122.592	1.24252	0.291164	4.26742	1.98e-05	0.000430535	Tb927.8.6410	KAR3	1	beta-ketoacyl-ACP reductase 3, putative
Tb927.6.4920	306.6	113.04	330.914	1.37471	0.322259	4.26585	1.99e-05	0.000432628	Tb927.6.4920	METK1	0	S-adenosylmethionine synthetase, putative
Tb927.1.2260	115.45	20.98	84.0039	2.03955	0.478453	4.26281	2.02e-05	0.000437259	Tb927.1.2260	SMP1-2	0	small myristoylated protein 1-2
Tb927.7.1850	58.03	23.61	83.6954	1.26047	0.295714	4.26248	2.02e-05	0.000437259	Tb927.7.1850	null	0	hypothetical protein, conserved
Tb927.2.3270	1.89	32	12.1308	-2.57168	0.603557	-4.26087	2.04e-05	0.000439457	Tb927.2.3270	null	1	65 kDa invariant surface glycoprotein
Tb927.3.4300	331.45	110.72	261.2	1.50143	0.353357	4.24905	2.15e-05	0.000462285	Tb927.3.4300	PFR1-2	0	Paraflagellar rod protein 1-2
Tb927.4.4410	59.14	182.71	86.4253	-1.45277	0.341992	-4.24798	2.16e-05	0.000463493	Tb927.4.4410	GRESAG 4.4	1	adenylyl cyclase
Tb11.v5.0799.1	102.4	25.73	94.0084	1.79421	0.422472	4.24693	2.17e-05	0.000464657	Tb11.v5.0799.1	null	0	hypothetical protein, conserved
Tb11.v5.0310.1	119.42	43.67	58.7018	1.45044	0.341764	4.24399	2.2e-05	0.000469757	Tb11.v5.0310.1	null	12	THT1 - hexose transporter, putative
Tb11.v5.0669.1	116.36	17.52	78.5038	2.11921	0.499496	4.2427	2.21e-05	0.000471352	Tb11.v5.0669.1	null	0	zinc carboxypeptidase, putative
Tb927.7.7430	692.61	245.18	456.526	1.45567	0.343136	4.24226	2.21e-05	0.000471352	Tb927.7.7430	ATPF1A	0	ATP synthase F1, alpha subunit
Tb927.7.7420	659.4	235.61	431.439	1.44512	0.340775	4.24069	2.23e-05	0.000473639	Tb927.7.7420	ATPF1A	0	ATP synthase F1, alpha subunit
Tb927.8.6390	135.05	49.67	119.591	1.39567	0.329293	4.23839	2.25e-05	0.000477485	Tb927.8.6390	TbLysoPLA	0	lysophospholipase, putative
Tb927.5.2160	578.89	116.78	485.971	1.94564	0.459361	4.23553	2.28e-05	0.000482553	Tb927.5.2160	null	0	conserved protein
Tb927.9.7400	0.12	17.11	5.94998	-2.56234	0.605141	-4.23428	2.29e-05	0.000484213	Tb927.9.7400	null	1	expression site-associated gene 11 (ESAG11) protein, putative
Tb927.9.8190	98.08	42.47	101.891	1.24767	0.294794	4.23233	2.31e-05	0.000487374	Tb927.9.8190	null	0	hypothetical protein, conserved
Tb927.6.350	3.1	29.71	9.69467	-2.33598	0.55226	-4.22986	2.34e-05	0.000491709	Tb927.6.350	null	0	hypothetical protein, conserved
Tb927.11.4120	3.69	52.03	16.4995	-2.42707	0.574238	-4.22659	2.37e-05	0.000496777	Tb927.11.4120	null	0	leucine-rich repeat protein (LRRP), putative
Tb927.11.4860	80.49	270.5	150.987	-1.4872	0.351856	-4.22672	2.37e-05	0.000496777	Tb927.11.4860	null	0	Ring finger domain containing protein, putative
Tb927.4.3480	21.01	95.16	45.3835	-1.77687	0.42056	-4.22501	2.39e-05	0.000498153	Tb927.4.3480	null	4	hypothetical protein
Tb927.5.370	8.78	75.08	26.1907	-2.10339	0.497796	-4.22539	2.39e-05	0.000498153	Tb927.5.370	ISG75	1	75 kDa invariant surface glycoprotein, putative
Tb927.3.2180	309.56	123.77	225.538	1.30187	0.308369	4.22178	2.42e-05	0.000504282	Tb927.3.2180	null	1	Mitochondrial ATP synthase subunit, putative
Tb10.v4.0246	14.86	67.39	18.1105	-1.85877	0.440566	-4.21905	2.45e-05	0.000509354	Tb10.v4.0246	null	0	hypothetical protein
Tb927.8.8110	28.38	79.8	38.3303	-1.48581	0.352865	-4.21069	2.55e-05	0.00052745	Tb927.8.8110	null	0	hypothetical protein, conserved
Tb11.v5.0601.1	209.11	81.59	185.805	1.32537	0.314873	4.20921	2.56e-05	0.000529817	Tb11.v5.0601.1	null	1	major surface protease gp63, putative
Tb927.10.8320	434.68	67.92	419.938	2.06844	0.491798	4.20588	2.6e-05	0.000536541	Tb927.10.8320	COXIX	1	cytochrome oxidase subunit IX, putative
Tb927.5.2930	717.01	252.11	546.479	1.44993	0.345236	4.19983	2.67e-05	0.00054994	Tb927.5.2930	null	0	Mitochondrial ATP synthase subunit, putative
Tb09.v4.0110	1.61	13.4	3.55254	-2.25381	0.536823	-4.19841	2.69e-05	0.000552232	Tb09.v4.0110	null	0	hypothetical protein
Tb11.v5.0826.1	24.28	239.96	86.1728	-2.29715	0.547271	-4.19747	2.7e-05	0.00055338	Tb11.v5.0826.1	null	1	expression site-associated gene (ESAG) protein, putative
Tb927.11.13140	222.89	58.19	221.189	1.71854	0.410084	4.19071	2.78e-05	0.000568943	Tb927.11.13140	COXX	0	cytochrome oxidase subunit X
Tb11.01.6241.1	0.6	33.11	18.8067	-2.51935	0.601735	-4.18681	2.83e-05	0.000577592	Tb11.01.6241.1	null	0	expression site-associated gene (ESAG) protein, putative
Tb927.9.11540	390.61	151.05	349.17	1.34856	0.322503	4.18154	2.9e-05	0.000589934	Tb927.9.11540	null	0	hypothetical protein, conserved
Tb927.8.7350	110.3	32.71	66.7147	1.64858	0.394461	4.17931	2.92e-05	0.000594504	Tb927.8.7350	null	0	trans-sialidase, putative
Tb927.2.1760	451.75	182.08	608.883	1.28659	0.308291	4.17329	3e-05	0.000607929	Tb927.2.1760	null	1	hypothetical protein, conserved
Tb927.3.4320	332.71	111.58	273.617	1.48998	0.356995	4.17366	3e-05	0.000607929	Tb927.3.4320	PFR1-4	0	Paraflagellar rod protein 1-4
Tb927.8.8140	20.32	102.66	39.0891	-1.91242	0.458319	-4.17268	3.01e-05	0.00060833	Tb927.8.8140	null	0	small GTP-binding rab protein, putative
Tb927.8.2470	107.57	26.16	98.4572	1.80437	0.433074	4.16643	3.09e-05	0.000623951	Tb927.8.2470	null	0	hypothetical protein, conserved
Tb927.10.8020	355.45	170.23	282.775	1.08841	0.261674	4.15942	3.19e-05	0.000642087	Tb927.10.8020	POP	0	prolyl endopeptidase
Tb927.9.13785	389.94	75.41	288.051	1.95359	0.470684	4.15053	3.32e-05	0.000666182	Tb927.9.13785	KMP11-5	0	kinetoplastid membrane protein 11-5
Tb927.8.3770	128.87	371.48	144.795	-1.33058	0.320703	-4.14895	3.34e-05	0.000669448	Tb927.8.3770	MPK10	0	Mitogen-activated protein kinase 10, putative
Tb927.8.7320	0.24	11.13	3.13433	-2.42804	0.585814	-4.14473	3.4e-05	0.000680495	Tb927.8.7320	null	0	variant surface glycoprotein (VSG)-related, putative
Tb927.4.2000	280.35	124.66	227.498	1.19556	0.288565	4.14314	3.43e-05	0.000683859	Tb927.4.2000	RUVBL	0	ruvB-like DNA helicase, putative
Tb927.11.8740	37.4	134.32	88.3984	-1.6384	0.39604	-4.13695	3.52e-05	0.000701112	Tb927.11.8740	null	4	Protein of unknown function (DUF423), putative
Tb10.v4.0214	0.12	9.64	2.09395	-2.45146	0.592677	-4.13624	3.53e-05	0.000701877	Tb10.v4.0214	null	0	expression site-associated gene 9 (ESAG9 pseudogene), putative
Tb927.3.4290	324.67	104.47	265.441	1.52997	0.370384	4.13077	3.62e-05	0.000715913	Tb927.3.4290	PFR1-1	0	Paraflagellar rod protein 1-1
Tb927.7.4690	3.29	40.22	14.6779	-2.21608	0.536421	-4.13122	3.61e-05	0.000715913	Tb927.7.4690	null	1	hypothetical protein
Tb927.11.5290	126.68	48.58	119.477	1.36572	0.331149	4.12417	3.72e-05	0.000735266	Tb927.11.5290	MCP9	1	mitochondrial carrier protein
Tb927.4.2360	133.65	59.43	99.141	1.22178	0.296794	4.11658	3.85e-05	0.000758351	Tb927.4.2360	null	0	hypothetical protein, conserved
Tb927.6.3230	74.22	191.76	97.8103	-1.20478	0.292744	-4.11546	3.86e-05	0.000760513	Tb927.6.3230	null	0	RNA pseudouridylate synthase, putative
Tb927.9.7390	0.24	8.31	5.70309	-2.27963	0.554173	-4.11358	3.9e-05	0.000765235	Tb927.9.7390	null	0	variant surface glycoprotein (VSG)-related, putative
Tb11.v5.1043.1	117.14	39.56	134.207	1.45625	0.354201	4.11137	3.93e-05	0.000771054	Tb11.v5.1043.1	null	9	nucleobase/nucleoside transporter 8.1, putative
Tb05.5K5.280	0.24	17.84	5.28056	-2.46952	0.601004	-4.109	3.97e-05	0.000775921	Tb05.5K5.280	null	0	expression site-associated gene 1 (ESAG1), point mutation
Tb927.8.4340	12.41	75.35	34.9599	-1.91382	0.465749	-4.10913	3.97e-05	0.000775921	Tb927.8.4340	null	4	hypothetical protein, conserved
Tb927.5.400	5.85	53.4	21.2134	-2.09491	0.510461	-4.10397	4.06e-05	0.000791422	Tb927.5.400	ISG75	1	75 kDa invariant surface glycoprotein, putative
Tb927.9.7350	0.96	33.23	9.98747	-2.4756	0.603471	-4.10227	4.09e-05	0.000795684	Tb927.9.7350	null	0	expression site-associated gene 1 (ESAG1), pseudogene
Tb927.10.8470	201.13	75.78	114.963	1.4106	0.344083	4.0996	4.14e-05	0.000803338	Tb927.10.8470	THT1-	12	glucose transporter, putative
Tb927.2.1700	73.06	260.75	124.596	-1.54809	0.377803	-4.09761	4.17e-05	0.000808675	Tb927.2.1700	ESP10	2	Enriched in surface-labeled proteome protein 10
Tb927.7.2400	206.84	90.04	142.128	1.19946	0.293584	4.08557	4.4e-05	0.000850099	Tb927.7.2400	null	0	tyrosyl-tRNA synthetase, putative
Tb927.7.1760	99.07	37.13	121.433	1.39062	0.340489	4.08419	4.42e-05	0.000853475	Tb927.7.1760	null	0	hypothetical protein, conserved
Tb927.11.18710.1	94.75	14.13	65.8281	2.08569	0.511275	4.07939	4.52e-05	0.000869575	Tb927.11.18710.1	null	0	hypothetical protein, conserved
Tb927.3.4310	371.11	109.57	283.421	1.60945	0.394732	4.07732	4.56e-05	0.00087567	Tb927.3.4310	PFR1-3	0	Paraflagellar rod protein 1-3
Tb927.9.13820	307.51	75.33	251.31	1.76593	0.434113	4.06789	4.74e-05	0.000910056	Tb927.9.13820	KMP11-3	0	kinetoplastid membrane protein 11-3
Tb927.2.6180	0.84	35.76	11.8888	-2.45714	0.604699	-4.06341	4.84e-05	0.000925924	Tb927.2.6180	null	0	iron/ascorbate oxidoreductase family protein, putative
Tb927.10.4390	1.73	14.98	6.22827	-2.12739	0.524383	-4.05693	4.97e-05	0.000949753	Tb927.10.4390	null	0	hypothetical protein
Tb927.5.2170	282.21	73.14	201.882	1.73594	0.427932	4.05657	4.98e-05	0.000949753	Tb927.5.2170	null	0	conserved protein
Tb927.3.580.2	2.13	25.4	8.34777	-2.40804	0.594729	-4.04897	5.14e-05	0.000979229	Tb927.3.580.2	null	0	leucine-rich repeat protein (LRRP), putative
Tb927.8.5050	17.19	92.91	39.2181	-1.90482	0.470771	-4.04616	5.21e-05	0.000989131	Tb927.8.5050	null	0	OTU-like cysteine protease, putative
Tb927.11.19470	0	7.02	3.10379	-2.35244	0.581651	-4.04443	5.25e-05	0.000994561	Tb927.11.19470	null	0	expression site-associated gene 3 (ESAG3), frameshifted and degenerate
Tb927.2.4930	72.1	26.2	72.9544	1.37019	0.339009	4.04175	5.31e-05	0.00100403	Tb927.2.4930	null	0	esterase, putative
Tb927.11.1610	109.9	222.06	171.788	-0.88214	0.218654	-4.0344	5.47e-05	0.001034	Tb927.11.1610	null	0	Exocyst complex component Sec6, putative
Tb927.4.4050	305.41	147.62	248.152	1.05075	0.260514	4.03338	5.5e-05	0.00103653	Tb927.4.4050	GAT1	1	glycosomal transporter (GAT1)
Tb927.1.1820	71.8	188.17	112.786	-1.19013	0.295489	-4.02766	5.63e-05	0.00105801	Tb927.1.1820	null	0	hypothetical PIN domain-containing protein
Tb927.6.4900	294.19	114.34	319.31	1.30035	0.322823	4.02807	5.62e-05	0.00105801	Tb927.6.4900	METK1	0	S-adenosylmethionine synthetase, putative
Tb927.10.8930	224.28	106.89	180.971	1.1169	0.277376	4.02665	5.66e-05	0.00106054	Tb927.10.8930	PFC18	0	paraflagellar rod component, putative
Tb927.8.6060	763.91	253.51	464.642	1.52205	0.378512	4.02114	5.79e-05	0.00108356	Tb927.8.6060	AKCT	0	2-amino-3-ketobutyrate coenzyme A ligase
Tb927.6.4130	144.07	56.53	181.738	1.32864	0.330966	4.01443	5.96e-05	0.00111063	Tb927.6.4130	SDH3	0	succinate dehydrogenase subunit 3
Tb927.8.8230	100.06	358.19	167.965	-1.5351	0.382364	-4.01477	5.95e-05	0.00111063	Tb927.8.8230	null	10	amino acid transporter, putative
Tb927.6.4890	277.73	103.93	283.375	1.34656	0.335816	4.00983	6.08e-05	0.00113038	Tb927.6.4890	METK1	0	S-adenosylmethionine synthetase, putative
Tb927.4.4760	106.98	253.24	133.641	-1.04795	0.262242	-3.99613	6.44e-05	0.00119554	Tb927.4.4760	CUL6	0	Cullin 6, putative
Tb927.3.5790	7.59	38.6	12.4344	-2.01777	0.50507	-3.99502	6.47e-05	0.00119885	Tb927.3.5790	null	0	expression site-associated gene 9 (ESAG9) (pseudogene)
Tb927.8.1620	202.21	80.85	180.223	1.29362	0.324168	3.99059	6.59e-05	0.0012192	Tb927.8.1620	null	0	MSP-B, putative
Tb927.6.4910	285.07	113.34	315.434	1.27525	0.319669	3.98927	6.63e-05	0.0012237	Tb927.6.4910	METK1	0	S-adenosylmethionine synthetase, putative
Tb927.7.3590	116.3	35.37	115.335	1.56943	0.393519	3.9882	6.66e-05	0.00122694	Tb927.7.3590	null	2	conserved protein
Tb927.8.6660	284.76	72.23	201.157	1.73571	0.435489	3.98566	6.73e-05	0.00123779	Tb927.8.6660	PFC1	0	paraflagellar rod component, putative
Tb927.11.14250	531.44	293.37	401.673	0.904534	0.227617	3.97393	7.07e-05	0.00129318	Tb927.11.14250	TCP-1-epsilon	0	T-complex protein 1, epsilon subunit, putative
Tb927.2.1920	105.68	363.96	198.87	-1.47105	0.370153	-3.97416	7.06e-05	0.00129318	Tb927.2.1920	null	0	expression site-associated gene 5 (ESAG5) protein, putative
Tb927.8.6340	3.9	24.75	7.51138	-2.28409	0.574662	-3.97467	7.05e-05	0.00129318	Tb927.8.6340	CYC10	0	CYC2-like cyclin, putative
Tb927.4.810	41.28	172.9	79.95	-1.62574	0.409178	-3.97319	7.09e-05	0.0012948	Tb927.4.810	null	0	expression site-associated gene 5 (ESAG5) protein, putative
Tb927.11.15740	35.13	115.1	57.2743	-1.46847	0.370236	-3.96631	7.3e-05	0.00133022	Tb927.11.15740	null	0	hypothetical protein, conserved
Tb927.7.4000	151.9	67.35	124.525	1.21195	0.305631	3.96541	7.33e-05	0.00133281	Tb927.7.4000	null	0	glutathione synthetase, putative
Tb927.3.4250	69.59	33.62	67.6069	1.16035	0.293586	3.95232	7.74e-05	0.00140529	Tb927.3.4250	null	0	hypothetical protein, conserved
Tb08.27P2.330	0.12	7.64	4.21471	-2.23574	0.566034	-3.94983	7.82e-05	0.00141219	Tb08.27P2.330	null	0	expression site-associated gene 3 (ESAG3), degenerate
Tb927.2.6000	25.45	101.56	39.7893	-1.78282	0.451337	-3.95009	7.81e-05	0.00141219	Tb927.2.6000	GPI-PLC	0	glycosylphosphatidylinositol-specific phospholipase C
Tb927.7.180	55.97	271.22	100.5	-1.7819	0.45111	-3.95003	7.81e-05	0.00141219	Tb927.7.180	null	0	Trypanosomal VSG domain containing protein, putative
Tb11.v5.0516.1	116.93	33.21	111.639	1.59442	0.404211	3.94452	8e-05	0.00144117	Tb11.v5.0516.1	null	0	glyceraldehyde 3-phosphate dehydrogenase, cytosolic, putative
Tb11.v5.1054.1	60.47	17.68	60.4724	1.55381	0.394324	3.94045	8.13e-05	0.0014632	Tb11.v5.1054.1	null	4	nucleobase/nucleoside transporter 8.1, putative
Tb927.11.5510	97.85	42.62	97.5485	1.19468	0.303413	3.93746	8.23e-05	0.00147883	Tb927.11.5510	null	0	dynein light chain p28, axonemal, putative
Tb927.3.4330	317.04	100.08	248.7	1.53345	0.389585	3.9361	8.28e-05	0.00148181	Tb927.3.4330	PFR1-5	0	Paraflagellar rod protein 1-5
Tb927.5.560	52.02	155.15	79.0603	-1.34587	0.341911	-3.93632	8.27e-05	0.00148181	Tb927.5.560	null	0	hypothetical protein, conserved
Tb927.8.930	42.42	138.04	115.741	-1.43529	0.365084	-3.93139	8.45e-05	0.00150844	Tb927.8.930	null	0	hypothetical protein
Tb927.10.1840	53.45	147.47	85.8346	-1.27713	0.324966	-3.93003	8.49e-05	0.00151424	Tb927.10.1840	null	0	hypothetical protein, conserved
Tb11.v5.0230.1	15.39	111.32	42.0537	-1.99206	0.507815	-3.9228	8.75e-05	0.00154861	Tb11.v5.0230.1	null	1	75 kDa invariant surface glycoprotein, putative
Tb927.10.15670	28.1	86.27	51.0732	-1.29918	0.331101	-3.9238	8.72e-05	0.00154861	Tb927.10.15670	null	0	hypothetical protein, conserved
Tb927.11.8720	41.82	184.42	63.4915	-1.67347	0.426541	-3.92336	8.73e-05	0.00154861	Tb927.11.8720	null	0	Leishmanolysin-like peptidase, putative
Tb927.3.1590	176.43	83.82	149.922	1.06904	0.272544	3.92246	8.77e-05	0.00154861	Tb927.3.1590	MRB1590	0	mitochondrial RNA binding complex 1 subunit
Tb927.5.4330	120.11	55.68	137.251	1.11665	0.284668	3.92262	8.76e-05	0.00154861	Tb927.5.4330	null	0	dihydrolipoamide branched chain transacylase, putative
Tb927.11.1180	17.72	64.86	23.7207	-1.62311	0.414072	-3.91989	8.86e-05	0.00156241	Tb927.11.1180	CRK6	0	cdc2-related kinase 6, putative
Tb927.3.870	62.27	24.71	64.5016	1.34074	0.342833	3.91079	9.2e-05	0.00161956	Tb927.3.870	null	0	Histone RNA hairpin-binding protein RNA-binding domain containing protein, putative
Tb927.8.7210	14.22	50.56	28.1242	-1.5284	0.391346	-3.90549	9.4e-05	0.00165247	Tb927.8.7210	null	0	hypothetical protein, conserved
Tb927.7.3190	20.33	80.16	34.1482	-1.55486	0.398432	-3.90244	9.52e-05	0.00167044	Tb927.7.3190	null	0	Pseudokinase, putative
Tb11.v5.0552.1	1.8	30.98	10.0211	-2.19842	0.56378	-3.89943	9.64e-05	0.00168834	Tb11.v5.0552.1	null	1	75 kDa invariant surface glycoprotein, putative
Tb927.5.350	6.21	56.69	18.7545	-2.06471	0.531828	-3.88228	0.00010348	0.00180878	Tb927.5.350	ISG75	1	75 kDa invariant surface glycoprotein, putative
Tb927.4.4990	96.8	36.2	84.9708	1.38943	0.358396	3.87682	0.000105832	0.00184336	Tb927.4.4990	null	0	ubiquinol-cytochrome c reductase, putative
Tb927.5.1380	13.28	58.93	28.5458	-1.61874	0.41751	-3.87714	0.000105691	0.00184336	Tb927.5.1380	null	0	hypothetical protein
Tb927.10.3660	51.62	263.16	75.5979	-1.83218	0.473337	-3.87078	0.000108487	0.00188625	Tb927.10.3660	cASAT	0	aspartate aminotransferase
Tb927.6.4870	238.72	99.79	289.847	1.21968	0.315154	3.87011	0.000108784	0.00188809	Tb927.6.4870	METK1	0	S-adenosylmethionine synthetase, putative
Tb927.10.6760	26.89	124.74	59.2065	-1.6471	0.426201	-3.8646	0.000111271	0.00192785	Tb927.10.6760	null	11	Plasma-membrane choline transporter, putative
Tb927.4.4450	60.94	203.21	98.8679	-1.4458	0.374276	-3.86291	0.000112044	0.00193443	Tb927.4.4450	GRESAG 4.4	1	adenylyl cyclase
Tb927.9.12610	548.19	160.62	318.609	1.62095	0.419618	3.86292	0.000112041	0.00193443	Tb927.9.12610	glk1	0	glycerol kinase, glycosomal
Tb927.10.14000	489.16	132.56	534.399	1.65577	0.428873	3.86074	0.000113045	0.0019483	Tb927.10.14000	ACO	0	aconitase
Tb927.3.1470	0.96	19.35	4.48608	-2.26759	0.587596	-3.85909	0.000113808	0.00195801	Tb927.3.1470	null	0	variant surface glycoprotein (VSG)-related, putative
Tb927.3.3870	68.52	310.7	101.965	-1.73934	0.451115	-3.85565	0.000115422	0.00198231	Tb927.3.3870	null	7	lipase domain protein, putative
Tb927.8.5080	30.1	129.21	46.5772	-1.68211	0.436454	-3.85405	0.000116181	0.00199187	Tb927.8.5080	null	1	fatty-acid amide hydrolase, putative
Tb927.8.8250	135.78	538.35	262.602	-1.61837	0.420498	-3.84868	0.000118754	0.00203246	Tb927.8.8250	null	10	amino acid transporter, putative
Tb927.4.2040	198.17	54.35	153.381	1.6386	0.427474	3.8332	0.000126486	0.00216102	Tb927.4.2040	ALBA3	0	DNA/RNA-binding protein Alba 3
Tb927.3.2800	27.61	78.03	52.061	-1.31771	0.344052	-3.82997	0.000128157	0.00218578	Tb927.3.2800	null	1	hypothetical protein
Tb927.11.18660.1	0.24	7.11	1.64636	-2.20892	0.577263	-3.82654	0.000129958	0.00221267	Tb927.11.18660.1	null	0	expression site-associated gene 9 (ESAG9), putative (pseudogene)
Tb927.1.2310	55.34	12.42	30.4428	1.87397	0.490099	3.82367	0.000131482	0.00223474	Tb927.1.2310	null	2	hypothetical protein
Tb927.11.3100	100.69	51.37	87.0477	1.05348	0.27559	3.82265	0.000132027	0.00224013	Tb927.11.3100	POMP13	1	Present in the outer mitochondrial membrane proteome 13
Tb927.6.2930	97.7	211.97	125.155	-0.998165	0.261226	-3.82108	0.00013287	0.00225056	Tb927.6.2930	null	0	ATPase family associated with various cellular activities (AAA), putative
Tb927.1.720	232.54	111.01	197.053	1.08835	0.285538	3.81157	0.000138088	0.00233492	Tb927.1.720	PGKA	0	phosphoglycerate kinase
Tb927.11.6160	272.49	147.78	225.172	0.937015	0.245898	3.81058	0.000138639	0.00234023	Tb927.11.6160	ERF3	0	eukaryotic release factor 3, putative
Tb927.4.2450	138.22	376.49	181.732	-1.28773	0.338379	-3.8056	0.000141463	0.0023838	Tb927.4.2450	PDI-1	1	protein disulfide isomerase 1
Tb927.10.13360	307.94	100.55	205.167	1.50877	0.39785	3.79232	0.000149245	0.00251064	Tb927.10.13360	EF-Tu	0	Elongation factor Tu, mitochondrial
Tb927.9.7310	0	5.67	3.54066	-2.18345	0.57655	-3.78709	0.000152422	0.0025597	Tb927.9.7310	null	0	variant surface glycoprotein (VSG, pseudogene)-related, putative
Tb927.11.7800	42.18	114.41	63.8303	-1.23779	0.327201	-3.78297	0.000154968	0.00259802	Tb927.11.7800	null	2	hypothetical protein, conserved
Tb927.11.3620	160.02	51.27	188.365	1.48861	0.394183	3.77646	0.000159074	0.00266233	Tb927.11.3620	NT8.2	9	nucleobase/nucleoside transporter 8.2
Tb927.11.17000	466.15	124.52	361.587	1.66329	0.440509	3.77583	0.000159473	0.00266448	Tb927.11.17000	AIR9	0	AIR9-like protein
Tb927.4.2840	77.85	25.15	59.4812	1.46492	0.388055	3.77504	0.000159983	0.00266847	Tb927.4.2840	null	0	hypothetical protein, conserved
Tb927.2.2120	17.91	57.93	27.3978	-1.40182	0.371471	-3.77369	0.000160849	0.00267837	Tb927.2.2120	NEK22	0	Serine/threonine-protein kinase NEK22, putative
Tb11.v5.0622.1	5.75	0.34	2.07932	2.2431	0.594529	3.77291	0.000161357	0.00268229	Tb11.v5.0622.1	null	1	variant surface glycoprotein (VSG, atypical), putative
Tb927.8.7500	31.44	78.98	57.5987	-1.17009	0.310441	-3.76914	0.000163814	0.00271854	Tb927.8.7500	null	1	hypothetical protein, conserved
Tb927.10.16190	45.36	168.49	83.17	-1.60338	0.425644	-3.76694	0.000165262	0.00273795	Tb927.10.16190	ACP2	1	procyclic-enriched flagellar receptor adenylate cyclase 2
Tb927.11.14300	253.77	132.91	198.439	0.977639	0.259709	3.76436	0.000166976	0.0027617	Tb927.11.14300	IC70	0	Dynein intermediate chain, axonemal
Tb927.7.190	565.35	237.69	480.629	1.23324	0.327662	3.76377	0.000167371	0.00276359	Tb927.7.190	THOP1	0	thimet oligopeptidase, putative
Tb11.v5.0810.1	125.86	54.67	103.385	1.24381	0.330617	3.76208	0.000168507	0.00277768	Tb11.v5.0810.1	null	0	glutamyl-tRNA synthetase, putative
Tb927.6.1000	152.95	389.1	264.64	-1.19481	0.317987	-3.75743	0.000171668	0.00282506	Tb927.6.1000	CP	1	cysteine peptidase, Clan CA, family C1, Cathepsin L-like
Tb927.1.5160	0.84	22.18	7.44945	-2.22401	0.59254	-3.75335	0.000174485	0.00286662	Tb927.1.5160	null	0	hypothetical protein
Tb927.10.8940	536.1	79.96	441.305	1.98311	0.529092	3.74814	0.000178151	0.00292197	Tb927.10.8940	KH1	0	flagellum targeting protein kharon1, putative
Tb927.7.1810	57.2	22.89	81.376	1.23791	0.330554	3.74494	0.000180436	0.00295453	Tb927.7.1810	null	0	hypothetical protein, conserved
Tb927.5.410	15.08	80.42	36.7052	-1.75034	0.467732	-3.74218	0.000182432	0.00297902	Tb927.5.410	null	1	invariant surface glycoprotein, putative
Tb927.8.1940	225.21	120.21	199.177	0.97725	0.261155	3.74203	0.000182537	0.00297902	Tb927.8.1940	null	9	endosomal integral membrane protein, putative
Tb927.5.288b	73.42	34.52	78.8352	1.09883	0.293943	3.73824	0.000185313	0.00301932	Tb927.5.288b	null	0	ribulose-phosphate 3-epimerase, putative
Tb927.9.14200	92.88	39.11	65.6738	1.22391	0.327562	3.73641	0.000186665	0.00303631	Tb927.9.14200	null	1	methyltransferase domain containing protein, putative
Tb927.10.8860	37.86	110.99	65.5237	-1.37155	0.367167	-3.73549	0.000187349	0.00304242	Tb927.10.8860	null	6	hypothetical protein, conserved
Tb927.1.2850	342.76	48.92	754.836	1.90628	0.510845	3.73162	0.000190254	0.00307909	Tb927.1.2850	null	12	pteridine transporter, putative
Tb927.3.4280	74.78	232.02	98.0732	-1.46516	0.392674	-3.73123	0.000190546	0.00307909	Tb927.3.4280	null	0	mismatch repair protein MSH5, putative
Tb927.9.10650	6.39	31.5	15.9543	-1.99165	0.533745	-3.73147	0.000190365	0.00307909	Tb927.9.10650	null	1	hypothetical protein
Tb927.3.2890	119.67	42.26	111.554	1.42113	0.380969	3.7303	0.000191249	0.00308539	Tb927.3.2890	null	0	radial spoke protein RSP10, putative
Tb927.10.9500	2.33	31.06	8.03535	-2.18722	0.586429	-3.72972	0.00019169	0.00308744	Tb927.10.9500	null	1	expression site-associated gene 3 (ESAG3) protein, putative
Tb927.10.1070	87.88	39.56	69.0673	1.1875	0.318458	3.72891	0.000192312	0.00309239	Tb927.10.1070	CRK1	0	cdc2-related kinase 1
Tb927.10.5710	3.29	52.27	22.6483	-2.20874	0.593354	-3.72246	0.000197293	0.00316731	Tb927.10.5710	null	0	hypothetical protein, conserved
Tb11.v5.0173.1	79.41	204.85	106.069	-1.15681	0.310927	-3.72052	0.000198817	0.00318657	Tb11.v5.0173.1	null	0	hypothetical protein, conserved
Tb927.10.7930	273.54	91.97	228.586	1.45958	0.393103	3.71298	0.000204832	0.00327765	Tb927.10.7930	PGAM	0	2,3-bisphosphoglycerate-independent phosphoglycerate mutase
Tb927.9.690	3.14	14.7	6.12797	-2.07884	0.56025	-3.71055	0.000206807	0.00330387	Tb927.9.690	null	0	variant surface glycoprotein (VSG, pseudogene)-related, putative
Tb927.10.7090	24.21	157.52	53.1494	-2.02097	0.545063	-3.70777	0.000209088	0.00333491	Tb927.10.7090	AOX	1	Alternative oxidase, mitochondrial
Tb927.6.1040	153.31	337.72	230.975	-1.02128	0.27576	-3.70349	0.000212652	0.00338626	Tb927.6.1040	CP	1	cysteine peptidase, Clan CA, family C1, Cathepsin L-like
Tb927.9.4960	608.76	238.72	550.517	1.30023	0.352351	3.69016	0.000224113	0.00356301	Tb927.9.4960	null	0	hypothetical protein, conserved
Tb927.10.7230	382.66	128.81	314.998	1.45757	0.395059	3.68951	0.000224684	0.00356352	Tb927.10.7230	FLAM1	0	Flagellar Member 1
Tb927.5.1400	0.12	5.13	1.84323	-2.1105	0.572058	-3.6893	0.00022487	0.00356352	Tb927.5.1400	null	0	hypothetical protein
Tb927.7.470	26.64	85.4	58.6975	-1.42718	0.386892	-3.68882	0.000225294	0.00356449	Tb927.7.470	ESP14	2	Enriched in surface-labeled proteome protein 14
Tb927.7.4480	67.42	29.7	119.164	1.17907	0.320149	3.68288	0.000230614	0.00364281	Tb927.7.4480	null	0	adenosine 5'-monophosphoramidase, putative
Tb927.8.1130	51.18	275.28	77.1509	-1.88056	0.51163	-3.67562	0.000237272	0.00374198	Tb927.8.1130	null	0	protein phosphatase with EF-Hand domains, putative
Tb927.3.3890	91.63	40.32	69.1438	1.15974	0.315806	3.67232	0.000240359	0.0037846	Tb927.3.3890	null	0	hypothetical protein, conserved
Tb927.11.16340	147.28	319.53	180.009	-1.01429	0.276239	-3.67177	0.000240878	0.00378671	Tb927.11.16340	null	0	Importin-beta N-terminal domain/HEAT-like repeat, putative
Tb927.10.7140	76.87	183.69	152.989	-1.0295	0.280566	-3.66938	0.000243143	0.00381015	Tb927.10.7140	MBAP2	1	membrane-bound acid phosphatase 2
Tb927.4.4420	50.56	146.89	65.222	-1.33696	0.364355	-3.66939	0.000243126	0.00381015	Tb927.4.4420	null	4	adenylyl cyclase, pseudogene, putative
Tb927.11.6250	237.03	89.09	148.949	1.35381	0.369125	3.66763	0.00024481	0.00383017	Tb927.11.6250	null	0	Mitochondrial ATP synthase subunit, putative
Tb927.10.10240	9.69	1.46	5.61195	2.13062	0.581099	3.66654	0.000245854	0.00384039	Tb927.10.10240	PAG1	0	procyclin-associated gene 1 (PAG1) protein
Tb927.10.10220	33.54	3.62	18.1675	2.15304	0.587825	3.66271	0.000249559	0.00388894	Tb927.10.10220	PAG2	0	procyclin-associated gene 2 (PAG2) protein
Tb927.6.3620.2	6.06	25.03	10.7275	-1.67613	0.457645	-3.66251	0.000249752	0.00388894	Tb927.6.3620.2	null	0	zinc finger protein, putative
Tb927.11.1880	20.03	2.96	20.62	1.9002	0.519075	3.66075	0.000251479	0.00390964	Tb927.11.1880	null	0	histone H1
Tb927.9.12630	634.09	180.14	356.106	1.6257	0.444214	3.65972	0.000252495	0.00391924	Tb927.9.12630	glk1	0	glycerol kinase, glycosomal
Tb927.3.3690	172.9	69.36	182.93	1.26887	0.346881	3.65793	0.000254263	0.00394048	Tb927.3.3690	null	0	flagellar radial spoke protein-like, putative
Tb927.5.2320	345.8	198.58	295.95	0.862776	0.235946	3.65666	0.000255519	0.00395372	Tb927.5.2320	null	0	Mak10 subunit, NatC N(alpha)-terminal acetyltransferase, putative
Tb927.7.4260	29.67	115.08	74.5747	-1.48368	0.406101	-3.65348	0.00025871	0.00399681	Tb927.7.4260	ESP13	1	Enriched in surface-labeled proteome protein 13
Tb11.v5.0543.1	889.4	294.55	964.848	1.44237	0.395837	3.64385	0.000268595	0.00413653	Tb11.v5.0543.1	null	0	Heat shock protein 83, putative
Tb927.3.5350	69.95	28.26	68.7228	1.28346	0.352219	3.64393	0.000268509	0.00413653	Tb927.3.5350	null	1	hypothetical protein, conserved
Tb927.8.6570	27.4	6.71	26.4982	1.69748	0.466847	3.63605	0.000276852	0.00425703	Tb927.8.6570	null	4	hypothetical protein, conserved
Tb927.8.8320	15.31	61.95	30.3055	-1.71507	0.472655	-3.6286	0.000284964	0.00437492	Tb927.8.8320	null	0	hypothetical protein, conserved
Tb927.4.2050	54.68	23.92	47.977	1.26082	0.347591	3.62732	0.000286379	0.00438981	Tb927.4.2050	null	1	hypothetical protein
Tb927.11.9870	40.93	137.01	66.675	-1.35814	0.374559	-3.62598	0.000287872	0.00440583	Tb927.11.9870	TelAP1	0	Telomere-associated protein 1
Tb927.11.3470	36.16	101.32	57.0631	-1.21906	0.336262	-3.62534	0.000288586	0.0044099	Tb927.11.3470	null	9	endosomal integral membrane protein, putative
Tb11.v5.0129.1	0	641.43	53.3843	-1.1752	0.324375	-3.62297	0.000291237	0.00443728	Tb11.v5.0129.1	null	0	variant surface protein (VSG), putative
Tb927.10.990	18.43	65.99	34.511	-1.51158	0.417225	-3.62293	0.00029128	0.00443728	Tb927.10.990	ESP6	0	Enriched in surface-labeled proteome protein 6
Tb927.10.5090	5.47	24.27	14.3614	-1.75342	0.484157	-3.62159	0.000292802	0.00445358	Tb927.10.5090	ESP18	1	Enriched in surface-labeled proteome protein 18
Tb927.4.720	71.16	24.71	45.4691	1.40333	0.387926	3.61751	0.000297445	0.00451722	Tb927.4.720	null	0	hypothetical protein, conserved
Tb927.9.13490	109.68	56.5	87.151	1.03107	0.285507	3.61136	0.000304597	0.00461871	Tb927.9.13490	null	0	metallo-peptidase, Clan MG, Family M24
Tb927.6.440	18.49	67.27	49.9071	-1.44998	0.401555	-3.61091	0.000305125	0.00461949	Tb927.6.440	HpHbR	0	haptoglobin-hemoglobin receptor
Tb927.9.15460	296.79	91.95	236.814	1.51584	0.419839	3.61052	0.000305588	0.00461949	Tb927.9.15460	null	8	calcium motive p-type ATPase, putative
Tb927.11.2570	131.16	68.54	125.119	0.914226	0.253804	3.60209	0.000315673	0.00476462	Tb927.11.2570	null	0	hypothetical protein, conserved
Tb927.2.5290	11.11	52.94	59.9217	-1.68584	0.46834	-3.59961	0.000318694	0.00480285	Tb927.2.5290	null	2	hypothetical protein, conserved
Tb927.8.7860	37.51	94.55	48.5398	-1.16826	0.324829	-3.59653	0.000322491	0.00485265	Tb927.8.7860	null	4	receptor-type adenylate cyclase GRESAG 4, putative
Tb11.v5.0374.1	51.77	23.94	41.1218	1.18116	0.328543	3.59514	0.000324215	0.00487115	Tb11.v5.0374.1	null	0	hypothetical protein, conserved
Tb927.11.6680	221.79	67.81	442.709	1.47923	0.411909	3.59117	0.000329198	0.00493846	Tb927.11.6680	null	10	amino acid permease/transporter, putative
Tb927.9.1680	44.64	115.59	80.2592	-1.11626	0.311056	-3.58862	0.000332432	0.00497939	Tb927.9.1680	null	0	Lys-63-specific deubiquitinase BRCC36, putative
Tb927.6.5090	188.25	95.73	171.019	1.00183	0.279414	3.58548	0.000336453	0.00503197	Tb927.6.5090	null	9	hypothetical protein, conserved
Tb927.1.2060	0	4.93	1.12079	-2.12435	0.592843	-3.58332	0.00033925	0.0050661	Tb927.1.2060	null	0	expression site-associated gene 11 (ESAG11), fragment
Tb927.11.8830	55.8	143.39	108.081	-1.15542	0.322583	-3.58177	0.00034127	0.00508854	Tb927.11.8830	ESP2	0	Enriched in surface-labeled proteome protein 2
Tb927.8.3470	43.33	115.64	91.8894	-1.1194	0.312741	-3.57932	0.000344487	0.00512874	Tb927.8.3470	null	1	Vesicle transport v-SNARE protein N-terminus, putative
Tb927.11.7560	148.57	46.14	112.823	1.50783	0.42266	3.56747	0.00036045	0.00535829	Tb927.11.7560	CMF15	0	Component of motile flagella 15
Tb927.10.2570	118.21	277.26	187.309	-1.04399	0.293478	-3.55729	0.000374695	0.00555327	Tb927.10.2570	null	0	lysosomal alpha-mannosidase precursor, putative
Tb927.8.7890	65.18	152.73	80.5421	-1.02664	0.288588	-3.55747	0.000374449	0.00555327	Tb927.8.7890	null	2	receptor-type adenylate cyclase GRESAG 4, putative
Tb927.8.2630	149.28	66.67	134.193	1.1568	0.325389	3.55512	0.000377814	0.00559107	Tb927.8.2630	KIN-C	0	kinesin-C
Tb927.11.11210	205.34	100.06	192.504	1.09125	0.307302	3.55108	0.000383656	0.00566256	Tb927.11.11210	PFC17	0	paraflagellar rod component, putative
Tb927.4.4580	33.3	161.26	61.2923	-1.78761	0.503414	-3.55098	0.000383795	0.00566256	Tb927.4.4580	null	0	hypothetical protein, conserved
Tb927.4.1550	70.91	177.24	98.671	-1.21082	0.341082	-3.54995	0.00038531	0.0056764	Tb927.4.1550	null	0	hypothetical protein, conserved
Tb927.11.11560	158.03	584.01	196.756	-1.50613	0.424338	-3.54937	0.000386151	0.00568028	Tb927.11.11560	TOP2B	0	DNA topoisomerase II beta, putative
Tb927.6.460	43.17	12.12	37.8975	1.63544	0.461009	3.54752	0.000388883	0.00570342	Tb927.6.460	PAG3	1	procyclin associated gene 3 (PAG3) protein
Tb927.8.3800	73.79	167.9	99.3835	-0.98199	0.276793	-3.54774	0.00038855	0.00570342	Tb927.8.3800	null	1	guanosine diphosphatase, putative
Tb927.6.1050	158.91	332.69	238.874	-0.985859	0.278027	-3.54591	0.000391264	0.00572981	Tb927.6.1050	CP	1	cysteine peptidase, Clan CA, family C1, Cathepsin L-like
Tb927.9.12980	48.31	107.69	101.475	-1.03238	0.291222	-3.54499	0.00039263	0.00574127	Tb927.9.12980	null	5	Alpha/beta hydrolase family, putative
Tb927.8.7690	85.4	39.41	74.1022	1.10419	0.311618	3.5434	0.000395007	0.00576745	Tb927.8.7690	null	5	amino acid transporter (pseudogene), putative
Tb927.10.1780	1.44	20.92	7.89531	-1.96719	0.555576	-3.54081	0.000398897	0.00581562	Tb927.10.1780	null	0	hypothetical protein
Tb927.10.1570	121.8	43.01	82.9049	1.3811	0.390765	3.53434	0.000408793	0.00595109	Tb927.10.1570	null	2	Mitochondrial ATP synthase subunit c-2
Tb927.10.5250	0.24	14.81	4.46998	-2.14636	0.607635	-3.53232	0.000411928	0.00598787	Tb927.10.5250	ZC3H32	0	zinc finger protein family member, putative
Tb927.9.3490	22.86	70.73	43.3191	-1.32498	0.375153	-3.53184	0.000412675	0.00598988	Tb927.9.3490	null	0	hypothetical protein, conserved
Tb927.7.7040	190.25	65.79	169.683	1.39586	0.395527	3.52911	0.000416963	0.00604321	Tb927.7.7040	MTAP	0	methylthioadenosine phosphorylase, putative
Tb927.8.7670	285.5	113.62	253.432	1.2729	0.36091	3.52692	0.00042042	0.00608434	Tb927.8.7670	null	11	amino acid transporter, putative
Tb927.11.15760	78.76	184.99	126.79	-1.08118	0.306627	-3.52605	0.000421815	0.00609556	Tb927.11.15760	TTA1	2	GPI transamidase subunit Tta1
Tb927.7.5160	140.85	64.57	115.688	1.14995	0.326406	3.52306	0.000426599	0.00615567	Tb927.7.5160	null	0	deoxyuridine triphosphatase, putative
Tb927.11.7660.1	19.65	52.47	29.8454	-1.36656	0.388005	-3.52203	0.000428263	0.00617062	Tb927.11.7660.1	null	0	hypothetical protein
Tb927.3.1660	35.16	155.08	56.1709	-1.73501	0.492825	-3.52055	0.00043066	0.00619608	Tb927.3.1660	null	0	SUMO-interacting motif-containing protein
Tb927.4.4080	66.75	30.22	89.2838	1.20743	0.343107	3.51909	0.000433028	0.00622107	Tb927.4.4080	null	4	C-5 sterol desaturase, putative
Tb11.v5.0223.1	153.99	40.58	171.109	1.60045	0.455418	3.51424	0.000441014	0.00632655	Tb11.v5.0223.1	null	1	BNR repeat-like domain/Concanavalin A-like lectin/glucanases superfamily, putative
Tb927.3.2510.1	0	3.86	1.22024	-2.05569	0.585129	-3.51322	0.000442709	0.00634162	Tb927.3.2510.1	null	0	expression site-associated gene 2 (ESAG2) protein, putative
Tb927.6.1020	866.1	1645.77	1338.03	-0.813908	0.231698	-3.5128	0.00044341	0.00634244	Tb927.6.1020	Rhodesain	1	cysteine peptidase, Clan CA, family C1, Cathepsin L-like
Tb927.7.490	63.54	29.03	67.7286	1.10825	0.315619	3.51136	0.000445828	0.00636777	Tb927.7.490	null	0	hypothetical protein, conserved
Tb927.8.1060	52.62	138.3	82.1198	-1.17448	0.335757	-3.498	0.000468757	0.00667588	Tb927.8.1060	null	0	malonyl-CoA decarboxylase, mitochondrial precursor, putative
Tb927.8.1945	31.44	142.91	61.2513	-1.62069	0.463285	-3.49825	0.00046832	0.00667588	Tb927.8.1945	null	0	hypothetical protein
Tb927.10.10950	456.06	160.43	510.321	1.36753	0.39108	3.4968	0.000470868	0.00669626	Tb927.10.10950	null	0	heat shock protein, putative
Tb927.9.730	2.49	18.7	5.65626	-2.03649	0.582579	-3.49564	0.000472918	0.00671571	Tb927.9.730	null	0	hypothetical protein, conserved
Tb927.6.1030	139.69	337.79	221.218	-1.10858	0.317184	-3.49507	0.000473941	0.00672053	Tb927.6.1030	CP	1	cysteine peptidase, Clan CA, family C1, Cathepsin L-like
Tb927.11.900	267.25	107.2	383.713	1.2352	0.353565	3.49355	0.000476644	0.00673944	Tb927.11.900	IDH	0	isocitrate dehydrogenase, putative
Tb927.5.4480	154.2	62.89	134.093	1.28094	0.366648	3.49364	0.00047648	0.00673944	Tb927.5.4480	null	0	paraflagellar rod component par4, putative
Tb927.2.2020	15.12	72.98	31.8742	-1.66919	0.478965	-3.48499	0.000492162	0.00694888	Tb927.2.2020	null	2	expression site-associated gene 3 (ESAG3) protein, putative
Tb11.v5.1049.1	95.09	30.81	108.654	1.43591	0.412274	3.48289	0.000496026	0.0069934	Tb11.v5.1049.1	null	9	nucleobase/nucleoside transporter 8.1, putative
Tb927.10.13540	39.8	126.73	76.0217	-1.38649	0.398361	-3.48048	0.000500518	0.00704663	Tb927.10.13540	RBP12	0	RNA-binding protein, putative
Tb927.10.5740	40.67	13.99	25.1687	1.4421	0.414453	3.47952	0.000502313	0.0070618	Tb927.10.5740	null	0	Protein of unknown function (DUF778), putative
Tb11.v5.0851.1	17.16	61.61	43.5557	-1.31615	0.378401	-3.47818	0.00050483	0.00708707	Tb11.v5.0851.1	null	1	ribonuclease HII, putative
Tb927.7.4920	92.99	260.39	148.747	-1.2326	0.354546	-3.47655	0.000507908	0.00712012	Tb927.7.4920	null	0	hypothetical protein, conserved
Tb927.11.1800	39.63	6.71	33.8551	1.8351	0.528976	3.46916	0.000522083	0.00729805	Tb927.11.1800	null	0	histone H1
Tb927.7.610	108.72	37.98	100.963	1.36909	0.394636	3.46925	0.000521922	0.00729805	Tb927.7.610	null	0	mitochondrial DNA ligase homolog, LIG k-alpha
Tb927.10.1640	3.58	22.34	7.17198	-1.85998	0.536434	-3.4673	0.000525718	0.00733842	Tb927.10.1640	null	0	hypothetical protein
Tb927.5.440	192.69	46.98	202.668	1.65397	0.477192	3.46604	0.000528177	0.00736232	Tb927.5.440	null	1	trans-sialidase, putative
Tb927.9.6650	159.34	85.18	148.37	0.903832	0.261001	3.46294	0.000534311	0.00743728	Tb927.9.6650	null	0	tRNA synthetases class II (A)/Threonyl and Alanyl tRNA synthetase second additional domain containing protein, putative
Tb927.8.6640	158.97	68.92	149.206	1.19348	0.344697	3.46239	0.000535392	0.0074418	Tb927.8.6640	null	0	Male sterility protein, putative
Tb927.7.6040	67.83	198.33	89.1061	-1.35819	0.392612	-3.45937	0.000541438	0.00751522	Tb927.7.6040	null	1	receptor-type adenylate cyclase GRESAG 4, putative
Tb927.10.10610	69.44	26.95	69.0011	1.2252	0.354316	3.45793	0.000544349	0.00754499	Tb927.10.10610	null	6	protein tyrosine phosphatase, putative
Tb927.11.4090.1	0.12	4.59	0.951854	-2.00118	0.578954	-3.45655	0.000547134	0.00757292	Tb927.11.4090.1	null	0	hypothetical protein
Tb11.v5.0421.1	16.42	82.46	34.977	-1.73304	0.501769	-3.45386	0.000552634	0.0076383	Tb11.v5.0421.1	null	1	75 kDa invariant surface glycoprotein, putative
Tb927.4.1880	4.34	24.99	14.2471	-1.81108	0.524617	-3.45219	0.000556047	0.0076747	Tb927.4.1880	null	0	hypothetical protein, conserved
Tb927.2.4240	65.89	35.31	56.207	0.907393	0.263269	3.44664	0.000567606	0.00780141	Tb927.2.4240	null	0	GTP binding protein, putative
Tb927.8.950	52.87	141.82	136.328	-1.21581	0.352739	-3.44678	0.000567301	0.00780141	Tb927.8.950	null	0	hypothetical protein
Tb927.9.2560	84.38	34.86	66.0901	1.15663	0.335528	3.44719	0.000566454	0.00780141	Tb927.9.2560	null	5	TLC domain containing protein, putative
Tb927.10.10970	386.63	142.92	422.877	1.31663	0.382156	3.44528	0.000570471	0.00782986	Tb927.10.10970	null	0	heat shock protein, putative
Tb927.4.4900	26.2	89.42	43.7118	-1.49869	0.435061	-3.44478	0.000571533	0.00783351	Tb927.4.4900	null	0	hypothetical protein
Tb927.11.3460	104.38	51.87	107.256	1.00445	0.292505	3.43397	0.00059481	0.0081412	Tb927.11.3460	null	0	hypothetical protein, conserved
Tb927.11.13730	358.23	169.32	325.254	1.09804	0.320037	3.43099	0.000601379	0.00821498	Tb927.11.13730	ODC	0	ornithine decarboxylase
Tb927.6.590	189.33	52.88	142.17	1.56941	0.457452	3.43077	0.00060187	0.00821498	Tb927.6.590	null	0	hypothetical protein, conserved
Tb927.7.2660	48.14	253.99	68.9538	-1.82517	0.532285	-3.42893	0.000605957	0.00825931	Tb927.7.2660	ZC3H20	0	zinc finger protein family member, putative
Tb927.11.5950	294.67	134.61	617.166	1.07646	0.314021	3.42798	0.000608084	0.00827684	Tb927.11.5950	null	2	hypothetical protein, conserved
Tb927.5.1310	93.96	39.09	69.4496	1.1993	0.350149	3.42512	0.000614521	0.0083529	Tb927.5.1310	null	7	protoheme IX farnesyltransferase, putative
Tb927.4.380	37.46	13.09	27.8944	1.40334	0.410228	3.42088	0.000624193	0.00847267	Tb927.4.380	null	0	WD domain, G-beta repeat, putative
Tb11.v5.0713.1	1006.53	465.55	906.647	1.10837	0.324073	3.42014	0.000625888	0.00848398	Tb11.v5.0713.1	null	0	retrotransposon hot spot (RHS) protein, putative
Tb927.3.1740	113.54	59.96	87.344	0.906587	0.265316	3.41701	0.000633125	0.00857027	Tb927.3.1740	null	0	hypothetical protein, conserved
Tb927.9.15680	7.12	26.78	15.6079	-1.70506	0.499125	-3.41609	0.000635274	0.00858755	Tb927.9.15680	null	0	transferrin receptor subunit
Tb927.8.6890	335.41	76.66	752.399	1.61929	0.474691	3.41125	0.000646656	0.00871745	Tb927.8.6890	SDH11	1	putative succinate dehydrogenase subunit
Tb927.9.9700	78.88	198.22	137.013	-1.07166	0.314143	-3.41137	0.000646364	0.00871745	Tb927.9.9700	null	0	NADH dehydrogenase (ubiquinone) 1 alpha subcomplex subunit, putative
Tb927.10.10900	568.78	191.63	598.407	1.39808	0.410695	3.40417	0.000663643	0.00892367	Tb927.10.10900	null	0	heat shock protein, putative
Tb927.7.1790	164.55	57.77	144.139	1.40045	0.411399	3.40412	0.000663766	0.00892367	Tb927.7.1790	null	0	Adenine phosphoribosyltransferase, putative
Tb927.11.2610	620.16	197.64	502.979	1.46528	0.430751	3.40169	0.000669711	0.00899131	Tb927.11.2610	null	0	hypothetical protein, conserved
Tb927.5.1810	489.41	1161.07	718.544	-1.06498	0.313293	-3.3993	0.000675597	0.00905797	Tb927.5.1810	p67	2	lysosomal/endosomal membrane protein p67
Tb11.v5.0301.1	4.83	25.44	10.3668	-1.79517	0.528494	-3.39676	0.000681896	0.00912998	Tb11.v5.0301.1	null	4	glycerol uptake protein, putative
Tb927.6.1880	231.53	118.64	180.217	0.977796	0.288184	3.39296	0.00069143	0.00924156	Tb927.6.1880	null	0	aspartyl-tRNA synthetase, putative
Tb927.8.7120	246.81	105.52	267.088	1.17986	0.347765	3.39269	0.000692108	0.00924156	Tb927.8.7120	SQS	0	squalene synthase, putative
Tb927.10.6210	120.06	58.56	139.825	1.03894	0.306394	3.39086	0.000696725	0.00929061	Tb927.10.6210	null	0	TPR repeat, putative
Tb11.v5.0984.1	0.36	13.69	3.98045	-2.05079	0.605406	-3.38747	0.000705405	0.00939363	Tb11.v5.0984.1	null	0	hypothetical protein, conserved
Tb927.9.4310	24.71	9.01	16.1377	1.3982	0.412874	3.3865	0.000707913	0.00941429	Tb927.9.4310	null	5	tricarboxylate carrier, putative
Tb927.10.10940	411.93	154.64	470.41	1.29623	0.38331	3.38167	0.000720472	0.00956838	Tb927.10.10940	null	0	heat shock protein, putative
Tb927.8.7280	23.71	62.2	57.2687	-1.25406	0.371155	-3.37882	0.000727982	0.00965508	Tb927.8.7280	null	1	emp24/gp25L/p24 family/GOLD, putative
Tb927.11.4700	870.76	287.31	383.697	1.47349	0.43645	3.37608	0.00073526	0.00973849	Tb927.11.4700	null	0	prostaglandin f synthase
Tb927.11.5860	52.39	151.94	73.1413	-1.27575	0.377966	-3.37531	0.000737329	0.00975276	Tb927.11.5860	null	0	AGC/RSK family serine/threonine kinase, putative
Tb05.5K5.130	232.6	93.73	210.61	1.26129	0.373879	3.37352	0.000742135	0.00980315	Tb05.5K5.130	null	0	paraflagellar rod component par4, putative
Tb927.6.990	139.73	327.06	228.355	-1.07889	0.320107	-3.37042	0.000750547	0.00990098	Tb927.6.990	CP	1	cysteine peptidase, Clan CA, family C1, Cathepsin L-like
Tb927.11.11435	71.18	33.46	73.5359	1.14053	0.338605	3.36831	0.000756292	0.00996341	Tb927.11.11435	null	0	dynein light chain type 1, putative
Tb927.6.3010	33.98	79.33	51.243	-1.017	0.302252	-3.36473	0.000766199	0.0100804	Tb927.6.3010	null	0	PH domain containing protein, putative
Tb927.11.6040	222.21	93.96	317.549	1.18821	0.353325	3.36295	0.000771155	0.0101321	Tb927.11.6040	null	14	Nodulin-like, putative
Tb927.9.11810	61.66	140.4	87.5466	-1.00281	0.298769	-3.35646	0.000789478	0.010359	Tb927.9.11810	null	10	membrane transporter protein, putative
Tb927.3.5370	137.49	37.52	131.373	1.55536	0.463845	3.35319	0.000798858	0.0104681	Tb927.3.5370	null	0	hypothetical protein, conserved
Tb927.11.4080	0.36	9.47	3.33819	-2.00814	0.599401	-3.35024	0.000807424	0.0105663	Tb927.11.4080	null	0	variant surface glycoprotein (VSG)-related, putative
Tb11.v5.0814.1	2.21	29.24	7.09782	-2.02645	0.606192	-3.34292	0.000829032	0.0108347	Tb11.v5.0814.1	null	1	expression site-associated gene 3 (ESAG3)-like protein
Tb927.4.3940	65.83	295.08	111.941	-1.60972	0.481721	-3.34161	0.000832938	0.0108569	Tb927.4.3940	CALP2	0	Calpain-like protein 2
Tb927.7.480	46.66	121.3	67.6249	-1.17778	0.352425	-3.34192	0.000832005	0.0108569	Tb927.7.480	null	3	hypothetical protein, conserved
Tb927.5.1970	7.79	28.39	23.0415	-1.45018	0.434314	-3.339	0.000840808	0.010945	Tb927.5.1970	null	0	hypothetical protein
Tb927.10.10890	527.56	191.43	584.053	1.32341	0.396557	3.33724	0.000846138	0.0109781	Tb927.10.10890	null	0	heat shock protein, putative
Tb927.11.12010	0.36	8.27	4.2849	-1.87249	0.561167	-3.33679	0.000847524	0.0109781	Tb927.11.12010	null	0	hypothetical protein
Tb927.8.6080	85.24	35.01	72.3067	1.2505	0.374768	3.33673	0.000847699	0.0109781	Tb927.8.6080	POMP42	0	Glycerophosphoryl diester phosphodiesterase family, putative
Tb927.9.13570	102.17	60.12	91.5943	0.842394	0.252464	3.33669	0.000847818	0.0109781	Tb927.9.13570	null	0	hypothetical protein, conserved
Tb927.9.12570	615.27	181.92	361.273	1.54359	0.46274	3.33575	0.000850695	0.0110009	Tb927.9.12570	glk1	0	glycerol kinase, glycosomal
Tb927.2.2400	31.18	99.45	44.6001	-1.43059	0.429121	-3.33376	0.00085681	0.0110654	Tb927.2.2400	null	1	glycosyltransferase (GlcNAc), putative
Tb927.3.4670	33.81	116.33	52.5471	-1.38433	0.415753	-3.32969	0.000869441	0.0111992	Tb927.3.4670	CRK10	0	cdc2-related kinase 10, putative
Tb927.5.1580	75.51	175.08	85.8339	-1.05902	0.318054	-3.3297	0.000869393	0.0111992	Tb927.5.1580	ZC3H13	0	zinc finger CCCH domain containing protein 13
Tb11.v5.0226.1	16.57	72.04	33.5379	-1.53775	0.462037	-3.32819	0.000874112	0.0112446	Tb11.v5.0226.1	null	1	invariant surface glycoprotein, putative
Tb927.4.2370	49.97	119.01	99.1244	-1.02214	0.307211	-3.32715	0.000877405	0.0112723	Tb927.4.2370	null	0	hypothetical protein, conserved
Tb927.9.15650	18.57	62.38	50.2072	-1.30721	0.392962	-3.32655	0.00087929	0.0112817	Tb927.9.15650	null	1	hypothetical protein
Tb927.10.10910	454.33	160.22	512.13	1.34535	0.404902	3.32266	0.000891623	0.0114102	Tb927.10.10910	null	0	heat shock protein, putative
Tb927.6.1010	429.99	889.25	691.626	-0.919283	0.27667	-3.32268	0.000891587	0.0114102	Tb927.6.1010	CP	1	cysteine peptidase, Clan CA, family C1, Cathepsin L-like
Tb927.9.8905	77.96	24.83	67.5566	1.46027	0.44056	3.31456	0.00091786	0.0117307	Tb927.9.8905	null	0	hypothetical protein
Tb927.10.8450	103.65	44.05	57.4695	1.24217	0.374929	3.31308	0.00092275	0.0117779	Tb927.10.8450	THT1E	12	glucose transporter 1E
Tb927.4.5060	144.9	54.44	213.401	1.28489	0.387972	3.31181	0.000926942	0.0118161	Tb927.4.5060	null	0	hypothetical protein
Tb927.10.10930	356.63	131.24	401.658	1.30847	0.395314	3.30995	0.000933137	0.0118797	Tb927.10.10930	null	0	heat shock protein, putative
Tb927.11.2030	75.9	154	107.628	-0.900232	0.272282	-3.30625	0.000945543	0.0120221	Tb927.11.2030	null	0	hypothetical protein, conserved
Tb11.1020	0	5.84	1.57796	-2	0.605379	-3.30371	0.000954151	0.0120853	Tb11.1020	null	0	expression site-associated gene 1 (ESAG1) protein, putative
Tb927.10.11930	56.07	29.85	64.2597	0.925893	0.28026	3.30369	0.000954198	0.0120853	Tb927.10.11930	null	0	beta-D-hydroxybutyrate dehydrogenase
Tb927.9.2250	25.69	81.89	45.5374	-1.35502	0.41008	-3.30427	0.000952243	0.0120853	Tb927.9.2250	null	0	hypothetical protein, conserved
Tb11.v5.1052.1	125.85	40.73	154.959	1.42616	0.432177	3.29994	0.000967044	0.0122139	Tb11.v5.1052.1	null	6	nucleobase/nucleoside transporter 8.1, putative
Tb927.10.5840	484.08	234.69	377.012	1.03439	0.313484	3.29964	0.000968073	0.0122139	Tb927.10.5840	null	0	translation elongation factor 1-beta, putative
Tb927.9.12700	130	54.1	122.663	1.18987	0.360539	3.30025	0.000965991	0.0122139	Tb927.9.12700	null	2	phospholipase A1, putative
Tb927.6.2830	46.08	104.84	70.3205	-1.15891	0.351508	-3.29696	0.000977377	0.0123154	Tb927.6.2830	null	0	GTPase activating protein, conserved
Tb927.3.1670	130.96	69.03	139.856	0.929864	0.282111	3.29609	0.000980402	0.012322	Tb927.3.1670	null	0	hypothetical protein, conserved
Tb927.7.4770	137.21	330.12	200.074	-1.05299	0.319438	-3.29639	0.000979374	0.012322	Tb927.7.4770	PPIase	0	cyclophilin-type peptidyl-prolyl cis-trans isomerase, putative
Tb927.5.300	23.05	10.51	35.0213	1.22657	0.37262	3.29173	0.000995724	0.0124986	Tb927.5.300	TLP5	0	thymine-7-hydroxylase, putative
Tb927.3.590	96.38	32.91	71.9038	1.45158	0.441036	3.2913	0.000997265	0.012502	Tb927.3.590	AT-E	11	adenosine transporter, putative
Tb927.11.4450	322.65	117.73	257.716	1.3382	0.406862	3.28908	0.00100517	0.0125851	Tb927.11.4450	ALBA2	0	ALBA-Domain Protein
Tb927.11.14780	192.92	87.42	167.797	1.13311	0.344566	3.28851	0.00100719	0.0125944	Tb927.11.14780	PMI	0	phosphomannose isomerase
Tb927.2.3620	72.84	150.02	103.403	-0.905361	0.275592	-3.28515	0.00101927	0.0127293	Tb927.2.3620	null	0	GTP-binding elongation factor Tu family, putative
Tb09.v4.0033	0	3.43	1.32239	-1.89968	0.578608	-3.2832	0.00102637	0.0128017	Tb09.v4.0033	null	1	expression site-associated gene 3 (ESAG3), fragment
Tb927.7.4230	45.15	130.29	86.5486	-1.24086	0.377994	-3.28274	0.00102803	0.0128061	Tb927.7.4230	ESP12	1	Enriched in surface-labeled proteome protein 12
Tb927.5.2500	32.3	101.06	54.6882	-1.406	0.428554	-3.2808	0.00103511	0.0128781	Tb927.5.2500	null	0	hypothetical protein, conserved
Tb927.10.10960	444.75	159.64	493.213	1.3263	0.404656	3.2776	0.00104693	0.0130086	Tb927.10.10960	null	0	heat shock protein, putative
Tb927.4.2210	42.73	117.58	60.7227	-1.19252	0.364245	-3.27394	0.00106058	0.0131616	Tb927.4.2210	null	0	hypothetical protein, conserved
Tb927.5.2380	142.66	68.05	131.934	1.05493	0.32335	3.26249	0.00110438	0.013688	Tb927.5.2380	null	0	hydrolase, alpha/beta fold family, putative
Tb927.10.13040	402.16	137.67	478.225	1.37972	0.423507	3.25783	0.00112267	0.0138971	Tb927.10.13040	ACP4	1	procyclic-enriched flagellar receptor adenylate cyclase 4
Tb927.11.11710	46.64	103.51	91.5681	-1.04093	0.319755	-3.25538	0.0011324	0.0139833	Tb927.11.11710	null	0	Putative serine esterase (DUF676), putative
Tb927.8.1640	161.12	71.82	161.634	1.14134	0.350642	3.25501	0.0011339	0.0139833	Tb927.8.1640	null	0	MSP-B, putative
Tb927.9.670	0.36	10.24	3.92304	-1.94113	0.596295	-3.25532	0.00113265	0.0139833	Tb927.9.670	null	0	hypothetical protein
Tb927.11.14840	80.59	19.09	94.9256	1.60413	0.49292	3.25434	0.00113656	0.0139987	Tb927.11.14840	CPC2	0	chromosomal passenger complex 2
Tb927.1.5090	4.18	35.95	10.4766	-1.91603	0.589321	-3.25125	0.00114897	0.0141338	Tb927.1.5090	null	0	expression site-associated gene 1(ESAG1), pseudogene
Tb927.11.2040	41.45	124.11	57.5087	-1.30391	0.401175	-3.25022	0.00115315	0.0141674	Tb927.11.2040	null	0	STE/STE11 serine/threonine-protein kinase, putative
Tb927.10.4040	149.32	78.07	213.755	0.945577	0.291156	3.24767	0.00116356	0.0142775	Tb927.10.4040	null	1	3-keto-dihydrosphingosine reductase
Tb927.4.1680	108.42	70.48	112.831	0.739347	0.227764	3.24611	0.00116993	0.0143378	Tb927.4.1680	ZC3H10	0	ZFP family member, putative
Tb927.11.16630	157.4	89.8	138.916	0.830935	0.256011	3.24571	0.0011716	0.0143405	Tb927.11.16630	null	14	major facilitator superfamily, putative
Tb11.v5.0404.1	193.91	64.23	165.853	1.41381	0.435793	3.24422	0.00117771	0.0143974	Tb11.v5.0404.1	null	0	hypothetical protein, conserved
Tb927.11.1370	125.18	34.61	180.498	1.52064	0.469723	3.23731	0.00120663	0.0147258	Tb927.11.1370	GRX1	0	Dithiol glutaredoxin 1
Tb927.7.7000	32.1	164.63	61.6735	-1.69781	0.524488	-3.23708	0.00120758	0.0147258	Tb927.7.7000	null	0	hook complex protein, conserved
Tb927.9.380	0	2.98	1.20626	-1.86161	0.575383	-3.23543	0.00121459	0.0147931	Tb927.9.380	null	0	expression site-associated gene 3 (ESAG3), pseudogene
Tb927.6.4880	176.44	73.84	215.801	1.1762	0.363727	3.23374	0.00122179	0.0148624	Tb927.6.4880	METK1	0	S-adenosylmethionine synthetase, putative
Tb927.10.9890	147.28	77.33	112.87	0.899424	0.278243	3.23251	0.00122706	0.0149081	Tb927.10.9890	null	0	hypothetical protein, conserved
Tb927.10.10920	482.07	178.01	535.935	1.29624	0.401055	3.23208	0.00122894	0.0149125	Tb927.10.10920	null	0	heat shock protein, putative
Tb927.11.5280	146.67	56.16	106.625	1.2905	0.399326	3.23171	0.00123053	0.0149133	Tb927.11.5280	null	2	Mitochondrial ATP synthase subunit c-1
Tb927.2.2390	36.63	89.74	64.5868	-1.18066	0.365598	-3.22939	0.00124056	0.0150164	Tb927.2.2390	null	0	hypothetical protein, conserved
Tb927.5.110	0.96	14.15	5.68118	-1.86053	0.576368	-3.22802	0.00124651	0.0150699	Tb927.5.110	null	0	variant surface glycoprotein (VSG)-related, putative
Tb927.6.3740	693.39	381.14	528.836	0.894137	0.277043	3.22744	0.00124905	0.0150821	Tb927.6.3740	null	0	heat shock 70 kDa protein, mitochondrial precursor, putative
Tb11.v5.0579.1	104.18	42.98	83.7237	1.22692	0.380252	3.2266	0.00125271	0.0151077	Tb11.v5.0579.1	null	0	hypothetical protein, conserved
Tb11.v5.0227.1	7.23	32.06	9.60245	-1.7874	0.554892	-3.22116	0.00127673	0.0153264	Tb11.v5.0227.1	null	1	75 kDa invariant surface glycoprotein, putative
Tb927.10.12260	599.95	258.74	431.124	1.18697	0.368499	3.22108	0.00127707	0.0153264	Tb927.10.12260	null	0	cytosolic nonspecific dipeptidase, putative
Tb927.2.5950	169.53	96.39	142.343	0.870668	0.270248	3.22173	0.00127418	0.0153264	Tb927.2.5950	null	0	hypothetical protein, conserved
Tb927.8.1550	287.14	94.36	241.871	1.41609	0.439616	3.22121	0.00127651	0.0153264	Tb927.8.1550	PFC3	0	paraflagellar rod component, putative
Tb927.9.15980	0.24	5.4	2.40508	-1.79813	0.558801	-3.21784	0.0012916	0.0154819	Tb927.9.15980	AT-A	11	nucleoside transporter 1, putative
Tb927.2.3460	127.46	51.17	355.781	1.18039	0.366953	3.21675	0.00129653	0.0155221	Tb927.2.3460	null	1	cysteine peptidase, Clan CA, family C51, putative
Tb927.7.6050	66.81	183.58	84.9048	-1.25279	0.390005	-3.21223	0.0013171	0.0157492	Tb927.7.6050	null	1	receptor-type adenylate cyclase GRESAG 4, putative
Tb927.11.14370	126.53	53.09	118.692	1.1867	0.369787	3.20914	0.00133132	0.0158999	Tb927.11.14370	MAP103	0	Microtubule-associated protein 103 kDa
Tb927.2.5010	75.18	149.32	104.911	-0.939447	0.292925	-3.20713	0.00134067	0.0159922	Tb927.2.5010	null	0	Meiotic cell cortex C-terminal pleckstrin homology, putative
Tb927.7.1450	43.94	106.5	86.9052	-0.979355	0.305614	-3.20455	0.00135273	0.0161164	Tb927.7.1450	null	0	Conserved hypothetical ATP binding protein, putative
Tb927.11.8210	159.71	57.79	147.936	1.34	0.418303	3.20343	0.001358	0.0161596	Tb927.11.8210	null	0	RAD50 DNA repair-like protein
Tb09.v4.0106	0.12	4.2	1.41477	-1.79552	0.560704	-3.20227	0.00136351	0.0162056	Tb09.v4.0106	null	11	nucleoside transporter 1, putative
Tb927.10.10980	369.84	142.48	434.25	1.25097	0.391332	3.19671	0.00139007	0.0165014	Tb927.10.10980	null	0	heat shock protein 90, putative
Tb927.8.7130	15.41	45.6	29.6412	-1.19975	0.375539	-3.19474	0.00139956	0.0165941	Tb927.8.7130	null	0	hypothetical protein, conserved
Tb927.11.14460	40.89	95.51	79.5852	-1.01733	0.318795	-3.19118	0.00141694	0.0167597	Tb927.11.14460	null	0	ADP-ribosylation factor GTPase activating protein 1, putative
Tb927.7.710	493.6	287.64	402.439	0.826193	0.258885	3.19136	0.00141607	0.0167597	Tb927.7.710	HSP70	0	heat shock 70 kDa protein, putative
Tb927.3.2590	1.2	19.78	5.92459	-1.92484	0.603381	-3.1901	0.00142225	0.0168023	Tb927.3.2590	null	0	hypothetical protein
Tb927.8.5270	21.88	52.1	38.4319	-1.19374	0.374373	-3.18865	0.0014294	0.016857	Tb927.8.5270	null	0	hypothetical protein, conserved
Tb927.9.11480	120.31	304.08	192.917	-1.09324	0.342874	-3.18847	0.0014303	0.016857	Tb927.9.11480	ESP9	2	Enriched in surface-labeled proteome protein 9
Tb927.8.970	41.7	116.73	240.854	-1.19971	0.376945	-3.18271	0.00145901	0.0171748	Tb927.8.970	null	0	hypothetical protein
Tb927.8.2420	18.62	58.88	34.7316	-1.50272	0.472693	-3.17906	0.00147752	0.0173719	Tb927.8.2420	null	0	hypothetical protein, conserved
Tb927.7.7530	170.76	428.43	200.817	-1.11814	0.352003	-3.1765	0.00149062	0.017505	Tb927.7.7530	null	2	receptor-type adenylate cyclase GRESAG 4, putative
Tb927.10.10210	18.59	2.86	10.3184	1.88313	0.593506	3.17289	0.00150931	0.0176762	Tb927.10.10210	PAG4	0	procyclin-associated gene 4 (PAG4) protein
Tb927.7.6660	92	38.14	66.8793	1.2109	0.381622	3.17303	0.00150855	0.0176762	Tb927.7.6660	null	2	chaperone protein DnaJ, putative
Tb927.9.5900	610.3	194.01	494.429	1.44458	0.455324	3.17264	0.00151059	0.0176762	Tb927.9.5900	GDH	0	glutamate dehydrogenase
Tb927.8.490	3.17	0.7	6.31917	1.815	0.573343	3.16564	0.00154744	0.018086	Tb927.8.490	null	0	hypothetical protein
Tb927.6.5095	114.82	33.28	104.012	1.476	0.466406	3.16462	0.00155284	0.0181275	Tb927.6.5095	null	1	hypothetical protein
Tb927.8.2430	72.22	190.57	94.6124	-1.20009	0.379992	-3.1582	0.00158746	0.0185097	Tb927.8.2430	null	0	hypothetical protein, conserved
Tb927.9.12550	529.37	175.7	345.44	1.41884	0.449332	3.15767	0.00159035	0.0185215	Tb927.9.12550	glk1	0	glycerol kinase, glycosomal
Tb927.10.14480	61.52	156.46	77.8576	-1.1862	0.375728	-3.15707	0.00159363	0.0185378	Tb927.10.14480	null	0	hypothetical protein, conserved
Tb927.10.11220	398.04	218.32	472.505	0.897152	0.284402	3.15452	0.0016076	0.0186782	Tb927.10.11220	PSSA-2	2	procyclic form surface phosphoprotein
Tb927.6.770	107.55	46.4	137.053	1.14732	0.363858	3.1532	0.00161491	0.0187409	Tb927.6.770	null	1	receptor-type adenylate cyclase GRESAG 4, putative
Tb09.v4.0201	0.6	15.34	5.35248	-1.91947	0.608827	-3.15274	0.00161744	0.0187482	Tb09.v4.0201	null	0	expression site-associated gene 3 (ESAG3, pseudogene), putative
Tb927.10.13110	71.73	26.91	73.2372	1.27894	0.405973	3.1503	0.00163101	0.0188833	Tb927.10.13110	LC7	0	Outer arm dynein light chain 7
Tb927.11.1840	91.29	33.23	84.2536	1.31856	0.418853	3.14801	0.00164385	0.0190043	Tb927.11.1840	null	0	hypothetical protein, conserved
Tb927.3.3980	47.79	111.05	56.9159	-1.1424	0.362925	-3.14775	0.00164533	0.0190043	Tb927.3.3980	null	0	hypothetical protein, conserved
Tb927.11.4020	66.3	30.33	74.0458	1.07678	0.342482	3.14405	0.00166626	0.01921	Tb927.11.4020	null	0	Complex1_LYR-like, putative
Tb927.4.3380	60.49	154.6	92.5191	-1.07787	0.342843	-3.14391	0.00166704	0.01921	Tb927.4.3380	MYO1	0	myosin IB heavy chain, putative
Tb11.v5.0270.1	73.65	21.94	62.9219	1.46442	0.466053	3.14217	0.00167703	0.0193025	Tb11.v5.0270.1	null	0	nucleoside hydrolase, putative
Tb927.11.5960	602.99	306.92	1299.65	0.955054	0.304067	3.14093	0.0016841	0.0193613	Tb927.11.5960	null	2	hypothetical protein, conserved
Tb927.9.3850	22	55.97	34.7798	-1.11425	0.35481	-3.14042	0.00168703	0.0193724	Tb927.9.3850	null	2	Protein of unknown function (DUF788), putative
Tb927.5.1830	384.92	927.84	554.375	-1.06638	0.339698	-3.1392	0.00169409	0.0194081	Tb927.5.1830	p67	2	lysosomal/endosomal membrane protein p67
Tb927.8.8030	23.47	66.37	71.8891	-1.2864	0.409758	-3.13941	0.00169286	0.0194081	Tb927.8.8030	null	1	emp24/gp25L/p24 family/GOLD, putative
Tb927.10.2540	59.81	130.59	92.8531	-1.02467	0.326563	-3.13775	0.00170251	0.0194521	Tb927.10.2540	ADKC	0	adenylate kinase, putative
Tb927.11.12210	111.49	44.39	113.268	1.21867	0.388419	3.13752	0.00170386	0.0194521	Tb927.11.12210	null	0	Domain of unknown function (DUF4586), putative
Tb927.9.6060	106.22	44.91	99.8581	1.16655	0.371799	3.13759	0.00170345	0.0194521	Tb927.9.6060	POMP4	0	ERV/ALR sulfhydryl oxidase domain-containing protein
Tb927.6.3950	52.45	24.75	64.5008	1.07783	0.343587	3.13699	0.00170691	0.0194643	Tb927.6.3950	null	0	hypothetical protein, conserved
Tb927.11.9200	20.88	72.19	45.3523	-1.22253	0.38977	-3.13654	0.00170952	0.0194715	Tb927.11.9200	null	0	methyltransferase domain containing protein, putative
Tb927.6.1310	1.97	11.64	8.87388	-1.60471	0.512071	-3.13377	0.00172575	0.0196336	Tb927.6.1310	null	0	Trypanosomal VSG domain containing protein, putative
Tb927.11.11600	82.3	263.79	108.094	-1.31978	0.421388	-3.13198	0.00173633	0.0197085	Tb927.11.11600	null	0	hypothetical protein, conserved
Tb927.11.15610	49.88	119.42	80.7557	-0.989919	0.316052	-3.13214	0.00173537	0.0197085	Tb927.11.15610	null	0	hypothetical protein, conserved
Tb927.10.180	443.68	188.78	361.779	1.17677	0.375902	3.13053	0.00174493	0.0197833	Tb927.10.180	ATPF1G	0	ATP synthase F1 subunit gamma protein, putative
Tb927.11.790	65.68	164.46	100.413	-1.13121	0.361914	-3.12564	0.00177418	0.0200917	Tb927.11.790	null	0	AGC/RSK family serine/threonine kinase, putative
Tb927.11.11950	64.95	32.56	49.0574	0.964536	0.308716	3.12435	0.00178201	0.0201572	Tb927.11.11950	null	8	cytochrome oxidase assembly protein, putative
Tb927.10.14890	38.84	189.06	114.625	-1.63911	0.525621	-3.11842	0.00181821	0.0205281	Tb927.10.14890	KIFC1	0	C-terminal motor kinesin, putative
Tb927.4.5430	0.12	4.08	2.43621	-1.70064	0.545375	-3.1183	0.00181897	0.0205281	Tb927.4.5430	null	0	variant surface glycoprotein (VSG, atypical), putative
Tb927.4.3500	323.73	137.78	305.839	1.1786	0.378161	3.11667	0.00182909	0.020617	Tb927.4.3500	null	4	Amastin surface glycoprotein, putative
Tb927.4.4470	58.77	175.04	82.6719	-1.23398	0.395969	-3.11635	0.00183104	0.020617	Tb927.4.4470	GRESAG 4.4	1	adenylyl cyclase
Tb927.11.5600	96.72	39.58	76.8931	1.18507	0.380461	3.11483	0.00184054	0.0207003	Tb927.11.5600	ATOM14	0	Archaic Translocase of outer membrane 14 kDa subunit
Tb927.3.4630	159.6	349.81	199.629	-0.949566	0.305393	-3.10933	0.00187513	0.0210653	Tb927.3.4630	null	1	UDP-glucose:glycoprotein glucosyltransferase, putative
Tb927.10.7860	38.92	88.41	49.1003	-1.12847	0.363025	-3.10852	0.00188027	0.0210989	Tb927.10.7860	null	0	hypothetical protein, conserved
Tb927.8.8260	63.98	187.42	107.719	-1.24917	0.402143	-3.10629	0.00189451	0.0212344	Tb927.8.8260	null	10	amino acid transporter, putative
Tb927.10.9160	84.08	175.11	129.783	-0.904979	0.291397	-3.10566	0.00189855	0.0212556	Tb927.10.9160	CYC12	0	Cyclin 12, L-type
Tb927.11.3840	44.89	92.32	60.8054	-0.886817	0.285608	-3.10502	0.00190267	0.0212775	Tb927.11.3840	null	0	hypothetical protein, conserved
Tb927.11.6370	129.15	60.67	105.891	1.04677	0.337224	3.10407	0.00190878	0.0213215	Tb927.11.6370	null	0	leucine-rich repeat protein (LRRP), putative
Tb927.5.2950	179.56	102.61	148.972	0.853795	0.275174	3.10275	0.00191732	0.0213927	Tb927.5.2950	CMF3	0	Component of motile flagella 3
Tb927.11.7460	227.81	527.37	360.178	-1.04601	0.337161	-3.10241	0.00191951	0.0213929	Tb927.11.7460	BiP	0	luminal binding protein 1 (BiP), putative
Tb927.7.3230	55.19	143.08	94.8463	-1.20041	0.38717	-3.10048	0.00193209	0.0215087	Tb927.7.3230	null	0	hypothetical protein, conserved
Tb927.1.4490	25.43	97.79	97.0552	-1.53664	0.495886	-3.09878	0.00194321	0.0215837	Tb927.1.4490	null	0	acetyltransferase, putative
Tb927.10.2190	187.18	57.26	148.829	1.44741	0.467044	3.09908	0.0019412	0.0215837	Tb927.10.2190	null	0	Protein of unknown function (DUF667), putative
Tb927.10.11970	269.59	131.2	244.475	1.03061	0.332644	3.09824	0.00194676	0.0215987	Tb927.10.11970	GlnAT	0	glutamine aminotransferase (GlnAT)
Tb927.9.4200	171.4	88.71	178.551	0.900347	0.290967	3.09432	0.00197262	0.0218609	Tb927.9.4200	ACS2	0	fatty acyl CoA synthetase 2
Tb11.v5.0472.1	0.6	13.98	5.18316	-1.8623	0.60197	-3.09368	0.00197693	0.021884	Tb11.v5.0472.1	null	0	hypothetical protein, conserved
Tb927.1.1020	16.32	50.48	43.177	-1.13283	0.366251	-3.09304	0.00198114	0.0219061	Tb927.1.1020	null	0	leucine-rich repeat-containing protein
Tb927.5.1350	30.32	60.78	51.302	-0.874863	0.283109	-3.0902	0.00200024	0.0220677	Tb927.5.1350	null	0	hypothetical protein, conserved
Tb927.7.1700	63.14	29.19	34.7235	1.16348	0.376487	3.09035	0.00199919	0.0220677	Tb927.7.1700	null	1	hypothetical protein, conserved
Tb927.8.5160	178.69	72.67	143.623	1.20637	0.390568	3.08876	0.00200991	0.0221495	Tb927.8.5160	null	0	hypothetical protein, conserved
Tb927.7.5060	10.3	42.03	33.9718	-1.38796	0.449459	-3.08806	0.00201464	0.0221769	Tb927.7.5060	null	11	CLN3 protein, putative
Tb927.10.13840	58.32	119.01	86.5033	-0.801265	0.259529	-3.08738	0.00201928	0.0222031	Tb927.10.13840	null	0	Domain of unknown function (DUF4475), putative
Tb927.10.7360	43.48	99.9	47.7125	-0.998643	0.324146	-3.08084	0.00206417	0.0226714	Tb927.10.7360	null	6	ATP-binding cassette protein, putative
Tb927.3.2475	53.33	15.27	49.1434	1.4771	0.48093	3.07134	0.002131	0.0233725	Tb927.3.2475	null	1	hypothetical protein
Tb927.6.4420	100	47.28	94.1862	1.06458	0.346646	3.07109	0.00213276	0.0233725	Tb927.6.4420	null	0	tRNA (Guanine-1)-methyltransferase, putative
Tb927.4.1250	124.89	72.12	134.25	0.844906	0.27525	3.06959	0.0021435	0.023438	Tb927.4.1250	null	0	peroxisome biogenesis factor 1, putative
Tb927.9.5220	23.99	53.3	39.7245	-1.23742	0.403092	-3.06981	0.00214197	0.023438	Tb927.9.5220	null	0	conserved protein
Tb927.8.1630	177.2	80	187.131	1.10868	0.361991	3.06272	0.00219334	0.0239564	Tb927.8.1630	null	0	MSP-B, putative
Tb927.9.15850	0.48	8.75	2.38924	-1.82896	0.597478	-3.06114	0.00220499	0.0240569	Tb927.9.15850	null	0	hypothetical protein
Tb927.6.980	309.64	641.99	495.057	-0.913477	0.298518	-3.06004	0.00221307	0.0241183	Tb927.6.980	CP	1	cysteine peptidase, Clan CA, family C1, Cathepsin L-like
Tb927.11.7470	82.56	38.59	73.9399	1.03031	0.336846	3.05871	0.00222289	0.0241718	Tb927.11.7470	null	0	hypothetical protein, conserved
Tb927.9.12590	413.88	142.45	255.959	1.38013	0.45121	3.05872	0.00222285	0.0241718	Tb927.9.12590	glk1	0	glycerol kinase, glycosomal
Tb927.11.6600	0.12	7.04	2.20789	-1.85004	0.604982	-3.05801	0.00222811	0.0242018	Tb927.11.6600	null	0	conserved protein, unknown function
Tb927.8.2970	67.21	143.64	93.9227	-0.988731	0.3234	-3.0573	0.0022334	0.0242326	Tb927.8.2970	null	0	hypothetical protein, conserved
Tb927.10.14910	108.28	240.49	149.776	-0.945449	0.309514	-3.05463	0.00225341	0.0244227	Tb927.10.14910	null	0	Sarcalumenin, putative
Tb927.2.4340	25.38	64.48	48.5118	-1.13962	0.373144	-3.0541	0.00225738	0.0244388	Tb927.2.4340	null	0	hypothetical protein, conserved
Tb927.7.1130	116.12	50.86	146.253	1.13777	0.373032	3.05005	0.00228804	0.0247435	Tb927.7.1130	TDPX2	0	trypanothione/tryparedoxin dependent peroxidase 2
Tb927.2.1170	131.27	59.84	128.932	1.11114	0.364822	3.0457	0.00232141	0.0250709	Tb927.2.1170	null	0	retrotransposon hot spot protein 5 (RHS5), putative
Tb927.3.3430	0.36	0.02	0.0800253	1.8152	0.596039	3.04544	0.00232341	0.0250709	Tb927.3.3430	null	0	hypothetical protein, conserved
Tb927.7.4830	28.95	59.75	44.9241	-0.889649	0.292169	-3.04498	0.00232694	0.0250815	Tb927.7.4830	null	0	kinesin, putative
Tb927.3.2430	104.35	210.13	137.653	-0.856022	0.281227	-3.04388	0.00233549	0.0251461	Tb927.3.2430	null	0	Alsin, putative
Tb927.11.15130	97.1	46.81	89.7787	1.01404	0.33324	3.04297	0.00234255	0.0251945	Tb927.11.15130	null	0	DnaJ homolog, putative
Tb927.11.15410	6.17	21.99	26.9536	-1.31283	0.431655	-3.04139	0.00235489	0.025275	Tb927.11.15410	null	0	hypothetical protein, conserved
Tb927.5.510	91.38	45.52	156.639	1.03206	0.339341	3.04135	0.00235516	0.025275	Tb927.5.510	SDH10	1	putative succinate dehydrogenase subunit
Tb927.3.5060	145.2	71.25	137.648	1.00151	0.32944	3.04005	0.0023654	0.0253572	Tb927.3.5060	null	0	Ankyrin repeats (many copies)/Ankyrin repeats (3 copies), putative
Tb927.8.7040	101.76	36.51	136.113	1.28774	0.424651	3.03247	0.00242559	0.0259459	Tb927.8.7040	null	0	hypothetical protein, conserved
Tb927.9.7470	398.85	155.73	334.655	1.2718	0.419378	3.03259	0.00242467	0.0259459	Tb927.9.7470	NT10	10	purine nucleoside transporter
Tb927.4.4540	7.7	30.06	19.335	-1.2533	0.413387	-3.03179	0.00243109	0.0259765	Tb927.4.4540	null	0	zinc finger domain, LSD1 subclass, putative
Tb927.3.5830	0	2.82	0.617855	-1.77983	0.58765	-3.02874	0.0024558	0.0262121	Tb927.3.5830	null	0	expression site-associated gene 1 (ESAG1) protein, putative
Tb927.3.5660	36.94	102.87	61.785	-1.19541	0.39479	-3.02796	0.00246207	0.0262505	Tb927.3.5660	GnTI	1	UDP-GlcNAc:alpha3-D-mannoside beta-1,2-N-acetylglucosaminyltransferase I
Tb927.11.1870	24.63	6.29	31.912	1.54332	0.509794	3.02733	0.00246721	0.0262768	Tb927.11.1870	null	0	histone H1
Tb927.5.470	55.88	20.36	43.1169	1.25075	0.413472	3.02498	0.00248646	0.0264532	Tb927.5.470	RibJ	12	riboflavin transporter
Tb927.10.3210	530.76	217.35	378.572	1.21493	0.401758	3.02402	0.00249438	0.0265088	Tb927.10.3210	null	0	delta-1-pyrroline-5-carboxylate dehydrogenase, putative
Tb927.9.3970	60.05	30.34	50.49	0.930812	0.307929	3.02282	0.00250435	0.0265861	Tb927.9.3970	PNC1	0	nicotinamidase, putative
Tb927.10.11650	28.76	12.26	23.0177	1.13354	0.37517	3.02139	0.00251616	0.0266827	Tb927.10.11650	null	0	hypothetical protein, conserved
Tb927.9.9400	19.29	66.99	37.8428	-1.31464	0.435328	-3.01988	0.00252872	0.026787	Tb927.9.9400	null	5	ceramide phosphorylethanolamine synthase
Tb927.9.10890	101.69	65.71	83.693	0.727099	0.240896	3.01832	0.00254183	0.0268969	Tb927.9.10890	null	0	Regulatory subunit of type II PKA R-subunit, putative
Tb927.11.12100	28.37	101.81	62.2651	-1.47372	0.488762	-3.0152	0.00256809	0.0271456	Tb927.11.12100	RBP5	0	RNA-binding protein, putative
Tb927.10.1430	27.39	70.99	37.2357	-1.08919	0.361309	-3.01456	0.00257352	0.0271738	Tb927.10.1430	null	0	hypothetical protein, conserved
Tb927.11.16830	88.3	50.68	91.401	0.850249	0.282082	3.01419	0.00257667	0.0271779	Tb927.11.16830	RABL5	0	Rab-like 5, small G protein
Tb927.5.4170	260.08	98.18	343.674	1.24345	0.412962	3.01105	0.00260349	0.0274314	Tb927.5.4170	null	0	histone H4, putative
Tb927.3.2310	140.97	81.82	131.408	0.877658	0.291592	3.00988	0.00261351	0.0275076	Tb927.3.2310	PACRGA	0	parkin coregulated gene protein
Tb927.7.1190	87.92	219.5	110.2	-1.08644	0.361043	-3.00916	0.00261971	0.0275434	Tb927.7.1190	null	0	regulator of chromosome condensation, putative
Tb927.10.5830	88.87	174.37	119.657	-0.873655	0.290686	-3.0055	0.00265145	0.0278473	Tb927.10.5830	null	0	hypothetical protein, conserved
Tb11.v5.0153.1	15.22	59.9	22.9656	-1.57577	0.52447	-3.00449	0.00266025	0.0278922	Tb11.v5.0153.1	null	1	BarP protein, putative
Tb927.11.10240	110.27	61.07	94.0399	0.866905	0.288549	3.00436	0.0026614	0.0278922	Tb927.11.10240	HsIV	0	ATP-dependent protease subunit HslV
Tb05.5K5.220	9.13	44.73	26.025	-1.44708	0.482596	-2.99853	0.00271285	0.0284012	Tb05.5K5.220	null	2	hypothetical protein
Tb11.v5.0498.1	80.35	174.2	113.896	-0.931354	0.310757	-2.99704	0.00272611	0.0285097	Tb11.v5.0498.1	null	0	lysosomal alpha-mannosidase precursor, putative
Tb927.6.3550.2	2.09	19.25	8.45689	-1.75035	0.584127	-2.99653	0.00273076	0.0285264	Tb927.6.3550.2	null	7	phospholipid-translocating P-type ATPase (flippase), putative
Tb927.7.4870	50.98	25.08	52.688	1.08858	0.363318	2.99622	0.00273351	0.0285264	Tb927.7.4870	null	0	hypothetical protein, conserved
Tb11.v5.0572.1	39.92	19.11	30.7123	1.07589	0.359196	2.99527	0.002742	0.0285546	Tb11.v5.0572.1	null	0	RAD50 DNA repair-like protein, putative
Tb927.7.200	55.57	30.39	55.8663	0.96822	0.323249	2.99528	0.00274194	0.0285546	Tb927.7.200	null	0	hypothetical protein, conserved
Tb927.11.1070	252.08	133.99	179.971	0.949304	0.316998	2.99467	0.00274742	0.0285807	Tb927.11.1070	gat3	3	glycosomal transporter (GAT3), putative
Tb927.11.12790	97.98	42.81	107.538	1.11097	0.371093	2.99378	0.00275543	0.0286337	Tb927.11.12790	RNR2	1	ribonucleoside-diphosphate reductase small chain
Tb927.8.1690	57.67	118.67	92.4566	-0.893271	0.298455	-2.99298	0.00276267	0.0286787	Tb927.8.1690	NEK14	0	Serine/threonine-protein kinase NEK14, putative
Tb927.10.4770	113.98	255.22	167.105	-0.936867	0.313089	-2.99233	0.00276856	0.0287096	Tb927.10.4770	null	0	phosphatidylinositol-4-phosphate 5-kinase, putative
Tb927.10.3970	60.06	27.54	58.0562	1.11816	0.373865	2.99081	0.00278239	0.0288226	Tb927.10.3970	null	0	hypothetical protein, conserved
Tb927.7.4650	19.62	70.15	30.2328	-1.40445	0.47031	-2.98623	0.00282443	0.0292273	Tb927.7.4650	JBP2	0	J Biosynthesis Protein 2
Tb927.8.5350	5.42	20.7	10.6268	-1.41168	0.472923	-2.98501	0.00283566	0.0293127	Tb927.8.5350	null	0	hypothetical protein, conserved
Tb927.9.1960	120.79	57.47	121.504	1.04292	0.349564	2.98348	0.00284988	0.0294289	Tb927.9.1960	NIT1	0	nitrilase, putative
Tb927.10.750	49.62	20.92	61.2575	1.14144	0.383448	2.97677	0.002913	0.0300491	Tb927.10.750	null	1	hypothetical protein, conserved
Tb927.10.8540	180.38	118.2	160.261	0.668901	0.224849	2.97489	0.00293093	0.0302024	Tb927.10.8540	null	0	chaperone protein DnaJ, putative
Tb927.7.4910	111.3	44.72	99.4731	1.18321	0.398203	2.97137	0.00296472	0.0305187	Tb927.7.4910	null	0	hypothetical protein, conserved
Tb927.2.4000	79.74	149.79	105.037	-0.727033	0.244812	-2.96976	0.00298036	0.0306475	Tb927.2.4000	null	0	hypothetical protein, conserved
Tb927.10.760	75.98	39.49	63.0481	0.920714	0.310141	2.9687	0.00299067	0.0307215	Tb927.10.760	null	0	hypothetical protein, conserved
Tb927.8.7930	47.65	110.8	63.8153	-0.987945	0.333182	-2.96518	0.00302506	0.0310424	Tb927.8.7930	null	2	receptor-type adenylate cyclase GRESAG 4, putative
Tb927.11.16480	241.51	134.96	195.78	0.870863	0.293746	2.96468	0.00303	0.0310607	Tb927.11.16480	null	0	enoyl-CoA hydratase/isomerase family protein, putative
Tb927.8.6590	13.12	44.13	35.6602	-1.17898	0.397951	-2.96262	0.00305035	0.0312367	Tb927.8.6590	null	1	Outer mitochondrial membrane transport complex protein/Glutathione S-transferase, C-terminal domain containing protein, putative
Tb927.11.5940	251.37	98.04	247.403	1.25162	0.422555	2.96202	0.00305628	0.0312563	Tb927.11.5940	null	1	receptor-type adenylate cyclase GRESAG 4, putative
Tb927.6.3750	785.05	451.65	598	0.834464	0.281774	2.96147	0.00306179	0.0312563	Tb927.6.3750	null	0	heat shock 70 kDa protein, mitochondrial precursor, putative
Tb927.7.860	124.56	69.96	130.693	0.901228	0.304295	2.96169	0.00305958	0.0312563	Tb927.7.860	null	0	hypothetical protein, conserved
Tb927.9.13070	73.14	205.97	169.828	-1.21856	0.411529	-2.96105	0.00306593	0.0312661	Tb927.9.13070	null	0	Heat shock factor binding 1 domain-containing protein
Tb11.v5.0636.1	43.31	181.57	107.904	-1.52483	0.515462	-2.95818	0.00309461	0.0314283	Tb11.v5.0636.1	null	0	C-terminal motor kinesin, putative
Tb927.2.2029	4.42	30.07	14.0495	-1.66825	0.56386	-2.95863	0.00309013	0.0314283	Tb927.2.2029	null	0	expression site-associated gene 3 (ESAG3), degenerate
Tb927.4.4070	177.86	98.4	180.496	0.871424	0.294521	2.95878	0.00308859	0.0314283	Tb927.4.4070	null	0	mevalonate kinase, putative
Tb927.6.4990	418.36	169.97	323.295	1.2043	0.407086	2.95835	0.00309293	0.0314283	Tb927.6.4990	null	0	mitochondrial ATP synthase delta chain
Tb927.2.1380	21.75	73.35	40.7435	-1.37169	0.463874	-2.95704	0.00310609	0.0315124	Tb927.2.1380	null	0	leucine-rich repeat protein (LRRP), putative
Tb927.10.1470	83.46	44.57	102.583	0.993262	0.336017	2.95599	0.00311666	0.031587	Tb927.10.1470	HGPRT	0	hypoxanthine-guanine phosphoribosyltransferase
Tb927.10.6810	104.62	51.16	95.8506	0.983167	0.332791	2.95431	0.00313368	0.0317247	Tb927.10.6810	null	0	guanylate kinase, putative
Tb927.7.1570	88.45	173.69	115.683	-0.806194	0.272915	-2.95402	0.00313668	0.0317247	Tb927.7.1570	null	0	hypothetical protein, conserved
Tb927.10.3750	41.39	120.27	52.3602	-1.23871	0.419411	-2.95344	0.00314252	0.0317511	Tb927.10.3750	null	1	Endonuclease/Exonuclease/phosphatase family, putative
Tb927.3.1940	93.81	46.75	63.9984	0.943035	0.31943	2.95225	0.00315472	0.0318056	Tb927.3.1940	null	1	TLP18.3, Psb32 and MOLO-1 founding proteins of phosphatase, putative
Tb927.8.1665	0.36	10.23	5.38704	-1.77193	0.600154	-2.95246	0.00315257	0.0318056	Tb927.8.1665	null	0	hypothetical protein
Tb927.9.7760	64.43	132.17	91.5418	-0.905632	0.30679	-2.95196	0.00315762	0.0318056	Tb927.9.7760	null	1	DENN (AEX-3) domain containing protein, putative
Tb927.4.5190	74.51	34.63	74.5031	1.09664	0.371714	2.95022	0.00317547	0.0319528	Tb927.4.5190	null	0	hypothetical protein, conserved
Tb11.1380.1	73.67	29.31	70.7174	1.22945	0.417437	2.94524	0.00322707	0.0324388	Tb11.1380.1	null	0	hypothetical protein, conserved
Tb11.v5.0738.1	44.42	22.82	43.3078	1.01067	0.343293	2.94405	0.00323945	0.03253	Tb11.v5.0738.1	null	0	thymidylate kinase, putative
Tb927.4.250	87.32	37.21	85.483	1.1986	0.407333	2.94255	0.00325517	0.0326545	Tb927.4.250	null	0	retrotransposon hot spot protein 5 (RHS5), putative
Tb927.11.1350	35.02	72.67	59.2632	-0.996873	0.338881	-2.94166	0.0032646	0.0327158	Tb927.11.1350	MCU	2	calcium uniporter protein, mitochondrial
Tb927.8.2580	74.22	164.34	108.531	-0.952292	0.323872	-2.94033	0.00327858	0.0328225	Tb927.8.2580	null	0	exocyst complex component Sec10, putative
Tb927.8.7170	101.29	45.91	95.7179	1.0401	0.353891	2.93903	0.00329239	0.0329273	Tb927.8.7170	IP1Pase	0	inositol polyphosphate 1-phosphatase, putative
Tb927.11.4060	0.24	23.05	6.97721	-1.69785	0.577896	-2.93799	0.00330349	0.0330047	Tb927.11.4060	null	0	leucine-rich repeat protein (LRRP), putative
Tb927.1.5000	154.61	85.95	140.258	0.872973	0.297247	2.93686	0.00331553	0.0330914	Tb927.1.5000	null	0	hypothetical protein, conserved
Tb927.6.970	530.32	1102.84	845.762	-0.906797	0.309385	-2.93097	0.00337908	0.0336915	Tb927.6.970	CP	1	cysteine peptidase, Clan CA, family C1, Cathepsin L-like
Tb927.11.10470	49.46	144.11	65.5772	-1.26072	0.430272	-2.93004	0.00338915	0.0337577	Tb927.11.10470	null	0	hypothetical protein, conserved
Tb927.3.5210	18.21	49.34	43.2505	-1.03621	0.354151	-2.9259	0.00343464	0.0341763	Tb927.3.5210	null	2	hypothetical protein, conserved
Tb11.v5.0559.1	99.91	48.87	95.5147	1.01515	0.347195	2.92385	0.00345728	0.0342974	Tb11.v5.0559.1	null	0	oligosaccharyl transferase subunit, putative
Tb927.5.1870	113.32	217.38	149.55	-0.834498	0.285355	-2.92442	0.00345097	0.0342974	Tb927.5.1870	null	0	Fidgetin, putative
Tb927.6.4000	231.19	152.06	247.944	0.689744	0.235878	2.92416	0.00345389	0.0342974	Tb927.6.4000	SGT	0	small glutamine-rich tetratricopeptide repeat protein, putative
Tb11.1010	0.36	6.87	1.79853	-1.7541	0.600015	-2.92343	0.00346194	0.0343091	Tb11.1010	null	1	expression site-associated gene 9 (ESAG9), degenerate
Tb11.v5.0865.1	24.54	90.08	37.443	-1.39664	0.477918	-2.92234	0.00347413	0.0343953	Tb11.v5.0865.1	null	0	receptor-type adenylate cyclase GRESAG 4, putative
Tb927.8.2860	112.67	227.01	149.55	-0.814317	0.278794	-2.92086	0.00349069	0.0345245	Tb927.8.2860	null	0	hypothetical protein, conserved
Tb927.10.10990	78.97	38.67	58.9976	0.945213	0.323731	2.91975	0.00350311	0.0345779	Tb927.10.10990	null	0	predicted WD40 repeat protein
Tb927.11.5140	144.44	72.98	159.798	0.96822	0.331595	2.91989	0.00350156	0.0345779	Tb927.11.5140	null	0	ubiquitin carboxyl-terminal hydrolase, putative
Tb927.8.4640	171.83	61.41	170.078	1.2892	0.44162	2.91925	0.0035088	0.0345993	Tb927.8.4640	CMF19	0	Component of motile flagella 19
Tb927.7.360	7.91	31.99	94.9062	-1.43233	0.490737	-2.91873	0.00351457	0.0346216	Tb927.7.360	null	0	hypothetical protein, conserved
Tb927.1.4830	103.38	38.44	120.183	1.23648	0.424143	2.91524	0.0035542	0.0349481	Tb927.1.4830	PLA1	0	phospholipase A1
Tb927.3.2580	0	3.02	0.592818	-1.74118	0.597279	-2.91518	0.00355482	0.0349481	Tb927.3.2580	null	1	hypothetical protein, conserved
Tb11.v5.0821.1	7.97	31.83	16.8077	-1.34837	0.462917	-2.91277	0.00358236	0.0351486	Tb11.v5.0821.1	null	0	receptor-type adenylate cyclase GRESAG 4, putative
Tb927.7.4570	64.44	20.03	53.4652	1.38849	0.476683	2.91283	0.00358172	0.0351486	Tb927.7.4570	IG-NH	0	inosine-guanine nucleoside hydrolase
Tb927.1.420	475.89	246.39	455.688	0.963549	0.33095	2.91146	0.0035974	0.035261	Tb927.1.420	null	0	retrotransposon hot spot protein 5 (RHS5), putative
Tb927.8.6750	269.96	93.44	228.842	1.32299	0.455155	2.90667	0.00365295	0.0357699	Tb927.8.6750	TCTP1	0	translationally controlled tumor protein (TCTP), putative
Tb927.10.7690	155.61	91.08	154.361	0.826919	0.284671	2.90483	0.00367456	0.0359457	Tb927.10.7690	CMF4	0	Component of motile flagella 4
Tb11.v5.0842.1	49.2	108.27	54.2899	-0.907656	0.312503	-2.90447	0.0036788	0.0359514	Tb11.v5.0842.1	null	0	Vesicle coat protein involved in Golgi to plasma membrane transport, putative
Tb927.3.4750	233.49	148.27	205.564	0.701641	0.241657	2.90346	0.00369069	0.0359961	Tb927.3.4750	null	0	Aminopeptidase M1, putative
Tb927.3.5000	60.34	130.01	76.267	-1.04	0.358188	-2.90351	0.00369007	0.0359961	Tb927.3.5000	null	0	hypothetical protein, conserved
Tb927.8.7870	55.8	122.29	70.6638	-0.966921	0.333293	-2.90111	0.00371839	0.0362303	Tb927.8.7870	null	2	receptor-type adenylate cyclase GRESAG 4, putative
Tb927.11.9170	212.52	132.01	171.164	0.717503	0.247419	2.89995	0.00373219	0.0363289	Tb927.11.9170	null	0	DNA topoisomerase III, putative
Tb927.9.10280	2.13	10.18	4.26554	-1.70588	0.588523	-2.89858	0.00374861	0.0364526	Tb927.9.10280	ZC3H48	0	Zinc finger CCCH domain-containing protein 48
Tb927.10.7100	60.16	23.96	49.6134	1.21328	0.418748	2.89739	0.00376287	0.0365551	Tb927.10.7100	null	3	delta-4 fatty acid desaturase
Tb927.10.8970	53.93	22.73	60.1692	1.12651	0.388906	2.89662	0.00377205	0.0365722	Tb927.10.8970	KAP4-2	0	kinetoplast-associated protein 4 isoform 2
Tb927.11.6940	31.45	64.95	52.0799	-1.1066	0.382032	-2.89662	0.00377201	0.0365722	Tb927.11.6940	null	0	hypothetical protein, conserved
Tb927.10.6560	38.28	83.07	65.7752	-0.907678	0.313443	-2.89583	0.0037816	0.0366085	Tb927.10.6560	null	0	Protein of unknown function DUF72, putative
Tb927.3.5800	3.94	23.23	8.81932	-1.63251	0.563789	-2.8956	0.00378429	0.0366085	Tb927.3.5800	null	3	expression site-associated gene 1 (ESAG1), degenerate
Tb927.7.5660	104.1	49.39	89.3356	1.01227	0.349615	2.89538	0.00378696	0.0366085	Tb927.7.5660	pDC2	0	Outer dynein arm docking complex protein 2, putative
Tb927.2.5970	191.67	107.55	203.406	0.886035	0.30615	2.89412	0.00380223	0.036684	Tb927.2.5970	null	1	hypothetical protein, conserved
Tb927.5.4570	13.18	56.18	32.1936	-1.38177	0.477419	-2.89426	0.00380051	0.036684	Tb927.5.4570	FLA3	2	Flagellum adhesion protein 3
Tb927.1.2040	1.85	13.41	7.69135	-1.65975	0.573617	-2.89348	0.00380999	0.0367105	Tb927.1.2040	null	0	expression site-associated gene 2 (ESAG2) protein, putative
Tb927.8.5480	39.78	89.87	46.8537	-1.13976	0.393934	-2.89328	0.00381243	0.0367105	Tb927.8.5480	null	0	hypothetical protein, conserved
Tb927.10.3590	89.23	157.43	125.387	-0.706362	0.244326	-2.89106	0.0038394	0.0369238	Tb927.10.3590	null	0	hypothetical protein, conserved
Tb927.4.3600	8.67	29.58	26.237	-1.36995	0.473893	-2.89084	0.00384208	0.0369238	Tb927.4.3600	null	0	Transcription factor Pcc1, putative
Tb927.1.4810	33.67	76.1	52.823	-1.00336	0.347363	-2.88851	0.00387077	0.0371632	Tb927.1.4810	null	0	hypothetical protein, conserved (pseudogene)
Tb927.9.10490	70.66	140.72	102.305	-0.796436	0.275997	-2.88567	0.00390579	0.0374629	Tb927.9.10490	CMF56	0	Component of motile flagella 56
Tb927.11.5000	123.57	67.65	103.833	0.919882	0.318871	2.88481	0.00391654	0.0374996	Tb927.11.5000	DNAI1	0	Dynein intermediate chain 1, axonemal
Tb927.5.4535	9.62	3.85	8.20739	1.29925	0.450432	2.88444	0.00392105	0.0374996	Tb927.5.4535	null	1	hypothetical protein
Tb927.9.8570	22.33	59.99	49.6843	-1.09407	0.379265	-2.8847	0.00391786	0.0374996	Tb927.9.8570	null	3	COPI associated protein, putative
Tb927.5.3350	185.95	85.67	168.038	1.07428	0.37262	2.88304	0.00393862	0.037631	Tb927.5.3350	FeSODA	0	iron superoxide dismutase A, mitochondrial
Tb927.10.14790	434.66	317.63	361.075	0.546177	0.189512	2.88203	0.00395127	0.0376788	Tb927.10.14790	null	0	metallo-peptidase, Clan MG, Family M24
Tb927.5.640	99.34	216.31	121.546	-0.940712	0.326398	-2.8821	0.0039503	0.0376788	Tb927.5.640	null	2	trans-sialidase, putative
Tb927.10.6840	73.99	45.67	77.9716	0.784398	0.272711	2.87629	0.00402379	0.038296	Tb927.10.6840	null	3	hypothetical protein, conserved
Tb927.9.10550	114.22	61.88	116.253	0.903677	0.314155	2.87654	0.00402066	0.038296	Tb927.9.10550	SAS6	0	Spindle assembly abnormal protein 6 homolog
Tb927.11.11750.1	181.27	84.74	215.19	1.03828	0.361176	2.87472	0.00404389	0.0384501	Tb927.11.11750.1	null	2	membrane-bound acid phosphatase, putative
Tb927.5.3510	241.59	129.36	257.821	0.925913	0.322136	2.8743	0.00404929	0.0384643	Tb927.5.3510	SMC3	0	structural maintenance of chromosome 3 , putative
Tb927.10.10670	59.25	32.1	46.3282	1.00248	0.349089	2.8717	0.00408277	0.0386704	Tb927.10.10670	null	0	kinetoplastid-specific dual specificity phosphatase, putative
Tb927.10.12440	111.46	59.54	89.3208	0.871636	0.303501	2.87194	0.00407961	0.0386704	Tb927.10.12440	null	0	kinesin, putative
Tb927.9.8815	183.99	88.33	226.058	1.03367	0.359917	2.87197	0.00407927	0.0386704	Tb927.9.8815	null	1	hypothetical protein
Tb927.11.9310	73.61	155.93	108.691	-0.906878	0.316115	-2.86882	0.00412005	0.038986	Tb927.11.9310	null	0	tRNA pseudouridine synthase, putative
Tb927.7.3610	122.76	75.93	131.287	0.74716	0.260556	2.86756	0.00413651	0.0391041	Tb927.7.3610	null	0	hypothetical protein, conserved
Tb927.7.6870	0.12	0	0.0500524	1.70711	0.595446	2.86694	0.00414459	0.0391429	Tb927.7.6870	null	0	hypothetical protein, conserved
Tb927.5.3040	68.45	28.66	65.0679	1.17024	0.408233	2.8666	0.00414912	0.0391481	Tb927.5.3040	null	1	MIX protein
Tb09.v4.0154	0.72	8.68	5.06848	-1.59789	0.557747	-2.8649	0.00417137	0.0393204	Tb09.v4.0154	null	0	expression site-associated gene 3 (ESAG3, pseudogene), putative
Tb927.3.585	15.96	64.06	54.0815	-1.40379	0.490187	-2.86378	0.00418623	0.0393917	Tb927.3.585	null	1	hypothetical protein
Tb927.5.2250	97.34	57.87	87.5136	0.834629	0.291449	2.86372	0.00418694	0.0393917	Tb927.5.2250	null	0	META domain/Domain of unknown function (DUF1935), putative
Tb927.7.7480	57.35	153.91	70.1701	-1.12989	0.395021	-2.86034	0.00423189	0.0397081	Tb927.7.7480	null	2	trans-sialidase, putative
Tb927.7.990	130.32	75.28	93.5126	0.833335	0.291312	2.86062	0.00422807	0.0397081	Tb927.7.990	null	0	chaperone protein DnaJ, putative
Tb927.8.1490	61.68	29.26	45.3571	0.96746	0.338269	2.86003	0.00423597	0.0397081	Tb927.8.1490	null	0	Protein of unknown function (DUF1674), putative
Tb927.9.1350	157.99	95.43	166.488	0.825989	0.28881	2.85998	0.00423672	0.0397081	Tb927.9.1350	null	0	hypothetical protein, conserved
Tb927.8.810	80.87	43.57	65.0941	0.900419	0.314977	2.85868	0.00425403	0.0398325	Tb927.8.810	null	0	radial spoke protein RSP9, putative
Tb927.8.5570	131.1	274.04	161.665	-0.852893	0.298827	-2.85414	0.00431538	0.0403685	Tb927.8.5570	null	10	transporter, putative
Tb927.2.2770	55.12	14.93	57.5527	1.42076	0.498301	2.85121	0.00435533	0.0406746	Tb927.2.2770	null	0	hypothetical protein, conserved
Tb927.2.5260	31.32	95.19	51.7271	-1.35919	0.476719	-2.85113	0.00435637	0.0406746	Tb927.2.5260	null	0	hypothetical protein, conserved
Tb927.3.5080	15.73	51.8	24.3023	-1.4451	0.507489	-2.84755	0.00440574	0.0410966	Tb927.3.5080	null	0	PSP1 C-terminal conserved region, putative
Tb927.11.800	170.39	68.79	168.503	1.1935	0.419537	2.8448	0.00444399	0.0413749	Tb927.11.800	null	0	prefoldin subunit, putative
Tb927.8.1420	150.06	78.59	123.313	0.978443	0.34393	2.84489	0.00444263	0.0413749	Tb927.8.1420	ACAD	0	acyl-CoA dehydrogenase, mitochondrial precursor, putative
Tb927.10.3300	85.51	49.59	91.1865	0.841151	0.295758	2.84405	0.00445435	0.0413931	Tb927.10.3300	null	0	Domain of unknown function (DUF4206), putative
Tb927.6.4030	98.04	55.59	96.9627	0.852804	0.299829	2.8443	0.00445085	0.0413931	Tb927.6.4030	null	0	superoxide dismutase, putative
Tb927.1.2230	219.04	73.67	274.048	1.31174	0.461302	2.84356	0.00446132	0.0414188	Tb927.1.2230	SMP1-1	0	small myristoylated protein 1-1
Tb927.11.10760	170.48	93.19	153.608	0.905556	0.318494	2.84325	0.00446566	0.0414199	Tb927.11.10760	KIN-D	0	kinesin-D
Tb927.11.2190	52.25	26.4	61.5285	0.968477	0.340686	2.84272	0.00447299	0.0414489	Tb927.11.2190	null	0	Domain of unknown function (DUF543), putative
Tb927.5.2360	1.68	24.12	11.517	-1.70532	0.600578	-2.83947	0.00451891	0.0418296	Tb927.5.2360	null	0	hypothetical protein, conserved
Tb927.8.2290	26.95	9.09	26.1242	1.34979	0.47541	2.83921	0.00452257	0.0418296	Tb927.8.2290	null	0	hypothetical protein, conserved
Tb927.7.6340	12.25	47.2	23.338	-1.44435	0.509454	-2.8351	0.00458112	0.0423313	Tb927.7.6340	null	0	hypothetical protein, conserved
Tb927.9.12820	84.34	34.62	103.317	1.13857	0.401957	2.83257	0.00461752	0.0426276	Tb927.9.12820	null	0	dynein light chain, putative
Tb927.10.3320	43.2	85.83	65.6085	-0.782213	0.276644	-2.82751	0.00469113	0.0432666	Tb927.10.3320	null	0	hypothetical protein, conserved
Tb927.5.1940	76.05	31.37	74.8357	1.15283	0.40786	2.82653	0.00470552	0.0433586	Tb927.5.1940	null	0	hypothetical protein, conserved
Tb927.9.1280	0	2.41	0.50059	-1.65335	0.585074	-2.82589	0.00471501	0.0434054	Tb927.9.1280	null	0	variant surface glycoprotein (VSG, atypical), putative
Tb927.10.880	98.9	49.07	114.63	0.981625	0.347533	2.82455	0.00473468	0.0435458	Tb927.10.880	TK	0	thymidine kinase
Tb927.3.5780	3.33	18.89	9.92604	-1.56072	0.552992	-2.82233	0.00476766	0.0438082	Tb927.3.5780	null	0	hypothetical protein
Tb927.10.14490	76.96	25.41	89.8712	1.29952	0.460576	2.82152	0.00477973	0.0438781	Tb927.10.14490	null	0	hypothetical protein, conserved
Tb927.8.5140	39.62	100.71	71.7666	-1.07414	0.380831	-2.82052	0.00479462	0.0439737	Tb927.8.5140	null	0	diacylglycerol kinase, putative
Tb927.5.285b	169.75	65.2	190.654	1.23668	0.438697	2.81899	0.00481749	0.0441013	Tb927.5.285b	null	1	expression site associated gene (ESAG) 4 protein, putative
Tb927.6.960	436.6	882.21	682.747	-0.868778	0.308181	-2.81905	0.00481664	0.0441013	Tb927.6.960	CP	1	cysteine peptidase, Clan CA, family C1, Cathepsin L-like
Tb927.1.4560	15.98	52.13	37.9118	-1.33298	0.47294	-2.81849	0.00482502	0.0441139	Tb927.1.4560	CFB1B	0	cyclin-like F-box protein 1B
Tb927.9.4130	0.24	4.51	1.26926	-1.66131	0.589472	-2.8183	0.00482783	0.0441139	Tb927.9.4130	null	6	hypothetical protein, conserved
Tb927.10.13700	6.78	22.67	39.2431	-1.21075	0.429687	-2.81775	0.00483612	0.0441487	Tb927.10.13700	null	1	phosphatidic acid phosphatase alpha, putative
Tb927.11.12780.1	84.45	39.84	92.5152	1.02003	0.362127	2.81677	0.00485087	0.0442398	Tb927.11.12780.1	null	1	ribonucleoside-diphosphate reductase small chain, putative
Tb927.3.2880	164.35	67.82	170.286	1.17177	0.416037	2.81649	0.0048551	0.0442398	Tb927.3.2880	null	0	Mitochondrial ATP synthase subunit, putative
Tb927.11.11620	184.64	111.61	187.216	0.798359	0.283707	2.81403	0.00489254	0.0445398	Tb927.11.11620	null	0	hypothetical protein, conserved
Tb927.5.1880	71.27	35.18	70.3481	1.0211	0.362913	2.81364	0.00489845	0.0445524	Tb927.5.1880	ISP2	0	inhibitor of serine peptidase (ISP), putative
Tb927.4.3580	9.43	31.92	26.0218	-1.38693	0.493017	-2.81316	0.00490573	0.0445774	Tb927.4.3580	null	0	Transcription factor Pcc1, putative
Tb927.11.5080	14.51	39.13	21.4	-1.21608	0.432335	-2.81282	0.00491092	0.0445833	Tb927.11.5080	null	4	hypothetical protein, conserved
Tb927.1.2670	197.46	77.16	170.895	1.21448	0.431837	2.81236	0.00491792	0.0446057	Tb927.1.2670	PF16	0	paralyzed flagella 16
Tb927.3.920	85.77	188.58	120.384	-0.990264	0.35216	-2.81197	0.00492389	0.0446188	Tb927.3.920	null	0	hypothetical protein, conserved
Tb927.11.12800	88.32	43.12	101.745	0.991502	0.352782	2.81053	0.00494605	0.044761	Tb927.11.12800	RNR2	1	ribonucleoside-diphosphate reductase small chain
Tb927.7.3420	88.54	40.97	87.6818	1.10439	0.392972	2.81036	0.00494868	0.044761	Tb927.7.3420	PPIase	0	peptidyl-prolyl cis-trans isomerase, putative
Tb927.11.16575	147.95	49.92	140.34	1.32174	0.470728	2.80785	0.00498728	0.0450687	Tb927.11.16575	null	0	hypothetical protein
Tb927.7.5740	77.44	41.36	68.0011	0.873872	0.311274	2.80741	0.0049942	0.0450899	Tb927.7.5740	null	0	conserved protein
Tb927.4.4780	14.82	50.59	22.1598	-1.34223	0.478373	-2.80582	0.00501894	0.0452717	Tb927.4.4780	null	2	hypothetical protein
Tb927.9.15870	13.54	44.83	17.5359	-1.26633	0.451978	-2.80174	0.00508279	0.0458056	Tb927.9.15870	null	0	hypothetical protein
Tb927.5.2650	121.39	62.67	100.214	0.990587	0.353719	2.80049	0.00510251	0.0459412	Tb927.5.2650	ALO	0	L-galactonolactone oxidase
Tb927.10.11140	152.03	383.74	165.334	-1.08427	0.38757	-2.79762	0.00514811	0.0462672	Tb927.10.11140	null	2	hypothetical protein, conserved
Tb927.9.7520	20.34	49.11	26.1554	-1.2349	0.441411	-2.79762	0.00514798	0.0462672	Tb927.9.7520	null	0	hypothetical protein, conserved
Tb927.5.3120	131.47	68.94	153.247	0.920081	0.329014	2.79648	0.00516632	0.0463461	Tb927.5.3120	EIF2B	0	eukaryotic translation initiation factor 2 beta subunit, putative
Tb927.6.1540	88.67	164.98	112.816	-0.750725	0.268447	-2.79654	0.00516526	0.0463461	Tb927.6.1540	null	5	Yip1 domain containing protein, putative
Tb927.4.1820	94.36	186.14	109.185	-0.909778	0.325953	-2.79114	0.00525236	0.0470751	Tb927.4.1820	SELB	0	selenocysteine-specific elongation factor, putative
Tb927.10.5880	116.86	53.18	134.743	1.04148	0.373242	2.79037	0.00526474	0.0471034	Tb927.10.5880	null	0	Proteophosphoglycan, putative
Tb927.6.530	14.42	6.88	22.1839	1.2446	0.446038	2.79035	0.00526509	0.0471034	Tb927.6.530	PAG3	1	procyclin associated gene 3 (PAG3) protein
Tb11.v5.0212.1	68.74	35.74	74.1894	0.956932	0.343036	2.7896	0.00527735	0.0471702	Tb11.v5.0212.1	null	0	ribulose-phosphate 3-epimerase, putative
Tb927.9.1340	124.97	41.17	84.7006	1.34358	0.481707	2.7892	0.00528381	0.0471851	Tb927.9.1340	MLP2	0	Myosin-like protein 2
Tb927.6.2510	28.44	14.04	25.7677	1.02174	0.366368	2.78885	0.00528962	0.0471942	Tb927.6.2510	SDHAF2	0	Succinate dehydrogenase assembly factor 2, mitochondrial
Tb927.10.10170	52.11	103.12	87.5813	-0.793537	0.284696	-2.78732	0.00531464	0.0473744	Tb927.10.10170	PRP46	0	pre-mRNA splicing factor 46, putative
Tb09.v4.0151	0	16.22	2.46253	-1.42728	0.512236	-2.78637	0.00533014	0.0474696	Tb09.v4.0151	null	0	hypothetical protein
Tb927.9.9870	141.83	91.46	142.053	0.723097	0.259633	2.78507	0.00535154	0.0476171	Tb927.9.9870	KIN13-6	0	Kinesin-13 6, putative
Tb927.11.1310	108.38	60.36	120.628	0.874197	0.314053	2.78359	0.00537603	0.0477918	Tb927.11.1310	B5R	0	NADH-cytochrome b5 reductase, putative
Tb11.v5.1061.1	27.13	13.37	30.2975	1.06669	0.383302	2.78291	0.00538745	0.0478501	Tb11.v5.1061.1	null	0	hypothetical protein, conserved
Tb927.10.12890	338.67	171.68	326.544	0.961038	0.345582	2.78093	0.00542038	0.0480991	Tb927.10.12890	null	0	bifunctional aminoacyl-tRNA synthetase, putative
Tb927.10.570	93.35	173.39	109.607	-0.73706	0.26507	-2.78063	0.00542541	0.0481004	Tb927.10.570	null	0	Sec8 exocyst complex component specific domain containing protein, putative
Tb927.9.9820	206.41	104.66	185.975	0.958733	0.34536	2.77604	0.0055025	0.0487399	Tb927.9.9820	null	0	glyceraldehyde-3-phosphate dehydrogenase, putative
Tb927.10.1660	78.81	45.44	81.4611	0.822781	0.296838	2.77182	0.00557442	0.0493327	Tb927.10.1660	null	1	hypothetical protein, conserved
Tb927.10.1650	5.01	25.46	8.31713	-1.4866	0.536416	-2.77136	0.00558221	0.0493572	Tb927.10.1650	null	0	hypothetical protein, conserved
Tb927.11.3380	95.66	48.5	97.7095	1.0033	0.362391	2.76857	0.00563031	0.0497378	Tb927.11.3380	RanBP1	0	Ran-binding protein 1, putative
Tb927.1.4520	56.15	139.5	87.1002	-1.10778	0.400547	-2.76566	0.00568085	0.0501392	Tb927.1.4520	null	0	Zinc finger, C3HC4 type (RING finger), putative
Tb927.6.4390	74.05	170.43	116.21	-0.974847	0.352544	-2.76518	0.00568917	0.0501677	Tb927.6.4390	KHC1	0	kinesin, putative
Tb927.11.14760	147.76	90.41	134.466	0.76656	0.277448	2.76289	0.00572918	0.0504752	Tb927.11.14760	null	0	Clustered mitochondria/Translation initiation factor eIF3 subunit 135, putative
Tb927.11.14070	16.18	46.7	15.4611	-1.35832	0.492216	-2.7596	0.00578726	0.0509413	Tb927.11.14070	RDK1	3	Repressor of differentiation kinase 1
Tb927.10.15200	20.27	54.01	38.2022	-1.13314	0.410693	-2.75909	0.00579627	0.0509751	Tb927.10.15200	null	0	Predicted coiled-coil domain-containing protein (DUF2360), putative
Tb927.10.5760	86.75	41.83	81.9986	1.06022	0.384697	2.75599	0.00585148	0.0514146	Tb927.10.5760	ADKD	0	adenylate kinase, putative
Tb927.11.7510	227.39	474.54	322.687	-0.921314	0.334922	-2.75083	0.00594449	0.0521853	Tb927.11.7510	BiP	0	luminal binding protein 1 (BiP), putative
Tb927.11.10500	36.74	77.44	62.4167	-0.913146	0.332045	-2.75007	0.00595831	0.05226	Tb927.11.10500	null	0	hypothetical protein, conserved
Tb927.3.5820	0.24	26.03	7.6212	-1.46705	0.533755	-2.74854	0.00598616	0.0524576	Tb927.3.5820	null	0	expression site-associated gene 11 (ESAG11), degenerate
Tb927.5.4220	316.69	120.99	415.253	1.19662	0.435471	2.74788	0.00599811	0.0525155	Tb927.5.4220	null	0	histone H4, putative
Tb927.9.1510	81.99	45.96	94.3153	0.911479	0.332213	2.74366	0.00607589	0.0531492	Tb927.9.1510	null	0	D-ala D-ala ligase C-terminus/SET domain containing protein, putative
Tb927.6.4820	62.24	38.68	62.3032	0.778461	0.283767	2.74331	0.00608232	0.0531582	Tb927.6.4820	CPC1	0	chromosomal passenger complex protein 1
Tb927.7.6080	64.08	148.64	69.7721	-1.04784	0.382057	-2.74262	0.00609514	0.053223	Tb927.7.6080	null	1	receptor-type adenylate cyclase GRESAG 4, putative
Tb11.1790.1	214.29	102.09	201.926	1.03805	0.378801	2.74036	0.00613722	0.0534955	Tb11.1790.1	null	0	retrotransposon hot spot protein (RHS, pseudogene), putative
Tb927.10.11150	147.56	93	134.265	0.700139	0.255471	2.74058	0.00613305	0.0534955	Tb927.10.11150	null	0	hypothetical protein, conserved
Tb927.4.4270	30.1	63.74	35.4632	-0.946058	0.345463	-2.73852	0.00617164	0.0537479	Tb927.4.4270	null	1	UDP-Gal or UDP-GlcNAc-dependent glycosyltransferase, putative
Tb927.11.7580	202.52	117.77	145.062	0.772094	0.282224	2.73575	0.00622384	0.0541067	Tb927.11.7580	null	0	hypothetical protein, conserved
Tb927.6.1060	352.19	750.5	550.447	-0.925668	0.33833	-2.73599	0.0062193	0.0541067	Tb927.6.1060	CP	1	cysteine peptidase, Clan CA, family C1, Cathepsin L-like
Tb927.3.420	0	3.46	0.75813	-1.6505	0.603425	-2.73522	0.00623382	0.0541457	Tb927.3.420	null	0	variant surface glycoprotein, degenerate
Tb927.10.7850	45.7	102.75	110.875	-0.944404	0.345396	-2.73426	0.00625199	0.0542556	Tb927.10.7850	null	0	protein-L-isoaspartate, putative
Tb11.v5.0577.1	5.01	22	14.5876	-1.29752	0.474786	-2.73285	0.00627887	0.0544408	Tb11.v5.0577.1	null	0	casein kinase I, putative
Tb927.8.3890	23.73	62	40.0176	-1.10084	0.40297	-2.73181	0.00629879	0.0545533	Tb927.8.3890	null	2	hypothetical protein, conserved
Tb927.8.4280	72.6	32.23	57.3406	1.10248	0.403604	2.73159	0.00630293	0.0545533	Tb927.8.4280	null	0	nuclear transport factor 2, putative
Tb927.10.580	14.3	45.33	41.9659	-1.21433	0.4453	-2.72699	0.00639151	0.0551725	Tb927.10.580	null	0	hypothetical protein, conserved
Tb927.3.3360	112.23	227.01	166.182	-0.827113	0.3033	-2.72704	0.00639052	0.0551725	Tb927.3.3360	null	6	acyltransferase, putative
Tb927.4.4890	75.4	37.69	49.5848	0.996468	0.365486	2.72642	0.0064025	0.0551725	Tb927.4.4890	null	1	CorA-like Mg2+ transporter protein, putative
Tb927.7.2490	69.6	126.97	94.0872	-0.803931	0.294829	-2.72677	0.00639572	0.0551725	Tb927.7.2490	KRIPP15	0	kinetoplast ribosomal PPR-repeat containing protein 15
Tb927.7.4520	114.4	57.11	103.647	0.983747	0.360787	2.72667	0.00639777	0.0551725	Tb927.7.4520	null	0	Thioredoxin-like, putative
Tb927.8.1240	41.37	85.76	65.7944	-0.851596	0.312457	-2.72549	0.0064207	0.055281	Tb927.8.1240	null	0	electron transfer flavoprotein-ubiquinone oxidoreductase, putative
Tb927.11.13320	69.79	131.6	87.2156	-0.879163	0.322664	-2.7247	0.00643592	0.0553635	Tb927.11.13320	null	0	hypothetical protein, conserved
Tb11.0340	22.81	53.41	31.8698	-1.07208	0.393563	-2.72404	0.00644892	0.0554269	Tb11.0340	null	0	hypothetical protein
Tb927.10.15220	133.56	65.56	101.847	0.992197	0.364289	2.72365	0.00645649	0.0554436	Tb927.10.15220	null	2	hypothetical protein, conserved
Tb927.3.2720	50.42	27.57	53.4829	0.864865	0.317683	2.72242	0.00648066	0.0556026	Tb927.3.2720	null	4	hypothetical protein
Tb927.3.3060	11.33	48.82	19.5453	-1.53277	0.563172	-2.72168	0.00649502	0.0556773	Tb927.3.3060	null	0	hypothetical protein, conserved
Tb927.7.6990	111.98	66.12	106.739	0.733349	0.26962	2.71994	0.00652936	0.055923	Tb927.7.6990	null	1	hypothetical protein, conserved
Tb927.10.1060	328.16	159.81	204.553	1.01627	0.373689	2.71956	0.00653693	0.0559391	Tb927.10.1060	TCP-1-delta	0	T-complex protein 1, delta subunit, putative
Tb927.4.4710	96.72	163.08	117.159	-0.6347	0.233421	-2.71912	0.00654564	0.0559649	Tb927.4.4710	null	0	hypothetical protein, conserved
Tb927.10.3010	129.57	256.15	198.442	-0.871553	0.320659	-2.71801	0.00656762	0.0561042	Tb927.10.3010	null	0	hook complex protein, conserved
Tb927.11.14930	187.11	110.75	184.815	0.782009	0.287758	2.71759	0.00657588	0.0561259	Tb927.11.14930	null	1	hypothetical protein, conserved
Tb927.11.16130	517.48	212.07	416.947	1.16434	0.428508	2.71718	0.00658398	0.0561464	Tb927.11.16130	NDPK	0	nucleoside diphosphate kinase
Tb927.8.7030	56.63	126.19	102.433	-1.00871	0.371759	-2.71334	0.00666091	0.0566538	Tb927.8.7030	null	0	hypothetical protein, conserved
Tb927.8.7590	28.51	76.02	47.8451	-1.09925	0.40517	-2.71306	0.00666651	0.0566538	Tb927.8.7590	null	1	receptor-type adenylate cyclase GRESAG 4, putative
Tb927.8.8200	181.3	89.67	150.832	0.973678	0.358851	2.71332	0.0066613	0.0566538	Tb927.8.8200	null	0	Flagellar-associated protein 59, putative
Tb927.9.14100	62.82	115.59	85.991	-0.776496	0.286147	-2.71362	0.00665519	0.0566538	Tb927.9.14100	null	1	hypothetical protein, conserved
Tb05.5K5.210	32.5	81.26	50.9976	-1.11438	0.411373	-2.70893	0.00675003	0.0570814	Tb05.5K5.210	null	2	hypothetical protein
Tb11.v5.0429.1	61.36	131.23	80.0467	-0.917101	0.338559	-2.70884	0.00675192	0.0570814	Tb11.v5.0429.1	null	1	receptor-type adenylate cyclase GRESAG 4, putative
Tb927.1.3120	36.55	84.32	64.3048	-1.02332	0.377602	-2.71005	0.00672735	0.0570814	Tb927.1.3120	null	0	Peptidase C50 separase, putative
Tb927.10.8800	33.58	109.5	79.3258	-1.17095	0.432345	-2.70837	0.0067615	0.0570814	Tb927.10.8800	null	0	SUMO-interacting motif-containing protein
Tb927.11.12120	2.97	15.69	7.17937	-1.54608	0.570605	-2.70954	0.00673764	0.0570814	Tb927.11.12120	RBP9	0	RNA-binding protein, putative
Tb927.3.4950	73.14	148.13	107.452	-0.827354	0.30549	-2.70828	0.00676322	0.0570814	Tb927.3.4950	null	2	hypothetical protein, conserved
Tb927.8.1910	163.48	89.36	166.077	0.919375	0.339304	2.70959	0.00673663	0.0570814	Tb927.8.1910	ArgE	0	metallo-peptidase, Clan MH, Family M18
Tb927.9.11270	567.89	323.36	408.049	0.845146	0.311993	2.70886	0.00675143	0.0570814	Tb927.9.11270	TCP-1-eta	0	t- complex protein 1 (eta subunit), putative
Tb927.10.9490	3.47	30.7	14.1736	-1.57179	0.580573	-2.7073	0.0067833	0.0572017	Tb927.10.9490	null	2	expression site-associated gene 3 (ESAG3)-like protein
Tb927.10.9830	172	61.19	154.268	1.2692	0.469098	2.70561	0.0068179	0.0574444	Tb927.10.9830	null	0	Mitochondrial ATP synthase subunit, putative
Tb11.v5.0476.1	0.48	6.1	2.18283	-1.57811	0.583428	-2.7049	0.00683256	0.0575186	Tb11.v5.0476.1	null	0	Variant Surface Glycoprotein, putative
Tb927.3.3880	63.28	29.58	58.49	1.01873	0.376714	2.70426	0.00684564	0.0575794	Tb927.3.3880	null	0	hypothetical protein, conserved
Tb11.v5.0716.1	28.71	55.34	42.2694	-0.937909	0.34702	-2.70275	0.00687687	0.0577927	Tb11.v5.0716.1	null	0	hypothetical protein, conserved
Tb927.11.7020	134.1	85.81	133.854	0.704808	0.260927	2.70116	0.00690975	0.05797	Tb927.11.7020	PSA4	0	proteasome alpha 7 subunit, putative
Tb927.4.4290	26.84	65.31	41.5007	-0.962179	0.356198	-2.70125	0.00690796	0.05797	Tb927.4.4290	null	1	UDP-Gal or UDP-GlcNAc-dependent glycosyltransferase, putative
Tb927.1.1850	41.76	119.1	51.1182	-1.16651	0.432744	-2.69561	0.00702597	0.0586949	Tb927.1.1850	null	0	hypothetical protein, conserved
Tb927.11.13060	125.71	235.74	161.169	-0.776508	0.287969	-2.6965	0.00700729	0.0586949	Tb927.11.13060	null	0	translation-associated element 2, putative
Tb927.11.20730	44.43	122.86	70.4594	-1.10516	0.409914	-2.69609	0.00701595	0.0586949	Tb927.11.20730	null	1	glycerophosphoryl diester phosphodiesterase, putative
Tb927.6.490	36.96	13.13	40.1121	1.32598	0.491892	2.69567	0.00702478	0.0586949	Tb927.6.490	PAG3	1	procyclin associated gene 3 (PAG3) protein
Tb927.7.6400	26.78	65.27	46.9805	-1.01097	0.375029	-2.6957	0.00702403	0.0586949	Tb927.7.6400	null	0	hypothetical protein, conserved
Tb927.11.13770	108.8	224.18	131.462	-0.834207	0.309511	-2.69524	0.00703373	0.0587098	Tb927.11.13770	null	2	LEM3 (ligand-effect modulator 3) family / CDC50 family, putative
Tb927.11.16320	22.85	60.98	66.6868	-1.10132	0.408695	-2.69472	0.00704481	0.0587525	Tb927.11.16320	null	1	hypothetical protein, conserved
Tb11.v5.0186.1	18.28	43.62	31.1348	-1.14906	0.426543	-2.69388	0.00706263	0.0588512	Tb11.v5.0186.1	null	11	CLN3 protein, putative
Tb927.11.13550	44.38	101.51	48.0036	-0.941727	0.349937	-2.69113	0.00712098	0.0592371	Tb927.11.13550	null	6	hypothetical protein, conserved
Tb927.5.2000	3.34	25.95	11.8781	-1.61268	0.599235	-2.69123	0.00711893	0.0592371	Tb927.5.2000	null	0	hypothetical protein
Tb927.11.14720	19.48	45.48	35.0791	-0.922814	0.343163	-2.68914	0.0071637	0.0595422	Tb927.11.14720	null	0	hypothetical protein, conserved
Tb927.11.12530	200.6	104.08	171.141	0.931782	0.346548	2.68876	0.00717188	0.0595599	Tb927.11.12530	FAZ3	0	Flagellum attachment zone protein 3
Tb927.10.2870	61.8	111.47	78.1048	-0.829671	0.308786	-2.68688	0.00721238	0.0598457	Tb927.10.2870	null	0	hypothetical protein, conserved
Tb927.10.13200	46.03	103.19	75.0802	-0.920641	0.342813	-2.68555	0.00724111	0.0600335	Tb927.10.13200	KRIPP4	0	kinetoplast ribosomal PPR-repeat containing protein 4
Tb927.10.5960	4.3	20.83	14.9866	-1.39453	0.519445	-2.68465	0.00726059	0.0601444	Tb927.10.5960	null	0	engulfment and cell motility domain 2, putative
Tb927.8.2480	42.33	20.82	50.1828	0.993018	0.370008	2.68377	0.0072797	0.0602519	Tb927.8.2480	null	8	3-oxo-5-alpha-steroid 4-dehydrogenase-like, putative
Tb927.10.12810	184.36	113.87	185.455	0.745242	0.277793	2.68272	0.00730262	0.0603909	Tb927.10.12810	null	4	cholinephosphate cytidylyltransferase A, putative
Tb927.5.1780	198.75	87.57	279.822	1.05271	0.392522	2.68191	0.00732032	0.0604864	Tb927.5.1780	null	0	hypothetical protein, conserved
Tb927.4.3630	47.07	88.35	75.0603	-0.794993	0.296628	-2.6801	0.00736	0.0607632	Tb927.4.3630	PP1-5	0	serine threonine-protein phosphatase PP1, putative
Tb927.11.4070	0.48	15.1	3.77292	-1.55572	0.580744	-2.67884	0.00738785	0.060942	Tb927.11.4070	null	0	hypothetical protein
Tb11.v5.0160.1	138.04	336.94	200.998	-1.03454	0.386275	-2.67825	0.00740077	0.0609975	Tb11.v5.0160.1	null	0	cyclophilin-type peptidyl-prolyl cis-trans isomerase, putative
Tb927.9.11030	5.65	23.02	12.5226	-1.33385	0.498552	-2.67545	0.0074629	0.0614581	Tb927.9.11030	PKAC2	0	cAMP-dependent protein kinase catalytic subunit 2
Tb927.10.4240	231.66	108.03	199.77	1.05217	0.393841	2.67156	0.00754985	0.0620702	Tb927.10.4240	null	1	hypothetical protein, conserved
Tb927.11.6390	63.48	141.96	91.5813	-0.924584	0.346068	-2.67168	0.00754724	0.0620702	Tb927.11.6390	null	0	START domain containing protein, putative
Tb927.10.12840	302.61	137.13	203.908	1.08142	0.405087	2.66959	0.00759434	0.0623839	Tb927.10.12840	MCP12	4	mitochondrial carrier protein
Tb927.11.1150	81.96	31.77	79.8414	1.18378	0.443499	2.66918	0.00760378	0.0624093	Tb927.11.1150	RSP3	0	radial spoke protein 3
Tb927.5.4190	279.21	120.9	410.086	1.07987	0.404738	2.66806	0.00762898	0.062564	Tb927.5.4190	null	0	histone H4, putative
Tb11.v5.0712.1	12.61	31.61	23.4948	-1.05443	0.395569	-2.66561	0.00768481	0.0629693	Tb11.v5.0712.1	null	6	calcium-transporting ATPase, putative
Tb927.11.7000	0.12	3.17	0.499117	-1.60217	0.601171	-2.66509	0.00769681	0.0630152	Tb927.11.7000	null	4	hypothetical protein, conserved
Tb927.11.3730	359.67	204.69	311.301	0.843865	0.31673	2.6643	0.00771478	0.0630583	Tb927.11.3730	LeuRS	0	leucyl-tRNA synthetase, putative
Tb927.8.8280	46.6	129.63	55.03	-1.16287	0.436489	-2.66415	0.00771839	0.0630583	Tb927.8.8280	null	0	hypothetical protein, conserved
Tb927.9.7330	0.6	45.26	14.9363	-1.3685	0.513698	-2.66402	0.0077213	0.0630583	Tb927.9.7330	null	0	expression site-associated gene 2 (ESAG2) protein, putative
Tb927.9.13150	74.26	43.68	78.2942	0.814177	0.305898	2.6616	0.00777705	0.063461	Tb927.9.13150	null	0	TFIIF-stimulated CTD phosphatase, putative
Tb927.8.2600	83.56	178.13	92.6311	-0.906966	0.34104	-2.65941	0.0078277	0.0638214	Tb927.8.2600	null	0	WD domain, G-beta repeat/BING4CT (NUC141) domain containing protein, putative
Tb927.11.13130	141.85	304.61	236.166	-0.886303	0.333643	-2.65644	0.00789698	0.0643329	Tb927.11.13130	MBAP1	2	membrane-bound acid phosphatase 1 precursor
Tb927.2.1330	123.47	60.18	109.583	1.00694	0.379369	2.65424	0.00794875	0.0647011	Tb927.2.1330	null	0	retrotransposon hot spot protein 6 (RHS6), degenerate
Tb11.v5.0531.1	266.37	78.4	276.463	1.36045	0.512724	2.65337	0.00796916	0.0647246	Tb11.v5.0531.1	null	0	fructose-bisphosphate aldolase, glycosomal, putative
Tb927.10.15470	27.54	58.16	38.2731	-0.86596	0.326363	-2.65337	0.00796934	0.0647246	Tb927.10.15470	null	0	hypothetical protein, conserved
Tb927.10.660	85.68	41.13	77.5312	1.00444	0.378604	2.653	0.00797794	0.0647246	Tb927.10.660	null	0	2-oxoisovalerate dehydrogenase alpha subunit, putative
Tb927.7.2390	94.63	46.36	81.5387	0.987355	0.372163	2.65302	0.0079775	0.0647246	Tb927.7.2390	TAC102	0	Tripartite attachment complex protein 102
Tb927.7.3530	83.03	143	126.116	-0.73078	0.275815	-2.64953	0.00806034	0.0653392	Tb927.7.3530	null	0	Vacuolar protein 14 C-terminal Fig4p binding, putative
Tb927.1.700	164.88	81.39	177.842	0.992737	0.374877	2.64817	0.0080929	0.0655492	Tb927.1.700	PGKC	0	phosphoglycerate kinase
Tb927.10.13850	161.38	105.17	132.751	0.674582	0.254795	2.64755	0.00810767	0.0656148	Tb927.10.13850	null	0	ATP12 chaperone protein, putative
Tb927.9.13620	84.03	192.26	126.656	-0.972013	0.367657	-2.64381	0.00819797	0.0662911	Tb927.9.13620	null	0	hypothetical protein, conserved
Tb11.v5.0169.1	51.98	24.8	55.2664	1.07837	0.407988	2.64314	0.00821416	0.0663674	Tb11.v5.0169.1	null	0	hypothetical protein, conserved
Tb927.10.9450	13.83	53.41	41.8109	-1.292	0.488958	-2.64236	0.00823315	0.0664663	Tb927.10.9450	null	1	invariant surface glycoprotein, putative
Tb927.11.13790	90.69	57.16	97.2767	0.738064	0.279685	2.63891	0.00831721	0.0670899	Tb927.11.13790	null	0	hypothetical protein, conserved
Tb927.4.4460	93.11	202.63	115.452	-0.907264	0.343993	-2.63745	0.00835322	0.0673252	Tb927.4.4460	GRESAG 4.4	1	adenylyl cyclase
Tb927.10.12940	46.31	107.61	65.8477	-0.934158	0.354233	-2.63713	0.00836117	0.0673341	Tb927.10.12940	null	0	predicted zinc finger protein
Tb927.2.5500	35.49	102.85	104.537	-1.20931	0.458776	-2.63595	0.00839015	0.0675122	Tb927.2.5500	null	0	hypothetical protein, conserved
Tb927.8.2960	42.66	85.59	58.4205	-0.894932	0.339647	-2.63489	0.00841644	0.0676684	Tb927.8.2960	null	0	Probable methyltransferase BTM2 homolog
Tb927.6.3800	596.2	347.02	452.306	0.809112	0.307523	2.63106	0.00851185	0.0683797	Tb927.6.3800	null	0	heat shock 70 kDa protein, mitochondrial precursor, putative
Tb927.8.2650	81.02	157.25	105.635	-0.855358	0.325254	-2.62981	0.00854317	0.0685753	Tb927.8.2650	null	0	metallo-beta-lactamase-like protein, putative
Tb927.3.4270	121.31	320.16	178.95	-1.10946	0.422357	-2.62682	0.0086186	0.0691244	Tb927.3.4270	null	0	hypothetical protein, conserved
Tb927.1.570	89.39	45.06	82.5561	0.919914	0.35027	2.6263	0.00863198	0.0691753	Tb927.1.570	DOT1B	0	Histone-lysine N-methyltransferase, H3 lysine-76 specific
Tb927.11.1190	12.69	32.59	21.2343	-0.992246	0.378146	-2.62398	0.00869091	0.0695909	Tb927.11.1190	null	0	Ring finger domain/PHD-finger, putative
Tb927.6.1180	73.09	160.28	100.314	-0.953846	0.363957	-2.62077	0.00877324	0.0701931	Tb927.6.1180	null	0	hypothetical protein, conserved
Tb927.4.1210	0.24	0.07	0.15417	1.58605	0.605268	2.6204	0.00878267	0.0702114	Tb927.4.1210	null	0	hypothetical protein
Tb927.11.11250	142.54	70.28	135.046	0.978453	0.373775	2.61776	0.00885093	0.0706997	Tb927.11.11250	cMDH	0	cytosolic malate dehydrogenase
Tb927.10.14610	159.85	101.16	143.69	0.73588	0.281226	2.61668	0.00887886	0.0707951	Tb927.10.14610	null	0	leucine-rich repeat protein (LRRP), putative
Tb927.9.10070	103.97	61.18	87.9798	0.706655	0.27008	2.61647	0.00888445	0.0707951	Tb927.9.10070	null	0	hypothetical protein, conserved
Tb927.9.15610	24.46	73.79	723.502	-1.20525	0.460567	-2.6169	0.00887335	0.0707951	Tb927.9.15610	BARP	0	BARP protein
Tb927.11.600	207.66	103.65	240.745	0.952438	0.364077	2.61603	0.0088958	0.0708282	Tb927.11.600	null	0	Mitochondrial ATP synthase subunit, putative
Tb927.11.16740	72.03	126.75	120.792	-0.698841	0.267549	-2.61201	0.00900104	0.0716081	Tb927.11.16740	null	0	chaperone protein DnaJ, putative
Tb927.2.5440	42.66	122.56	90.3254	-1.2278	0.470179	-2.61135	0.00901864	0.0716901	Tb927.2.5440	null	0	hypothetical protein, conserved
Tb927.8.7780	19.89	52.16	32.9617	-1.18582	0.45427	-2.61038	0.00904415	0.0718349	Tb927.8.7780	null	0	hypothetical protein, conserved
Tb927.2.2015	1.44	14.12	11.3024	-1.46554	0.561512	-2.60999	0.0090545	0.0718592	Tb927.2.2015	null	0	hypothetical protein
Tb927.9.6960	15.61	50.15	21.3718	-1.20095	0.460397	-2.60851	0.00909367	0.0721118	Tb927.9.6960	null	0	hypothetical protein, conserved
Tb09.v4.0105	7.31	2.13	3.59247	1.35345	0.519098	2.60732	0.00912554	0.0723063	Tb09.v4.0105	null	0	hypothetical protein
Tb927.11.7475	20.69	50.09	49.9886	-1.16232	0.445954	-2.60636	0.00915094	0.072391	Tb927.11.7475	null	0	AN1-like Zinc finger containing protein, putative
Tb927.4.1890	54.5	29.22	54.207	0.880869	0.337936	2.60662	0.00914421	0.072391	Tb927.4.1890	null	0	hypothetical protein, conserved
Tb927.11.9400	242.85	113.97	230.295	1.03658	0.397965	2.60471	0.00919531	0.0726835	Tb927.11.9400	null	0	hypothetical protein, conserved
Tb927.11.10530	13.79	30.61	25.5133	-1.06489	0.408992	-2.60368	0.00922288	0.0728054	Tb927.11.10530	null	0	hypothetical protein, conserved
Tb927.8.5500	66.99	116.92	87.0546	-0.781773	0.300268	-2.60358	0.00922552	0.0728054	Tb927.8.5500	null	0	calcium/calmodulin-dependent protein kinase, putative
Tb927.4.4980	62.45	210.75	140.344	-1.32858	0.510493	-2.60255	0.00925338	0.0729668	Tb927.4.4980	null	0	NADH-ubiquinone oxidoreductase complex I subunit, putative
Tb927.5.2580	67.4	41.66	60.5248	0.702188	0.269859	2.60205	0.00926672	0.0730134	Tb927.5.2580	null	1	hypothetical protein, conserved
Tb927.10.9980	27.55	57.08	47.8599	-0.95784	0.36822	-2.60127	0.00928788	0.0731216	Tb927.10.9980	null	0	hypothetical protein, conserved
Tb927.11.11010	293.31	110	238.902	1.21204	0.466219	2.59973	0.00932969	0.073392	Tb927.11.11010	null	0	hypothetical protein, conserved
Tb927.10.3990	262.39	95.87	199.238	1.24357	0.478414	2.59937	0.00933946	0.0734102	Tb927.10.3990	DHH1	0	DHH1
Tb927.2.5350	19.09	48.59	74.2598	-0.993487	0.382358	-2.59831	0.00936826	0.0735779	Tb927.2.5350	null	2	hypothetical protein, conserved
Tb927.11.6590	174.16	93.96	187.749	0.87642	0.337603	2.59601	0.00943142	0.0740148	Tb927.11.6590	null	0	metallo-peptidase, Clan MF, Family M17
Tb11.v5.0150.1	26.76	70.15	33.5767	-1.12787	0.43458	-2.5953	0.00945077	0.0741076	Tb11.v5.0150.1	JBP2	0	J Biosynthesis Protein 2
Tb927.2.5280	191.59	117.83	156.818	0.74812	0.288391	2.59411	0.00948348	0.0743049	Tb927.2.5280	ESP1	0	Enriched in surface-labeled proteome protein 1
Tb927.3.5410	54.43	25.4	54.3861	1.08757	0.419461	2.59278	0.00952027	0.0745338	Tb927.3.5410	null	2	hypothetical protein, conserved
Tb927.2.2060	6.59	28.48	11.4684	-1.48657	0.573764	-2.59091	0.00957236	0.074882	Tb927.2.2060	null	0	variant surface glycoprotein (VSG)-related, putative
Tb927.5.2080	158.33	72.99	112.956	1.04533	0.403609	2.58995	0.00959901	0.0750309	Tb927.5.2080	GMPR	0	GMP reductase
Tb927.10.15460	29.57	52.06	58.4335	-0.810876	0.313162	-2.58932	0.0096166	0.0751087	Tb927.10.15460	null	0	EAP30/Vps36 family, putative
Tb927.11.14350	49.62	101.01	85.2722	-0.813518	0.314737	-2.58476	0.00974476	0.0759464	Tb927.11.14350	MCP22	2	mitochondrial carrier protein
Tb927.7.760	118.75	65.31	108.857	0.875335	0.338663	2.58468	0.00974686	0.0759464	Tb927.7.760	null	0	hypothetical protein, conserved
Tb927.9.3820	32.53	78.4	62.0375	-0.895285	0.346382	-2.58468	0.00974701	0.0759464	Tb927.9.3820	null	1	syntaxin, putative
Tb927.11.13590	13.85	30.17	28.2557	-0.894311	0.34609	-2.58404	0.00976494	0.0760259	Tb927.11.13590	null	0	hypothetical protein, conserved
Tb927.11.5910	87.45	197.31	131.033	-0.925576	0.358509	-2.58173	0.00983056	0.0764764	Tb927.11.5910	null	0	WASH complex subunit 7, N-terminal/WASH complex subunit 7/WASH complex subunit 7, C-terminal, putative
Tb927.10.6490	128.85	74.84	127.635	0.803748	0.311387	2.58119	0.00984605	0.0765363	Tb927.10.6490	null	0	KIAA1430 homologue, putative
Tb927.11.2890	48.18	96.32	76.0758	-0.807128	0.312794	-2.58038	0.00986917	0.0766555	Tb927.11.2890	null	0	hypothetical protein, conserved
Tb927.9.9160	63.88	110.65	85.2471	-0.723606	0.280561	-2.57915	0.00990451	0.0768693	Tb927.9.9160	null	4	hypothetical protein, conserved
Tb927.11.11680	246.17	641.76	278.213	-1.10464	0.428357	-2.57879	0.00991477	0.0768883	Tb927.11.11680	null	0	2-oxoglutarate dehydrogenase E2 component, putative
Tb927.3.1710	123.83	69.59	121.683	0.850193	0.329762	2.5782	0.00993165	0.0769186	Tb927.3.1710	MRPL24	0	mitochondrial ribosomal protein l24
Tb927.7.1660	67.81	123.78	80.5679	-0.699536	0.271366	-2.57784	0.00994213	0.0769186	Tb927.7.1660	null	0	hypothetical protein, conserved
Tb927.9.1880	164.34	121.86	166.519	0.528724	0.205103	2.57785	0.0099417	0.0769186	Tb927.9.1880	null	0	WD domain, G-beta repeat, putative
Tb927.11.11440	38.57	81.31	62.015	-0.811557	0.315145	-2.57518	0.0100187	0.07745	Tb927.11.11440	null	0	A/G-specific adenine glycosylase, putative
Tb11.v5.0567.1	103.53	48.85	88.8285	1.04014	0.404067	2.57416	0.0100483	0.0776178	Tb11.v5.0567.1	null	0	retrotransposon hot spot (RHS) protein, putative
Tb927.10.2400	2.28	18.87	7.86515	-1.49296	0.580358	-2.57248	0.0100973	0.0779351	Tb927.10.2400	null	3	hypothetical protein
Tb927.10.6140	10.83	29.1	26.8411	-0.976036	0.379496	-2.57193	0.0101134	0.0779381	Tb927.10.6140	null	6	phosphatidylinositolN- acetylglucosaminyltransferase subunit c, putative
Tb927.11.2730	72.57	137.69	100.341	-0.757031	0.294344	-2.57192	0.0101135	0.0779381	Tb927.11.2730	galE	0	UDP-galactose 4-epimerase
Tb04.3I12.100	10.43	36.27	13.7691	-1.23322	0.479597	-2.57136	0.0101301	0.0780051	Tb04.3I12.100	null	3	hypothetical protein
Tb927.8.1200	97.53	178.25	92.5319	-0.765101	0.297698	-2.57006	0.010168	0.0782358	Tb927.8.1200	TbA2	10	vacuolar-type Ca2+-ATPase 2
Tb927.10.12340	25.76	47.61	32.8095	-0.927555	0.361071	-2.5689	0.0102022	0.0782542	Tb927.10.12340	null	0	hypothetical protein, conserved
Tb927.11.8240	43.85	105.1	59.9143	-1.04501	0.40672	-2.56935	0.0101889	0.0782542	Tb927.11.8240	null	0	TPR repeat, putative
Tb927.3.3080	64.6	39.58	74.3749	0.751201	0.29241	2.569	0.0101992	0.0782542	Tb927.3.3080	NEK6	0	Serine/threonine-protein kinase NEK6, putative
Tb927.5.3790	28	80.77	37.5755	-1.17309	0.456644	-2.56894	0.0102009	0.0782542	Tb927.5.3790	null	4	Tetraspanin family, putative
Tb927.6.3160	122.45	79.42	106.01	0.678573	0.264459	2.56589	0.0102911	0.0788745	Tb927.6.3160	null	0	splicing factor 3a, putative
Tb927.1.4500	77.38	158.07	125.884	-0.818987	0.319374	-2.56435	0.0103369	0.0791638	Tb927.1.4500	null	6	SNARE associated Golgi protein, putative
Tb11.01.2730.1	143.26	278.47	147.054	-0.834737	0.325742	-2.56257	0.01039	0.0795087	Tb11.01.2730.1	null	0	hypothetical protein, conserved
Tb927.3.2980	59.98	33.49	46.9929	0.828811	0.323756	2.55999	0.0104677	0.0800406	Tb927.3.2980	MCP17	0	mitochondrial carrier protein
Tb927.11.14740	121.11	241.52	154.883	-0.821939	0.321127	-2.55955	0.0104808	0.0800792	Tb927.11.14740	null	0	YqaJ-like viral recombinase domain containing protein, putative
Tb927.5.300b	20.28	9.33	29.5086	1.07641	0.420657	2.55887	0.0105013	0.080173	Tb927.5.300b	null	0	2-oxoglutarate (2OG) and Fe(II)-dependent oxygenase superfamily protein, putative
Tb927.10.3710	169.04	92.95	199.218	0.865463	0.338276	2.55845	0.010514	0.0802083	Tb927.10.3710	PA26	0	proteasome activator protein PA26
Tb927.6.2810	71.25	43.13	69.9986	0.75405	0.294837	2.55752	0.0105423	0.0803615	Tb927.6.2810	null	0	ABC transporter, putative
Tb927.8.4430	265.73	129.64	472.325	0.950487	0.372069	2.5546	0.0106309	0.0809745	Tb927.8.4430	null	0	uridine phosphorylase
Tb927.11.2710	51.06	23.8	47.1764	0.923746	0.361646	2.55428	0.0106406	0.0809857	Tb927.11.2710	CDC45	0	Cell division cycle 45
Tb927.8.5870	43.71	91.83	79.5289	-1.02134	0.400043	-2.55307	0.0106778	0.0811443	Tb927.8.5870	null	0	hypothetical protein, conserved
Tb927.8.7310	0	1.75	0.405618	-1.46766	0.574862	-2.55306	0.010678	0.0811443	Tb927.8.7310	null	0	hypothetical protein
Tb927.8.980	175.67	86.85	167.502	0.96298	0.377339	2.55203	0.0107098	0.0813234	Tb927.8.980	PAGM	0	phosphoacetylglucosamine mutase
Tb927.10.12960	119.98	213.7	194.502	-0.719399	0.28209	-2.55025	0.0107647	0.0816771	Tb927.10.12960	RAB5A	0	Ras-related protein Rab5A
Tb927.8.7920	45.37	101	60.5494	-0.854624	0.335156	-2.54993	0.0107745	0.0816884	Tb927.8.7920	null	2	receptor-type adenylate cyclase GRESAG 4, putative
Tb927.5.3090	230.44	112.98	191.964	0.979591	0.38422	2.54956	0.010786	0.0817128	Tb927.5.3090	null	0	Mitochondrial ATP synthase subunit, putative
Tb927.11.7340	97.67	62.24	84.6459	0.728015	0.285604	2.54904	0.0108021	0.0817722	Tb927.11.7340	null	0	hypothetical protein, conserved
Tb927.5.2220	93.04	58.1	83.9979	0.770988	0.302516	2.54858	0.0108162	0.0818157	Tb927.5.2220	null	0	META domain/Domain of unknown function (DUF1935), putative
Tb927.9.2520	226.77	85.83	169.037	1.21932	0.478517	2.54811	0.0108307	0.0818625	Tb927.9.2520	GB4	0	microtubule-associated protein
Tb927.6.3840	206.47	71.01	183.044	1.2593	0.49464	2.5459	0.0108996	0.0823198	Tb927.6.3840	null	3	reticulon domain protein
Tb11.v5.0742.1	94.57	58.34	78.1403	0.765226	0.300732	2.54454	0.0109422	0.0825781	Tb11.v5.0742.1	null	0	proteasome beta-1 subunit, putative
Tb927.2.3340	4.06	23.78	9.60192	-1.50377	0.591759	-2.54119	0.0110476	0.0832729	Tb927.2.3340	null	0	hypothetical protein
Tb927.3.4150	22.7	45.83	40.2441	-0.911936	0.358878	-2.54108	0.0110512	0.0832729	Tb927.3.4150	null	0	hypothetical protein, conserved
Tb927.10.12800	6.15	22.1	8.61201	-1.49306	0.587991	-2.53926	0.0111088	0.0835791	Tb927.10.12800	ZC3H38	0	Zinc finger CCCH domain-containing protein 38
Tb927.7.440	5.84	29.57	82.4646	-1.33212	0.524563	-2.53948	0.0111016	0.0835791	Tb927.7.440	null	0	hypothetical protein, conserved
Tb05.5K5.170	68.77	32.99	60.6422	1.03499	0.407949	2.53705	0.0111792	0.0839802	Tb05.5K5.170	null	7	elongation of very long chain fatty acids protein, putative
Tb11.v5.0725.1	44.66	82.61	49.8983	-0.867409	0.341881	-2.53717	0.0111754	0.0839802	Tb11.v5.0725.1	null	0	hypothetical protein, conserved
Tb927.10.12600	86.02	146.98	122.521	-0.594704	0.234568	-2.53532	0.0112346	0.0842529	Tb927.10.12600	HEN1	0	Small RNA 2'-O-methyltransferase
Tb927.6.2420	240.09	161.73	219.651	0.659486	0.260125	2.53527	0.0112361	0.0842529	Tb927.6.2420	null	0	p22 protein precursor
Tb927.6.3020	51.68	113.66	105.603	-0.930272	0.366955	-2.53511	0.0112411	0.0842529	Tb927.6.3020	null	0	hypothetical protein, conserved
Tb927.11.2330	62.21	120.66	109.112	-0.766548	0.302434	-2.53459	0.0112578	0.0842596	Tb927.11.2330	null	1	molybdopterin synthase sulphurylase protein, putative
Tb927.11.7780	209.39	126.52	147.084	0.779518	0.307557	2.53455	0.0112592	0.0842596	Tb927.11.7780	ATOM46	1	Mitochondrial import receptor subunit ATOM46
Tb927.10.5620	248.29	75.13	286.227	1.30605	0.515507	2.53352	0.0112924	0.0844445	Tb927.10.5620	ALD	0	fructose-bisphosphate aldolase, glycosomal
Tb927.10.1300	27.4	54.41	49.7521	-0.873907	0.345133	-2.53209	0.0113384	0.0846596	Tb927.10.1300	null	0	hypothetical protein, conserved
Tb927.11.5500	180.99	124.8	144.519	0.567375	0.224057	2.53228	0.0113324	0.0846596	Tb927.11.5500	KRIPP1	0	Mitochondrial SSU ribosomal protein, putative
Tb927.10.6800	109.61	68.53	122.521	0.716966	0.283312	2.53066	0.0113848	0.0849414	Tb927.10.6800	null	0	developmentally regulated GTP-binding protein, putative
Tb11.v5.0360.1	90.14	48.03	96.7341	0.840521	0.332252	2.52977	0.0114136	0.0849803	Tb11.v5.0360.1	null	0	aminopeptidase, putative
Tb927.5.1730	112.87	59.85	136.899	0.863592	0.341374	2.52976	0.0114141	0.0849803	Tb927.5.1730	ISP	0	Ecotin-like protein
Tb927.8.5940	83.88	43.55	84.8613	0.929995	0.36763	2.5297	0.0114159	0.0849803	Tb927.8.5940	null	0	hypothetical protein, conserved
Tb11.v5.0415.1	17.87	38.09	27.0116	-0.988673	0.391002	-2.52857	0.011453	0.0851919	Tb11.v5.0415.1	null	0	rRNA dimethyltransferase, putative
Tb927.5.1090	214.99	123.54	172.571	0.811727	0.321084	2.52809	0.0114686	0.0852432	Tb927.5.1090	null	0	threonyl-tRNA synthetase, putative
Tb927.4.3970	4.88	26.13	14.2633	-1.39931	0.553632	-2.52751	0.0114875	0.0853196	Tb927.4.3970	null	0	hypothetical protein, conserved
Tb927.10.13470	79.45	149.67	92.7309	-0.793524	0.314596	-2.52236	0.011657	0.0865135	Tb927.10.13470	null	0	PA26 p53-induced protein (sestrin), putative
Tb927.11.450	69.66	135.01	94.1612	-0.786278	0.311835	-2.52146	0.011687	0.0866703	Tb927.11.450	null	0	hypothetical protein, conserved
Tb927.11.3790	131.76	76.93	106.758	0.757637	0.300598	2.52044	0.011721	0.086857	Tb927.11.3790	null	0	hypothetical protein, conserved
Tb927.11.13940	72.37	152.79	103.987	-0.894972	0.355238	-2.51936	0.0117568	0.087057	Tb927.11.13940	null	0	ubiquitin-conjugating enzyme E2, putative
Tb927.1.4970	4.58	14.15	8.35483	-1.2117	0.481084	-2.51869	0.0117792	0.0871571	Tb927.1.4970	null	0	hypothetical protein
Tb927.11.14440	117.5	78.49	103.986	0.638143	0.253403	2.51829	0.0117925	0.0871898	Tb927.11.14440	PPR8	0	Pentatricopeptide repeat protein (PPR), putative
Tb927.9.8400	99.73	193.23	155.188	-0.816316	0.324243	-2.51761	0.0118155	0.0872942	Tb927.9.8400	null	0	predicted zinc finger protein
Tb927.5.2490	29.01	59.63	40.2649	-0.997397	0.396303	-2.51676	0.0118441	0.0874402	Tb927.5.2490	null	9	hypothetical protein, conserved, frameshift
Tb11.v5.0146.1	42.08	89.66	53.7604	-0.916356	0.364339	-2.51512	0.0118991	0.0876273	Tb11.v5.0146.1	null	0	chaperone protein DnaJ, putative
Tb927.2.3960	22.8	60.25	50.9228	-1.05333	0.418765	-2.51533	0.0118922	0.0876273	Tb927.2.3960	null	0	chaperone protein DnaJ, putative
Tb927.4.2720	82.56	159.86	81.0068	-0.831953	0.330815	-2.51486	0.0119079	0.0876273	Tb927.4.2720	RH	0	ATP dependent DEAD-box helicase
Tb927.7.3620	206.42	128.7	180.882	0.704835	0.280173	2.51571	0.0118792	0.0876273	Tb927.7.3620	TyrRS	0	tyrosyl-tRNA synthetase
Tb927.8.6850	88.41	175.51	105.779	-0.859454	0.341774	-2.51468	0.011914	0.0876273	Tb927.8.6850	null	0	Zinc finger, C3HC4 type (RING finger)/EF-hand domain pair, putative
Tb927.8.6220	114.64	81.24	118.712	0.610884	0.242975	2.51419	0.0119308	0.0876853	Tb927.8.6220	null	0	Phosphorylated CTD interacting factor 1 WW domain containing protein, putative
Tb927.7.6440	55.96	135.75	103.757	-0.987307	0.393433	-2.50946	0.0120915	0.0888001	Tb927.7.6440	null	1	vesicle transport v-SNARE protein, putative
Tb927.11.8120	53.89	94.32	78.1211	-0.718844	0.286544	-2.50867	0.0121186	0.0889333	Tb927.11.8120	null	0	protein transport protein SEC13, putative
Tb927.10.930	52.86	137.66	78.3198	-1.13526	0.452677	-2.50787	0.0121462	0.0890688	Tb927.10.930	null	0	hypothetical protein, conserved
Tb927.10.3530	17.72	53.46	38.9288	-1.03251	0.411846	-2.50703	0.0121751	0.0891501	Tb927.10.3530	null	0	hypothetical protein, conserved
Tb927.11.3870	58.01	121.96	83.0002	-0.854934	0.341016	-2.50702	0.0121754	0.0891501	Tb927.11.3870	null	0	katanin, putative
Tb927.5.4530	83.35	40.25	77.0208	0.991892	0.396015	2.50468	0.0122562	0.089675	Tb927.5.4530	ELO4	7	Long chain fatty acyl elongase
Tb927.10.9040	81.19	150.74	111.416	-0.72772	0.290877	-2.50181	0.0123559	0.0902708	Tb927.10.9040	null	0	hypothetical protein, conserved
Tb927.11.3220	45.12	125.99	52.275	-1.12311	0.4489	-2.50191	0.0123527	0.0902708	Tb927.11.3220	mca1	1	metacaspase
Tb927.10.4190	0.6	5.65	3.24755	-1.32661	0.530433	-2.501	0.0123844	0.090353	Tb927.10.4190	null	0	hypothetical protein
Tb927.3.1220	43.18	86.07	70.1157	-0.891568	0.356489	-2.50096	0.0123856	0.090353	Tb927.3.1220	null	0	GIY-YIG catalytic domain containing protein, putative
Tb927.9.12430	140.31	77.58	111.182	0.858306	0.343229	2.50068	0.0123956	0.0903591	Tb927.9.12430	null	0	riboflavin kinase, putative
Tb927.4.4790	38.61	93.12	43.0305	-1.02221	0.408868	-2.5001	0.0124158	0.0903724	Tb927.4.4790	null	1	hypothetical protein, conserved
Tb927.5.3500	109.97	59.42	90.6266	0.91451	0.365788	2.50011	0.0124155	0.0903724	Tb927.5.3500	null	0	SET domain containing protein, putative
Tb927.2.5630	36.64	105.91	98.2414	-1.22217	0.488978	-2.49943	0.0124392	0.0904764	Tb927.2.5630	null	0	hypothetical protein, conserved
Tb927.4.5220	98.24	64.6	100.401	0.678469	0.2716	2.49804	0.0124881	0.0907646	Tb927.4.5220	null	0	hypothetical protein
Tb927.10.850	116.22	217.51	147.943	-0.763985	0.305939	-2.49718	0.0125186	0.0908523	Tb927.10.850	null	0	hook complex protein, conserved
Tb927.11.3410	67.31	132.12	103.539	-0.77941	0.312088	-2.4974	0.0125107	0.0908523	Tb927.11.3410	null	1	hypothetical protein, conserved
Tb927.8.3150	285.21	153.18	226.911	0.884065	0.354084	2.49677	0.0125331	0.0908904	Tb927.8.3150	TCP-1-gamma	0	T-complex protein 1, gamma subunit, putative
Tb927.8.5640	231.77	121.16	244.887	0.917734	0.367875	2.49469	0.0126066	0.0913563	Tb927.8.5640	SDH6	0	putative succinate dehydrogenase subunit
Tb927.4.1670	63.14	32.49	65.5489	0.988129	0.396442	2.49249	0.0126849	0.091856	Tb927.4.1670	POMP29	0	cytochrome b5-like Heme/Steroid binding domain containing protein, putative
Tb08.27P2.70	1.44	0.49	1.96456	1.4975	0.600997	2.4917	0.0127134	0.0919946	Tb08.27P2.70	null	0	hypothetical protein
Tb927.7.420	12.54	35.4	69.5315	-1.20408	0.483569	-2.48998	0.012775	0.0923726	Tb927.7.420	null	0	hypothetical protein, conserved
Tb927.3.4730	26.01	58.21	49.3903	-0.871576	0.350223	-2.48863	0.0128236	0.0926336	Tb927.3.4730	LRTP	0	leucine-rich repeat-containing protein
Tb927.7.1300	203.68	107.81	200.77	0.872421	0.350588	2.48845	0.01283	0.0926336	Tb927.7.1300	null	0	protein disulfide isomerase, putative
Tb927.9.16010	0.48	6.42	2.45642	-1.47662	0.593656	-2.48734	0.0128704	0.0928573	Tb927.9.16010	null	2	expression site-associated gene 4 (ESAG4, pseudogene), putative
Tb927.10.12000	90.76	50.6	82.3581	0.848451	0.3412	2.48667	0.0128945	0.0929634	Tb927.10.12000	null	0	iron-sulfur cluster assembly protein, putative
Tb927.8.7980	413.46	174.99	332.734	1.11692	0.449724	2.48356	0.0130076	0.0937103	Tb927.8.7980	VP2	14	Pyrophosphate-energized vacuolar membrane proton pump 2, putative
Tb927.11.11870	43.63	97	84.8705	-0.944358	0.380518	-2.48177	0.0130731	0.094044	Tb927.11.11870	null	0	ADP-ribosylglycohydrolase, putative
Tb927.9.2490	97.42	49.61	86.388	0.93265	0.375782	2.48189	0.0130687	0.094044	Tb927.9.2490	NOP66	0	nucleolar protein
Tb927.10.10190	122.06	219.85	151.434	-0.720671	0.2906	-2.47994	0.0131403	0.0944448	Tb927.10.10190	null	0	Leucine-rich repeat domain containing protein
Tb927.5.2720	157.6	102.42	153.899	0.713868	0.287881	2.47974	0.013148	0.0944448	Tb927.5.2720	ZPR1	0	zinc finger protein ZPR1
Tb927.11.8380	56.61	105.94	68.4906	-0.739692	0.298412	-2.47876	0.0131839	0.0945645	Tb927.11.8380	CPR	1	NADPH--cytochrome P450 reductase, putative
Tb927.7.3720	0	2.7	1.34977	-1.47494	0.594972	-2.479	0.0131751	0.0945645	Tb927.7.3720	null	4	hypothetical protein
Tb11.v5.0172.1	95.75	43.18	98.1143	1.02205	0.412368	2.47848	0.0131942	0.0945696	Tb11.v5.0172.1	null	0	hypothetical protein, conserved
Tb927.10.2140	58.6	112.01	92.9815	-0.732499	0.295592	-2.47808	0.0132092	0.0946085	Tb927.10.2140	null	0	mitochondrial processing peptidase alpha subunit (pseudogene), putative
Tb927.5.950	100.08	50.97	97.5885	0.973197	0.392774	2.47775	0.0132212	0.0946255	Tb927.5.950	null	0	monothiol glutaredoxin, putative
Tb927.3.4010	0.12	3.64	0.908982	-1.49577	0.603742	-2.47749	0.0132309	0.094626	Tb927.3.4010	null	0	hypothetical protein
Tb927.8.7510	41.18	83.89	53.7828	-0.901538	0.364029	-2.47656	0.0132656	0.0948055	Tb927.8.7510	null	0	p-nitrophenylphosphatase, putative
Tb927.11.16190	3.34	0.78	2.39846	1.44411	0.583223	2.47608	0.0132832	0.0948622	Tb927.11.16190	null	2	hypothetical protein
Tb927.6.1920	30.12	67.23	50.2125	-1.02807	0.415277	-2.47563	0.0133001	0.0949138	Tb927.6.1920	null	0	hypothetical protein, conserved
Tb927.11.15200	27.92	12.76	30.2745	1.10848	0.447834	2.47519	0.0133164	0.0949612	Tb927.11.15200	null	0	hypothetical protein, conserved
Tb927.2.4990	59.19	119.85	95.9321	-0.800381	0.32373	-2.47237	0.0134219	0.0956443	Tb927.2.4990	null	0	hypothetical protein, conserved
Tb927.11.10780	66.8	35.23	71.0935	0.915323	0.370655	2.46948	0.0135311	0.0960763	Tb927.11.10780	null	0	Voltage-dependent anion channel, putative
Tb927.3.1830	37.39	73.3	57.0009	-0.83086	0.336453	-2.46947	0.0135313	0.0960763	Tb927.3.1830	null	0	hypothetical protein, conserved
Tb927.5.1930	110.59	196.4	153.166	-0.640897	0.259519	-2.46956	0.0135281	0.0960763	Tb927.5.1930	null	1	signal peptidase subunit, putative
Tb927.7.2630	103.32	186.48	149.34	-0.677236	0.274187	-2.46998	0.0135121	0.0960763	Tb927.7.2630	null	0	50S ribosome-binding GTPase, putative
Tb927.9.15530	28.89	101.78	1034.7	-1.24961	0.505815	-2.4705	0.0134926	0.0960763	Tb927.9.15530	BARP	0	BARP protein
Tb11.v5.0388.1	14.75	33.58	23.7049	-1.01075	0.409406	-2.46882	0.013556	0.0961823	Tb11.v5.0388.1	null	0	Ring finger domain/PHD-finger, putative
Tb927.3.3290	27.18	55.09	37.0262	-0.811198	0.328718	-2.46777	0.0135959	0.0963958	Tb927.3.3290	null	0	protein kinase, putative
Tb927.8.1250	75.85	157.43	91.7587	-0.90421	0.36648	-2.46728	0.0136143	0.0964568	Tb927.8.1250	null	0	Sel1 repeat, putative
Tb927.11.12810	91.13	42.95	112.612	0.985673	0.399625	2.46649	0.0136443	0.0965997	Tb927.11.12810	RNR2	1	ribonucleoside-diphosphate reductase small chain
Tb11.v5.0813.1	0.48	8.97	3.84825	-1.50109	0.60897	-2.46497	0.0137026	0.096943	Tb11.v5.0813.1	null	0	expression site-associated gene 3 (ESAG3)-like protein
Tb927.10.2890	644.34	348.15	440.452	0.88852	0.360588	2.46409	0.0137363	0.0971114	Tb927.10.2890	null	0	enolase
Tb927.11.15150	75.18	40.93	68.3136	0.865056	0.351127	2.46365	0.0137529	0.0971587	Tb927.11.15150	null	1	1-acyl-sn-glycerol-3-phosphate acyltransferase, putative
Tb927.5.3100	16.01	43.55	30.8756	-1.04255	0.423373	-2.46249	0.0137976	0.0974049	Tb927.5.3100	null	0	hypothetical protein
Tb927.11.1250	191.33	132.19	183.936	0.59816	0.242992	2.46165	0.01383	0.0975633	Tb927.11.1250	null	0	Mitochondrial SSU ribosomal protein, putative
Tb11.v5.0156.1	9.92	31.33	19.9119	-1.26026	0.512182	-2.46057	0.0138716	0.097691	Tb11.v5.0156.1	null	0	hypothetical protein, conserved
Tb927.11.1550	87.95	47.41	71.1567	0.910424	0.37003	2.46041	0.0138779	0.097691	Tb927.11.1550	XRNF	0	XRN 5'-3' exonuclease N-terminus, putative
Tb927.3.3760	221.82	114.54	214.28	0.918508	0.37324	2.46091	0.0138587	0.097691	Tb927.3.3760	TXN1b	0	tryparedoxin 1b, putative
Tb927.8.2460	116.88	69.94	90.5559	0.744161	0.302638	2.45892	0.0139357	0.0980279	Tb927.8.2460	null	5	hypothetical protein, conserved
Tb927.10.11280	0.36	5.52	2.31314	-1.46611	0.596464	-2.458	0.0139713	0.0981384	Tb927.10.11280	null	0	hypothetical protein
Tb927.6.3650	122.95	77.12	124.227	0.704487	0.286602	2.45807	0.0139687	0.0981384	Tb927.6.3650	ARL3C	0	ADP-ribosylation factor-like protein 3C, putative
Tb927.10.510	79.25	39.45	71.9197	0.984578	0.400784	2.45663	0.0140248	0.0983732	Tb927.10.510	POMP19	0	Present in the outer mitochondrial membrane proteome 19
Tb927.11.5820	250.9	118.86	159.403	1.01999	0.415186	2.45671	0.0140215	0.0983732	Tb927.11.5820	null	6	Inhibitor of apoptosis-promoting Bax1, putative
Tb927.9.3670	57	108.34	89.2418	-0.72351	0.294576	-2.45611	0.0140452	0.0984465	Tb927.9.3670	null	0	Endonuclease/Exonuclease/phosphatase family, putative
Tb927.8.2180	18.93	40.31	26.4209	-1.05555	0.430512	-2.45186	0.0142121	0.0995457	Tb927.8.2180	null	1	hypothetical protein, conserved
Tb927.4.1640	50.82	94.69	95.6776	-0.835322	0.340926	-2.45016	0.0142793	0.099945	Tb927.4.1640	NST3	8	Nucleotide sugar transporter 3
Tb927.9.7410	0	47.79	15.6246	-1.20163	0.490485	-2.44988	0.0142904	0.0999517	Tb927.9.7410	null	0	expression site-associated gene 2 (ESAG2) protein, putative
Tb927.9.10350	72.37	134.17	115.28	-0.713863	0.291428	-2.44954	0.0143041	0.099976	Tb927.9.10350	null	0	Snf7, putative
Tb927.5.780	84.48	159.73	138.145	-0.823722	0.336393	-2.44869	0.0143379	0.100141	Tb927.5.780	null	0	hypothetical protein, conserved
Tb927.4.4250	26.18	50.86	29.0283	-0.888429	0.363348	-2.44512	0.0144805	0.101066	Tb927.4.4250	null	1	UDP-Gal or UDP-GlcNAc-dependent glycosyltransferase, putative
Tb927.4.4110	41.5	78.08	62.3614	-0.728423	0.298077	-2.44374	0.0145358	0.101379	Tb927.4.4110	null	0	hypothetical protein, conserved
Tb927.10.13960	134.64	93.32	124.728	0.56596	0.231663	2.44303	0.0145644	0.101507	Tb927.10.13960	PF20	0	paralyzed flagella protein 20
Tb927.7.6320	24.46	58.9	30.9999	-1.08175	0.44303	-2.44171	0.0146178	0.101807	Tb927.7.6320	null	0	BTB/POZ domain/Regulator of chromosome condensation (RCC1) repeat, putative
Tb927.10.6470	18.36	9.38	13.6539	0.866131	0.354968	2.44002	0.0146863	0.101931	Tb927.10.6470	null	0	hypothetical protein
Tb927.4.5110	88.53	47.25	89.0861	0.866543	0.355047	2.44065	0.014661	0.101931	Tb927.4.5110	kkt8	0	kinetoplastid kinetochore protein 8
Tb927.5.2230	60.06	27.95	48.5408	1.04048	0.426371	2.44033	0.014674	0.101931	Tb927.5.2230	null	0	conserved protein
Tb927.7.5870	70.35	167.13	149.849	-0.988683	0.405052	-2.44088	0.0146515	0.101931	Tb927.7.5870	null	0	hypothetical protein, conserved
Tb927.9.13040.2	14.94	6.73	12.052	1.10307	0.452078	2.44	0.0146873	0.101931	Tb927.9.13040.2	null	0	hypothetical protein, conserved
Tb11.v5.0650.1	673.74	346.66	457.33	0.937868	0.38459	2.43862	0.0147435	0.102249	Tb11.v5.0650.1	null	0	enolase, putative
Tb927.1.2070	0	2.65	0.481083	-1.47159	0.603638	-2.43788	0.0147738	0.102387	Tb927.1.2070	null	0	expression site-associated gene 11 (ESAG11), fragment
Tb11.v5.0653.1	76.63	178.03	84.4092	-0.974507	0.399984	-2.43637	0.0148357	0.102743	Tb11.v5.0653.1	null	0	trypanothione synthetase, putative
Tb927.9.11220	211.17	122.2	169.23	0.830168	0.340915	2.43512	0.0148868	0.103025	Tb927.9.11220	TIM42	1	tRNA import complex component, putative
Tb927.11.7180	139.23	100.68	132.275	0.564662	0.231966	2.43424	0.0149229	0.10313	Tb927.11.7180	null	0	MORN repeat, putative
Tb927.6.3360	37.8	18.5	37.036	0.961254	0.39485	2.43448	0.0149133	0.10313	Tb927.6.3360	null	0	hypothetical protein, conserved
Tb927.2.3090	3.21	19.13	7.405	-1.45925	0.599673	-2.43341	0.0149572	0.103294	Tb927.2.3090	null	6	hypothetical protein, conserved
Tb927.11.14990	116.01	82.9	101.342	0.56082	0.230601	2.43199	0.0150161	0.103628	Tb927.11.14990	null	0	hypothetical protein, conserved
Tb927.10.2500	23.49	55.3	31.0029	-0.987795	0.406444	-2.43033	0.015085	0.10403	Tb927.10.2500	null	1	hypothetical protein, conserved
Tb927.11.10810	14.47	52.49	30.4143	-1.28967	0.530717	-2.43005	0.0150969	0.10404	Tb927.11.10810	PUF11	0	pumillio/PUF RNA binding protein 11
Tb927.9.9950	73.26	118.27	112.208	-0.703499	0.289577	-2.4294	0.0151237	0.104151	Tb927.9.9950	null	0	hypothetical protein, conserved
Tb11.v5.0605.1	126.5	43.51	172.947	1.19207	0.490836	2.42866	0.0151547	0.104292	Tb11.v5.0605.1	null	0	pyruvate kinase 1, putative
Tb927.10.3620	104.78	204.9	169.045	-0.787766	0.324399	-2.42839	0.0151662	0.104298	Tb927.10.3620	null	0	Laminin-like protein, putative
Tb927.4.5100	60.47	37.24	77.5343	0.750144	0.309049	2.42726	0.0152133	0.104403	Tb927.4.5100	null	2	Endoplasmic Reticulum-Golgi Intermediate Compartment (ERGIC)/Endoplasmic reticulum vesicle transporter, putative
Tb927.7.3645	15.5	6.42	13.7025	1.08978	0.448967	2.42731	0.0152112	0.104403	Tb927.7.3645	null	0	hypothetical protein
Tb927.8.4350	14.97	44.04	28.4514	-1.05203	0.4334	-2.42738	0.0152083	0.104403	Tb927.8.4350	null	13	hypothetical protein, conserved
Tb927.8.4800	56.33	118.18	78.9681	-0.951409	0.392052	-2.42674	0.0152352	0.104481	Tb927.8.4800	null	0	hypothetical protein, conserved
Tb927.11.16310	42.74	94.77	74.3675	-0.899771	0.371239	-2.4237	0.0153633	0.105286	Tb927.11.16310	MYO13	0	Unconventional myosin
Tb927.10.12270	6.74	3.25	7.0726	1.18997	0.491172	2.42271	0.0154052	0.105499	Tb927.10.12270	null	0	methyltransferase domain containing protein, putative
Tb11.v5.0844.1	0.36	6.21	2.9838	-1.45028	0.598928	-2.42145	0.0154586	0.105718	Tb11.v5.0844.1	null	0	ATP-dependent DEAH-box RNA helicase, putative
Tb927.10.1600	26.03	78.97	60.8808	-1.14931	0.474598	-2.42164	0.0154505	0.105718	Tb927.10.1600	null	0	hypothetical protein, conserved
Tb927.10.3580	69.49	128.37	110.106	-0.741348	0.306434	-2.41927	0.0155516	0.106183	Tb927.10.3580	null	0	Mitochondrial SSU ribosomal protein, putative
Tb927.11.12710	34.07	121.32	50.6828	-1.27823	0.528356	-2.41926	0.0155522	0.106183	Tb927.11.12710	null	0	variant surface glycoprotein (VSG)-related, putative
Tb927.6.1440	34.73	82.19	56.2461	-0.997591	0.412384	-2.41909	0.0155596	0.106183	Tb927.6.1440	null	0	LSU ribosomal protein, mitochondrial, putative
Tb927.7.550	42.64	89.7	47.1863	-0.876722	0.362455	-2.41885	0.0155697	0.106183	Tb927.7.550	null	0	WD domain, G-beta repeat, putative
Tb927.9.4420	140.27	80.69	138.686	0.83389	0.345004	2.41705	0.015647	0.106636	Tb927.9.4420	null	0	Beat-regulation protein
Tb927.1.5150	0.6	7.28	2.50645	-1.44339	0.597312	-2.41647	0.0156717	0.10673	Tb927.1.5150	null	0	hypothetical protein
Tb927.5.340	150.63	98.72	112.002	0.71653	0.296692	2.41506	0.0157325	0.10707	Tb927.5.340	null	0	expression site-associated gene 5 (ESAG5) protein, putative
Tb11.v5.0449.1	0.12	0	0.0470139	1.40559	0.582269	2.41399	0.0157789	0.107312	Tb11.v5.0449.1	null	0	Variant Surface Glycoprotein, putative
Tb11.v5.0897.1	21.49	44.05	30.6088	-0.962706	0.399052	-2.41248	0.0158442	0.107646	Tb11.v5.0897.1	null	0	hypothetical protein, conserved
Tb927.11.5850	368.05	224.06	436.898	0.74337	0.308151	2.41235	0.0158499	0.107646	Tb927.11.5850	RBP38	0	RNA-binding protein 38, putative
Tb927.10.40	0.6	6.98	2.58664	-1.42375	0.590303	-2.41189	0.01587	0.107708	Tb927.10.40	null	1	hypothetical protein
Tb927.3.780	156.54	91	156.458	0.795509	0.329874	2.41155	0.0158848	0.107734	Tb927.3.780	TbPSA7	0	proteasome alpha 7 subunit
Tb927.4.3150	73.64	125.02	85.7213	-0.695301	0.288517	-2.40991	0.0159564	0.108145	Tb927.4.3150	null	0	hypothetical protein, conserved
Tb11.v5.0181.1	264.16	765.37	375.335	-1.17167	0.486259	-2.40955	0.0159721	0.108177	Tb11.v5.0181.1	null	0	60S ribosomal protein L19, putative
Tb927.11.11050	50.1	28.34	56.2562	0.879559	0.365097	2.40911	0.0159916	0.108235	Tb927.11.11050	null	0	hypothetical protein, conserved
Tb927.4.2710	37.71	72.99	47.8904	-0.782157	0.324707	-2.40881	0.0160047	0.108249	Tb927.4.2710	null	0	ubiquitin-conjugating enzyme E2, putative
Tb11.v5.0367.1	6.79	19.09	9.65925	-1.13951	0.473297	-2.4076	0.0160577	0.108373	Tb11.v5.0367.1	null	1	expression site-associated gene (ESAG) protein, putative
Tb11.v5.0830.1	58.91	28.53	108.247	0.901835	0.374537	2.40787	0.0160461	0.108373	Tb11.v5.0830.1	null	0	receptor-type adenylate cyclase GRESAG 4, putative
Tb927.4.3370	118.21	81.52	91.0386	0.605486	0.251474	2.40775	0.0160514	0.108373	Tb927.4.3370	null	0	hypothetical protein, conserved
Tb927.9.8290	80.42	36.61	71.7323	1.02341	0.425113	2.40739	0.0160671	0.108373	Tb927.9.8290	MRPL30	0	mitochondrial ribosomal protein l30
Tb927.9.12360	122.58	60.81	86.118	0.962486	0.399924	2.40667	0.0160987	0.108512	Tb927.9.12360	RBP35	0	RNA-binding protein, putative
Tb927.2.5330	9.27	25.04	40.5663	-1.0698	0.444693	-2.4057	0.0161414	0.108725	Tb927.2.5330	null	2	hypothetical protein, conserved
Tb927.10.14700	282.27	194.37	303.641	0.618788	0.257254	2.40536	0.0161567	0.108754	Tb927.10.14700	null	0	hypothetical protein, conserved
Tb927.6.2800	61.08	113.06	89.7628	-0.637439	0.265188	-2.40373	0.0162289	0.109165	Tb927.6.2800	null	0	hypothetical protein, conserved
Tb927.10.13560	153.61	89.03	141.135	0.780648	0.324982	2.40213	0.0163	0.109569	Tb927.10.13560	ERG19	0	mevalonate-diphosphate decarboxylase
Tb927.7.3090	98.91	230.37	117.609	-0.984915	0.410162	-2.40128	0.0163377	0.109747	Tb927.7.3090	null	0	Galactose oxidase, central domain containing protein, putative
Tb927.6.3470	27.5	16.23	42.5465	0.862172	0.359146	2.40061	0.0163676	0.109857	Tb927.6.3470	null	0	hypothetical protein, conserved
Tb927.9.15570	6.21	29.65	149.247	-1.27808	0.532443	-2.40042	0.0163763	0.109857	Tb927.9.15570	BARP	0	BARP protein
Tb927.9.14230	70.22	46.95	85.3353	0.690533	0.287706	2.40013	0.0163892	0.109868	Tb927.9.14230	null	1	hypothetical protein, conserved
Tb927.8.4400	159.82	109.65	190.275	0.612146	0.255221	2.39849	0.0164626	0.110285	Tb927.8.4400	pDC1	0	Outer dynein arm docking complex protein 1, putative
Tb927.11.3710	135.56	64.81	138.084	0.985391	0.410908	2.39808	0.0164813	0.110335	Tb927.11.3710	null	0	hypothetical protein, conserved
Tb927.4.4380	476.55	214.89	363.688	1.05685	0.441081	2.39605	0.0165728	0.11082	Tb927.4.4380	VP1	14	Pyrophosphate-energized vacuolar membrane proton pump 1
Tb927.5.3680	60.18	31.52	53.5156	0.888778	0.370947	2.39597	0.0165763	0.11082	Tb927.5.3680	null	2	GPI-GlcNAc transferase complex, PIG-H component, putative
Tb927.8.4520	40.65	83.39	49.7206	-0.886878	0.37031	-2.39496	0.0166222	0.111052	Tb927.8.4520	null	4	hypothetical protein, conserved
Tb927.2.4700	50.76	28.17	74.9003	0.795585	0.332268	2.39441	0.0166471	0.111143	Tb927.2.4700	SDH8	2	succinate dehydrogenase subunit
Tb927.10.3470	70.71	144.69	81.8398	-0.756221	0.315918	-2.39373	0.0166782	0.111275	Tb927.10.3470	null	5	Ankyrin repeats (3 copies), putative
Tb11.v5.0565.1	128.97	80.61	106.723	0.74532	0.31153	2.39245	0.0167362	0.11136	Tb11.v5.0565.1	null	0	mitochondrial intermediate peptidase, putative
Tb927.1.3000	51.39	104.82	75.2431	-0.772055	0.322654	-2.39283	0.0167191	0.11136	Tb927.1.3000	null	0	amidohydrolase, putative
Tb927.10.12160	18.57	41.43	39.3743	-0.939744	0.392764	-2.39264	0.0167275	0.11136	Tb927.10.12160	null	0	hypothetical protein, conserved
Tb927.7.6100	23.96	48.81	25.5313	-0.93478	0.3907	-2.39258	0.0167306	0.11136	Tb927.7.6100	null	1	hypothetical protein
Tb927.6.3520	75.65	131.39	95.4399	-0.605529	0.253144	-2.39203	0.0167553	0.111412	Tb927.6.3520	null	1	Uncharacterised ACR, YagE family COG1723, putative
Tb927.11.1690.2	36.82	17.94	38.4349	0.943701	0.394631	2.39135	0.0167864	0.111543	Tb927.11.1690.2	null	3	Emopamil binding protein, putative
Tb927.11.4240	36.81	78.69	67.0598	-0.972713	0.406918	-2.39044	0.0168282	0.111745	Tb927.11.4240	null	0	hypothetical protein, conserved
Tb927.8.5820	84.99	174.27	103.595	-0.870854	0.364434	-2.38961	0.0168665	0.111924	Tb927.8.5820	null	0	Las1-like, putative
Tb927.6.5210	0.12	0.03	0.16033	1.43873	0.602148	2.38933	0.0168793	0.111933	Tb927.6.5210	null	0	variant surface glycoprotein, frameshift
Tb927.6.5020	66.2	29.47	232.753	0.968828	0.405668	2.38823	0.0169297	0.112192	Tb927.6.5020	CYC7	0	cyclin 7, putative
Tb927.2.4370	135.03	271.61	133.26	-0.829011	0.347176	-2.38787	0.0169463	0.112226	Tb927.2.4370	TRYS	0	trypanothione synthetase
Tb927.10.11780	142.62	77.47	122.946	0.871505	0.365132	2.38682	0.0169948	0.112472	Tb927.10.11780	null	0	hypothetical protein, conserved
Tb11.v5.0819.1	21.25	9.79	16.9923	0.919616	0.385346	2.38647	0.017011	0.112504	Tb11.v5.0819.1	null	0	kinesin, putative
Tb927.7.3920	125.92	74.36	127.446	0.782046	0.327796	2.38577	0.0170433	0.112641	Tb927.7.3920	null	0	hypothetical protein, conserved
Tb927.5.2090	126.93	303.65	148.81	-0.989107	0.414675	-2.38526	0.0170672	0.112724	Tb927.5.2090	null	0	kinesin, putative
Tb927.10.2160	40.34	22.88	46.9633	0.753985	0.316321	2.3836	0.0171441	0.113092	Tb927.10.2160	null	0	hypothetical protein, conserved
Tb927.10.680	34.24	64.48	62.1259	-0.817557	0.342998	-2.38356	0.0171461	0.113092	Tb927.10.680	null	0	Protein of unknown function (DUF971), putative
Tb927.11.11800	65.05	118.03	82.7676	-0.755405	0.316955	-2.38332	0.0171574	0.113092	Tb927.11.11800	TbPIF3	0	DNA repair and recombination helicase protein PIF3
Tb927.3.1530	47.95	116.66	67.9187	-0.905682	0.380086	-2.38283	0.0171799	0.113164	Tb927.3.1530	null	2	CorA-like Mg2+ transporter protein, putative
Tb927.8.3900	23.32	60.59	33.4145	-1.04147	0.437191	-2.38219	0.0172099	0.113233	Tb927.8.3900	null	2	hypothetical protein, conserved
Tb927.8.6670	39.52	99.19	57.21	-1.08004	0.453396	-2.38212	0.0172133	0.113233	Tb927.8.6670	null	0	hypothetical protein, conserved
Tb927.4.1110	35.21	83.41	81.7649	-0.877489	0.368439	-2.38164	0.0172357	0.113304	Tb927.4.1110	null	0	hypothetical protein, conserved
Tb927.11.5770	147.95	282.48	182.287	-0.74635	0.313459	-2.38101	0.0172651	0.113422	Tb927.11.5770	null	0	hypothetical protein, conserved
Tb11.v5.0338.1	9.36	24	14.1379	-1.23106	0.517129	-2.38057	0.0172858	0.113482	Tb11.v5.0338.1	null	1	hypothetical protein, conserved
Tb927.11.16370	70.99	128.89	91.1989	-0.738808	0.31043	-2.37995	0.0173149	0.113522	Tb927.11.16370	null	1	SHQ1 protein, putative
Tb927.7.3910	108.75	195.19	147.721	-0.678558	0.285098	-2.38009	0.0173085	0.113522	Tb927.7.3910	null	0	NADH dehydrogenase (ubiquinone) 1 beta subcomplex subunit, putative
Tb927.10.4260	121.41	262.91	208.55	-0.904274	0.380483	-2.37665	0.0174707	0.114467	Tb927.10.4260	null	10	hypothetical protein, conserved
Tb927.3.2340	57.56	35.74	56.1825	0.722436	0.304149	2.37527	0.0175361	0.114746	Tb927.3.2340	PEX2	0	Peroxisome biogenesis protein 2
Tb927.5.4580	23.38	53.49	36.8382	-0.953073	0.40125	-2.37526	0.0175366	0.114746	Tb927.5.4580	FLA3	2	Flagellum adhesion protein 3
Tb927.11.16060	56.26	100.37	70.2839	-0.73454	0.309476	-2.3735	0.0176204	0.115217	Tb927.11.16060	null	0	zinc finger protein, putative
Tb927.2.5720	0	1.85	0.384069	-1.39698	0.588791	-2.37262	0.0176625	0.115416	Tb927.2.5720	null	0	hypothetical protein
Tb927.5.2450	165.63	262.39	182.385	-0.540236	0.227771	-2.37184	0.0176996	0.115582	Tb927.5.2450	XRNB	0	5'-3' exoribonuclease B, putative (pseudogene)
Tb927.10.8960	51.88	30.17	50.6559	0.848752	0.358313	2.36874	0.0178486	0.116478	Tb927.10.8960	null	0	hypothetical protein, conserved
Tb927.10.12680	371.13	1151.04	554.246	-1.20628	0.50941	-2.368	0.0178844	0.116634	Tb927.10.12680	null	0	60S ribosomal protein L34, putative
Tb927.11.15770	52	95.21	70.0507	-0.693877	0.293138	-2.36707	0.0179297	0.116774	Tb927.11.15770	null	0	hypothetical protein, conserved
Tb927.11.6800	38.28	70.3	49.5209	-0.771625	0.32595	-2.36731	0.0179179	0.116774	Tb927.11.6800	null	0	hypothetical protein, conserved
Tb11.0190	0	384.46	31.5985	-0.528717	0.223459	-2.36606	0.0179784	0.116896	Tb11.0190	null	0	variant surface glycoprotein (VSG, pseudogene), putative
Tb927.10.15420	73.49	138.76	94.9441	-0.736552	0.311314	-2.36595	0.017984	0.116896	Tb927.10.15420	null	0	NADH dehydrogenase [ubiquinone] 1 alpha subcomplex assembly factor 5, putative
Tb927.9.2020	523.13	257.4	547.312	0.947694	0.400529	2.36611	0.0179762	0.116896	Tb927.9.2020	null	0	60S ribosomal protein L38, putative
Tb927.1.2490	652.51	309.83	627.704	0.981834	0.415836	2.36111	0.0182205	0.118199	Tb927.1.2490	null	0	histone H3, putative
Tb927.6.3880	36.09	82.79	55.5441	-0.947918	0.401417	-2.36143	0.0182045	0.118199	Tb927.6.3880	null	0	hypothetical protein, conserved
Tb927.9.7820	78.75	154.82	110.944	-0.771988	0.326952	-2.36117	0.0182175	0.118199	Tb927.9.7820	null	0	hypothetical protein, conserved
Tb927.11.16760	340.84	177.46	266.328	0.90299	0.382503	2.36074	0.0182386	0.118239	Tb927.11.16760	TCP-1-alpha	0	T-complex protein 1, alpha subunit, putative
Tb11.v5.0741.1	48.46	26.2	56.184	0.881211	0.373551	2.35901	0.0183238	0.118623	Tb11.v5.0741.1	null	0	hypothetical protein, conserved
Tb927.5.2190	89.56	60.06	87.0491	0.6918	0.293261	2.35899	0.0183249	0.118623	Tb927.5.2190	null	0	META domain/Domain of unknown function (DUF1935), putative
Tb927.5.4520	83.26	42.09	93.5075	0.931969	0.395103	2.3588	0.0183341	0.118623	Tb927.5.4520	KKIP1	0	Kinetochore interacting protein 1
Tb927.8.7110	4.99	14.51	7.21705	-1.29728	0.550252	-2.35762	0.0183926	0.118923	Tb927.8.7110	NEK12.1	0	Serine/threonine-protein kinase NEK12.1, putative
Tb927.8.3910	55.74	24.85	48.6083	1.04743	0.444445	2.35671	0.0184378	0.119138	Tb927.8.3910	null	0	thymidylate kinase, putative
Tb11.v5.0356.1	106.57	51.43	91.6728	0.950546	0.403862	2.35364	0.0185906	0.120046	Tb11.v5.0356.1	null	0	cytidine triphosphate synthase, putative
Tb927.11.10690	80.05	130.73	113.283	-0.600599	0.255207	-2.35338	0.0186035	0.120051	Tb927.11.10690	null	1	hypothetical protein, conserved
Tb927.10.16560	0	0.02	3.21903	1.42344	0.60501	2.35275	0.0186351	0.120175	Tb927.10.16560	null	0	variant surface glycoprotein (VSG), putative
Tb927.7.1310	178.18	100.51	163.729	0.83533	0.355315	2.35096	0.0187253	0.120599	Tb927.7.1310	null	0	hypothetical protein, conserved
Tb927.8.8000	47.45	105.96	68.8206	-0.911892	0.387874	-2.351	0.018723	0.120599	Tb927.8.8000	null	0	hypothetical protein, conserved
Tb927.10.11310	189.33	106.61	167.657	0.837497	0.356657	2.34819	0.018865	0.120866	Tb927.10.11310	IFT57/55	0	intraflagellar transport protein 57/55
Tb927.10.7120	106.83	69.81	104.788	0.673941	0.286939	2.34872	0.0188379	0.120866	Tb927.10.7120	null	0	hypothetical protein, conserved
Tb927.10.9530	0.12	0.06	0.0799489	1.41572	0.602893	2.34821	0.0188641	0.120866	Tb927.10.9530	null	0	hypothetical protein
Tb927.11.9100	99.79	51.33	90.7093	0.915343	0.389574	2.3496	0.0187936	0.120866	Tb927.11.9100	null	0	Domain of unknown function (DUF4586), putative
Tb927.3.5340	283.54	168.62	236.211	0.763055	0.32488	2.34873	0.0188376	0.120866	Tb927.3.5340	null	0	Hsc70-interacting protein (Hip), putative
Tb927.3.5680	0	1.58	0.249442	-1.37596	0.585694	-2.34929	0.0188093	0.120866	Tb927.3.5680	null	0	variant surface glycoprotein (VSG)-related, putative
Tb927.6.1820	57.26	34.6	75.2502	0.797528	0.339519	2.34899	0.0188244	0.120866	Tb927.6.1820	null	5	dolichyl pyrophosphate phosphatase, putative
Tb927.7.5940	1120.45	2703.93	1170.24	-0.99666	0.424356	-2.34864	0.0188419	0.120866	Tb927.7.5940	PAD2	14	Protein Associated with Differentiation
Tb927.8.7960	20.32	43.96	39.2376	-0.93149	0.39691	-2.34686	0.0189326	0.12122	Tb927.8.7960	null	0	hypothetical protein
Tb927.7.5480	71.68	37.42	92.4981	0.860616	0.366953	2.3453	0.0190118	0.121569	Tb927.7.5480	DHFR-TS	0	dihydrofolate reductase-thymidylate synthase
Tb927.8.7630	88.37	55.01	186.635	0.731827	0.312023	2.34543	0.0190053	0.121569	Tb927.8.7630	AATP1	11	amino acid transporter 1, putative
Tb927.11.9020	53.7	107.42	68.4571	-0.903282	0.385315	-2.34427	0.0190645	0.121827	Tb927.11.9020	null	9	cation transporter, putative
Tb927.11.14290	36.25	79.73	75.7244	-0.814787	0.347632	-2.34382	0.0190872	0.121893	Tb927.11.14290	null	0	vacuolar sorting protein, putative
Tb927.11.14560	256.2	177.82	225.074	0.564287	0.240802	2.34336	0.0191108	0.121964	Tb927.11.14560	CPSF160	0	Cleavage and polyadenylation specificity factor CPSF160, putative
Tb11.v5.0420.1	66.87	25.55	85.4614	1.11391	0.475589	2.34216	0.0191723	0.12212	Tb11.v5.0420.1	null	0	hypothetical protein, conserved
Tb927.11.12440	78.84	47.08	98.5147	0.736485	0.314407	2.34246	0.019157	0.12212	Tb927.11.12440	null	0	Plus-3 domain/Zinc finger, C3HC4 type (RING finger), putative
Tb927.2.3300	0	20.95	6.04284	-1.19385	0.509693	-2.34229	0.0191659	0.12212	Tb927.2.3300	null	1	65 kDa invariant surface glycoprotein
Tb927.11.8185	36.72	17.9	34.9903	0.9711	0.414791	2.34118	0.0192231	0.122364	Tb927.11.8185	null	0	Zinc finger, C3HC4 type (RING finger) containing protein, putative
Tb927.11.7570	89.99	187.12	108.594	-0.85198	0.364077	-2.34011	0.019278	0.122634	Tb927.11.7570	null	0	ATP-grasp domain containing protein, putative
Tb927.11.8970	141.82	60.42	118.513	1.07252	0.458528	2.33906	0.0193324	0.1229	Tb927.11.8970	null	0	ribose 5-phosphate isomerase, putative
Tb927.6.3770	67.64	151.17	117.297	-0.904483	0.38692	-2.33765	0.0194055	0.123286	Tb927.6.3770	null	3	hypothetical protein, conserved
Tb927.10.2440	35.01	86.72	58.0302	-0.961239	0.41138	-2.33662	0.0194589	0.12342	Tb927.10.2440	MCA4	0	Metacaspase-4
Tb927.10.3130	125.98	82.96	133.901	0.642876	0.275088	2.33698	0.01944	0.12342	Tb927.10.3130	null	0	myotubularin-associated protein, putative
Tb927.5.3070	116.82	195.18	158.156	-0.574767	0.246017	-2.3363	0.0194759	0.12342	Tb927.5.3070	null	0	Zinc finger, C3HC4 type (RING finger), putative
Tb927.7.5920	67.84	35.49	58.9994	0.845418	0.361865	2.33628	0.0194768	0.12342	Tb927.7.5920	MST	0	mercaptopyruvate sulfurtransferase, putative
Tb11.v5.0288.1	61.23	34.94	80.1266	0.809124	0.346461	2.3354	0.0195227	0.123445	Tb11.v5.0288.1	null	1	ribonucleoside-diphosphate reductase small chain, putative
Tb927.10.7110	122.37	277.76	136.926	-0.91624	0.392243	-2.3359	0.0194965	0.123445	Tb927.10.7110	INO1	0	Myo-inositol 1-phosphate synthase
Tb927.5.3710	188.09	120.73	182.689	0.700306	0.299886	2.33524	0.0195309	0.123445	Tb927.5.3710	ISCL	2	Inositol phosphosphingolipids phospholipase C
Tb927.8.8300	246.92	118.32	277.814	0.975639	0.417707	2.3357	0.0195067	0.123445	Tb927.8.8300	null	11	amino acid transporter, putative
Tb927.9.2140	89.13	166.48	125.565	-0.796854	0.341589	-2.33279	0.0196593	0.124177	Tb927.9.2140	null	0	calcium/calmodulin-dependent protein kinase, putative
Tb11.v5.0277.1	66.2	44.88	64.2479	0.611496	0.26216	2.33253	0.0196726	0.124181	Tb11.v5.0277.1	null	0	ATP-dependent DEAD/H RNA helicase, putative
Tb927.7.6390	55.61	117.45	81.6987	-0.901221	0.386778	-2.33007	0.0198023	0.124915	Tb927.7.6390	null	0	SUMO-interacting motif-containing protein
Tb927.9.2910	26.03	62.18	52.1736	-1.08528	0.465816	-2.32985	0.0198142	0.124915	Tb927.9.2910	null	0	histone acetyltransferase subunit NuA4, putative
Tb927.11.12820	55.51	28.36	59.9107	0.867432	0.372736	2.3272	0.0199544	0.125718	Tb927.11.12820	RNR2	1	ribonucleoside-diphosphate reductase small chain
Tb927.4.2250	39.88	79.26	56.0737	-0.77402	0.332849	-2.32544	0.0200485	0.126223	Tb927.4.2250	null	0	hypothetical protein, conserved
Tb927.9.12000	73.68	135.78	87.6773	-0.705313	0.303332	-2.32522	0.0200602	0.126223	Tb927.9.12000	null	2	LEM3 (ligand-effect modulator 3) family / CDC50 family, putative
Tb927.10.5930	197.73	134.8	230.004	0.612625	0.263511	2.32486	0.0200797	0.126265	Tb927.10.5930	NEK17-3	0	NEK family Serine/threonine-protein kinase, putative
Tb927.11.510	33.23	9.99	30.5201	1.25039	0.538202	2.32327	0.0201647	0.126719	Tb927.11.510	UBP2	0	RNA-binding protein, UBP2
Tb927.11.16080	155.26	84.44	140.163	0.872803	0.375822	2.32238	0.0202124	0.126856	Tb927.11.16080	null	0	Soluble NSF attachment protein, SNAP, putative
Tb927.8.7620	92.41	51.42	153.979	0.788627	0.339559	2.3225	0.0202059	0.126856	Tb927.8.7620	AATP1	11	amino acid transporter 1, putative
Tb10.v4.0218	2.69	15.88	5.07194	-1.39061	0.598869	-2.32206	0.0202295	0.126882	Tb10.v4.0218	null	0	expression site-associated gene 3 (ESAG3) protein, putative
Tb927.10.13240	96.18	59.19	111.229	0.712237	0.306835	2.32124	0.0202741	0.127081	Tb927.10.13240	null	0	hypothetical protein, conserved
Tb927.9.12320	330.74	218.06	286.479	0.662756	0.285709	2.31969	0.0203578	0.127525	Tb927.9.12320	null	0	cystathione gamma lyase, putative
Tb927.6.950	339.81	225.85	323.631	0.650133	0.28036	2.31892	0.0203993	0.127703	Tb927.6.950	null	0	cysteinyl-tRNA synthetase, putative
Tb11.v5.0500.1	58.46	34.28	61.286	0.7989	0.344757	2.31729	0.0204882	0.128178	Tb11.v5.0500.1	null	0	2-oxoisovalerate dehydrogenase alpha subunit, putative
Tb927.11.15570	47.74	95.25	75.6717	-0.826144	0.356833	-2.31521	0.0206012	0.128804	Tb927.11.15570	null	0	Pentatricopeptide repeat protein (PPR), putative
Tb927.11.11200	53.82	98.06	81.4897	-0.722359	0.312168	-2.31401	0.0206672	0.128807	Tb927.11.11200	null	0	oligomeric golgi complex component 8, putative
Tb927.11.7990	0.6	6.63	3.08019	-1.3568	0.586163	-2.31471	0.0206289	0.128807	Tb927.11.7990	null	0	hypothetical protein
Tb927.4.2490	26.36	58	45.3545	-0.847934	0.366389	-2.3143	0.0206512	0.128807	Tb927.4.2490	null	0	hypothetical protein, conserved
Tb927.7.1080	123.72	83.4	111.273	0.603889	0.260878	2.31483	0.0206221	0.128807	Tb927.7.1080	null	0	hypothetical protein, conserved
Tb927.7.2650	73.56	179.17	119.524	-1.00479	0.434215	-2.31404	0.0206657	0.128807	Tb927.7.2650	null	0	hypothetical protein, conserved
Tb927.5.293b	7.67	24.99	9.91067	-1.25009	0.540322	-2.3136	0.0206898	0.128866	Tb927.5.293b	null	0	hypothetical protein
Tb927.6.1770	153.57	255.09	174.369	-0.601127	0.259872	-2.31317	0.0207135	0.128932	Tb927.6.1770	KIN-G	0	kinesin, putative
Tb927.10.3910	39.6	77.74	69.4301	-0.748279	0.323554	-2.31269	0.0207399	0.128933	Tb927.10.3910	null	6	hypothetical protein, conserved
Tb927.10.8090	100.96	58.98	91.6891	0.777399	0.336123	2.31284	0.0207314	0.128933	Tb927.10.8090	null	0	hypothetical protein, conserved
Tb927.3.3170	135.33	89.78	138.941	0.659115	0.285113	2.31177	0.0207905	0.129133	Tb927.3.3170	null	0	SUMO-interacting motif-containing protein
Tb927.7.1060	105.77	179.71	124.636	-0.627455	0.271434	-2.31163	0.0207983	0.129133	Tb927.7.1060	FYRP	0	ISWI complex protein
Tb927.10.4290	62.39	107.21	86.5763	-0.620492	0.268537	-2.31064	0.0208528	0.129165	Tb927.10.4290	null	0	hypothetical protein, conserved
Tb927.11.10540	256.2	157.96	245.177	0.72407	0.313371	2.31058	0.0208559	0.129165	Tb927.11.10540	null	0	hypothetical protein, conserved
Tb927.11.16990	72.15	126.02	81.2358	-0.669664	0.289816	-2.31065	0.0208521	0.129165	Tb927.11.16990	null	0	50S ribosome-binding GTPase, putative
Tb927.7.5000	271.94	766.14	387.958	-1.13338	0.490486	-2.31073	0.020848	0.129165	Tb927.7.5000	null	0	60S ribosomal protein L19, putative
Tb927.11.17910	0	2.96	1.34247	-1.38509	0.599726	-2.30953	0.0209141	0.129362	Tb927.11.17910	null	0	hypothetical protein
Tb927.9.9960	60.06	110.06	95.1077	-0.715827	0.309941	-2.30956	0.0209128	0.129362	Tb927.9.9960	KAT80	0	katanin P80 subunit, putative
Tb11.v5.0777.1	16.3	6.48	15.4425	1.15678	0.500967	2.30909	0.0209384	0.129431	Tb11.v5.0777.1	null	0	paraflagellar rod protein, putative
Tb927.9.12720	51.79	107.02	68.8227	-0.81552	0.353253	-2.3086	0.0209659	0.12952	Tb927.9.12720	RND	0	Ribonuclease D
Tb927.10.10270	0.36	3.66	1.87338	-1.28695	0.557617	-2.30795	0.021002	0.129662	Tb927.10.10270	null	1	hypothetical protein
Tb927.10.16460	0	0.02	0.27462	1.39133	0.603042	2.30719	0.0210443	0.129841	Tb927.10.16460	null	0	variant surface glycoprotein (VSG, pseudogene), putative
Tb927.11.11740	179.54	91.06	224.884	0.903164	0.391584	2.30644	0.0210862	0.130018	Tb927.11.11740	null	2	membrane-bound acid phosphatase, putative
Tb927.9.17430	0.12	0.06	0.141996	1.39029	0.603652	2.30313	0.0212718	0.131081	Tb927.9.17430	null	0	variant surface glycoprotein (VSG, pseudogene), putative
Tb927.10.7270	40.04	79.68	70.2856	-0.737786	0.320417	-2.30258	0.0213022	0.131186	Tb927.10.7270	null	5	hypothetical protein, conserved
Tb927.10.8880	101.97	58.42	117.757	0.818037	0.355325	2.30222	0.0213228	0.131231	Tb927.10.8880	RIF4	2	RNA interference factor 4
Tb927.10.12370	212.29	136.05	157.945	0.719844	0.312827	2.30109	0.0213864	0.131393	Tb927.10.12370	GCS	0	gamma-glutamylcysteine synthetase
Tb927.8.4770	37.38	18.3	40.2536	0.907658	0.394472	2.30094	0.0213948	0.131393	Tb927.8.4770	TbRAB18	0	small GTP-binding protein Rab18
Tb927.8.5830	97.08	47.05	84.7725	0.92535	0.402153	2.30099	0.0213924	0.131393	Tb927.8.5830	null	0	SMP-30/Gluconolaconase/LRE-like region, putative
Tb927.9.9430	67.78	43.26	68.8159	0.651324	0.283085	2.30081	0.0214026	0.131393	Tb927.9.9430	PEX13.2	3	Peroxisomal membrane protein PEX13.2
Tb927.11.2680	125.37	71.07	149.01	0.758486	0.329804	2.29981	0.0214588	0.131656	Tb927.11.2680	null	0	ATP synthase regulation protein NCA2, putative
Tb927.3.1120	215.89	109	152.946	0.936214	0.407125	2.29957	0.0214723	0.131657	Tb927.3.1120	RTB2	0	GTP-binding nuclear protein rtb2, putative
Tb927.8.7910	53.56	101.64	64.3965	-0.715612	0.311263	-2.29906	0.0215014	0.131693	Tb927.8.7910	null	1	receptor-type adenylate cyclase GRESAG 4, frameshift
Tb927.9.6130	90.96	50.02	85.8289	0.85676	0.372666	2.299	0.0215049	0.131693	Tb927.9.6130	null	0	calmodulin, putative
Tb927.10.14730	83.39	149.51	114.904	-0.74296	0.32336	-2.29763	0.0215831	0.132089	Tb927.10.14730	null	0	chaperone protein DnaJ, putative
Tb11.1690	0.24	2202.76	921.432	-1.03114	0.449328	-2.29485	0.0217419	0.132834	Tb11.1690	null	0	variant surface glycoprotein (VSG, pseudogene), putative
Tb927.10.820	115.03	76.47	121.325	0.634518	0.276505	2.29478	0.0217457	0.132834	Tb927.10.820	null	0	hypothetical protein, conserved
Tb927.11.2690	306.83	667.61	295.25	-0.900384	0.392399	-2.29456	0.0217583	0.132834	Tb927.11.2690	ASCT	0	Succinyl-CoA:3-ketoacid coenzyme A transferase, mitochondrial
Tb927.11.770.2	27.22	10.04	15.0481	1.16217	0.506492	2.29455	0.0217589	0.132834	Tb927.11.770.2	null	0	hypothetical protein, conserved
Tb11.v5.0412.1	44.19	77.75	57.721	-0.754934	0.329164	-2.29349	0.0218199	0.133024	Tb11.v5.0412.1	null	0	hypothetical protein, conserved
Tb927.10.12010	39.21	84.04	65.3911	-0.839674	0.366142	-2.29331	0.0218304	0.133024	Tb927.10.12010	null	0	hypothetical protein, conserved
Tb927.7.5230	212.18	134.55	208.891	0.68651	0.299302	2.29371	0.0218074	0.133024	Tb927.7.5230	null	1	lanosterol synthase
Tb927.5.1430	0.12	37.57	16.5202	-1.20945	0.527587	-2.29242	0.0218814	0.133252	Tb927.5.1430	ISG64	1	64 kDa invariant surface glycoprotein
Tb927.11.5680	116.01	53.93	129.802	0.99392	0.433774	2.29133	0.0219443	0.133552	Tb927.11.5680	LC1	0	dynein light chain 1, axonemal
Tb927.10.14140	176.74	64.74	289.901	1.11744	0.48789	2.29035	0.0220012	0.133816	Tb927.10.14140	PYK1	0	pyruvate kinase 1
Tb927.10.12410	102.56	58.17	116.422	0.79991	0.349306	2.29	0.0220215	0.133856	Tb927.10.12410	null	0	hypothetical protein, conserved
Tb927.4.950	40.36	72.27	65.1402	-0.715025	0.312527	-2.28789	0.0221442	0.134519	Tb927.4.950	null	0	hypothetical protein, conserved
Tb11.v5.0286.1	0	0.02	0.36902	1.37464	0.600926	2.28753	0.0221648	0.134562	Tb11.v5.0286.1	null	0	variant surface protein, atypical (VSG), putative
Tb927.11.13360	152.27	320.19	187.977	-0.852811	0.373076	-2.28589	0.0222606	0.135059	Tb927.11.13360	null	0	AAA ATPase, putative
Tb927.10.11960	48.26	105.99	82.4275	-0.89217	0.390726	-2.28336	0.0224091	0.135793	Tb927.10.11960	null	0	hypothetical protein, conserved
Tb927.7.6090	399.34	263.41	353.061	0.657846	0.288103	2.28337	0.0224087	0.135793	Tb927.7.6090	EIF3A	0	eukaryotic translation initiation factor 3 subunit a
Tb927.7.5580	63.14	33.81	60.774	0.903952	0.396074	2.28228	0.0224727	0.136095	Tb927.7.5580	MOB1B	0	cell cycle associated protein MOB1-B
Tb927.3.1920	130.77	214.37	143.808	-0.624916	0.274191	-2.27913	0.0226596	0.137142	Tb927.3.1920	NOT5	0	General negative regulator of transcription subunit 5
Tb927.9.4300	64.17	116.46	89.1486	-0.744949	0.327018	-2.27801	0.0227262	0.137461	Tb927.9.4300	TbPRP3	0	PRP3, putative
Tb927.2.6350	1.73	5.81	2.90156	-1.2222	0.536903	-2.27639	0.0228224	0.137873	Tb927.2.6350	null	0	variant surface glycoprotein, point mutation
Tb927.9.9620	63.2	121.81	96.4066	-0.801002	0.351839	-2.27661	0.0228092	0.137873	Tb927.9.9620	dmc1	0	meiotic recombination protein DMC1, putative
Tb11.v5.0268.1	50.95	29.22	42.6536	0.813158	0.357375	2.27536	0.0228843	0.138123	Tb11.v5.0268.1	null	0	60S ribosomal protein-like, putative
Tb927.11.130	0	28.17	5.79383	-0.966387	0.424786	-2.275	0.022906	0.138123	Tb927.11.130	null	0	expression site-associated gene (ESAG, pseudogene), putative
Tb927.8.6360	78.29	146.58	126.375	-0.803024	0.352968	-2.27506	0.0229024	0.138123	Tb927.8.6360	null	0	SPRY domain containing protein, putative
Tb927.7.5530	49.24	93.78	74.1591	-0.711037	0.31261	-2.27452	0.0229347	0.138212	Tb927.7.5530	null	0	hypothetical protein, conserved
Tb927.10.7760	28.98	55.12	44.6403	-0.88102	0.387641	-2.27277	0.02304	0.138762	Tb927.10.7760	null	0	hypothetical protein, conserved
Tb11.v5.0265.1	115.15	56.59	103.143	0.952058	0.419205	2.2711	0.0231408	0.139212	Tb11.v5.0265.1	null	0	Thioredoxin-like, putative
Tb927.7.5020	268.95	789.71	391.987	-1.15128	0.506933	-2.27106	0.0231431	0.139212	Tb927.7.5020	null	0	60S ribosomal protein L19, putative
Tb06.3A7.960	76.11	173.42	184.486	-0.885074	0.389796	-2.27061	0.0231706	0.13928	Tb06.3A7.960	null	0	hypothetical protein
Tb08.27P2.90	3.53	1.04	5.61585	1.35165	0.595332	2.27041	0.0231827	0.13928	Tb08.27P2.90	null	0	hypothetical protein
Tb927.11.7540	84.17	46.23	87.4277	0.759431	0.334699	2.269	0.0232683	0.139709	Tb927.11.7540	null	0	electron-transfer-flavoprotein, alpha polypeptide, putative
Tb927.10.13900	44.37	91.69	75.3232	-0.735604	0.324267	-2.26851	0.0232979	0.139802	Tb927.10.13900	NST1	7	Nucleotide sugar transporter 1
Tb05.5K5.240	8.98	28.16	13.1695	-1.139	0.502379	-2.26722	0.0233768	0.140189	Tb05.5K5.240	null	1	expression site-associated gene 3 (ESAG3) protein, putative
Tb927.8.1920	39.1	22.61	45.4124	0.791229	0.349048	2.26682	0.0234014	0.140221	Tb927.8.1920	DOT1A	0	histone-lysine n-methyltransferase
Tb927.8.2700	36.3	78.75	59.1916	-0.8705	0.384044	-2.26667	0.0234106	0.140221	Tb927.8.2700	null	0	hypothetical protein, conserved
Tb927.6.2630	52.81	92.91	69.2418	-0.673739	0.297289	-2.26627	0.0234346	0.14028	Tb927.6.2630	null	0	Hsp33 protein, putative
Tb927.6.140	114.27	53.86	89.811	1.0172	0.449181	2.26457	0.0235388	0.140732	Tb927.6.140	null	0	retrotransposon hot spot protein 5 (RHS5), putative
Tb927.8.4950	147.91	79.94	123.458	0.883637	0.390182	2.26468	0.0235324	0.140732	Tb927.8.4950	KLIF	0	Kinesin Localized to the Ingressing Furrow
Tb927.11.14530	48.75	81.29	71.7607	-0.673454	0.297431	-2.26424	0.0235595	0.140771	Tb927.11.14530	null	0	WLM domain containing protein, putative
Tb927.11.13160	1.08	0.47	0.847861	1.36304	0.602197	2.26344	0.0236084	0.140977	Tb927.11.13160	null	0	hypothetical protein
Tb927.1.4540	26.57	55.75	44.3661	-0.996334	0.440303	-2.26284	0.0236458	0.141115	Tb927.1.4540	CFB1A	0	cyclin-like F-box protein 1A
Tb10.v4.0228	0	0.02	0.0577812	1.34849	0.596174	2.26191	0.0237028	0.141284	Tb10.v4.0228	null	0	variant surface glycoprotein (VSG, pseudogene), putative
Tb927.11.14190	413.63	662.12	583.414	-0.569743	0.251868	-2.26207	0.0236931	0.141284	Tb927.11.14190	null	0	Staphylococcal nuclease homologue/Tudor domain containing protein, putative
Tb927.11.3760	28.9	63	32.6322	-0.944318	0.417596	-2.26132	0.0237396	0.141417	Tb927.11.3760	null	0	hypothetical protein
Tb927.3.4800	78.89	131.38	102.718	-0.661038	0.292358	-2.26105	0.023756	0.141429	Tb927.3.4800	null	0	hypothetical protein, conserved
Tb927.11.2750	71.88	29.7	89.5366	1.05367	0.466275	2.25975	0.0238366	0.141823	Tb927.11.2750	POMP12	0	Present in the outer mitochondrial membrane proteome 12
Tb927.10.6630	219.33	135.67	191.072	0.739716	0.327482	2.2588	0.0238958	0.14209	Tb927.10.6630	DBP2A	0	ATP-dependent RNA helicase DBP2A, putative
Tb927.11.2770	93.83	55.82	101.685	0.772089	0.341928	2.25804	0.0239429	0.142284	Tb927.11.2770	null	0	hypothetical protein, conserved
Tb927.3.4710	55.9	105.11	69.4305	-0.818721	0.362691	-2.25735	0.0239862	0.142455	Tb927.3.4710	FAZ23	0	Flagellum attachment zone protein 23
Tb11.v5.0281.1	217.76	101.07	147.099	1.04044	0.461179	2.25605	0.0240674	0.142765	Tb11.v5.0281.1	null	1	receptor-type adenylate cyclase GRESAG 4, putative
Tb927.11.10620	47.25	21.12	61.684	1.0345	0.458534	2.2561	0.0240646	0.142765	Tb927.11.10620	null	0	hypothetical protein, conserved
Tb927.7.7300	53.04	109.33	72.9826	-0.844659	0.374818	-2.25352	0.0242266	0.143623	Tb927.7.7300	null	0	ATP-dependent DEAD/H RNA helicase, putative
Tb927.10.15330	61.43	33.28	58.1021	0.831679	0.369345	2.25177	0.0243369	0.144017	Tb927.10.15330	null	0	CYTH domain containing protein, putative
Tb927.6.3410	11.18	23.71	14.3062	-1.00313	0.445419	-2.2521	0.0243159	0.144017	Tb927.6.3410	null	0	hypothetical protein, conserved
Tb927.6.3630	136.56	88.76	115.487	0.652068	0.289551	2.252	0.0243224	0.144017	Tb927.6.3630	SPL	0	sphingosine 1-phosphate lyase, putative
Tb11.v5.0364.1	31.38	62.07	42.514	-0.852145	0.378529	-2.2512	0.0243727	0.144142	Tb11.v5.0364.1	null	2	hypothetical protein, conserved
Tb927.8.2750	92.6	141.88	106.618	-0.580654	0.258145	-2.24933	0.0244912	0.144699	Tb927.8.2750	null	0	hypothetical protein, conserved
Tb927.8.8220	50.5	122.73	83.2508	-0.95364	0.423981	-2.24925	0.0244964	0.144699	Tb927.8.8220	null	11	amino acid transporter, putative
Tb11.v5.0739.1	19.3	59.24	23.4725	-1.21794	0.542159	-2.24646	0.0246746	0.145577	Tb11.v5.0739.1	null	0	SUMO-interacting motif-containing protein
Tb927.5.3570	71.53	45.83	74.6625	0.683671	0.304323	2.24653	0.0246698	0.145577	Tb927.5.3570	null	0	hypothetical protein, conserved
Tb927.11.13980	102.52	68.79	102.764	0.580718	0.258622	2.24543	0.0247403	0.145703	Tb927.11.13980	ODA7	0	Outer row dynein-assembly protein 7
Tb927.3.4780	29.58	63.51	42.3918	-1.02124	0.454762	-2.24566	0.0247261	0.145703	Tb927.3.4780	null	0	NAD-dependent glycerol-3-phosphate dehydrogenase N-terminus, putative
Tb927.8.3090	115.2	65.85	102.404	0.830846	0.369955	2.24581	0.0247164	0.145703	Tb927.8.3090	null	0	hypothetical protein, conserved
Tb927.8.1710	69.41	46.65	74.7395	0.707622	0.315255	2.2446	0.0247937	0.14593	Tb927.8.1710	null	0	protein phosphatase 2A, regulatory subunit B, putative
Tb927.8.6760	63.17	32.78	75.277	0.908293	0.404746	2.2441	0.0248257	0.146031	Tb927.8.6760	TCTP2	0	translationally-controlled tumor protein homolog, putative
Tb927.11.13150	89.13	52.79	77.9485	0.826485	0.368543	2.24258	0.0249242	0.146348	Tb927.11.13150	null	0	UEV domain/Zinc finger, C3HC4 type (RING finger), putative
Tb927.5.2750	61.59	39.38	58.069	0.65875	0.293734	2.24268	0.0249175	0.146348	Tb927.5.2750	null	1	Alpha/beta hydrolase family, putative
Tb927.7.1240	86.32	161.63	135.286	-0.73065	0.325743	-2.24303	0.0248951	0.146348	Tb927.7.1240	null	0	Sphingosine kinase
Tb927.4.2660	27.63	14.2	32.5148	0.993216	0.443043	2.24181	0.0249739	0.146465	Tb927.4.2660	null	1	hypothetical protein, conserved
Tb927.9.8330	25.94	56.59	26.8573	-0.979798	0.437046	-2.24186	0.0249702	0.146465	Tb927.9.8330	null	0	hypothetical protein
Tb927.8.3730	21.48	51.11	28.9151	-0.956351	0.426659	-2.24149	0.0249945	0.146498	Tb927.8.3730	null	4	COPI associated protein, putative
Tb927.2.6200	2.21	10.71	5.01568	-1.28376	0.572976	-2.24052	0.0250574	0.14678	Tb927.2.6200	TbNT3	11	adenosine transporter 2, putative
Tb927.11.3260	179.66	313.94	245.48	-0.656291	0.292973	-2.24011	0.0250839	0.146848	Tb927.11.3260	POLID	0	mitochondrial DNA polymerase I protein D, putative
Tb927.11.17340	0.36	3.54	2.01961	-1.25277	0.559377	-2.23959	0.0251175	0.146957	Tb927.11.17340	null	0	expression site-associated gene 3 (ESAG3), frameshifted and degenerate
Tb927.11.16980	84.44	134.99	102.276	-0.580037	0.259129	-2.23841	0.0251944	0.147319	Tb927.11.16980	null	0	chaperone protein DnaJ, putative
Tb927.3.3350	53.38	105.81	83.0803	-0.82064	0.366685	-2.23799	0.0252215	0.14739	Tb927.3.3350	null	0	hypothetical protein, conserved
Tb927.11.2490	81.17	193.09	113.199	-0.982721	0.439267	-2.23719	0.0252742	0.147611	Tb927.11.2490	null	0	Unc104-like kinesin, putative
Tb927.10.8230	194.59	366.1	397.006	-0.764706	0.341899	-2.23664	0.0253096	0.147729	Tb927.10.8230	PDI2	0	protein disulfide isomerase 2
Tb927.6.1730	75.25	143.32	94.0516	-0.802125	0.358778	-2.23571	0.0253707	0.147998	Tb927.6.1730	null	0	hypothetical protein, conserved
Tb927.5.1860	66.72	120.56	112	-0.715758	0.32019	-2.23541	0.0253903	0.148025	Tb927.5.1860	null	0	hypothetical protein, conserved
Tb927.3.4980	187.04	122.87	171.93	0.650512	0.291039	2.23513	0.0254085	0.148043	Tb927.3.4980	null	0	hypothetical protein, conserved, frameshift
Tb927.10.1120	29.54	89.55	60.3623	-1.16574	0.521653	-2.23471	0.0254366	0.148119	Tb927.10.1120	null	0	hypothetical protein, conserved
Tb927.1.4380	126.01	191.94	164.854	-0.488257	0.218617	-2.23339	0.0255232	0.148459	Tb927.1.4380	null	1	Putative integral membrane protein conserved region (DUF2404), putative
Tb927.9.4230	166.34	112.19	126.865	0.623323	0.279096	2.23336	0.0255251	0.148459	Tb927.9.4230	ACS4	0	fatty acyl CoA synthetase 4
Tb927.11.4650.2	87.11	159.26	126.041	-0.793703	0.355516	-2.23254	0.0255793	0.148686	Tb927.11.4650.2	MRPL52	0	Mitochondrial ribosomal protein L52, kinetoplast ribosomal PPR-repeat containing protein 13
Tb927.8.1080	104.54	55.1	90.3052	0.848215	0.380035	2.23194	0.025619	0.148829	Tb927.8.1080	null	0	centrin, putative
Tb11.v5.0573.1	16.99	4.88	14.9696	1.25532	0.562669	2.23101	0.0256808	0.1491	Tb11.v5.0573.1	null	0	RAD50 DNA repair-like protein, putative
Tb927.7.2200	36.63	19.99	39.5568	0.857729	0.384562	2.23041	0.0257205	0.149243	Tb927.7.2200	TIM9	0	mitochondrial import inner membrane translocase subunit tim9
Tb927.5.1760	92.81	209.79	88.5766	-0.925973	0.415242	-2.22996	0.0257501	0.149326	Tb927.5.1760	null	1	Isoprenylcysteine alpha-carbonyl methylesterase, putative
Tb927.4.3390	60.47	101.56	77.0768	-0.614381	0.275665	-2.22872	0.0258322	0.149714	Tb927.4.3390	null	1	tuzin, putative
Tb927.11.12520	30.17	60.69	47.6968	-0.719608	0.322995	-2.22792	0.0258858	0.149937	Tb927.11.12520	null	0	hypothetical protein, conserved
Tb927.10.290	157.13	103.47	168.717	0.69055	0.310081	2.227	0.0259471	0.150203	Tb927.10.290	null	0	proteasome alpha 2 subunit, putative
Tb927.9.1530	144.07	102.79	173.875	0.590905	0.265475	2.22584	0.0260249	0.150565	Tb927.9.1530	null	0	hypothetical protein, conserved
Tb927.6.190	23.68	72.39	86.5115	-1.08735	0.488595	-2.22547	0.0260499	0.150621	Tb927.6.190	null	1	receptor-type adenylate cyclase GRESAG 4, putative
Tb11.0050	0.12	0.07	0.1773	1.3417	0.603366	2.2237	0.026169	0.151221	Tb11.0050	null	0	retrotransposon hot spot protein 1 (RHS1, pseudogene), putative
Tb927.2.1080	194.54	103.35	184.81	0.882829	0.397088	2.22326	0.0261985	0.151302	Tb927.2.1080	null	0	retrotransposon hot spot protein 5 (RHS5), putative
Tb927.10.13710	134.36	248.76	176.032	-0.689771	0.310787	-2.21944	0.0264571	0.152441	Tb927.10.13710	null	0	Activator of Hsp90 ATPase, N-terminal/Activator of Hsp90 ATPase homolog 1-like protein, putative
Tb927.10.15020	21.08	64.52	36.9745	-1.12609	0.507429	-2.21921	0.0264725	0.152441	Tb927.10.15020	YAK	0	CMGC/DYRK protein kinase, putative
Tb927.11.16770	61.51	41.69	99.3422	0.681722	0.307193	2.2192	0.0264731	0.152441	Tb927.11.16770	null	0	glucosamine-6-phosphate isomerase, putative
Tb927.5.4260	88.64	34.82	126.247	1.07046	0.482305	2.21946	0.0264553	0.152441	Tb927.5.4260	null	0	histone H4, putative
Tb927.6.2720	123.36	83.68	118.682	0.663349	0.29884	2.21975	0.0264359	0.152441	Tb927.6.2720	null	0	calcium-binding protein, putative
Tb11.v5.0477.1	78.26	52.4	67.7454	0.642565	0.289676	2.21822	0.02654	0.152521	Tb11.v5.0477.1	null	0	TPR repeat, putative
Tb927.11.11670	67.14	116.44	89.4958	-0.671912	0.302924	-2.21809	0.0265489	0.152521	Tb927.11.11670	rft1	6	dolichyl-lipid chaperone, putative
Tb927.5.4600	3.77	18.14	7.8499	-1.22158	0.550672	-2.21835	0.0265312	0.152521	Tb927.5.4600	null	1	expression site-associated gene 3 (ESAG3) protein, putative
Tb927.6.1750	85.91	135.48	95.642	-0.52655	0.23734	-2.21855	0.0265175	0.152521	Tb927.6.1750	null	0	Rab-GTPase-TBC domain containing protein, putative
Tb927.11.15720	6.92	29.59	16.2757	-1.18266	0.533258	-2.2178	0.0265686	0.152528	Tb927.11.15720	null	2	hypothetical protein
Tb927.4.600	133.37	79.37	116.275	0.763576	0.344323	2.21761	0.0265812	0.152528	Tb927.4.600	null	0	Alpha/beta hydrolase family, putative
Tb927.11.1560	117.48	69.13	86.2575	0.774012	0.349146	2.21687	0.026632	0.152731	Tb927.11.1560	null	0	1,2-Dihydroxy-3-keto-5-methylthiopentene dioxygenase, putative
Tb927.11.17890	1.2	13.98	9.87142	-1.35092	0.609497	-2.21646	0.0266603	0.152804	Tb927.11.17890	null	0	expression site-associated gene 1 (ESAG1) protein, putative
Tb927.3.4550	76.44	120.46	89.3855	-0.612842	0.276613	-2.21552	0.0267241	0.15308	Tb927.3.4550	KRIPP6	0	kinetoplast ribosomal PPR-repeat containing protein 6
Tb927.4.4510	35.23	104.01	49.2794	-1.14613	0.517385	-2.21523	0.0267442	0.153106	Tb927.4.4510	null	0	protein phosphatase 2C, putative
Tb927.11.16530	76.95	122.43	90.7824	-0.647645	0.292614	-2.21331	0.0268762	0.153772	Tb927.11.16530	null	0	hypothetical protein, conserved
Tb927.10.7510	85.55	61.03	81.3147	0.591918	0.267626	2.21174	0.0269848	0.154304	Tb927.10.7510	null	0	chromatin binding protein, putative
Tb927.11.390	50.2	95.68	81.7991	-0.656218	0.296766	-2.21123	0.0270198	0.154414	Tb927.11.390	null	0	SPRY domain containing protein, putative
Tb927.9.6920	191.05	116.85	206.426	0.724765	0.327799	2.21101	0.0270354	0.154414	Tb927.9.6920	null	0	hypothetical protein, conserved
Tb927.6.880	52.7	100.12	80.1527	-0.665728	0.301492	-2.20811	0.0272365	0.155472	Tb927.6.880	null	1	conserved protein
Tb927.10.4450	53.27	31.66	82.5768	0.774839	0.351033	2.20731	0.0272922	0.1557	Tb927.10.4450	null	0	stress-inducible protein STI1-like, putative
Tb927.1.1090	18.47	42.76	45.3145	-0.982048	0.445515	-2.2043	0.0275034	0.156814	Tb927.1.1090	null	0	hypothetical protein, conserved
Tb927.10.5600	55.24	91.72	66.2982	-0.630062	0.285909	-2.20371	0.0275445	0.156957	Tb927.10.5600	null	0	hypothetical protein, conserved
Tb927.3.930	789.52	374.9	591.006	0.994881	0.451808	2.202	0.0276653	0.157555	Tb927.3.930	null	0	dynein heavy chain, putative
Tb927.2.2460	45.08	21.61	45.9413	0.88719	0.403063	2.20112	0.0277276	0.157727	Tb927.2.2460	UBC9	0	ubiquitin-conjugating enzyme E2, putative
Tb927.6.3940	55.04	101.06	93.8685	-0.674908	0.306604	-2.20124	0.0277193	0.157727	Tb927.6.3940	null	3	Autophagy-related protein 27, putative
Tb927.11.2580	89.33	53.46	76.6084	0.766569	0.34842	2.20013	0.0277977	0.158034	Tb927.11.2580	POMP11	6	Present in the outer mitochondrial membrane proteome 11
Tb11.v5.0507.1	55.89	108.97	72.351	-0.746506	0.339403	-2.19946	0.0278449	0.158211	Tb11.v5.0507.1	null	0	hypothetical protein, conserved
Tb927.11.20090	0	0.02	0.224999	1.3236	0.602262	2.19772	0.0279693	0.158826	Tb927.11.20090	null	0	variant surface glycoprotein (VSG, atypical), putative
Tb927.11.2540	96.63	65.16	94.506	0.679972	0.30954	2.19671	0.0280409	0.159141	Tb927.11.2540	null	0	hypothetical protein, conserved
Tb927.8.7460	57.78	98.04	75.1594	-0.682353	0.310664	-2.19644	0.0280608	0.159162	Tb927.8.7460	null	5	zinc transporter, putative
Tb927.7.3150	35.38	68.74	46.4669	-0.783103	0.35672	-2.19529	0.0281429	0.159536	Tb927.7.3150	null	0	CRAL/TRIO domain containing protein, putative
Tb927.3.1240	81.62	52.33	86.8996	0.704057	0.320949	2.19367	0.0282588	0.160101	Tb927.3.1240	null	0	Serine/threonine-protein phosphatase 2A, putative
Tb927.11.6120	46.01	146.76	73.0164	-1.18415	0.540484	-2.1909	0.0284592	0.16105	Tb927.11.6120	null	12	ABC transporter, putative
Tb927.8.7200	114.82	176.83	128.753	-0.49342	0.225191	-2.19112	0.0284432	0.16105	Tb927.8.7200	null	0	Region in Clathrin and VPS, putative
Tb927.8.6170	506.89	323.9	384.032	0.697407	0.31844	2.19007	0.0285191	0.161297	Tb927.8.6170	TK	0	transketolase, putative
Tb927.1.5340	0	0.02	0.062951	1.30374	0.595561	2.1891	0.0285898	0.161511	Tb927.1.5340	null	2	expression site-associated gene 3 (ESAG3), pseudogene
Tb927.6.1090	143.19	101.84	148.854	0.595655	0.272095	2.18915	0.0285862	0.161511	Tb927.6.1090	RPT3	0	proteasome regulatory ATPase subunit 3
Tb927.4.1960	70.76	50.1	86.7476	0.593967	0.271381	2.18869	0.0286195	0.161586	Tb927.4.1960	null	0	hypothetical protein, conserved
Tb11.0360	4.77	17.73	18.7227	-1.07529	0.491638	-2.18716	0.0287311	0.162123	Tb11.0360	null	0	chrXI additional, unordered contigs
Tb927.4.2580	48.38	99.38	61.2895	-0.783878	0.358445	-2.18688	0.0287511	0.162143	Tb927.4.2580	null	0	hypothetical protein, conserved
Tb11.v5.0760.1	23.05	45.25	39.8782	-0.832435	0.381032	-2.18468	0.028912	0.162957	Tb11.v5.0760.1	null	0	RNA polymerase III transcription factor (TF)IIIC subunit, putative
Tb927.10.1750	12.22	28.85	20.8804	-1.09903	0.503169	-2.18422	0.0289459	0.163036	Tb927.10.1750	null	0	hypothetical protein, conserved
Tb927.11.10200	111.71	81.83	113.437	0.582926	0.266902	2.18404	0.0289592	0.163036	Tb927.11.10200	null	0	hypothetical protein, conserved
Tb927.3.3790	47.84	25.67	58.5132	0.842495	0.385871	2.18336	0.0290095	0.163226	Tb927.3.3790	null	0	hypothetical protein, conserved
Tb927.11.14420	34.88	65.87	52.5589	-0.81465	0.373284	-2.18239	0.0290809	0.163457	Tb927.11.14420	null	0	hypothetical protein, conserved
Tb927.8.1780	56.06	145.88	78.948	-1.0698	0.490204	-2.18235	0.0290837	0.163457	Tb927.8.1780	null	0	STE/STE7 protein kinase, putative
Tb927.8.2050	126.05	189.4	141.162	-0.478375	0.219305	-2.18133	0.0291592	0.163694	Tb927.8.2050	null	0	GDP-mannose pyrophosphorylase
Tb927.8.610	111.8	79.08	111.39	0.60933	0.279329	2.18141	0.0291532	0.163694	Tb927.8.610	TZP96.2	0	hypothetical protein, conserved
Tb927.11.3250	808.68	394.57	654.742	0.963668	0.441895	2.18076	0.0292008	0.163834	Tb927.11.3250	null	0	dynein heavy chain, putative
Tb927.11.4750	106.07	278.02	171.226	-1.03128	0.473077	-2.17995	0.0292612	0.164079	Tb927.11.4750	null	0	hypothetical protein
Tb927.2.240	320.94	174.58	316.327	0.856781	0.393169	2.17917	0.0293192	0.164311	Tb927.2.240	null	0	retrotransposon hot spot protein 5 (RHS5), putative
Tb11.v5.0580.1	39.14	21.15	45.3211	0.966987	0.443953	2.17813	0.0293965	0.164387	Tb11.v5.0580.1	null	3	delta-6 fatty acid desaturase, putative
Tb927.10.9190.2	4.29	2.51	5.66514	1.06952	0.490919	2.17861	0.0293603	0.164387	Tb927.10.9190.2	IleRS	0	isoleucyl-tRNA synthetase, putative
Tb927.11.4360	55.72	97.67	81.2378	-0.725119	0.33295	-2.17786	0.0294162	0.164387	Tb927.11.4360	null	0	Protein of unknown function (DUF1014), putative
Tb927.11.7270	70.09	44.87	62.1801	0.702616	0.322606	2.17794	0.0294108	0.164387	Tb927.11.7270	PSB3	0	proteasome beta 3 subunit, putative
Tb927.7.5450	29.84	66.27	37.4754	-0.925528	0.424865	-2.17841	0.0293758	0.164387	Tb927.7.5450	LPN	0	lipin
Tb11.v5.1012.1	45.23	25.34	38.1639	0.784724	0.360481	2.17688	0.0294893	0.164408	Tb11.v5.1012.1	null	0	2-oxoisovalerate dehydrogenase beta subunit, mitochondrial precursor, putative
Tb927.3.4005	0.72	5.33	2.49766	-1.20338	0.552817	-2.17681	0.0294945	0.164408	Tb927.3.4005	null	0	hypothetical protein
Tb927.3.5150	87.63	59.01	92.1841	0.631373	0.290061	2.17669	0.0295036	0.164408	Tb927.3.5150	null	0	exonuclease, putative
Tb927.6.2290	71.62	120.47	95.3614	-0.680962	0.312816	-2.17688	0.0294896	0.164408	Tb927.6.2290	null	0	50S ribosome-binding GTPase, putative
Tb927.7.1630	101.64	64.02	121.506	0.693444	0.318493	2.17727	0.0294607	0.164408	Tb927.7.1630	null	0	hypothetical protein, conserved
Tb927.9.13010	117.44	178.42	125.8	-0.523357	0.240622	-2.17502	0.0296286	0.165011	Tb927.9.13010	null	0	50S ribosome-binding GTPase, putative
Tb927.10.6250	24.34	50.21	39.345	-0.814143	0.374378	-2.17466	0.029656	0.16507	Tb927.10.6250	null	1	hypothetical protein, conserved
Tb927.11.110	0	23.7	3.63219	-0.802249	0.369062	-2.17375	0.0297237	0.165354	Tb927.11.110	null	0	expression site-associated gene 9 (ESAG9) (pseudogene)
Tb927.4.870	315.18	151.06	275.137	0.972437	0.447594	2.17259	0.0298114	0.165748	Tb927.4.870	null	0	dynein heavy chain, putative
Tb927.9.12110	161.37	94.69	156.896	0.771551	0.355337	2.17132	0.0299068	0.166185	Tb927.9.12110	gnD	0	6-phosphogluconate dehydrogenase, decarboxylating
Tb927.10.5020	83.27	53.52	81.6146	0.733873	0.338058	2.17085	0.0299428	0.166291	Tb927.10.5020	eif4e5	0	Eukaryotic translation initiation factor 4E type 5
Tb927.9.4370	84.09	149.18	106.641	-0.708302	0.3264	-2.17004	0.0300036	0.166534	Tb927.9.4370	null	2	GTPase activating protein, putative
Tb10.v4.0124	0	0.02	0.036153	1.28618	0.593368	2.1676	0.0301893	0.16709	Tb10.v4.0124	null	0	variant surface glycoprotein (VSG, pseudogene), putative
Tb11.v5.0542.1	2.69	11.98	7.21713	-1.1723	0.540737	-2.16796	0.0301618	0.16709	Tb11.v5.0542.1	null	0	hypothetical protein, conserved
Tb927.3.1955	16.26	37.34	35.0011	-0.989686	0.456627	-2.16738	0.0302055	0.16709	Tb927.3.1955	null	4	Vacuolar protein sorting-associated protein 55 homolog
Tb927.4.3070	31.27	61.68	42.2201	-0.688408	0.317619	-2.1674	0.0302041	0.16709	Tb927.4.3070	null	0	hypothetical protein, conserved
Tb927.9.7950	0	0.02	0.0686051	1.29176	0.596001	2.16739	0.0302053	0.16709	Tb927.9.7950	null	0	hypothetical protein
Tb927.9.8880	595.85	405.29	636.076	0.613544	0.282995	2.16804	0.0301559	0.16709	Tb927.9.8880	null	0	actin B
Tb927.5.990	46.42	77.27	59.2878	-0.680979	0.314261	-2.16692	0.0302409	0.167192	Tb927.5.990	null	0	hypothetical protein, conserved
Tb927.2.4330	66.61	38.45	69.2011	0.782493	0.361205	2.16634	0.0302851	0.167218	Tb927.2.4330	PFR5	0	paraflagellar rod protein 5, putative
Tb927.2.4610	77.94	43.73	80.1517	0.781501	0.360772	2.16619	0.0302967	0.167218	Tb927.2.4610	null	0	branched-chain amino acid aminotransferase, putative
Tb927.4.1270	203.01	125.2	164.516	0.711668	0.328528	2.16623	0.0302933	0.167218	Tb927.4.1270	null	0	ruvB-like DNA helicase, putative
Tb927.11.9730	467.13	1095.4	621.262	-0.966032	0.446481	-2.16366	0.0304907	0.168195	Tb927.11.9730	null	0	60S ribosomal protein L34, putative
Tb927.4.1600	79.55	50.37	98.3207	0.723986	0.334695	2.16312	0.0305317	0.168326	Tb927.4.1600	null	1	AAA domain containing protein, putative
Tb11.v5.0546.1	23.97	60.31	71.2133	-0.991561	0.458537	-2.16244	0.0305839	0.168425	Tb11.v5.0546.1	null	1	receptor-type adenylate cyclase GRESAG 4, putative
Tb927.3.3490	129.64	72.53	124.343	0.8306	0.384081	2.16257	0.0305744	0.168425	Tb927.3.3490	TDP1	0	High mobility group protein TDP1
Tb927.8.3060	223.92	126.92	175.184	0.817301	0.378064	2.16181	0.0306329	0.168601	Tb927.8.3060	null	0	metallo-peptidase, Clan MF, Family M17
Tb927.3.3780	253.63	137.91	266.899	0.8457	0.391356	2.16095	0.0306994	0.168872	Tb927.3.3780	TXN1a	0	tryparedoxin 1a, putative
Tb927.9.4850	84.93	50.44	86.1318	0.793059	0.367047	2.16065	0.0307227	0.168906	Tb927.9.4850	null	0	leucine-rich repeat protein (LRRP), putative
Tb927.3.4570	60.08	116	100.532	-0.763715	0.353637	-2.1596	0.0308037	0.169257	Tb927.3.4570	GPI1	4	N-acetylglucosamyl transferase component GPI1, putative
Tb927.9.9860	407.85	698.94	522.995	-0.627016	0.290738	-2.15663	0.0310343	0.170429	Tb927.9.9860	GRP170	0	170 kDa glucose-regulated protein, putative
Tb927.10.11730	81.53	138	108.541	-0.667966	0.309788	-2.1562	0.0310679	0.170518	Tb927.10.11730	ZC3H33	0	zinc finger protein family member, putative
Tb11.v5.1020.1	65.62	31.77	56.2583	0.969879	0.449948	2.15554	0.03112	0.170709	Tb11.v5.1020.1	null	0	retrotransposon hot spot (RHS) protein, putative
Tb927.3.4080	215.28	157.64	205.211	0.536627	0.248985	2.15526	0.0311417	0.170733	Tb927.3.4080	PT2	14	Pyruvate transporter, putative
Tb927.11.7900	241.28	148.95	202.626	0.726159	0.337002	2.15476	0.0311805	0.17085	Tb927.11.7900	RBP16	0	mitochondrial RNA binding protein 16
Tb927.10.800	68.97	111.72	91.5542	-0.552697	0.256529	-2.15452	0.0311995	0.170859	Tb927.10.800	null	0	hypothetical protein, conserved
Tb927.10.1200	27.94	64.83	50.5661	-0.812369	0.377261	-2.15333	0.0312925	0.17086	Tb927.10.1200	null	0	Programmed cell death protein 2, C-terminal putative domain containing protein, putative
Tb927.10.12290	101.72	170.26	102.583	-0.619913	0.287781	-2.15411	0.0312312	0.17086	Tb927.10.12290	null	1	UDP-Gal or UDP-GlcNAc-dependent glycosyltransferase, putative
Tb927.10.12880	79.54	148.79	116.828	-0.688758	0.319878	-2.15319	0.0313039	0.17086	Tb927.10.12880	null	0	SET domain containing protein, putative
Tb927.3.4790	214.9	149.62	202.377	0.579757	0.26922	2.15347	0.0312818	0.17086	Tb927.3.4790	null	0	Aminopeptidase M1, putative
Tb927.3.980	77.81	123.58	92.8444	-0.551452	0.256036	-2.15381	0.0312553	0.17086	Tb927.3.980	null	0	hypothetical protein, conserved
Tb927.5.1770	170.95	301.01	171.748	-0.637015	0.295846	-2.1532	0.031303	0.17086	Tb927.5.1770	null	0	RNA pseudouridylate synthase, putative
Tb927.5.3300	144.65	96.75	142.93	0.608797	0.282858	2.15231	0.0313731	0.171144	Tb927.5.3300	null	1	hypothetical protein, conserved
Tb927.10.13430	129.98	52.81	238.166	1.03224	0.479705	2.15182	0.0314116	0.171259	Tb927.10.13430	null	0	citrate synthase, putative
Tb927.10.11190	37.18	66.61	53.2314	-0.735332	0.341904	-2.15069	0.0315003	0.171598	Tb927.10.11190	null	0	tRNA-splicing ligase RtcB, putative
Tb927.11.5220	163.14	118.06	180.135	0.51135	0.237772	2.15059	0.0315088	0.171598	Tb927.11.5220	null	1	chaperone protein DnaJ, putative
Tb927.11.15320	59.24	100.32	61.9827	-0.705482	0.328176	-2.14971	0.0315781	0.171881	Tb927.11.15320	null	0	hypothetical protein
Tb927.11.150	120.74	257.9	111.958	-0.846244	0.39384	-2.1487	0.0316582	0.172221	Tb927.11.150	null	2	receptor-type adenylate cyclase GRESAG 4, putative
Tb927.2.2920	55.66	36.02	49.072	0.673921	0.313868	2.14714	0.0317818	0.172798	Tb927.2.2920	null	6	UAA transporter family, putative
Tb11.v5.0191.1	4.89	19.54	12.6119	-1.14928	0.535387	-2.14664	0.0318221	0.172922	Tb11.v5.0191.1	null	0	ELMO/CED-12 family, putative
Tb927.4.2480	33.4	65.32	49.0551	-0.708274	0.330239	-2.14473	0.0319746	0.173654	Tb927.4.2480	null	0	8-oxoguanine DNA glycosylase, putative
Tb927.11.15220	97.54	65.21	101.586	0.665314	0.310257	2.1444	0.0320012	0.173703	Tb927.11.15220	null	0	hypothetical protein, conserved
Tb927.11.16550	16.74	3.11	7.76466	1.29856	0.605684	2.14395	0.0320366	0.173799	Tb927.11.16550	ZC3H46	0	Zinc finger protein, C3H1 type-like
Tb927.8.2250	69.66	129.22	94.162	-0.657103	0.306633	-2.14296	0.032116	0.174134	Tb927.8.2250	null	0	Fungal tRNA ligase phosphodiesterase domain containing protein, putative
Tb09.v4.0109	8.06	28.58	12.6481	-1.10956	0.517862	-2.14259	0.0321464	0.174203	Tb09.v4.0109	null	0	hypothetical protein
Tb927.7.4590	45.38	87.85	53.16	-0.768164	0.358704	-2.1415	0.0322336	0.17458	Tb927.7.4590	null	0	chaperone protein DnaJ, putative
Tb11.v5.0257.1	39.36	25.88	35.2938	0.703136	0.328415	2.141	0.032274	0.174702	Tb11.v5.0257.1	null	0	hypothetical protein, conserved
Tb927.11.6240	21.23	52.41	25.8406	-1.0952	0.511639	-2.14058	0.0323082	0.174791	Tb927.11.6240	null	0	hypothetical protein, conserved
Tb927.11.6610	74.67	129.15	106.586	-0.614157	0.28697	-2.14014	0.0323432	0.174843	Tb927.11.6610	null	0	hypothetical protein, conserved
Tb927.8.3180	102.42	151.48	113.518	-0.530637	0.247959	-2.14002	0.0323533	0.174843	Tb927.8.3180	TZP128	0	Protein of unknown function (DUF3250), putative
Tb927.2.2430	72.46	40.36	65.063	0.870825	0.406977	2.13974	0.0323759	0.174869	Tb927.2.2430	CK2A2	0	casein kinase II, alpha chain
Tb927.10.11370	17.64	45.45	40.9778	-0.884606	0.413545	-2.13908	0.032429	0.174965	Tb927.10.11370	null	0	hypothetical protein, conserved
Tb927.10.14810	143.61	91.16	173.416	0.702248	0.328294	2.13908	0.0324293	0.174965	Tb927.10.14810	mbf1	0	multiprotein-bridging factor 1, putative
Tb927.11.9405	16.52	35.39	31.8822	-0.94316	0.441244	-2.1375	0.032557	0.175558	Tb927.11.9405	null	0	hypothetical protein
Tb927.8.7270	67.92	105.98	110.924	-0.611064	0.28614	-2.13554	0.0327167	0.176322	Tb927.8.7270	null	1	Endoplasmic Reticulum-Golgi Intermediate Compartment (ERGIC)/Endoplasmic reticulum vesicle transporter, putative
Tb927.6.1850	90.5	59.04	110.644	0.624545	0.292511	2.13511	0.0327516	0.176414	Tb927.6.1850	QSOX	1	quiescin sulfhydryl oxidase
Tb927.9.8060	48.24	101.33	74.4263	-0.882489	0.413409	-2.13466	0.0327885	0.176516	Tb927.9.8060	null	0	WAHD domain of WASH complex, putative
Tb927.4.1290	28.85	14.89	28.4247	0.788174	0.369313	2.13416	0.0328294	0.176627	Tb927.4.1290	null	0	hypothetical protein, conserved
Tb927.7.630	118.59	69.35	117.344	0.741609	0.347525	2.13397	0.032845	0.176627	Tb927.7.630	null	0	hypothetical protein, conserved
Tb927.3.680	149.97	110.26	121.822	0.563416	0.264463	2.13041	0.0331375	0.178103	Tb927.3.680	null	2	cytochrome P450, putative
Tb927.2.5360	16.9	52.4	87.5573	-0.995198	0.467263	-2.12985	0.0331841	0.178177	Tb927.2.5360	null	2	hypothetical protein, conserved
Tb927.8.4870	251.54	185.9	228.569	0.538305	0.252748	2.12981	0.0331876	0.178177	Tb927.8.4870	CMF6	0	Component of motile flagella 6
Tb927.10.1180	58.87	100.44	73.8273	-0.630161	0.296082	-2.12833	0.0333096	0.178735	Tb927.10.1180	null	0	hypothetical protein, conserved
Tb927.11.1130	79.03	198.28	125.532	-1.00107	0.471677	-2.12236	0.0338073	0.181208	Tb927.11.1130	null	0	calpain-like cysteine peptidase, putative
Tb927.7.3520	232.82	121.61	230.722	0.888478	0.418622	2.12239	0.0338051	0.181208	Tb927.7.3520	MPC2	2	Mitochondrial pyruvate carrier 2
Tb927.1.3560	105.83	67.41	94.7866	0.70735	0.333436	2.1214	0.0338883	0.181444	Tb927.1.3560	CEP164C	0	Centrosomal protein of 164 kDa, putative
Tb927.7.2360	184.09	119.96	141.323	0.623608	0.293936	2.12158	0.033873	0.181444	Tb927.7.2360	null	0	N-acetyltransferase, putative
Tb927.10.7380	55.67	93.39	76.704	-0.666156	0.314131	-2.12063	0.0339529	0.181691	Tb927.10.7380	null	0	LSU ribosomal protein, mitochondrial, putative
Tb927.10.9300	91.69	60.92	166.574	0.62569	0.295217	2.11943	0.0340545	0.182136	Tb927.10.9300	null	7	adiponectin receptor protein 1
Tb927.3.860	369.4	187.68	343.899	0.902382	0.42585	2.11901	0.0340893	0.182223	Tb927.3.860	ACP	0	Acyl carrier protein, mitochondrial
Tb927.1.5030	117.33	74.89	102.356	0.703007	0.331932	2.11793	0.0341814	0.182527	Tb927.1.5030	null	0	leucine-rich repeat protein (LRRP), putative
Tb927.6.1690	41.59	91.05	77.8934	-0.794263	0.375023	-2.1179	0.0341833	0.182527	Tb927.6.1690	ATG4.2	0	cysteine peptidase, Clan CA, family C54, putative
Tb927.11.7480.2	0	1.27	0.360007	-1.2363	0.583912	-2.11727	0.0342367	0.182713	Tb927.11.7480.2	null	6	vacuolar type h+ ATPase subunit, putative
Tb927.8.1970	30.54	68.61	66.5175	-0.804258	0.380034	-2.11628	0.0343212	0.183065	Tb927.8.1970	null	0	hypothetical protein, conserved
Tb927.10.300	35.38	76.97	77.5748	-0.787967	0.372395	-2.11595	0.0343494	0.183116	Tb927.10.300	MCUb	2	mitochondrial calcium uniporter, putative
Tb11.v5.0345.1	5.41	18.15	62.9603	-1.07493	0.508563	-2.11365	0.0345448	0.183979	Tb11.v5.0345.1	null	0	BarP protein, putative
Tb927.10.3610	48.38	91.32	67.4587	-0.713271	0.337466	-2.11361	0.0345487	0.183979	Tb927.10.3610	null	0	hypothetical protein, conserved
Tb927.9.8650	44.31	25.74	46.7534	0.811015	0.383864	2.11277	0.0346208	0.184263	Tb927.9.8650	null	0	hypothetical protein, conserved
Tb927.10.6680	115.45	212.25	131.537	-0.665002	0.314834	-2.11223	0.0346664	0.184307	Tb927.10.6680	null	0	member of the NOL1/NOP2/sun family of proteins
Tb927.10.8600	97.23	160.62	122.665	-0.564858	0.267409	-2.11234	0.0346576	0.184307	Tb927.10.8600	null	0	Vps54-like protein, putative
Tb927.11.4320	144.4	109.08	131.117	0.514444	0.243595	2.11188	0.0346967	0.184334	Tb927.11.4320	null	0	Uncharacterized ACR, COG1678, putative
Tb927.4.2060	133.69	72.57	129.235	0.846171	0.400735	2.11155	0.0347254	0.184334	Tb927.4.2060	FAZ8	0	Flagellum attachment zone protein 8
Tb927.8.6620	41.56	70.06	57.1605	-0.615338	0.291419	-2.11152	0.0347277	0.184334	Tb927.8.6620	null	3	hypothetical protein, conserved
Tb927.10.1230	60.34	114.81	101.562	-0.69205	0.32782	-2.11107	0.0347664	0.18444	Tb927.10.1230	ESP23	5	Enriched in surface-labeled proteome protein 23
Tb927.10.940	26.06	50	48.2335	-0.708992	0.336087	-2.10955	0.0348972	0.184835	Tb927.10.940	null	0	hypothetical protein, conserved
Tb927.11.10230	120.57	92.37	131.472	0.509256	0.241382	2.10975	0.0348801	0.184835	Tb927.11.10230	null	0	RNA polymerase-associated protein CDC73, putative
Tb927.5.3630	39.98	78.35	57.5008	-0.744615	0.352921	-2.10987	0.0348699	0.184835	Tb927.5.3630	null	0	hypothetical protein, conserved
Tb927.2.2490	37	101.07	45.5667	-0.990046	0.469462	-2.1089	0.0349536	0.185034	Tb927.2.2490	null	1	hypothetical protein
Tb927.11.13390	36.95	84.83	59.8599	-0.965585	0.457981	-2.10835	0.0350007	0.185084	Tb927.11.13390	null	0	hypothetical protein, conserved
Tb927.11.5450	276.21	174.49	310.511	0.706901	0.335273	2.10844	0.0349932	0.185084	Tb927.11.5450	null	0	malic enzyme
Tb927.10.14760	105.36	229.32	216.082	-0.864989	0.410347	-2.10795	0.0350356	0.185169	Tb927.10.14760	null	0	clathrin light chain, putative
Tb927.11.6460	246.08	141.98	190.308	0.780455	0.370366	2.10725	0.0350958	0.185388	Tb927.11.6460	null	0	hypothetical protein, conserved
Tb927.8.4810	196.14	133.16	166.938	0.603353	0.286464	2.1062	0.0351866	0.185768	Tb927.8.4810	PHB1	0	prohibitin 1
Tb11.v5.0348.1	48.78	25.48	44.8418	0.806929	0.383412	2.1046	0.0353261	0.186305	Tb11.v5.0348.1	null	0	hypothetical protein, conserved
Tb927.5.3110	37.92	26.31	44.6797	0.691512	0.328552	2.10472	0.0353154	0.186305	Tb927.5.3110	MRPL49	0	Mitochondrial ribosomal protein L49
Tb927.11.13180	193.1	128.9	179.71	0.625756	0.297439	2.10382	0.0353946	0.186566	Tb927.11.13180	POMP10	1	Present in the outer mitochondrial membrane proteome 10
Tb927.10.3880	89.89	144.51	109.548	-0.557032	0.264921	-2.10264	0.0354973	0.187007	Tb927.10.3880	null	1	hypothetical protein, conserved
Tb927.10.2210	63.96	121.74	53.2029	-0.798211	0.379716	-2.10213	0.0355422	0.187043	Tb927.10.2210	null	0	Peptidase C19, ubiquitin carboxyl-terminal hydrolase, putative
Tb927.11.9680	63.59	113.04	92.3709	-0.652148	0.310213	-2.10226	0.0355309	0.187043	Tb927.11.9680	null	0	hypothetical protein, conserved
Tb927.7.7460	282	146.25	319.052	0.873155	0.415453	2.1017	0.0355799	0.187141	Tb927.7.7460	null	0	hypothetical protein, conserved
Tb927.2.5300	21.31	46.13	76.9835	-0.786226	0.374296	-2.10055	0.0356808	0.187572	Tb927.2.5300	null	2	hypothetical protein, conserved
Tb11.v5.0162.1	113.61	71.67	108.022	0.708416	0.337607	2.09834	0.0358749	0.188492	Tb11.v5.0162.1	null	0	proteasome beta 6 subunit
Tb927.6.790	99.75	63.92	200.69	0.642291	0.30625	2.09728	0.035969	0.188885	Tb927.6.790	null	1	receptor-type adenylate cyclase GRESAG 4, putative
Tb927.11.12160	46.6	32.44	50.4035	0.653744	0.311754	2.09699	0.0359945	0.188918	Tb927.11.12160	null	1	hypothetical protein, conserved
Tb927.10.15230	90.12	58.04	87.583	0.617669	0.294749	2.09558	0.0361195	0.189386	Tb927.10.15230	null	0	hypothetical protein, conserved
Tb927.11.5170	33.72	65.02	40.9812	-0.827056	0.394672	-2.09555	0.0361222	0.189386	Tb927.11.5170	null	0	ubiquitin activating enzyme, putative
Tb927.8.2810	83.03	142.45	123.783	-0.605037	0.28883	-2.09479	0.0361896	0.189639	Tb927.8.2810	XRNC	0	5'-3' exoribonuclease C
Tb927.3.1680	170.89	112.69	167.593	0.67146	0.320746	2.09343	0.0363108	0.190072	Tb927.3.1680	EIF3F	0	Eukaryotic translation initiation factor 3 subunit F
Tb927.7.6560	49.56	97.48	72.4235	-0.812375	0.388059	-2.09343	0.0363108	0.190072	Tb927.7.6560	null	0	hypothetical protein, conserved
Tb927.5.3690	36.17	25.5	39.0681	0.628884	0.300874	2.09019	0.0366005	0.191486	Tb927.5.3690	null	2	hypothetical protein, conserved
Tb927.8.590	105.34	65.55	84.8654	0.696691	0.333487	2.08911	0.0366979	0.191894	Tb927.8.590	null	0	carnitine O-palmitoyltransferase, putative
Tb927.10.9820	142.69	100.02	120.982	0.580922	0.278122	2.08873	0.0367317	0.191969	Tb927.10.9820	MIP	0	mitochondrial intermediate peptidase
Tb927.9.12440	24.84	50	32.8955	-0.806213	0.386043	-2.0884	0.0367619	0.192024	Tb927.9.12440	null	0	hypothetical protein, conserved
Tb927.10.1615	12.63	27.1	21.5426	-0.885577	0.424151	-2.08788	0.0368086	0.192106	Tb927.10.1615	null	0	hypothetical protein
Tb927.9.7580	118.24	82.72	145.807	0.611554	0.292919	2.08779	0.0368167	0.192106	Tb927.9.7580	null	0	hypothetical protein, conserved
Tb927.5.3620	11.08	24.8	18.071	-1.02429	0.491054	-2.08591	0.0369872	0.192868	Tb927.5.3620	null	0	kinetoplastid-specific dual specificity phosphatase, putative
Tb927.7.3870	55.08	119.56	83.2139	-0.84469	0.404982	-2.08574	0.0370019	0.192868	Tb927.7.3870	null	0	hypothetical protein, conserved
Tb927.11.19710	0	0.02	0.0101599	1.23195	0.591081	2.08423	0.0371393	0.193278	Tb927.11.19710	null	1	variant surface glycoprotein (VSG, pseudogene), putative
Tb927.8.1100	89.48	174.71	107.635	-0.800067	0.383836	-2.0844	0.0371241	0.193278	Tb927.8.1100	null	0	STE/STE11 serine/threonine-protein kinase, putative
Tb927.9.9420	81.85	142.63	119.678	-0.617242	0.296115	-2.08446	0.0371179	0.193278	Tb927.9.9420	null	0	hypothetical protein, conserved
Tb927.11.11530	108.94	184.25	163.463	-0.640775	0.3075	-2.08382	0.0371766	0.19337	Tb927.11.11530	HAT2	0	histone acetyltransferase, putative
Tb927.7.5150	102.59	180.14	120.736	-0.671026	0.322146	-2.08299	0.0372523	0.193661	Tb927.7.5150	null	2	hypothetical protein, conserved
Tb927.1.4580	18.73	43.63	25.6184	-1.05788	0.508081	-2.0821	0.037333	0.193668	Tb927.1.4580	CFB1C	0	cyclin-like F-box protein 1C
Tb927.11.12390	75.15	146.14	111.067	-0.755826	0.362997	-2.08218	0.037326	0.193668	Tb927.11.12390	null	0	hypothetical protein, conserved
Tb927.11.3660	28.56	15.34	32.7828	0.909393	0.436855	2.08168	0.0373717	0.193668	Tb927.11.3660	null	0	dynein light chain Tctex-type, putative
Tb927.5.330	225.76	103.51	157.236	1.01785	0.488924	2.08181	0.0373596	0.193668	Tb927.5.330	null	1	receptor-type adenylate cyclase GRESAG 4, putative
Tb927.8.3330	33.61	62.41	39.313	-0.703686	0.337935	-2.08231	0.037314	0.193668	Tb927.8.3330	MCP18	2	mitochondrial carrier protein
Tb927.9.8950	187.58	305.81	264.649	-0.568397	0.272932	-2.08256	0.0372916	0.193668	Tb927.9.8950	FACE1	5	metallo- peptidase, Clan M- Family M48
Tb927.6.3720	118.32	190.07	143.866	-0.51261	0.246314	-2.08112	0.0374228	0.193831	Tb927.6.3720	null	0	hypothetical protein, conserved
Tb927.9.720	3.5	8.7	2.95475	-1.22163	0.587314	-2.08004	0.0375223	0.194243	Tb927.9.720	null	0	hypothetical protein, conserved
Tb927.10.15010	96.33	164.75	111.939	-0.645317	0.310359	-2.07926	0.0375937	0.194409	Tb927.10.15010	null	0	lipoic acid synthetase, mitochondrial precursor, putative
Tb927.3.2700	49.07	94.42	84.5415	-0.760149	0.365587	-2.07926	0.0375935	0.194409	Tb927.3.2700	null	0	hypothetical protein, conserved
Tb927.10.13410	36.77	15.93	68.5625	0.953868	0.459309	2.07674	0.0378252	0.195503	Tb927.10.13410	null	2	hypothetical protein
Tb927.4.440	81.84	40.86	106.29	0.921278	0.443762	2.07606	0.0378881	0.195726	Tb927.4.440	null	1	NADH:ubiquinone oxidoreductase, ESSS subunit, putative
Tb927.11.6520	31.74	59.34	44.9247	-0.71063	0.342392	-2.07549	0.0379412	0.195794	Tb927.11.6520	null	0	hypothetical protein, conserved
Tb927.3.900	73.59	131.42	102.817	-0.644156	0.310347	-2.0756	0.0379307	0.195794	Tb927.3.900	null	0	PUB domain containing protein, putative
Tb927.11.4840	113.84	73.63	115.804	0.680226	0.328143	2.07296	0.0381762	0.196884	Tb927.11.4840	null	1	hypothetical protein, conserved
Tb927.9.4520	142.49	105.57	116.791	0.492062	0.237392	2.07278	0.0381923	0.196884	Tb927.9.4520	MPPB	0	Mitochondrial-processing peptidase subunit beta
Tb927.10.9550	3.02	6.16	2.98248	-1.22772	0.592417	-2.07239	0.0382294	0.196907	Tb927.10.9550	null	1	hypothetical protein
Tb927.6.2960	94.27	148.46	126.989	-0.56127	0.270871	-2.07209	0.038257	0.196907	Tb927.6.2960	null	0	epsilon-adaptin, putative
Tb927.6.5420	0	0.02	0.0084366	1.22313	0.590245	2.07224	0.0382428	0.196907	Tb927.6.5420	null	0	variant surface glycoprotein, degenerate
Tb927.3.1960	54.09	27.61	39.8346	0.801142	0.386848	2.07095	0.0383637	0.19718	Tb927.3.1960	null	0	hypothetical protein, conserved
Tb927.7.7060	23.61	13.35	26.8647	0.83531	0.403352	2.07092	0.0383663	0.19718	Tb927.7.7060	null	4	Got1/Sft2-like family, putative
Tb927.8.2990	39.3	75.67	66.4669	-0.752549	0.363395	-2.07088	0.03837	0.19718	Tb927.8.2990	null	0	5-formyltetrahydrofolate cyclo-ligase family, putative
Tb11.v5.0790.1	17.66	37.13	27.8709	-0.81957	0.395816	-2.07058	0.0383979	0.197217	Tb11.v5.0790.1	null	0	hypothetical protein, conserved
Tb927.11.500	110.02	46.86	98.6176	1.03236	0.498737	2.06995	0.0384575	0.197217	Tb927.11.500	UBP1	0	RNA-binding protein, UBP1
Tb927.8.5420	108.07	67.1	97.3443	0.722263	0.348872	2.07028	0.0384264	0.197217	Tb927.8.5420	null	1	methyltransferase domain containing protein, putative
Tb927.9.15600	31.17	65.73	293.769	-0.849447	0.410343	-2.07009	0.0384439	0.197217	Tb927.9.15600	BARP	0	BARP protein
Tb927.10.13860	79.04	167.11	99.3002	-0.826606	0.399564	-2.06877	0.0385675	0.197576	Tb927.10.13860	null	0	GPI-anchor transamidase subunit 8 (GPI8)
Tb927.7.5380	0.36	8.04	11.0602	-1.2447	0.601602	-2.06897	0.0385486	0.197576	Tb927.7.5380	DRBD12	0	Double RNA binding domain protein 12
Tb11.v5.0414.1	116.56	65.3	93.881	0.800717	0.387229	2.06781	0.0386578	0.197935	Tb11.v5.0414.1	null	0	ATP-dependent DEAD/H RNA helicase, putative
Tb927.10.11620	45.86	75.75	55.7683	-0.648456	0.313799	-2.06647	0.0387841	0.198479	Tb927.10.11620	null	10	calcium-transporting ATPase, putative
Tb927.7.3180	107.88	172.45	161.458	-0.557331	0.269813	-2.06562	0.0388645	0.198683	Tb927.7.3180	null	0	adaptor complex AP-1 medium subunit, putative
Tb927.8.2070	40.66	112.97	55.3912	-0.992159	0.480306	-2.06568	0.0388588	0.198683	Tb927.8.2070	POMP39-1	0	Present in the outer mitochondrial membrane proteome 39-1
Tb927.11.4250	22.13	47.1	34.3671	-0.858254	0.415543	-2.06538	0.0388872	0.198696	Tb927.11.4250	null	0	hypothetical protein, conserved
Tb927.4.1400	35.23	57.61	37.5614	-0.748128	0.362265	-2.06514	0.0389099	0.198709	Tb927.4.1400	null	0	vacuolar transport protein 4A, putative
Tb927.3.370	0	0.04	0.0439287	1.23807	0.599644	2.06467	0.0389538	0.198798	Tb927.3.370	null	1	variant surface glycoprotein (VSG, atypical), putative
Tb927.7.4250	65.01	35.13	53.2437	0.801723	0.388362	2.06437	0.0389826	0.198798	Tb927.7.4250	null	0	hypothetical protein, conserved
Tb927.8.3410	53.25	130.42	57.0253	-0.984143	0.476741	-2.06431	0.038988	0.198798	Tb927.8.3410	null	0	Inositol hexakisphosphate, putative
Tb11.v5.0182.1	293.63	790.58	402.036	-1.04951	0.5087	-2.06312	0.0391011	0.199085	Tb11.v5.0182.1	null	0	60S ribosomal protein L19, putative
Tb927.4.3450	155.12	83.61	163.662	0.832698	0.403571	2.06332	0.0390819	0.199085	Tb927.4.3450	null	1	Mitochondrial ATP synthase subunit, putative
Tb927.8.2780	0.84	9.41	3.00592	-1.25661	0.609094	-2.06308	0.0391049	0.199085	Tb927.8.2780	RBP10	0	RNA-binding protein RBP10, putative
Tb927.11.1780	32.61	18.06	24.6204	0.783966	0.380106	2.06249	0.0391608	0.199267	Tb927.11.1780	null	0	protein phosphatase 2C, putative
Tb927.11.15730	40.91	98.36	49.5549	-0.984083	0.477314	-2.06171	0.0392354	0.19944	Tb927.11.15730	null	0	cyclic nucleotide-binding domain containing protein, putative
Tb927.9.13430	10.11	28.55	14.8029	-1.04739	0.508012	-2.06175	0.0392318	0.19944	Tb927.9.13430	null	0	ubiquitin carboxyl-terminal hydrolase, putative
Tb927.9.3870	122.63	90.91	108.206	0.496599	0.240958	2.06093	0.0393095	0.199713	Tb927.9.3870	null	0	hypothetical protein, conserved
Tb927.11.17810	0	0.02	0.0102646	1.21573	0.590341	2.05937	0.0394584	0.20016	Tb927.11.17810	null	0	variant surface glycoprotein (VSG), frameshifted and degenerate
Tb927.3.4540	68.04	112.74	78.7164	-0.634824	0.308242	-2.0595	0.0394463	0.20016	Tb927.3.4540	null	0	NOL1/NOP2/sun family, putative
Tb927.8.1440	44.97	25.48	36.5535	0.78235	0.379825	2.05977	0.0394209	0.20016	Tb927.8.1440	null	0	maoC-like dehydratase, putative
Tb927.8.1320	17.41	45.66	44.4786	-0.901746	0.437922	-2.05915	0.0394801	0.200167	Tb927.8.1320	null	1	hypothetical protein, conserved
Tb927.10.1520	36.27	67.58	60.6167	-0.73749	0.358336	-2.0581	0.0395809	0.200574	Tb927.10.1520	RAB21	0	ras-related protein Rab21, putative
Tb927.10.8830	53.55	124.29	65.4553	-0.93922	0.456723	-2.05643	0.0397411	0.201282	Tb927.10.8830	FAZ5	7	Flagellum attachment zone protein 5
Tb927.5.2070	79.39	146.72	100.723	-0.743593	0.361734	-2.05563	0.0398178	0.201445	Tb927.5.2070	null	0	LSU ribosomal protein, mitochondrial, putative
Tb927.7.4730	14.08	33.83	19.9779	-1.04807	0.509946	-2.05525	0.039855	0.201445	Tb927.7.4730	null	0	pumilio/PUF RNA binding protein 5
Tb927.9.12500	45.27	25.55	60.2736	0.778769	0.378917	2.05525	0.0398547	0.201445	Tb927.9.12500	POMP7	0	Present in the outer mitochondrial membrane proteome 7
Tb927.9.9230	51.7	34.82	63.4721	0.66649	0.324202	2.05578	0.0398033	0.201445	Tb927.9.9230	null	0	hypothetical protein, conserved
Tb927.9.14940	2.45	9.23	9.34597	-0.984769	0.479334	-2.05445	0.0399321	0.201731	Tb927.9.14940	null	1	SLACS reverse transcriptase, putative
Tb927.11.10610	108.27	70.09	112.059	0.649	0.315962	2.05404	0.0399717	0.201827	Tb927.11.10610	null	0	hypothetical protein, conserved
Tb927.8.2380	87.59	160.15	129.034	-0.72307	0.352341	-2.05219	0.0401516	0.202632	Tb927.8.2380	ABCG5	9	ABC transporter, putative
Tb11.v5.0701.1	21.56	50.28	22.2979	-0.888286	0.432995	-2.05149	0.0402192	0.202702	Tb11.v5.0701.1	null	0	ubiquitin carboxyl-terminal hydrolase, putative
Tb927.10.8410	109.64	69.39	88.6609	0.674017	0.32851	2.05174	0.0401952	0.202702	Tb927.10.8410	null	0	hypothetical protein, conserved
Tb927.2.4830	101.52	69.27	93.3065	0.590843	0.288018	2.05141	0.0402273	0.202702	Tb927.2.4830	null	1	TFIIF-stimulated CTD phosphatase, putative
Tb927.9.12670	66.22	106.65	90.2993	-0.624839	0.304712	-2.05059	0.0403068	0.202999	Tb927.9.12670	null	0	predicted zinc finger protein
Tb927.9.15890	16.33	54.56	31.9081	-1.01803	0.496513	-2.05035	0.0403302	0.203012	Tb927.9.15890	null	1	expression site-associated gene 5 (ESAG5) protein, putative
Tb927.2.5200	65.92	121.22	81.9736	-0.728775	0.355487	-2.05008	0.0403571	0.203044	Tb927.2.5200	null	0	hypothetical protein, conserved
Tb927.7.830	201.38	370.7	228.773	-0.705961	0.344405	-2.0498	0.0403842	0.203077	Tb927.7.830	null	0	telomerase-associated protein, putative
Tb927.10.15530	126.94	96.62	112.748	0.480341	0.234492	2.04843	0.0405178	0.203644	Tb927.10.15530	null	0	ABC transport system ATP-binding protein, putative
Tb927.7.4420	186.17	97.86	200.597	0.858379	0.419089	2.0482	0.0405402	0.203653	Tb927.7.4420	null	0	proteasome alpha 3 subunit, putative
Tb927.10.3220	5.87	11.76	10.1265	-1.02368	0.500363	-2.04588	0.040768	0.204084	Tb927.10.3220	null	0	nucleolus protein, putative
Tb927.10.4540	36.17	16.62	26.2798	0.869193	0.424871	2.04578	0.0407778	0.204084	Tb927.10.4540	null	0	ARP2/3 complex subunit, putative
Tb927.10.5010	260.64	153.09	227.838	0.77516	0.378746	2.04665	0.0406925	0.204084	Tb927.10.5010	EF-G1	0	Elongation factor G1, mitochondrial, putative
Tb927.11.3320.2	0.24	2.65	1.01082	-1.19417	0.583823	-2.04543	0.0408126	0.204084	Tb927.11.3320.2	TbGTR	1	ras-like small GTPase, putative
Tb927.11.3420	54	102.13	91.9848	-0.73829	0.36094	-2.04547	0.0408088	0.204084	Tb927.11.3420	null	0	leucine-rich repeat protein (LRRP), putative
Tb927.3.1080	214.83	138.75	189.917	0.690086	0.337307	2.04587	0.0407689	0.204084	Tb927.3.1080	POMP23	4	Present in the outer mitochondrial membrane proteome 23
Tb927.3.5090	42.1	85.53	73.3368	-0.742718	0.362856	-2.04687	0.0406711	0.204084	Tb927.3.5090	TXN2	1	tryparedoxin 2, putative
Tb927.7.810	50.83	102.88	54.5795	-0.842332	0.411692	-2.04603	0.0407538	0.204084	Tb927.7.810	null	0	hypothetical protein, conserved
Tb927.8.1520	48.83	88.42	66.123	-0.800936	0.391519	-2.04571	0.0407845	0.204084	Tb927.8.1520	null	1	NUDIX family hydrolase, putative
Tb11.v5.0991.1	44.82	22.26	30.4339	0.857771	0.419647	2.04403	0.0409507	0.20467	Tb11.v5.0991.1	null	0	protein phosphatase 2C, putative
Tb927.1.1220	60.49	33.5	66.6558	0.87806	0.429794	2.04298	0.0410546	0.204877	Tb927.1.1220	null	0	RWD domain-containing protein
Tb927.7.2440	109.12	73.6	136.082	0.612128	0.299593	2.0432	0.0410327	0.204877	Tb927.7.2440	P5CR	0	pyrroline-5-carboxylate reductase, putative
Tb927.9.11960	71.62	139.93	129.805	-0.752397	0.368251	-2.04316	0.0410361	0.204877	Tb927.9.11960	null	0	hypothetical protein, conserved
Tb927.7.2520	59.42	107.08	75.9255	-0.71723	0.351225	-2.04208	0.0411433	0.205216	Tb927.7.2520	null	0	Uncharacterised protein family UPF0066, putative
Tb927.8.1560	126.72	89.34	123.896	0.537264	0.26322	2.04112	0.041239	0.205589	Tb927.8.1560	null	0	hypothetical protein, conserved
Tb11.v5.0564.1	42.76	19.53	28.9992	0.973868	0.477179	2.04088	0.0412624	0.205602	Tb11.v5.0564.1	null	0	protein kinase, putative
Tb927.7.320	53.67	36.01	67.3868	0.630272	0.308863	2.04062	0.041289	0.205625	Tb927.7.320	RBP8	0	RNA-binding protein 8
Tb927.7.900	165.6	125.14	162.517	0.510087	0.250018	2.04021	0.0413298	0.205625	Tb927.7.900	null	1	hypothetical protein, conserved
Tb927.9.5490	125.13	90.91	119.011	0.493648	0.241953	2.04026	0.0413243	0.205625	Tb927.9.5490	null	1	cation transporter, putative
Tb927.10.4900	257.95	199.78	248.113	0.476989	0.234064	2.03785	0.0415646	0.206689	Tb927.10.4900	null	0	TPR-repeat-containing chaperone protein DNAJ, putative
Tb927.9.12480	52.69	26.8	47.4943	0.86414	0.4242	2.03711	0.0416395	0.206957	Tb927.9.12480	null	0	dynein light chain type 1, putative
Tb927.10.12200	29.99	54.07	48.8829	-0.732725	0.359925	-2.03577	0.041773	0.207515	Tb927.10.12200	null	0	hypothetical protein, conserved
Tb927.10.16010	0	5.46	1.47158	-1.1171	0.548928	-2.03506	0.0418446	0.207661	Tb927.10.16010	null	0	hypothetical protein
Tb927.10.7590	50.66	95.95	81.8667	-0.76336	0.375087	-2.03515	0.0418356	0.207661	Tb927.10.7590	null	0	hypothetical protein, conserved
Tb927.8.7330	2.57	12.57	3.63016	-1.23008	0.604707	-2.03418	0.0419336	0.207998	Tb927.8.7330	null	0	hypothetical protein
Tb927.7.1910	201.78	138.81	175.758	0.597651	0.293872	2.03371	0.0419805	0.208126	Tb927.7.1910	GCVP	0	pyridoxal phosphate containing glycine decarboxylase, putative
Tb927.11.1410	100.02	60.43	91.9963	0.776227	0.38194	2.03233	0.0421205	0.208715	Tb927.11.1410	CITFA-3	0	class I transcription factor A, subunit 3
Tb11.v5.0780.1	2.45	11.26	6.6097	-1.16536	0.574083	-2.02995	0.0423615	0.209804	Tb11.v5.0780.1	null	0	ABC transporter, putative
Tb927.10.12360	31.26	66.53	42.181	-0.781724	0.38518	-2.0295	0.0424072	0.209924	Tb927.10.12360	null	0	hypothetical protein, conserved
Tb927.10.5310	18.7	44.5	26.1745	-0.866765	0.427318	-2.02838	0.042521	0.21017	Tb927.10.5310	null	0	SNF1-related protein kinases, putative
Tb927.11.12570	35.97	63.6	57.176	-0.655361	0.32305	-2.02867	0.042492	0.21017	Tb927.11.12570	null	0	kinetoplastid-specific dual specificity phosphatase, putative
Tb927.7.660	48.29	99.03	73.49	-0.758954	0.37413	-2.02858	0.0425009	0.21017	Tb927.7.660	null	0	Cupin-like domain containing protein, putative
Tb927.11.1990	321.74	222.67	256.629	0.603656	0.29766	2.028	0.0425598	0.210256	Tb927.11.1990	null	0	arginyl-tRNA synthetase, putative
Tb09.v4.0016	10.53	40.28	21.835	-1.08359	0.534508	-2.02727	0.0426344	0.210485	Tb09.v4.0016	null	1	expression site- associated gene (ESAG) protein, putative
Tb927.11.1590	32.84	21.04	38.7241	0.633447	0.312484	2.02713	0.0426488	0.210485	Tb927.11.1590	null	0	hypothetical protein, conserved
Tb927.11.17050	0	0.03	0.0662899	1.21033	0.597196	2.02668	0.0426947	0.210606	Tb927.11.17050	null	0	variant surface glycoprotein (VSG), pseudogene
Tb927.4.340	32.01	20.52	27.6726	0.70207	0.34649	2.02623	0.0427411	0.210729	Tb927.4.340	null	0	hypothetical protein, conserved
Tb927.5.920	49.3	87.58	72.2784	-0.743165	0.366927	-2.02538	0.0428286	0.211055	Tb927.5.920	null	0	rhodanese-like domain containing protein, putative
Tb11.v5.0615.1	29.88	9.63	25.1239	1.12755	0.557146	2.02379	0.0429914	0.211645	Tb11.v5.0615.1	null	0	hypothetical protein, conserved
[truncated: 9,205 more rows]

## Sheet: DESeq2 MG D3 vs D7
S3 Table: DESeq2 MG D3 vs D7
Gene ID	MG D3	MG D7	DESeq2 Mean	Log2FC	SE	Wald stats	p-value	p-adj	Gene ID	Gene Name	# TM Domains	Product Description
Tb927.6.790	99.75	381.15	200.69	-1.8762	0.287645	-6.52265	6.90764e-11	6.64377e-07	Tb927.6.790	null	1	receptor-type adenylate cyclase GRESAG 4, putative
Tb927.6.510	5391.33	495.09	963.508	2.67895	0.549621	4.87418	1.09263e-06	0.00525446	Tb927.6.510	GPEET	1	GPEET procyclin
Tb11.v5.0830.1	58.91	188.77	108.247	-1.67459	0.355201	-4.71448	2.42333e-06	0.00776918	Tb11.v5.0830.1	null	0	receptor-type adenylate cyclase GRESAG 4, putative
Tb927.11.15960	63.05	200.9	224.564	-1.57575	0.349017	-4.51483	6.33686e-06	0.015237	Tb927.11.15960	null	11	amino acid transporter, putative
Tb927.6.780	87.07	251.39	140.94	-1.49483	0.358231	-4.1728	3.00879e-05	0.057877	Tb927.6.780	null	1	receptor-type adenylate cyclase GRESAG 4, putative
Tb927.6.3000	44.8	119.03	87.6793	-1.42513	0.34629	-4.11543	3.86462e-05	0.0579463	Tb927.6.3000	null	5	sphingolipid delta 4 desaturase, putative
Tb11.v5.0576.1	32.8	100.61	75.2535	-1.43356	0.352583	-4.06587	4.78538e-05	0.0579463	Tb11.v5.0576.1	null	1	receptor-type adenylate cyclase GRESAG 4, putative
Tb11.v5.0310.1	119.42	39.34	58.7018	1.40092	0.344698	4.0642	4.81982e-05	0.0579463	Tb11.v5.0310.1	null	12	THT1 - hexose transporter, putative
Tb927.10.2610	40.34	110.36	99.01	-1.44432	0.35841	-4.02979	5.58271e-05	0.0596606	Tb927.10.2610	null	0	Domain of unknown function (DUF1935), putative
Tb927.4.4000	28.92	91.87	141.111	-1.59454	0.405046	-3.9367	8.26098e-05	0.0794541	Tb927.4.4000	null	11	amino acid transporter, putative
Tb11.v5.1016.1	44.17	159.1	93.2919	-1.70767	0.438206	-3.89696	9.7409e-05	0.0851709	Tb11.v5.1016.1	null	0	receptor-type adenylate cyclase GRESAG 4 (pseudogene), putative
Tb927.7.5380	0.36	22.19	11.0602	-2.30147	0.596156	-3.86051	0.00011315	0.0906895	Tb927.7.5380	DRBD12	0	Double RNA binding domain protein 12
Tb927.6.760	93.05	296.93	170.396	-1.53404	0.400977	-3.82576	0.000130369	0.0964527	Tb927.6.760	null	1	receptor-type adenylate cyclase GRESAG 4, putative
Tb927.6.800	87.06	230.24	146.385	-1.37635	0.362334	-3.79856	0.000145539	0.099985	Tb927.6.800	null	2	receptor-type adenylate cyclase GRESAG 4, putative
Tb927.6.5020	66.2	188.12	232.753	-1.43239	0.382904	-3.74085	0.000183399	0.117595	Tb927.6.5020	CYC7	0	cyclin 7, putative
Tb927.4.4850	40.26	12.8	25.946	1.42838	0.384788	3.71213	0.000205522	0.123545	Tb927.4.4850	null	11	amino acid transporter, putative
Tb927.7.1700	63.14	22.44	34.7235	1.4383	0.389777	3.69006	0.0002242	0.126844	Tb927.7.1700	null	1	hypothetical protein, conserved
Tb927.4.3990	31.11	100.9	143.118	-1.58124	0.432863	-3.65298	0.000259217	0.138508	Tb927.4.3990	null	11	amino acid transporter, putative
Tb927.9.12980	48.31	100.8	101.475	-1.03511	0.289691	-3.57315	0.000352709	0.178545	Tb927.9.12980	null	5	Alpha/beta hydrolase family, putative
Tb927.10.2020	605.45	203.58	247.514	1.39303	0.398432	3.49629	0.00047178	0.208976	Tb927.10.2020	HK2	0	hexokinase
Tb927.11.5960	602.99	1218.73	1299.65	-0.96642	0.27872	-3.46735	0.000525618	0.208976	Tb927.11.5960	null	2	hypothetical protein, conserved
Tb927.10.2010	684.33	198.16	232.459	1.53631	0.443278	3.46579	0.000528669	0.208976	Tb927.10.2010	HK1	0	hexokinase
Tb927.3.730	69.28	145.39	135.539	-1.01011	0.291961	-3.45975	0.000540678	0.208976	Tb927.3.730	null	0	hypothetical protein, conserved
Tb927.1.4490	25.43	100.54	97.0552	-1.64017	0.474713	-3.45507	0.000550143	0.208976	Tb927.1.4490	null	0	acetyltransferase, putative
Tb927.9.15660	21.03	64.22	39.2702	-1.60871	0.466248	-3.45034	0.000559887	0.208976	Tb927.9.15660	ACP6	2	procyclic-enriched flagellar receptor adenylate cyclase 6
Tb927.11.5950	294.67	601.99	617.166	-1.00105	0.290334	-3.44792	0.000564917	0.208976	Tb927.11.5950	null	2	hypothetical protein, conserved
Tb11.v5.0732.1	483.89	140.67	175.96	1.53028	0.445349	3.43613	0.000590088	0.210202	Tb11.v5.0732.1	null	0	hexokinase, putative
Tb927.11.1480	154.99	459.57	277.265	-1.41569	0.416492	-3.39909	0.000676112	0.232245	Tb927.11.1480	null	1	receptor-type adenylate cyclase GRESAG 4, putative
Tb927.11.5120	42.41	17	30.1839	1.29039	0.385459	3.34768	0.000814909	0.270269	Tb927.11.5120	null	0	TPR repeat/SET domain containing protein, putative
Tb927.10.8490	298.69	146.95	144.407	0.994785	0.298825	3.32899	0.000871621	0.279442	Tb927.10.8490	THT2-	12	glucose transporter, putative
Tb927.9.8720	166.26	386.2	230.387	-1.15446	0.349188	-3.30612	0.000945989	0.293501	Tb927.9.8720	FBPase	0	fructose-1,6-bisphosphatase
Tb927.11.8990	188.73	92.29	85.1506	0.95716	0.29072	3.29237	0.000993459	0.295897	Tb927.11.8990	null	8	cation transporter, putative
Tb927.6.430	89.63	234.99	180.947	-1.27703	0.388596	-3.28627	0.00101524	0.295897	Tb927.6.430	null	1	receptor-type adenylate cyclase GRESAG 4, putative
Tb927.11.7370	58.73	114.42	131.705	-0.958428	0.293322	-3.26749	0.00108505	0.306665	Tb927.11.7370	null	0	haloacid dehalogenase hydrolase, putative
Tb927.10.9220	23.43	101.93	66.4962	-1.72798	0.531188	-3.25305	0.00114171	0.306665	Tb927.10.9220	null	0	hypothetical protein, conserved
Tb927.4.1880	4.34	24.62	14.2471	-1.70989	0.525873	-3.25153	0.00114784	0.306665	Tb927.4.1880	null	0	hypothetical protein, conserved
Tb927.9.6090	185.21	54.37	123.106	1.43719	0.458232	3.13638	0.00171048	0.424449	Tb927.9.6090	null	0	PTP1-interacting protein, 39 kDa
Tb927.8.7630	88.37	173.24	186.635	-0.934432	0.29839	-3.13158	0.00173871	0.424449	Tb927.8.7630	AATP1	11	amino acid transporter 1, putative
Tb927.10.8460	66.61	22.45	41.785	1.29735	0.415051	3.12577	0.00177339	0.424449	Tb927.10.8460	THT1-	12	glucose transporter, putative
Tb11.v5.0309.1	215.02	96.96	115.005	1.06152	0.340113	3.12108	0.00180191	0.424449	Tb11.v5.0309.1	null	12	THT1 - hexose transporter, putative
Tb927.9.15560	14.34	3.36	159.128	1.5451	0.495247	3.11986	0.00180936	0.424449	Tb927.9.15560	BARP	0	BARP protein
Tb927.10.13420	32.16	88.7	80.4657	-1.28774	0.41386	-3.11153	0.00186122	0.42622	Tb927.10.13420	null	2	hypothetical protein
Tb927.4.4010	24.27	73.14	115.194	-1.39436	0.453399	-3.07535	0.00210255	0.470287	Tb927.4.4010	null	11	amino acid transporter, putative
Tb927.3.1840	90.29	202.66	135.092	-1.1362	0.37376	-3.03992	0.00236637	0.517268	Tb927.3.1840	null	4	3-oxo-5-alpha-steroid 4-dehydrogenase, putative
Tb927.10.8500	275.69	141.39	141.098	0.922493	0.305064	3.02394	0.00249507	0.53328	Tb927.10.8500	THT2-	12	glucose transporter, putative
Tb927.8.5460	270.15	111.89	168.033	1.16485	0.389121	2.99353	0.00275767	0.569058	Tb927.8.5460	Tb-44	0	Flagellar calcium-binding 44 kDa protein
Tb927.11.10770	147.65	262.77	268.501	-0.792281	0.265018	-2.98954	0.00279401	0.569058	Tb927.11.10770	null	0	VHS domain containing protein, putative
Tb927.8.2210	43.04	15.91	38.4215	1.18209	0.396068	2.98455	0.00283997	0.569058	Tb927.8.2210	PTR1	0	pteridine reductase 1
Tb927.3.3340	100.19	202.78	130.625	-0.977467	0.329359	-2.96779	0.00299954	0.588766	Tb927.3.3340	PDED	0	3', 5'-cyclic nucleotide phosphodiesterase, putative
Tb927.7.7500	321.01	144.79	187.03	1.05827	0.35798	2.95624	0.0031142	0.594373	Tb927.7.7500	TLP7	0	thymine-7-hydroxylase, putative
Tb927.9.2800	37.35	79.9	74.5647	-1.08262	0.366673	-2.95254	0.0031517	0.594373	Tb927.9.2800	null	0	hypothetical protein, conserved
Tb927.8.7440	61.96	114.61	119.077	-0.787884	0.268649	-2.93276	0.00335965	0.621406	Tb927.8.7440	null	1	lipase, putative
Tb927.8.7710	41.07	87.67	87.0198	-1.17076	0.404099	-2.8972	0.00376505	0.673896	Tb927.8.7710	null	1	hypothetical protein, conserved
Tb927.10.8470	201.13	101.15	114.963	0.95961	0.331396	2.89566	0.00378357	0.673896	Tb927.10.8470	THT1-	12	glucose transporter, putative
Tb927.1.4400	57.6	107.24	107.763	-0.833888	0.288607	-2.88935	0.00386035	0.675071	Tb927.1.4400	null	0	hypothetical protein, conserved
Tb927.7.5990	362.59	190.66	204.485	0.881325	0.306313	2.8772	0.00401216	0.678318	Tb927.7.5990	PAD7	13	protein associated with differentiation 7, putative
Tb927.9.5860	842.58	439.11	556.158	0.877416	0.30502	2.87659	0.00401997	0.678318	Tb927.9.5860	TRYP1	0	tryparedoxin peroxidase
Tb11.v5.0308.1	45.23	15.52	32.5039	1.26943	0.445574	2.84897	0.00438605	0.715884	Tb11.v5.0308.1	null	12	THT1 - hexose transporter, putative
Tb927.11.6680	221.79	507.04	442.709	-1.08992	0.382973	-2.84594	0.00442805	0.715884	Tb927.11.6680	null	10	amino acid permease/transporter, putative
Tb927.11.4700	870.76	348.1	383.697	1.15806	0.407432	2.84233	0.00447856	0.715884	Tb927.11.4700	null	0	prostaglandin f synthase
Tb927.10.5960	4.3	23.14	14.9866	-1.4763	0.521118	-2.83296	0.00461195	0.715884	Tb927.10.5960	null	0	engulfment and cell motility domain 2, putative
Tb927.10.8510	279.57	135.99	142.692	0.974867	0.34414	2.83276	0.00461476	0.715884	Tb927.10.8510	THT2-	12	glucose transporter, putative
Tb927.9.6100	179.9	70.43	125.128	1.16253	0.413078	2.81431	0.00488817	0.746261	Tb927.9.6100	PIP39	0	PTP1-interacting protein, 39 kDa
Tb927.6.770	107.55	213.87	137.053	-0.96267	0.342902	-2.80742	0.00499401	0.748607	Tb927.6.770	null	1	receptor-type adenylate cyclase GRESAG 4, putative
Tb927.6.450	672.73	2541.58	1648.75	-1.49699	0.535856	-2.79365	0.00521174	0.748607	Tb927.6.450	null	1	procyclin PARP A
Tb927.4.1660	76.62	152.05	105.974	-0.942825	0.337533	-2.79328	0.00521758	0.748607	Tb927.4.1660	MCP6	0	mitochondrial carrier protein, putative
Tb927.5.510	91.38	186.22	156.639	-0.898378	0.322244	-2.78788	0.00530548	0.748607	Tb927.5.510	SDH10	1	putative succinate dehydrogenase subunit
Tb927.8.7730	157.23	259.68	170.771	-0.707371	0.254092	-2.78391	0.00537076	0.748607	Tb927.8.7730	DHCS	7	Sphingosine N-acyltransferase, putative
Tb927.7.5970	734.29	390.74	385.354	0.851935	0.306212	2.78218	0.00539954	0.748607	Tb927.7.5970	PAD5	13	protein associated with differentiation 5, putative
Tb927.10.13410	36.77	92.15	68.5625	-1.22347	0.440476	-2.77762	0.00547594	0.748607	Tb927.10.13410	null	2	hypothetical protein
Tb927.1.2110	48.93	146.99	178.304	-1.33529	0.481246	-2.77464	0.00552621	0.748607	Tb927.1.2110	CALP1.2	0	Calpain-like protein 1.2
Tb927.10.8520	311.13	156.27	147.11	0.933002	0.337849	2.7616	0.00575194	0.758288	Tb927.10.8520	THT2-	12	glucose transporter, putative
Tb927.2.4700	50.76	96.35	74.9003	-0.899258	0.325653	-2.7614	0.00575536	0.758288	Tb927.2.4700	SDH8	2	succinate dehydrogenase subunit
Tb927.6.4490	60.94	115.58	130.69	-0.948191	0.346174	-2.73906	0.00616154	0.790052	Tb927.6.4490	null	0	hypothetical protein, conserved
Tb927.5.3100	16.01	46.27	30.8756	-1.15132	0.420879	-2.73551	0.00622845	0.790052	Tb927.5.3100	null	0	hypothetical protein
Tb11.v5.0616.1	35.82	84.13	54.8108	-1.05558	0.385988	-2.73474	0.00624287	0.790052	Tb11.v5.0616.1	null	0	paraflagellar rod protein, putative
Tb927.11.10900	98.1	177.81	165.867	-0.696094	0.255478	-2.72468	0.0064364	0.803964	Tb927.11.10900	CMF9	0	Component of motile flagella 9
Tb927.7.5780	12.1	29.07	49.6061	-1.25989	0.463271	-2.71954	0.0065372	0.806087	Tb927.7.5780	null	1	thioredoxin, putative
Tb927.2.5660	108.08	53.43	81.6342	0.868746	0.321052	2.70594	0.00681114	0.829235	Tb927.2.5660	ADKA	0	adenylate kinase, putative
Tb927.8.1320	17.41	55.88	44.4786	-1.15509	0.429641	-2.6885	0.00717744	0.853835	Tb927.8.1320	null	1	hypothetical protein, conserved
Tb927.2.3460	127.46	246.71	355.781	-0.924693	0.344121	-2.68712	0.00720713	0.853835	Tb927.2.3460	null	1	cysteine peptidase, Clan CA, family C51, putative
Tb927.8.7680	249.93	142.07	280.529	0.693141	0.25827	2.68378	0.00727953	0.853835	Tb927.8.7680	null	10	amino acid transporter, putative
Tb927.10.4890	76.1	143.84	112.117	-0.790113	0.295749	-2.67156	0.0075499	0.869495	Tb927.10.4890	null	0	zinc-finger of a C2HC-type, putative
Tb927.7.3020	383.52	159.96	141.794	1.13015	0.423338	2.66961	0.00759385	0.869495	Tb927.7.3020	null	0	Nitroreductase family, putative
Tb927.5.1850	131.87	230.34	178.819	-0.81538	0.307042	-2.6556	0.00791676	0.895805	Tb927.5.1850	null	0	hypothetical protein, conserved
Tb927.1.275	40.92	12.17	20.2263	1.35811	0.514042	2.64202	0.0082412	0.901854	Tb927.1.275	null	0	expression site-associated gene 4 (ESAG4), pseudogene
Tb927.11.8580	18.11	5.07	17.2589	1.26018	0.477261	2.64044	0.00827976	0.901854	Tb927.11.8580	null	0	DNA polymerase kappa, putative
Tb927.10.3290	65.1	27.56	56.3737	0.894931	0.338954	2.64027	0.008284	0.901854	Tb927.10.3290	null	1	hypothetical protein, conserved
Tb927.8.3550	30.05	76.08	52.3794	-1.12324	0.42583	-2.63777	0.00834529	0.901854	Tb927.8.3550	MPK3	0	mitogen-activated protein kinase 3, putative
Tb927.6.520	4771.11	15773	8689.39	-1.37419	0.522521	-2.62993	0.00854026	0.903898	Tb927.6.520	EP3-2	1	EP3-2 procyclin
Tb927.4.3870	47.73	116.55	162.915	-1.13172	0.43174	-2.62129	0.00875969	0.903898	Tb927.4.3870	null	1	receptor-type adenylate cyclase GRESAG 4, putative
Tb927.9.15600	31.17	11.79	293.769	1.12703	0.430152	2.62007	0.00879123	0.903898	Tb927.9.15600	BARP	0	BARP protein
Tb927.11.3910	102.78	195.06	147.186	-0.86326	0.329936	-2.61645	0.00888493	0.903898	Tb927.11.3910	null	0	hypothetical protein, conserved
Tb927.8.2260	39.87	18.36	35.8933	1.01503	0.387962	2.6163	0.00888877	0.903898	Tb927.8.2260	POMP39-2	0	Present in the outer mitochondrial membrane proteome 39-2
Tb927.2.4470	37.86	67.73	84.3309	-0.797255	0.304901	-2.6148	0.00892808	0.903898	Tb927.2.4470	null	8	hypothetical protein, conserved
Tb11.v5.0517.1	49.5	21.13	38.4905	0.96762	0.371462	2.6049	0.00919014	0.920737	Tb11.v5.0517.1	null	0	hypothetical protein, conserved
Tb927.6.2790	1261.91	631.16	672.896	0.908913	0.350942	2.58992	0.0095997	0.950104	Tb927.6.2790	TDH	0	L-threonine 3-dehydrogenase
Tb927.4.2750	14.63	43.56	27.0608	-1.35523	0.524498	-2.58386	0.00977019	0.950104	Tb927.4.2750	null	0	hypothetical protein, conserved
Tb927.11.1490	7	22.68	13.3445	-1.47659	0.571561	-2.58343	0.00978241	0.950104	Tb927.11.1490	null	0	receptor-type adenylate cyclase GRESAG 4, putative (fragment)
Tb11.v5.0745.1	35.38	65.9	53.9961	-0.894573	0.347178	-2.5767	0.00997485	0.950104	Tb11.v5.0745.1	null	2	hypothetical protein, conserved
Tb927.9.7770	536.33	337.07	341.829	0.64325	0.249649	2.57662	0.00997718	0.950104	Tb927.9.7770	SpSyn	0	spermidine synthase
Tb927.7.1470	236.62	119.92	143.26	0.836768	0.328195	2.54961	0.0107845	1	Tb927.7.1470	null	2	Mitochondrial ATP synthase subunit c-3
Tb927.11.17040	139.65	313.78	246.629	-1.06063	0.416097	-2.549	0.0108031	1	Tb927.11.17040	ACP1	1	procyclic-enriched flagellar receptor adenylate cyclase 1
Tb11.v5.0784.1	10.49	31.14	19.5982	-1.40179	0.553054	-2.53463	0.0112567	1	Tb11.v5.0784.1	null	0	receptor-type adenylate cyclase GRESAG 4, putative
Tb927.3.590	96.38	40.73	71.9038	1.08865	0.430776	2.52717	0.0114985	1	Tb927.3.590	AT-E	11	adenosine transporter, putative
Tb927.10.8530	245.36	130.43	127.362	0.853696	0.337865	2.52674	0.0115128	1	Tb927.10.8530	THT2A	12	glucose transporter 2A
Tb11.v5.0797.1	177.5	81.68	111.832	1.01716	0.40309	2.52342	0.0116219	1	Tb11.v5.0797.1	null	0	flagellar calcium-binding protein
Tb927.8.2050	126.05	77.83	141.162	0.576404	0.228537	2.52215	0.0116641	1	Tb927.8.2050	null	0	GDP-mannose pyrophosphorylase
Tb927.1.1470	7.06	30.05	17.3527	-1.43966	0.571069	-2.52099	0.0117025	1	Tb927.1.1470	null	0	conserved protein, unknown function
Tb927.8.3820	50.18	139.56	93.0158	-1.25173	0.497097	-2.51807	0.0117999	1	Tb927.8.3820	null	0	conserved protein, unknown function
Tb927.11.2250	18.12	67.48	42.7236	-1.36925	0.544214	-2.51601	0.0118692	1	Tb927.11.2250	null	0	conserved protein, unknown function
Tb927.4.4830	34.5	14.68	27.4315	1.04775	0.416587	2.51507	0.0119009	1	Tb927.4.4830	null	11	amino acid transporter, putative
Tb927.5.1970	7.79	20.93	23.0415	-1.12466	0.44735	-2.51404	0.0119356	1	Tb927.5.1970	null	0	hypothetical protein
Tb927.10.7000	44.88	76.5	69.413	-0.693849	0.276737	-2.50725	0.0121674	1	Tb927.10.7000	TZP37	1	hypothetical protein, conserved
Tb927.4.3880	39.35	102.02	137.273	-1.13305	0.45218	-2.50575	0.0122192	1	Tb927.4.3880	null	1	receptor-type adenylate cyclase GRESAG 4, putative
Tb927.10.1120	29.54	89.79	60.3623	-1.25367	0.501018	-2.50225	0.0123407	1	Tb927.10.1120	null	0	hypothetical protein, conserved
Tb927.8.3990	104.49	61.94	92.0526	0.815982	0.326862	2.49641	0.0125458	1	Tb927.8.3990	null	0	hypothetical protein, conserved
Tb927.9.10950	5.59	18.18	12.7149	-1.2959	0.519586	-2.4941	0.0126278	1	Tb927.9.10950	null	0	chaperone protein DnaJ, putative
Tb11.v5.0331.1	234.46	119.78	123.135	0.904992	0.3631	2.49241	0.0126881	1	Tb11.v5.0331.1	null	12	THT1 - hexose transporter, putative
Tb927.9.9370	21.36	80.26	49.5664	-1.43041	0.577196	-2.47821	0.0132043	1	Tb927.9.9370	null	0	PSP1 C-terminal conserved region, putative
Tb927.11.2460	31.44	11.35	27.4599	1.08713	0.43869	2.47812	0.0132078	1	Tb927.11.2460	null	1	hypothetical protein, conserved
Tb927.7.2980	385.88	153.79	142.659	1.13955	0.460707	2.47349	0.01338	1	Tb927.7.2980	null	0	Nitroreductase family, putative
Tb927.4.2590	13.18	27.45	23.1944	-1.09236	0.445319	-2.45298	0.0141677	1	Tb927.4.2590	null	0	hypothetical protein, conserved
Tb927.4.3750	43	92.48	99.5253	-1.00738	0.411012	-2.45097	0.014247	1	Tb927.4.3750	null	2	receptor-type adenylate cyclase GRESAG 4, putative
Tb927.11.12280	104.94	164.98	185.788	-0.621649	0.25418	-2.44571	0.0144569	1	Tb927.11.12280	null	0	hypothetical protein, conserved
Tb927.5.650	18.1	47.35	47.6529	-1.07301	0.440892	-2.43373	0.0149441	1	Tb927.5.650	null	2	receptor-type adenylate cyclase GRESAG 4, putative
Tb927.6.2740	701.49	431.5	523.343	0.664167	0.274145	2.42269	0.0154062	1	Tb927.6.2740	pdxK	0	pyridoxal kinase
Tb927.11.4760	46.09	87.8	67.3946	-0.833123	0.344354	-2.41938	0.015547	1	Tb927.11.4760	null	0	hypothetical protein
Tb927.3.3960	19.47	45.48	42.1172	-1.12899	0.467022	-2.41742	0.015631	1	Tb927.3.3960	DRBD6A	0	Double RNA binding domain protein 6A
Tb927.4.4870	47.44	27.45	47.7836	0.792779	0.328535	2.41307	0.0158188	1	Tb927.4.4870	null	11	amino acid transporter, putative
Tb11.0290	80.13	28.37	70.046	1.11995	0.464291	2.41217	0.0158577	1	Tb11.0290	RPS14	0	chrXI additional, unordered contigs
Tb927.5.2500	32.3	71.43	54.6882	-1.00366	0.416446	-2.41006	0.0159498	1	Tb927.5.2500	null	0	hypothetical protein, conserved
Tb11.v5.0330.1	63.18	27.8	64.6126	0.986743	0.409701	2.40845	0.0160206	1	Tb11.v5.0330.1	null	12	THT1 - hexose transporter, putative
Tb927.9.12500	45.27	84.2	60.2736	-0.881574	0.368004	-2.39556	0.016595	1	Tb927.9.12500	POMP7	0	Present in the outer mitochondrial membrane proteome 7
Tb927.2.3440	61.47	111.97	111.489	-0.755358	0.315347	-2.39532	0.0166059	1	Tb927.2.3440	null	1	cysteine peptidase, Clan CA, family C51, putative
Tb927.9.7000	123.44	60.98	109.94	0.951384	0.398217	2.38911	0.0168892	1	Tb927.9.7000	null	0	methyltransferase domain containing protein, putative
Tb11.v5.0307.1	22.51	7.91	21.6217	1.12143	0.472902	2.37137	0.0177224	1	Tb11.v5.0307.1	null	12	THT1 - hexose transporter, putative
Tb927.10.12440	111.46	57.37	89.3208	0.720119	0.304911	2.36173	0.0181897	1	Tb927.10.12440	null	0	kinesin, putative
Tb927.6.2890	69.43	36.77	66.4288	0.911499	0.386172	2.36034	0.018258	1	Tb927.6.2890	null	1	single strand-specific nuclease, putative
Tb927.10.13430	129.98	302.73	238.166	-1.06239	0.451604	-2.35249	0.0186481	1	Tb927.10.13430	null	0	citrate synthase, putative
Tb927.11.14220	2.61	14.38	5.74423	-1.41929	0.605617	-2.34355	0.0191011	1	Tb927.11.14220	null	0	hypothetical protein, conserved
Tb927.8.5050	17.19	44.86	39.2181	-1.07888	0.461668	-2.33691	0.0194436	1	Tb927.8.5050	null	0	OTU-like cysteine protease, putative
Tb927.2.2880	57.65	101.75	82.5308	-0.784045	0.33572	-2.33541	0.019522	1	Tb927.2.2880	null	0	TPR repeat/Tetratricopeptide repeat, putative
Tb927.8.8000	47.45	20.93	68.8206	0.925586	0.397199	2.33029	0.0197911	1	Tb927.8.8000	null	0	hypothetical protein, conserved
Tb927.8.6360	78.29	135.37	126.375	-0.787747	0.33815	-2.32958	0.0198282	1	Tb927.8.6360	null	0	SPRY domain containing protein, putative
Tb927.6.480	742.65	2457.22	1712.62	-1.28868	0.553946	-2.32636	0.0199992	1	Tb927.6.480	null	1	surface protein EP3-2 procyclin precursor
Tb927.9.7980	96.63	249.59	164.868	-1.12841	0.485932	-2.32216	0.0202241	1	Tb927.9.7980	null	0	hypothetical protein, conserved
Tb927.3.4270	121.31	248.2	178.95	-0.913906	0.396487	-2.30501	0.0211661	1	Tb927.3.4270	null	0	hypothetical protein, conserved
Tb927.5.1640	106.18	194.75	172.377	-0.811459	0.352209	-2.30392	0.0212274	1	Tb927.5.1640	null	0	hypothetical protein, conserved
Tb927.2.5980	136.47	237.89	229.796	-0.793723	0.344697	-2.30267	0.0212975	1	Tb927.2.5980	null	0	chaperone protein ClpB1, putative
Tb927.10.7330	717.53	343.66	660.967	0.929671	0.403799	2.30231	0.0213175	1	Tb927.10.7330	null	0	40S ribosomal protein S24E, putative
Tb927.1.3010	88.42	44.41	66.3229	0.795105	0.346549	2.29435	0.0217705	1	Tb927.1.3010	PAMC4	0	mRNA processing protein, putative
Tb11.v5.0344.1	41.78	14.35	1079.86	1.09011	0.475305	2.2935	0.0218195	1	Tb11.v5.0344.1	null	0	BarP protein, putative
Tb927.1.2230	219.04	472.75	274.048	-0.987464	0.431732	-2.28722	0.0221832	1	Tb927.1.2230	SMP1-1	0	small myristoylated protein 1-1
Tb927.8.7640	276.05	479.96	299.043	-0.766951	0.335515	-2.28589	0.0222607	1	Tb927.8.7640	AATP1	11	amino acid transporter 1, putative
Tb927.11.3850	122.47	219.89	179.49	-0.794793	0.348297	-2.28194	0.0224926	1	Tb927.11.3850	null	0	AMP deaminase, putative
Tb927.11.5420	69.55	39.57	61.3204	0.772722	0.3401	2.27204	0.0230839	1	Tb927.11.5420	null	0	hypothetical protein, conserved
Tb927.10.2430	37.07	88.56	90.7611	-1.06365	0.468713	-2.2693	0.0232503	1	Tb927.10.2430	null	1	receptor-type adenylate cyclase GRESAG 4, putative
Tb927.5.610	24.82	50.35	77.7208	-0.875872	0.386337	-2.26712	0.0233829	1	Tb927.5.610	null	2	acidic phosphatase, putative
Tb927.7.2990	78.59	48.86	66.1435	0.696998	0.308566	2.25883	0.0238941	1	Tb927.7.2990	null	0	LSU ribosomal protein, mitochondrial, putative
Tb927.9.11600	773.07	397.38	335.183	0.860769	0.381166	2.25825	0.02393	1	Tb927.9.11600	gim5B	1	glycosomal membrane protein
Tb927.2.910	86.54	32.55	36.932	1.1474	0.508205	2.25775	0.0239612	1	Tb927.2.910	null	0	expression site-associated gene 4 (ESAG4), degenerate
Tb11.v5.0601.1	209.11	123.04	185.805	0.683399	0.302743	2.25735	0.0239859	1	Tb11.v5.0601.1	null	1	major surface protease gp63, putative
Tb927.10.8450	103.65	56	57.4695	0.83081	0.36818	2.25653	0.0240373	1	Tb927.10.8450	THT1E	12	glucose transporter 1E
Tb927.8.2340	28.87	61.57	52.8898	-0.925978	0.410587	-2.25525	0.0241175	1	Tb927.8.2340	null	0	hypothetical protein, conserved
Tb927.1.1270	12.36	38.77	26.799	-1.09268	0.48462	-2.2547	0.024152	1	Tb927.1.1270	null	0	homocysteine S-methyltransferase, putative
Tb10.v4.0247	74.02	42.55	56.9544	0.739276	0.328262	2.25209	0.0243166	1	Tb10.v4.0247	null	0	s-adenosyl-L-methionine-c-24-delta-sterol-methyl transferase a, putative
Tb927.7.6920	39.79	76.6	88.8615	-0.933037	0.414584	-2.25054	0.0244148	1	Tb927.7.6920	null	1	hypothetical protein, conserved
Tb927.1.3030	213	132.86	177.527	0.584612	0.260274	2.24614	0.0246953	1	Tb927.1.3030	KREL2	0	KREL2
Tb927.4.3860	40.16	80.78	99.0546	-0.965048	0.429873	-2.24496	0.0247705	1	Tb927.4.3860	null	1	receptor-type adenylate cyclase GRESAG 4, putative
Tb927.10.13740	137.03	72.57	102.882	0.854849	0.380922	2.24416	0.0248223	1	Tb927.10.13740	null	3	synaptotagmin, putative
Tb927.2.3720	13.19	45.09	24.7239	-1.16187	0.518785	-2.2396	0.0251167	1	Tb927.2.3720	null	0	ubiquitin-conjugating enzyme, putative
Tb927.5.1700	70.18	133.14	94.1323	-0.852203	0.38115	-2.23587	0.0253603	1	Tb927.5.1700	null	0	replication Factor A 28 kDa subunit, putative
Tb927.5.2325	22.4	59.24	51.3956	-1.00525	0.449737	-2.2352	0.0254045	1	Tb927.5.2325	null	0	hypothetical protein
Tb927.8.1670	43.46	86.88	63.605	-0.837605	0.375299	-2.23184	0.0256257	1	Tb927.8.1670	NEK14	0	Serine/threonine-protein kinase NEK14, putative
Tb927.9.15580	46.12	21.38	506.925	1.00977	0.452469	2.23169	0.0256351	1	Tb927.9.15580	BARP	0	BARP protein
Tb927.4.4390	24.2	9.54	16.316	1.01019	0.453792	2.2261	0.0260072	1	Tb927.4.4390	null	1	hypothetical protein
Tb927.7.2150	30.21	58.96	46.8083	-0.777875	0.349713	-2.22433	0.0261266	1	Tb927.7.2150	TZP150	0	SUMO-interacting motif-containing protein
Tb927.5.4220	316.69	151.41	415.253	0.912066	0.410096	2.22403	0.0261464	1	Tb927.5.4220	null	0	histone H4, putative
Tb927.8.4430	265.73	468.91	472.325	-0.767403	0.345132	-2.2235	0.0261818	1	Tb927.8.4430	null	0	uridine phosphorylase
Tb927.9.3490	22.86	47.53	43.3191	-0.838225	0.377289	-2.2217	0.0263034	1	Tb927.9.3490	null	0	hypothetical protein, conserved
Tb927.3.2940	8.67	21.37	16.0135	-0.98226	0.443154	-2.21652	0.0266558	1	Tb927.3.2940	null	0	hypothetical protein, conserved
Tb927.11.6890	32.97	78.07	59.2175	-1.03404	0.468515	-2.20705	0.0273103	1	Tb927.11.6890	PIF1	0	DNA repair and recombination helicase protein PIF1
Tb927.11.5820	250.9	123.65	159.403	0.864235	0.392871	2.19979	0.0278216	1	Tb927.11.5820	null	6	Inhibitor of apoptosis-promoting Bax1, putative
Tb927.2.5500	35.49	78.45	104.537	-0.967243	0.440651	-2.19503	0.0281614	1	Tb927.2.5500	null	0	hypothetical protein, conserved
Tb927.8.2280	33.44	12.11	35.6917	1.10097	0.502246	2.19208	0.0283734	1	Tb927.8.2280	POMP39-4	0	Present in the outer mitochondrial membrane proteome 39-4
Tb927.10.15880	22.82	51.87	39.722	-0.964434	0.439975	-2.19202	0.0283779	1	Tb927.10.15880	null	0	protein kinase, putative
Tb927.8.5510	64.8	122.02	90.1742	-0.750308	0.342376	-2.19147	0.0284176	1	Tb927.8.5510	null	0	apurinic/apyrimidinic endonuclease, putative
Tb927.9.12630	634.09	307.62	356.106	0.908822	0.41545	2.18756	0.0287016	1	Tb927.9.12630	glk1	0	glycerol kinase, glycosomal
Tb927.10.1400	140.26	82.21	106.258	0.734623	0.336012	2.1863	0.0287938	1	Tb927.10.1400	HGPRT	0	hypoxanthine-guanine phosphoribosyltransferase
Tb927.8.6350	30.06	65.06	68.7294	-0.9562	0.439037	-2.17795	0.02941	1	Tb927.8.6350	CYC11	0	CYC2-like cyclin, putative
Tb927.7.5490	128.51	79.78	100.395	0.732513	0.337317	2.17159	0.0298868	1	Tb927.7.5490	PRMT7	0	protein arginine n-methyltransferase 7
Tb11.v5.0360.1	90.14	142.09	96.7341	-0.691141	0.318911	-2.16719	0.0302204	1	Tb11.v5.0360.1	null	0	aminopeptidase, putative
Tb927.7.6830	198.72	295.76	200.889	-0.541381	0.2499	-2.16639	0.0302813	1	Tb927.7.6830	null	0	trans-sialidase, putative
Tb927.4.3370	118.21	79.08	91.0386	0.554975	0.256682	2.16211	0.03061	1	Tb927.4.3370	null	0	hypothetical protein, conserved
Tb927.7.1690	93.16	54.71	78.0493	0.626641	0.289953	2.16118	0.0306811	1	Tb927.7.1690	SIR2RP1	0	Silent information regulator 2 related protein 1
Tb927.6.3140	41.46	18.65	47.6483	0.979961	0.453788	2.15951	0.0308106	1	Tb927.6.3140	UBL11	0	Ubiquitin-like protein 11
Tb927.8.4390	57.76	117.16	93.1334	-0.749104	0.346994	-2.15884	0.0308627	1	Tb927.8.4390	EIF2BB	0	translation initiation factor eIF-2B subunit beta, putative
Tb11.02.5360b.1	49.13	25.75	43.0961	0.744345	0.344897	2.15817	0.0309148	1	Tb11.02.5360b.1	null	5	hypothetical protein, conserved
Tb927.6.1700	76.59	38.31	71.0679	0.792266	0.367741	2.15441	0.0312078	1	Tb927.6.1700	null	0	hypothetical protein, conserved
Tb927.4.3320	94.73	160.17	104.034	-0.714044	0.331835	-2.1518	0.0314128	1	Tb927.4.3320	null	0	uracil phosphoribosyltransferase, putative
Tb11.v5.0991.1	44.82	18.46	30.4339	0.923164	0.429125	2.15127	0.0314549	1	Tb11.v5.0991.1	null	0	protein phosphatase 2C, putative
Tb927.10.12630	80	37.68	73.1505	0.835247	0.388264	2.15124	0.0314576	1	Tb927.10.12630	null	0	hypothetical protein, conserved
Tb11.v5.0654.1	6.71	17.64	11.9629	-1.1852	0.551488	-2.14909	0.0316271	1	Tb11.v5.0654.1	null	0	receptor-type adenylate cyclase, putative
Tb927.8.7970	28.49	72.77	68.6637	-1.07438	0.5011	-2.14404	0.03203	1	Tb927.8.7970	null	0	hypothetical protein
Tb927.8.4810	196.14	125.92	166.938	0.595145	0.2783	2.1385	0.0324759	1	Tb927.8.4810	PHB1	0	prohibitin 1
Tb927.7.7030	30.1	70.19	50.7194	-1.02424	0.479226	-2.13729	0.0325745	1	Tb927.7.7030	null	0	zinc-finger of a C2HC-type, putative
Tb927.10.8980	224.26	143.3	188.358	0.588942	0.275575	2.13714	0.032587	1	Tb927.10.8980	null	0	hypothetical protein, conserved
Tb927.7.670	48.76	83.11	82.2617	-0.808268	0.378613	-2.13481	0.0327763	1	Tb927.7.670	null	0	hypothetical protein, conserved
Tb927.5.4260	88.64	35.94	126.247	0.999612	0.468349	2.13433	0.0328156	1	Tb927.5.4260	null	0	histone H4, putative
Tb927.9.4550	49.18	89.49	76.9053	-0.719942	0.337404	-2.13377	0.0328618	1	Tb927.9.4550	null	0	SUMO-interacting motif-containing protein
Tb927.9.6470	42.49	80.78	66.2359	-0.852849	0.399697	-2.13374	0.032864	1	Tb927.9.6470	null	0	hypothetical protein, conserved
Tb927.10.2340	19.4	42.21	36.6262	-0.813037	0.381393	-2.13175	0.033027	1	Tb927.10.2340	null	1	SNARE domain containing protein, putative
Tb927.5.4575	18.32	38.36	48.148	-1.01331	0.476385	-2.12708	0.0334134	1	Tb927.5.4575	null	0	hypothetical protein
Tb927.8.5450	206.04	116.46	140.242	0.754104	0.355284	2.12254	0.0337928	1	Tb927.8.5450	AAT6	11	amino acid permease 24
Tb927.5.3450	162.49	103.59	147.986	0.54106	0.254943	2.12228	0.0338141	1	Tb927.5.3450	null	0	eukaryotic translation initiation factor eIF2A, putative
Tb927.3.1080	214.83	129.12	189.917	0.681624	0.321917	2.11739	0.0342269	1	Tb927.3.1080	POMP23	4	Present in the outer mitochondrial membrane proteome 23
Tb927.8.5440	204.26	120.41	147.351	0.74754	0.35305	2.11738	0.034228	1	Tb927.8.5440	Tb-24	0	flagellar calcium-binding 24 kDa protein
Tb927.10.13910	87.76	185.72	114.778	-0.9328	0.441061	-2.1149	0.0344385	1	Tb927.10.13910	null	0	hypothetical protein, conserved
Tb927.8.7600	421.77	276.51	284.551	0.541978	0.256572	2.11238	0.0346539	1	Tb927.8.7600	null	11	amino acid transporter, putative
Tb927.10.15260	8.94	29.93	21.8482	-1.04146	0.493183	-2.11172	0.0347106	1	Tb927.10.15260	null	0	leucine-rich repeat protein (LRRP), putative
Tb927.11.2470	128.33	211.06	144.272	-0.681458	0.322734	-2.11151	0.0347282	1	Tb927.11.2470	null	0	metallo-peptidase, Clan MF, Family M17
Tb927.11.16620	72.55	40.28	57.2246	0.669672	0.317208	2.11115	0.0347598	1	Tb927.11.16620	null	0	hypothetical protein, conserved
Tb927.7.3450	50.6	29.2	39.4994	0.849604	0.40311	2.10762	0.0350637	1	Tb927.7.3450	null	0	protein I/6
Tb927.11.15940	200.8	141.58	160.115	0.457282	0.217361	2.10379	0.0353971	1	Tb927.11.15940	null	0	hypothetical protein, conserved
Tb927.4.2910	45.4	83.72	84.4295	-0.724487	0.344521	-2.10288	0.035476	1	Tb927.4.2910	null	0	hypothetical protein, conserved
Tb927.11.3760	28.9	11.65	32.6322	0.920542	0.437782	2.10274	0.0354883	1	Tb927.11.3760	null	0	hypothetical protein
Tb11.v5.0484.1	22.24	47.76	58.9763	-1.03325	0.491726	-2.10128	0.0356167	1	Tb11.v5.0484.1	null	1	receptor-type adenylate cyclase GRESAG 4, putative
Tb927.10.11640	39.57	70.46	67.6158	-0.624404	0.297585	-2.09824	0.035884	1	Tb927.10.11640	null	0	Protein prenyltransferase alpha subunit repeat, putative
Tb927.10.5500	121.69	204.06	183.067	-0.667068	0.317984	-2.0978	0.0359224	1	Tb927.10.5500	null	0	NADH-ubiquinone oxidoreductase complex I subunit, putative
Tb927.10.12760	1.97	15.01	17.3615	-1.27372	0.60735	-2.09718	0.0359778	1	Tb927.10.12760	ZC3H36	0	zinc finger protein family member, putative
Tb927.10.2570	118.21	183.74	187.309	-0.589686	0.281383	-2.09567	0.0361113	1	Tb927.10.2570	null	0	lysosomal alpha-mannosidase precursor, putative
Tb927.11.4970	124.13	70.07	132.786	0.683036	0.3261	2.09456	0.03621	1	Tb927.11.4970	null	0	predicted WD40 repeat protein
Tb927.9.13990	67.92	153.7	74.7112	-1.00432	0.480424	-2.09049	0.0365739	1	Tb927.9.13990	DRBD2	0	RNA-binding protein, putative
Tb927.7.5890	75.31	116.01	113.795	-0.601862	0.28832	-2.08748	0.0368447	1	Tb927.7.5890	null	0	hypothetical protein, conserved
Tb927.9.12430	140.31	82.43	111.182	0.696088	0.333751	2.08565	0.0370105	1	Tb927.9.12430	null	0	riboflavin kinase, putative
Tb927.7.6480	49.93	91.64	70.8613	-0.769433	0.369245	-2.0838	0.0371781	1	Tb927.7.6480	null	0	hypothetical protein, conserved
Tb927.8.6490	39.87	96.41	64.6161	-1.05305	0.505782	-2.08203	0.0373396	1	Tb927.8.6490	BBP122	0	Basal body protein
Tb927.11.12420	51.4	105.86	73.4639	-0.86966	0.41794	-2.08083	0.0374497	1	Tb927.11.12420	KKT19	0	kinetoplastid kinetochore protein 19
Tb927.11.900	267.25	437.94	383.713	-0.682275	0.328151	-2.07915	0.0376036	1	Tb927.11.900	IDH	0	isocitrate dehydrogenase, putative
Tb927.11.10700	93.8	47.19	85.5408	0.754751	0.363012	2.07913	0.0376052	1	Tb927.11.10700	null	0	glucosidase II beta subunit-like protein, putative
Tb927.11.11725	1022.51	590.16	872.743	0.721015	0.347342	2.07581	0.0379115	1	Tb927.11.11725	null	0	ribosomal protein S14p/S29e
Tb927.6.2670	68.62	40.61	52.9294	0.729889	0.352808	2.0688	0.0385648	1	Tb927.6.2670	Nudix4	0	RNA decapping enzyme
Tb927.4.4020	29.94	56.1	65.9144	-0.754546	0.365673	-2.06345	0.0390702	1	Tb927.4.4020	null	11	amino acid transporter, putative
Tb927.11.8680	12.53	4.27	13.0058	0.966293	0.468452	2.06274	0.0391374	1	Tb927.11.8680	null	0	DNA polymerase kappa, putative
Tb11.v5.0333.1	200.61	119.06	99.0352	0.716883	0.347625	2.06223	0.0391856	1	Tb11.v5.0333.1	null	7	THT1 - hexose transporter, putative, fragment
Tb927.10.8090	100.96	57.63	91.6891	0.687798	0.333548	2.06207	0.0392014	1	Tb927.10.8090	null	0	hypothetical protein, conserved
Tb927.7.5300	34.24	62.41	54.8278	-0.783441	0.379944	-2.06199	0.0392085	1	Tb927.7.5300	null	0	C2 domain/Ankyrin repeats (3 copies), putative
Tb11.v5.0639.1	36.64	90.46	49.9955	-1.01863	0.49422	-2.06109	0.0392941	1	Tb11.v5.0639.1	null	0	hypothetical protein, conserved
Tb927.2.380	193.08	306.83	229.448	-0.586228	0.284525	-2.06038	0.0393627	1	Tb927.2.380	null	0	retrotransposon hot spot protein 2 (RHS2), putative
Tb927.11.11780	84.9	128.85	109.684	-0.599601	0.291175	-2.05925	0.0394704	1	Tb927.11.11780	null	0	acyl-CoA dehydrogenase, putative
Tb927.4.1640	50.82	80.88	95.6776	-0.690886	0.335539	-2.05903	0.0394911	1	Tb927.4.1640	NST3	8	Nucleotide sugar transporter 3
Tb11.v5.0446.1	43.07	74.56	63.3227	-0.686645	0.33354	-2.05866	0.039527	1	Tb11.v5.0446.1	null	0	hypothetical protein, conserved
Tb927.10.5090	5.47	12.63	14.3614	-1.03181	0.501441	-2.05768	0.0396208	1	Tb927.10.5090	ESP18	1	Enriched in surface-labeled proteome protein 18
Tb927.6.3240	73.14	129.46	106.981	-0.660877	0.322236	-2.05091	0.0402756	1	Tb927.6.3240	null	0	hypothetical protein, conserved
Tb11.v5.0191.1	4.89	20.35	12.6119	-1.10132	0.537238	-2.04997	0.0403677	1	Tb11.v5.0191.1	null	0	ELMO/CED-12 family, putative
Tb927.11.16770	61.51	97.65	99.3422	-0.618298	0.301658	-2.04967	0.040397	1	Tb927.11.16770	null	0	glucosamine-6-phosphate isomerase, putative
Tb927.8.7550	25.39	56.53	46.7087	-0.97896	0.477649	-2.04954	0.0404094	1	Tb927.8.7550	null	0	hypothetical protein
Tb927.9.8905	77.96	36.78	67.5566	0.879859	0.431561	2.03878	0.0414716	1	Tb927.9.8905	null	0	hypothetical protein
Tb927.10.1090	1035.02	545.91	1005.38	0.809749	0.397582	2.03668	0.0416819	1	Tb927.10.1090	RPS23	0	40S ribosomal protein S23, putative
Tb927.11.16310	42.74	80.32	74.3675	-0.738231	0.362605	-2.03591	0.0417596	1	Tb927.11.16310	MYO13	0	Unconventional myosin
Tb11.v5.0420.1	66.87	136.6	85.4614	-0.919327	0.45167	-2.03539	0.0418113	1	Tb11.v5.0420.1	null	0	hypothetical protein, conserved
Tb927.11.15090	52.34	24.64	57.1664	0.739879	0.36444	2.03018	0.0423382	1	Tb927.11.15090	null	0	hypothetical protein, conserved
Tb927.6.3850	24.3	40.78	70.2962	-0.715384	0.353289	-2.02493	0.0428749	1	Tb927.6.3850	null	0	chaperone protein DnaJ, putative
Tb11.v5.0622.1	5.75	1.04	2.07932	1.23391	0.610886	2.01987	0.0433969	1	Tb11.v5.0622.1	null	1	variant surface glycoprotein (VSG, atypical), putative
Tb927.4.3500	323.73	186.53	305.839	0.715927	0.355122	2.016	0.0437996	1	Tb927.4.3500	null	4	Amastin surface glycoprotein, putative
Tb927.5.3680	60.18	29.42	53.5156	0.75747	0.376081	2.01411	0.0439978	1	Tb927.5.3680	null	2	GPI-GlcNAc transferase complex, PIG-H component, putative
Tb927.9.8680	129.22	75.46	119.393	0.646024	0.320843	2.01352	0.0440596	1	Tb927.9.8680	null	1	cytochrome c oxidase assembly factor, putative
Tb927.11.2400	8.85	29.45	27.0082	-0.955256	0.474491	-2.01322	0.0440913	1	Tb927.11.2400	null	0	Flabarin-like protein
Tb927.4.2860	39.48	72.31	78.7055	-0.689018	0.342296	-2.01293	0.0441222	1	Tb927.4.2860	null	0	EAP30/Vps36 family, putative
Tb927.10.8480	53.47	26.34	37.7099	0.907374	0.451815	2.00829	0.044613	1	Tb927.10.8480	THT1-	12	glucose transporter, putative
Tb927.3.5210	18.21	38.77	43.2505	-0.730011	0.363852	-2.00634	0.0448197	1	Tb927.3.5210	null	2	hypothetical protein, conserved
Tb927.4.1700	50.78	100.58	69.6899	-0.793373	0.395865	-2.00415	0.0450541	1	Tb927.4.1700	null	0	CK1/TTBK protein kinase, putative
Tb927.5.1230	35.94	82.74	48.7467	-0.946656	0.472787	-2.00229	0.0452536	1	Tb927.5.1230	null	0	hypothetical protein, conserved
Tb927.5.1350	30.32	49.65	51.302	-0.594137	0.297117	-1.99967	0.0455354	1	Tb927.5.1350	null	0	hypothetical protein, conserved
Tb927.10.8440	28.27	11.98	32.5361	0.973601	0.487161	1.99852	0.0456602	1	Tb927.10.8440	THT1-	12	glucose transporter 1B
Tb927.10.8190	598.86	438.73	486.398	0.413827	0.207511	1.99424	0.0461263	1	Tb927.10.8190	null	0	T-complex protein 1, theta subunit, putative
Tb927.7.2930	84.16	30.67	115.82	1.02968	0.516787	1.99247	0.0463195	1	Tb927.7.2930	null	0	histone H2A, putative
Tb927.10.15610	31.3	83.31	56.3473	-1.06709	0.535904	-1.9912	0.0464594	1	Tb927.10.15610	null	0	zinc finger protein, putative
Tb927.10.3650	100.55	54.92	79.8252	0.809973	0.406825	1.99096	0.0464852	1	Tb927.10.3650	FRDm1	0	NADH-dependent fumarate reductase
Tb927.8.6740	127.76	96.94	159.376	0.43784	0.219932	1.99079	0.0465035	1	Tb927.8.6740	null	0	DNA repair protein, putative
Tb927.11.2750	71.88	142.89	89.5366	-0.878175	0.442303	-1.98546	0.0470932	1	Tb927.11.2750	POMP12	0	Present in the outer mitochondrial membrane proteome 12
Tb927.10.8860	37.86	65.83	65.5237	-0.720425	0.363072	-1.98425	0.0472282	1	Tb927.10.8860	null	6	hypothetical protein, conserved
Tb927.9.4560	222.78	343.93	331.381	-0.610496	0.307849	-1.9831	0.0473559	1	Tb927.9.4560	RBP32	0	RBP32
Tb927.7.5950	265.34	155.75	185.649	0.673169	0.340063	1.97954	0.0477547	1	Tb927.7.5950	PAD3	13	protein associated with differentiation 3, putative
Tb927.6.2780	119.79	63.85	85.8398	0.758259	0.383794	1.97569	0.0481896	1	Tb927.6.2780	null	0	U3 small nuclear ribonucleoprotein (snRNP), putative
Tb927.10.2930	42.76	83.37	54.9353	-0.771681	0.390751	-1.97487	0.0482833	1	Tb927.10.2930	null	0	hypothetical protein, conserved
Tb927.7.6680	27.03	63.85	44.4044	-0.922789	0.467509	-1.97384	0.0483995	1	Tb927.7.6680	null	0	STE/STE11 serine/threonine-protein kinase, putative
Tb927.10.2890	644.34	391.21	440.452	0.659803	0.33454	1.97227	0.0485791	1	Tb927.10.2890	null	0	enolase
Tb927.3.3190	111.04	191.22	143.231	-0.708573	0.35982	-1.96924	0.0489253	1	Tb927.3.3190	NEK7	0	Serine/threonine-protein kinase NEK7, putative
Tb927.11.8300	53.6	90.88	72.2803	-0.621632	0.315822	-1.9683	0.0490335	1	Tb927.11.8300	null	0	hypothetical protein, conserved
Tb927.7.1450	43.94	75.98	86.9052	-0.602648	0.306238	-1.9679	0.0490791	1	Tb927.7.1450	null	0	Conserved hypothetical ATP binding protein, putative
Tb11.v5.0171.1	100.77	204.22	142.723	-0.879811	0.447434	-1.96635	0.0492585	1	Tb11.v5.0171.1	null	0	5'-3' exonuclease XRNA, putative
Tb927.11.1470	39.51	64.13	108.552	-0.6019	0.306184	-1.96581	0.0493204	1	Tb927.11.1470	null	1	65 kDa invariant surface glycoprotein-like protein
Tb927.11.16200	580.37	1255.68	494.295	-0.953512	0.485196	-1.96521	0.0493901	1	Tb927.11.16200	CAP17	0	cytoskeleton-associated protein 17
Tb11.v5.0346.1	8.15	2.15	88.2244	1.00159	0.509797	1.96469	0.0494504	1	Tb11.v5.0346.1	null	0	BarP protein, putative
Tb927.2.4970	30.37	56.61	73.8096	-0.646079	0.328967	-1.96396	0.0495346	1	Tb927.2.4970	null	0	UV radiation resistance protein and autophagy-related subunit 14, putative
Tb927.8.780	53.05	99.03	92.8728	-0.727691	0.370725	-1.96289	0.0496595	1	Tb927.8.780	null	0	hypothetical protein, conserved
Tb927.5.2000	3.34	16.07	11.8781	-1.16787	0.595057	-1.96262	0.0496902	1	Tb927.5.2000	null	0	hypothetical protein
Tb927.11.13420	36.94	66.2	54.5473	-0.627019	0.319647	-1.9616	0.0498094	1	Tb927.11.13420	null	0	PPPDE putative peptidase domain containing protein, putative
Tb927.7.7000	32.1	79.74	61.6735	-0.989241	0.504374	-1.96133	0.0498411	1	Tb927.7.7000	null	0	hook complex protein, conserved
Tb927.8.4840	48.38	73.28	108.032	-0.640973	0.326866	-1.96096	0.0498831	1	Tb927.8.4840	null	0	kinesin, putative
Tb11.v5.0798.1	206.11	116.08	141.243	0.772355	0.393922	1.96068	0.0499163	1	Tb11.v5.0798.1	null	0	flagellar calcium-binding protein
Tb927.11.830	139.58	224.56	186.914	-0.648139	0.330649	-1.9602	0.0499723	1	Tb927.11.830	null	0	hypothetical protein, conserved
Tb927.6.2690	105.98	175.62	137.642	-0.63172	0.322812	-1.95693	0.0503557	1	Tb927.6.2690	null	0	ubiquitin carboxyl-terminal hydrolase, putative
Tb10.v4.0128	7.95	1.95	9.21073	1.14579	0.585762	1.95606	0.0504576	1	Tb10.v4.0128	null	2	hypothetical protein
Tb927.5.4170	260.08	141.62	343.674	0.760937	0.38945	1.95387	0.0507163	1	Tb927.5.4170	null	0	histone H4, putative
Tb927.7.5850	61.75	107.48	94.4129	-0.68131	0.349128	-1.95146	0.0510019	1	Tb927.7.5850	null	0	hypothetical protein, conserved
Tb927.3.2460	42.3	80.04	78.3647	-0.728614	0.373581	-1.95035	0.0511343	1	Tb927.3.2460	null	0	hypothetical protein, conserved
Tb927.4.1560	62.02	41.01	51.7642	0.600907	0.308128	1.95018	0.0511542	1	Tb927.4.1560	null	0	hypothetical protein, conserved
Tb11.v5.0450.1	6.18	21.24	15.9272	-1.13055	0.57995	-1.94939	0.0512494	1	Tb11.v5.0450.1	null	0	hypothetical protein, conserved
Tb927.8.1790	105.53	62.52	47.7896	0.728422	0.373668	1.94938	0.0512497	1	Tb927.8.1790	null	0	hypothetical protein, conserved
Tb927.9.11800	134.41	78.38	109.186	0.64608	0.331461	1.94919	0.0512732	1	Tb927.9.11800	null	12	MATE efflux family protein, putative
Tb927.7.3570	105.74	66.56	95.2034	0.492754	0.253161	1.94641	0.0516057	1	Tb927.7.3570	null	0	hypothetical protein, conserved
Tb927.8.8320	15.31	30.68	30.3055	-0.914645	0.470207	-1.9452	0.0517513	1	Tb927.8.8320	null	0	hypothetical protein, conserved
Tb927.8.1610	228.69	144.55	191.442	0.599033	0.308011	1.94484	0.0517938	1	Tb927.8.1610	null	0	MSP-B, putative
Tb927.9.7110	144.79	250.03	211.475	-0.693654	0.35675	-1.94437	0.0518511	1	Tb927.9.7110	null	0	GRAM domain containing protein, putative
Tb927.10.6600	63.75	35.59	47.7037	0.590462	0.303788	1.94366	0.0519364	1	Tb927.10.6600	null	0	hypothetical protein, conserved
Tb927.3.2000	77.89	43.5	76.6735	0.702426	0.361407	1.94359	0.051945	1	Tb927.3.2000	RBP21	0	RNA-binding protein, putative
Tb927.11.1620	116.37	67.96	100.69	0.624233	0.321345	1.94256	0.0520691	1	Tb927.11.1620	null	0	hypothetical protein, conserved
Tb927.10.9330	83.8	141.76	107.296	-0.710373	0.366412	-1.93873	0.0525346	1	Tb927.10.9330	null	0	hypothetical protein, conserved
Tb927.3.4590	12.13	29.16	23.2473	-0.962682	0.49668	-1.93823	0.0525946	1	Tb927.3.4590	null	0	hypothetical protein, conserved
Tb927.5.1820	329.21	173.47	347.937	0.793685	0.410305	1.93438	0.0530668	1	Tb927.5.1820	null	0	60S acidic ribosomal protein, putative
Tb927.9.12960	49.8	91.35	96.3482	-0.78973	0.408966	-1.93104	0.0534781	1	Tb927.9.12960	null	11	transporter, putative
Tb927.5.1145	29.52	13.87	32.2829	0.838623	0.434385	1.9306	0.0535329	1	Tb927.5.1145	null	0	hypothetical protein
Tb927.2.270	57.86	128.52	83.982	-0.930724	0.482475	-1.92906	0.0537235	1	Tb927.2.270	null	0	retrotransposon hot spot protein 3 (RHS3), frameshift
Tb927.8.7480	56.96	123.11	77.5455	-0.945946	0.490427	-1.92882	0.0537532	1	Tb927.8.7480	null	0	hypothetical protein, conserved
Tb927.10.14490	76.96	144.58	89.8712	-0.841594	0.436613	-1.92755	0.0539107	1	Tb927.10.14490	null	0	hypothetical protein, conserved
Tb927.9.10230	296.15	541.99	340.464	-0.787045	0.409537	-1.92179	0.0546317	1	Tb927.9.10230	P23	0	Co-chaperone protein P23
Tb11.v5.1060.1	351.67	174.03	349.672	0.847991	0.441943	1.91878	0.0550123	1	Tb11.v5.1060.1	null	0	40S ribosomal protein S18, putative
Tb927.11.4930	49.4	24.17	43.8182	0.665482	0.346958	1.91805	0.0551047	1	Tb927.11.4930	null	0	Phosducin, putative
Tb11.v5.1013.1	21.66	46.77	42.8398	-0.726923	0.379064	-1.91768	0.0551517	1	Tb11.v5.1013.1	null	0	Protein prenyltransferase alpha subunit repeat, putative
Tb927.4.1160	40.16	80.38	50.8473	-0.842049	0.439502	-1.91591	0.055376	1	Tb927.4.1160	null	0	hypothetical protein, conserved
Tb927.7.7170	76	136.25	92.4404	-0.730227	0.38126	-1.9153	0.055454	1	Tb927.7.7170	CYC4	0	CYC2-like cyclin, putative
Tb927.7.550	42.64	22.69	47.1863	0.720556	0.376265	1.91502	0.0554897	1	Tb927.7.550	null	0	WD domain, G-beta repeat, putative
Tb927.8.510	1.32	9.55	4.35068	-1.15483	0.603209	-1.91447	0.0555601	1	Tb927.8.510	null	0	hypothetical protein
Tb11.v5.0854.1	62.34	28.45	47.2361	0.932947	0.487353	1.91431	0.0555801	1	Tb11.v5.0854.1	null	0	NLI interacting factor-like phosphatase, putative
Tb927.6.5120	398.15	228.95	424.545	0.706674	0.369642	1.91178	0.0559044	1	Tb927.6.5120	null	0	60S acidic ribosomal protein P2, putative
Tb927.2.4060	113.25	173.53	131.666	-0.545061	0.285544	-1.90885	0.0562814	1	Tb927.2.4060	IC138	0	Dynein intermediate chain 138
Tb927.10.170	370.15	247.86	326.021	0.542901	0.284467	1.90848	0.0563288	1	Tb927.10.170	null	0	pseudouridine synthase, Cbf5p
Tb927.7.5795	14.73	33.65	29.8953	-1.00212	0.525104	-1.90842	0.0563375	1	Tb927.7.5795	null	0	hypothetical protein
Tb927.6.1100	84.79	122.98	114.882	-0.499865	0.262743	-1.90249	0.0571074	1	Tb927.6.1100	null	0	hypothetical protein, conserved
Tb927.10.4640	311.46	212.96	259.229	0.49889	0.262274	1.90217	0.0571493	1	Tb927.10.4640	EIF3L	0	eukaryotic translation initiation factor 3 subunit l
Tb927.8.3590	76.6	127.91	99.1486	-0.643902	0.338593	-1.9017	0.0572105	1	Tb927.8.3590	null	0	hypothetical protein, conserved
Tb927.10.10260	5338.6	14494.6	6964.66	-1.09853	0.57824	-1.89979	0.0574612	1	Tb927.10.10260	EP1	1	EP1 procyclin
Tb927.9.15100	64.74	44.45	55.0355	0.657803	0.34639	1.89902	0.0575614	1	Tb927.9.15100	null	0	hypothetical protein, conserved
Tb927.8.8030	23.47	40.67	71.8891	-0.770379	0.407441	-1.89078	0.0586543	1	Tb927.8.8030	null	1	emp24/gp25L/p24 family/GOLD, putative
Tb927.10.5550	83.85	158.68	151.402	-0.744955	0.394784	-1.887	0.0591609	1	Tb927.10.5550	null	0	hypothetical protein, conserved
Tb927.10.7360	43.48	27.91	47.7125	0.645692	0.342287	1.88641	0.0592399	1	Tb927.10.7360	null	6	ATP-binding cassette protein, putative
Tb927.11.4980	107.02	70.84	88.1793	0.505126	0.267796	1.88624	0.0592632	1	Tb927.11.4980	null	0	ATP-dependent DEAD/H RNA helicase, putative
Tb927.11.13550	44.38	24.66	48.0036	0.684873	0.36341	1.88457	0.0594876	1	Tb927.11.13550	null	6	hypothetical protein, conserved
Tb927.6.2760	57.06	95.48	80.1488	-0.557136	0.295645	-1.88448	0.0595006	1	Tb927.6.2760	null	0	hypothetical protein, conserved
Tb927.5.780	84.48	128.51	138.145	-0.610189	0.323838	-1.88424	0.0595323	1	Tb927.5.780	null	0	hypothetical protein, conserved
Tb927.7.7220	59.44	102.65	90.6685	-0.630068	0.334394	-1.88421	0.0595366	1	Tb927.7.7220	null	0	hypothetical protein, conserved
Tb927.11.5440	527.93	329.49	285.848	0.629521	0.334128	1.88407	0.0595552	1	Tb927.11.5440	null	0	NADP-dependent malic enzyme, cytosolic
Tb11.v5.0427.1	18.59	34.86	32.7564	-0.773825	0.411027	-1.88266	0.0597459	1	Tb11.v5.0427.1	null	0	peroxisome assembly protein, putative
Tb927.4.400	93.61	140.65	148.322	-0.545974	0.29008	-1.88215	0.0598156	1	Tb927.4.400	DRBD7	0	Double RNA binding domain protein 7
Tb927.9.4190	261.98	189.98	173.188	0.449977	0.239123	1.88178	0.0598656	1	Tb927.9.4190	ACS1	0	fatty acyl CoA syntetase 1
Tb927.8.1020	50.7	87.14	85.1825	-0.637181	0.339172	-1.87864	0.060294	1	Tb927.8.1020	null	0	6-phosphofructo-2-kinase/fructose-2,6-biphosphatase, putative
Tb927.7.1280	60.67	30.13	77.9423	0.804272	0.428266	1.87797	0.0603853	1	Tb927.7.1280	null	1	hypothetical protein, conserved
Tb927.11.14280	6.93	21.99	15.9847	-0.898206	0.478355	-1.8777	0.0604224	1	Tb927.11.14280	null	0	septum formation protein MAF homologue, putative
Tb11.v5.0766.1	26.88	46.88	51.1074	-0.735472	0.391744	-1.87743	0.0604594	1	Tb11.v5.0766.1	null	8	folate transporter, putative
Tb927.11.9170	212.52	146.29	171.164	0.45487	0.242452	1.87612	0.0606384	1	Tb927.11.9170	null	0	DNA topoisomerase III, putative
Tb927.3.4510	112.46	184.73	145.924	-0.645587	0.344155	-1.87586	0.0606742	1	Tb927.3.4510	null	0	hypothetical protein, conserved
Tb927.9.2075	153.93	279.98	184.358	-0.771181	0.41128	-1.87507	0.0607824	1	Tb927.9.2075	null	0	hypothetical protein
Tb927.11.14140	132.44	79.12	111.578	0.633689	0.338712	1.87088	0.0613615	1	Tb927.11.14140	ECT	0	ethanolamine-phosphate cytidylyltransferase
Tb927.11.5740	64.41	102.51	90.2848	-0.555078	0.296967	-1.86916	0.0616008	1	Tb927.11.5740	null	0	formin-like protein
Tb11.v5.0357.1	21.77	42.72	27.5812	-0.884087	0.4733	-1.86792	0.0617732	1	Tb11.v5.0357.1	null	0	homocysteine S-methyltransferase, putative
Tb927.10.14140	176.74	352.32	289.901	-0.85771	0.459265	-1.86757	0.0618216	1	Tb927.10.14140	PYK1	0	pyruvate kinase 1
Tb927.3.1020	76.11	124.81	100.453	-0.549029	0.294047	-1.86715	0.0618807	1	Tb927.3.1020	FAZ13	0	Flagellum attachment zone protein 13
Tb927.1.1020	16.32	36.04	43.177	-0.70055	0.375713	-1.86459	0.0622394	1	Tb927.1.1020	null	0	leucine-rich repeat-containing protein
Tb927.6.4450	123.86	74.63	144.309	0.581311	0.311844	1.86411	0.0623062	1	Tb927.6.4450	null	0	Pentatricopeptide repeat protein (PPR), putative
Tb927.10.14000	489.16	863.85	534.399	-0.741752	0.398154	-1.86298	0.062465	1	Tb927.10.14000	ACO	0	aconitase
Tb11.v5.0698.1	2.28	13.32	7.11476	-1.1155	0.598868	-1.86268	0.0625078	1	Tb11.v5.0698.1	null	0	dynein heavy chain, putative
Tb927.9.10530	76.7	124.4	87.5536	-0.633221	0.340085	-1.86195	0.0626102	1	Tb927.9.10530	FAZ4	0	Flagellum attachment zone protein 4
Tb927.8.1240	41.37	67.66	65.7944	-0.58616	0.31494	-1.86118	0.0627184	1	Tb927.8.1240	null	0	electron transfer flavoprotein-ubiquinone oxidoreductase, putative
Tb927.11.7705	122.97	59.43	129.723	0.844131	0.453648	1.86076	0.0627777	1	Tb927.11.7705	null	0	ribosomal protein S11, putative
Tb927.11.18710.1	94.75	40.76	65.8281	0.918551	0.495208	1.85488	0.0636135	1	Tb927.11.18710.1	null	0	hypothetical protein, conserved
Tb927.11.1880	20.03	6.55	20.62	0.990647	0.534097	1.85481	0.0636238	1	Tb927.11.1880	null	0	histone H1
Tb927.8.3680	69.87	117.31	101.5	-0.590718	0.318924	-1.85222	0.063994	1	Tb927.8.3680	kkt4	0	kinetoplastid kinetochore protein 4
Tb927.11.1780	32.61	15.19	24.6204	0.742058	0.400731	1.85176	0.0640598	1	Tb927.11.1780	null	0	protein phosphatase 2C, putative
Tb927.7.6700	18.64	43.13	34.4306	-0.896692	0.485593	-1.84659	0.0648065	1	Tb927.7.6700	null	0	hypothetical protein
Tb11.0845	126.07	76.99	104.615	0.643401	0.349127	1.84288	0.0653461	1	Tb11.0845	DYNLL2	0	dynein light chain LC8, putative
Tb11.v5.0501.1	624.94	364.14	603.782	0.692407	0.375785	1.84256	0.0653934	1	Tb11.v5.0501.1	null	0	40S ribosomal protein S3A, putative
Tb11.v5.0650.1	673.74	406.42	457.33	0.657345	0.356955	1.84153	0.0655435	1	Tb11.v5.0650.1	null	0	enolase, putative
Tb927.11.10075	37.43	16.07	39.6278	0.782967	0.425839	1.83865	0.0659672	1	Tb927.11.10075	null	0	hypothetical protein
Tb927.7.4690	3.29	14.77	14.6779	-0.996629	0.542423	-1.83736	0.0661562	1	Tb927.7.4690	null	1	hypothetical protein
Tb927.7.1110	268.88	190.66	229.224	0.45558	0.248025	1.83683	0.0662348	1	Tb927.7.1110	null	0	asparagine synthetase a, putative
Tb927.1.5200	0.12	2.73	9.911	-1.07688	0.587016	-1.83451	0.0665789	1	Tb927.1.5200	null	0	expression site-associated gene 1 (ESAG1) protein, putative
Tb10.v4.0052	71.22	138.12	82.5178	-0.819225	0.446642	-1.83419	0.0666265	1	Tb10.v4.0052	null	0	microtubule-associated protein 2
Tb927.10.11760	75.73	145.6	85.6693	-0.82865	0.451824	-1.83401	0.0666523	1	Tb927.10.11760	PUF6	0	pumilio/PUF RNA binding protein 6
Tb927.11.6180	1742.74	1000.37	1651.25	0.707364	0.385985	1.83262	0.0668591	1	Tb927.11.6180	null	0	60S ribosomal protein L28, putative
Tb927.10.4540	36.17	17.43	26.2798	0.80383	0.438798	1.83189	0.0669673	1	Tb927.10.4540	null	0	ARP2/3 complex subunit, putative
Tb927.8.6630	26.98	47.85	39.8959	-0.711285	0.388327	-1.83166	0.0670016	1	Tb927.8.6630	null	0	hypothetical protein
Tb927.8.7220	46.93	79.61	70.4578	-0.604602	0.330176	-1.83115	0.0670782	1	Tb927.8.7220	TLK2	0	tousled-like kinase II
Tb927.9.15380	50.71	72.66	70.1153	-0.495281	0.270609	-1.83025	0.0672129	1	Tb927.9.15380	NDUFA9	0	nadh-ubiquinone oxidoreductase 39 kda subunit
Tb927.7.6970	53.01	84.14	64.7745	-0.564191	0.308955	-1.82613	0.0678314	1	Tb927.7.6970	null	0	paraflagellar rod protein, putative
Tb11.v5.0820.1	37.53	62.69	60.554	-0.703972	0.385606	-1.82563	0.0679067	1	Tb11.v5.0820.1	null	0	branched-chain amino acid aminotransferase, putative
Tb927.2.3580	24.91	58.66	34.4919	-0.945483	0.518944	-1.82194	0.0684648	1	Tb927.2.3580	TFIIS2-1	0	transcription elongation factor s-II, putative
Tb927.8.5860	47.48	85.08	61.8107	-0.675577	0.370915	-1.82138	0.0685491	1	Tb927.8.5860	MRPL17	0	mitochondrial ribosomal protein L17
Tb927.2.4460	117.18	78.01	98.5545	0.523412	0.287652	1.8196	0.06882	1	Tb927.2.4460	KRIPP21	0	Kinetoplast ribosomal PPR-repeat containing protein 21
Tb11.v5.0904.1	31.37	73.18	47.3596	-0.895674	0.492502	-1.81862	0.0689695	1	Tb11.v5.0904.1	null	0	glutaredoxin-like protein, putative
Tb927.11.9770	27.63	55.48	36.0868	-0.880469	0.484518	-1.81721	0.0691854	1	Tb927.11.9770	null	0	hypothetical protein, conserved
Tb927.2.5480	25.49	47.79	53.6603	-0.806178	0.443923	-1.81603	0.0693653	1	Tb927.2.5480	null	0	hypothetical protein, conserved
Tb927.11.9010	31.95	14.49	71.5367	0.792882	0.436855	1.81498	0.0695275	1	Tb927.11.9010	null	9	cation transporter, putative
Tb927.8.7780	19.89	36.32	32.9617	-0.81648	0.450301	-1.81319	0.0698027	1	Tb927.8.7780	null	0	hypothetical protein, conserved
Tb927.11.5530	65.49	37.87	63.565	0.632761	0.349193	1.81207	0.0699758	1	Tb927.11.5530	null	0	LSU ribosomal protein, mitochondrial, putative
Tb927.11.5270	132.33	177.24	175.649	-0.467895	0.258215	-1.81203	0.0699808	1	Tb927.11.5270	null	0	ubiquitin carboxyl-terminal hydrolase, putative
Tb927.8.660	26	41.12	41.869	-0.684259	0.377996	-1.81023	0.0702608	1	Tb927.8.660	null	0	Sel1 repeat, putative
Tb927.10.970	138.54	229	184.298	-0.659552	0.364352	-1.8102	0.0702642	1	Tb927.10.970	null	0	Tetratricopeptide repeat, putative
Tb927.11.9250	117.58	169.9	146.306	-0.56723	0.313657	-1.80844	0.0705384	1	Tb927.11.9250	null	1	hypothetical protein, conserved
Tb927.8.2790	12.93	30.47	32.0404	-0.772612	0.427296	-1.80814	0.0705848	1	Tb927.8.2790	null	0	acetyl-CoA synthetase, truncated
Tb927.10.5650	63.93	39.78	50.1768	0.633297	0.350317	1.80778	0.0706401	1	Tb927.10.5650	null	0	hypothetical protein, conserved
Tb927.11.6940	31.45	46.79	52.0799	-0.691587	0.382906	-1.80615	0.0708942	1	Tb927.11.6940	null	0	hypothetical protein, conserved
Tb927.11.9380	0.96	9.33	4.89233	-1.08494	0.600851	-1.80567	0.0709704	1	Tb927.11.9380	null	0	hypothetical protein
Tb927.8.2060	160.94	281.85	201.483	-0.725107	0.402711	-1.80056	0.071772	1	Tb927.8.2060	null	0	Concanavalin A-like lectin/glucanases superfamily/Beige/BEACH domain containing protein, putative
Tb927.11.11480	138.03	247.73	145.764	-0.749068	0.416132	-1.80007	0.0718491	1	Tb927.11.11480	null	0	Trichohyalin, putative
Tb927.11.15660	63.88	107.22	112.903	-0.713165	0.396762	-1.79746	0.072262	1	Tb927.11.15660	null	0	hypothetical protein, conserved
Tb927.10.14430	125.14	214.97	171.423	-0.713851	0.397144	-1.79746	0.0722628	1	Tb927.10.14430	null	2	hypothetical protein, conserved
Tb927.11.9400	242.85	403.33	230.295	-0.665636	0.370398	-1.79708	0.0723222	1	Tb927.11.9400	null	0	hypothetical protein, conserved
Tb927.9.12830	65.52	99.96	86.5847	-0.623786	0.347175	-1.79675	0.0723752	1	Tb927.9.12830	null	0	hypothetical protein, conserved
Tb927.8.6160	914.96	518.64	1048.58	0.715087	0.398035	1.79655	0.0724078	1	Tb927.8.6160	null	0	40S ribosomal protein S8, putative
Tb927.1.4040	41.07	78.49	53.9425	-0.776776	0.432593	-1.79563	0.0725537	1	Tb927.1.4040	null	0	hypothetical protein, conserved
Tb927.5.3620	11.08	21.24	18.071	-0.887433	0.494592	-1.79427	0.0727696	1	Tb927.5.3620	null	0	kinetoplastid-specific dual specificity phosphatase, putative
Tb927.5.3730	62.63	111.32	90.0293	-0.641181	0.357556	-1.79323	0.0729357	1	Tb927.5.3730	null	0	hypothetical protein, conserved
Tb927.4.1330	122.02	214.66	172.822	-0.709535	0.395739	-1.79294	0.0729832	1	Tb927.4.1330	null	0	DNA topoisomerase IB, large subunit
Tb927.10.15600	26.75	42.56	64.0226	-0.75408	0.420972	-1.79128	0.073248	1	Tb927.10.15600	null	0	FKBP-type peptidylprolyl cis-trans isomerase, putative
Tb927.11.11475	447.83	228.62	399.76	0.809051	0.45199	1.78998	0.0734578	1	Tb927.11.11475	null	0	ribosomal protein S14p/S29e
Tb927.9.15470	84.12	114.23	92.1519	-0.472278	0.264152	-1.7879	0.0737918	1	Tb927.9.15470	null	0	kinesin, putative
Tb927.11.18690.1	24.34	44.91	33.9021	-0.912805	0.510711	-1.78732	0.0738851	1	Tb927.11.18690.1	null	0	expression site-associated gene 4 (ESAG4) protein, putative
Tb927.8.5390	37.31	60.93	58.7957	-0.658138	0.368874	-1.78418	0.074394	1	Tb927.8.5390	CRK4	0	cdc2-related protein kinase 4, putative
Tb927.10.3350	51.01	77.91	65.4229	-0.574783	0.32244	-1.78261	0.0746504	1	Tb927.10.3350	null	12	major facilitator superfamily, putative
Tb927.9.12610	548.19	317.35	318.609	0.697111	0.391456	1.78081	0.0749428	1	Tb927.9.12610	glk1	0	glycerol kinase, glycosomal
Tb927.9.3920	832.12	497.41	739.708	0.663657	0.372867	1.77987	0.0750966	1	Tb927.9.3920	null	0	ribosomal protein S7, putative
Tb11.v5.0213.1	14.19	39.73	30.5678	-0.902527	0.507325	-1.77899	0.0752409	1	Tb11.v5.0213.1	null	0	variant surface protein (VSG), putative
Tb927.7.3150	35.38	58.14	46.4669	-0.633331	0.356096	-1.77854	0.0753152	1	Tb927.7.3150	null	0	CRAL/TRIO domain containing protein, putative
Tb927.3.5390	34.15	56.86	48.0122	-0.772497	0.434357	-1.77848	0.0753246	1	Tb927.3.5390	null	0	Ring finger domain containing protein, putative
Tb927.9.10960	134.9	95.06	127.62	0.465683	0.262011	1.77734	0.0755116	1	Tb927.9.10960	null	0	ATP-dependent DEAD/H RNA helicase, putative
Tb927.7.2860	151.23	84.04	249.66	0.709122	0.399585	1.77465	0.0759564	1	Tb927.7.2860	null	0	histone H2A, putative
Tb927.11.16400	61.56	136.91	74.1637	-0.920382	0.519132	-1.77292	0.0762412	1	Tb927.11.16400	KAP3	0	kinetoplast-associated protein 3, putative
Tb927.5.3640	24.17	48.18	33.9913	-0.67327	0.379814	-1.77263	0.0762903	1	Tb927.5.3640	null	0	Mitochondrial SSU ribosomal protein, putative
Tb927.2.4130	145.73	186.26	153.571	-0.400036	0.225822	-1.77146	0.076484	1	Tb927.2.4130	TFEalpha1	0	enoyl-CoA hydratase/Enoyl-CoA isomerase/3-hydroxyacyl-CoA dehydrogenase, putative
Tb927.8.3730	21.48	9.82	28.9151	0.795217	0.449046	1.7709	0.0765771	1	Tb927.8.3730	null	4	COPI associated protein, putative
Tb927.10.15300	98.52	161.38	111.595	-0.663702	0.37483	-1.77067	0.0766151	1	Tb927.10.15300	null	0	Calcium/calmodulin-dependent protein kinase kinase, putative
Tb927.10.14450	16.98	25.69	39.3324	-0.667851	0.37721	-1.7705	0.0766438	1	Tb927.10.14450	null	1	hypothetical protein, conserved
Tb927.9.15450	58.23	87.28	68.1964	-0.55758	0.314934	-1.77046	0.0766497	1	Tb927.9.15450	null	0	Domain of unknown function (DUF4205), putative
Tb927.6.3610	52.51	30.88	44.5863	0.651303	0.368055	1.76958	0.076797	1	Tb927.6.3610	null	0	SET domain containing protein, putative
Tb927.8.6240	167.58	348.3	207.738	-0.876539	0.495357	-1.76951	0.0768087	1	Tb927.8.6240	null	0	STOP axonemal protein
Tb11.v5.0900.1	12.44	25.64	18.0621	-0.694021	0.39229	-1.76915	0.0768686	1	Tb11.v5.0900.1	null	0	hypothetical protein, conserved
Tb927.3.2980	59.98	37.99	46.9929	0.589742	0.333826	1.76661	0.0772931	1	Tb927.3.2980	MCP17	0	mitochondrial carrier protein
Tb927.7.1240	86.32	132.47	135.286	-0.554631	0.31396	-1.76657	0.0773009	1	Tb927.7.1240	null	0	Sphingosine kinase
Tb927.10.9300	91.69	128.23	166.574	-0.506623	0.286893	-1.7659	0.0774132	1	Tb927.10.9300	null	7	adiponectin receptor protein 1
Tb927.11.6720	281.26	198.6	229.178	0.452841	0.256549	1.76513	0.0775427	1	Tb927.11.6720	null	0	mRNA cap guanine-N7 methyltransferase, putative
Tb927.6.2410	83.09	46.65	89.9807	0.653238	0.37015	1.7648	0.0775982	1	Tb927.6.2410	null	0	hypothetical protein, conserved
Tb927.1.2150	11.18	27.05	102.145	-0.914524	0.518322	-1.76439	0.0776656	1	Tb927.1.2150	SKCRP1-4	0	Small kinetoplastid calpain-related protein 1-4
Tb927.9.12400	74.97	123.11	99.945	-0.708648	0.40171	-1.76408	0.0777188	1	Tb927.9.12400	null	2	STE/STE11 serine/threonine-protein kinase, putative
Tb927.8.5140	39.62	70.85	71.7666	-0.657313	0.372993	-1.76227	0.0780244	1	Tb927.8.5140	null	0	diacylglycerol kinase, putative
Tb927.8.2370	165.18	250.35	207.917	-0.563773	0.320018	-1.76169	0.0781212	1	Tb927.8.2370	DclI	0	dicer-like protein
Tb927.9.11410	667.39	407.73	633.944	0.639563	0.363193	1.76094	0.0782477	1	Tb927.9.11410	null	0	60S ribosomal protein L23, putative
Tb927.8.1830	67.11	108.45	108.534	-0.537129	0.305312	-1.75928	0.0785295	1	Tb927.8.1830	null	0	tRNA-methyl transferase, putative
Tb927.10.14990	116.25	177.83	145.969	-0.527939	0.300133	-1.75902	0.0785749	1	Tb927.10.14990	IFT80	0	intraflagellar transport protein 80
Tb927.10.520	600.97	432.17	337.763	0.447774	0.254587	1.75883	0.0786069	1	Tb927.10.520	null	1	Mitochondrial ATP synthase subunit, putative
Tb927.11.13150	89.13	56.07	77.9485	0.636115	0.362204	1.75623	0.0790483	1	Tb927.11.13150	null	0	UEV domain/Zinc finger, C3HC4 type (RING finger), putative
Tb927.7.6340	12.25	28.15	23.338	-0.884922	0.50459	-1.75374	0.0794743	1	Tb927.7.6340	null	0	hypothetical protein, conserved
Tb927.8.8130	48.41	89.86	82.374	-0.771553	0.440092	-1.75316	0.0795742	1	Tb927.8.8130	null	0	hypothetical protein, conserved
Tb927.4.3890	194.68	280.08	219.888	-0.455222	0.259825	-1.75203	0.0797684	1	Tb927.4.3890	null	0	ATP-dependent RNA helicase, putative
Tb927.10.7770	34.03	63.12	67.3337	-0.717791	0.410561	-1.74832	0.0804091	1	Tb927.10.7770	null	0	hypothetical protein
Tb927.6.4260	124.25	79.98	150.174	0.539455	0.308704	1.74748	0.0805538	1	Tb927.6.4260	null	1	hypothetical protein, conserved
Tb927.10.10250	952.17	2145.24	1485.54	-0.919308	0.526142	-1.74726	0.0805915	1	Tb927.10.10250	EP2	1	EP2 procyclin
Tb927.6.3950	52.45	80.16	64.5008	-0.587854	0.336782	-1.74551	0.0808969	1	Tb927.6.3950	null	0	hypothetical protein, conserved
Tb927.7.3000	101.64	169.36	122.34	-0.655109	0.375403	-1.74508	0.0809709	1	Tb927.7.3000	null	0	kinesin, putative
Tb927.11.9470	45.56	80.25	78.7732	-0.630689	0.36163	-1.74402	0.0811558	1	Tb927.11.9470	null	0	ADP-ribosylation factor GTPase activating protein, putative
Tb927.4.3060	19.33	51.67	33.6457	-0.970139	0.55642	-1.74354	0.0812397	1	Tb927.4.3060	null	0	hypothetical protein, conserved
Tb927.9.13795	356.07	238.47	295.574	0.534028	0.306344	1.74323	0.0812939	1	Tb927.9.13795	KMP11-4	0	kinetoplastid membrane protein 11-4
Tb927.9.9010	66.11	100.93	97.5755	-0.467001	0.268197	-1.74126	0.0816379	1	Tb927.9.9010	null	0	SAC3/GANP/Nin1/mts3/eIF-3 p25 family, putative
Tb927.6.2340	70.49	38.88	62.3757	0.653246	0.375722	1.73864	0.0820977	1	Tb927.6.2340	null	0	prefoldin subunit, putative
Tb927.3.1360	82.12	54.22	79.4738	0.522622	0.300596	1.73862	0.082102	1	Tb927.3.1360	null	0	cytosine-specific DNA methylase, putative
Tb927.10.10640	40.47	19.26	42.5034	0.762176	0.438545	1.73797	0.0822167	1	Tb927.10.10640	null	1	hypothetical protein, conserved
Tb927.8.6030	662.56	346.36	756.313	0.781324	0.449652	1.73762	0.0822775	1	Tb927.8.6030	null	0	60S ribosomal protein L12, putative
Tb927.7.4020	31.04	59.84	45.7849	-0.757134	0.435913	-1.73689	0.0824061	1	Tb927.7.4020	null	0	protein phosphatase 2C, putative
Tb927.7.4480	67.42	96.44	119.164	-0.542303	0.312413	-1.73585	0.0825903	1	Tb927.7.4480	null	0	adenosine 5'-monophosphoramidase, putative
Tb11.v5.0753.1	17.48	38.52	28.8606	-0.807669	0.465731	-1.7342	0.0828829	1	Tb11.v5.0753.1	null	0	hypothetical protein, conserved
Tb927.11.12640	111.86	187.91	149.11	-0.652762	0.376434	-1.73407	0.0829062	1	Tb927.11.12640	null	0	PH domain containing protein, putative
Tb11.v5.0210.1	19.65	27.38	27.0687	-0.663333	0.382612	-1.7337	0.0829722	1	Tb11.v5.0210.1	null	11	adenosine transporter, putative
Tb927.4.4150	63.14	99.48	76.499	-0.471532	0.272115	-1.73284	0.0831236	1	Tb927.4.4150	MRB4150	0	mitochondrial RNA binding complex 1 subunit MRB4150
Tb927.6.2330	151.01	95.25	157.202	0.564216	0.32571	1.73227	0.083226	1	Tb927.6.2330	RGG1	0	RGG protein
Tb927.6.840	47	79.81	64.057	-0.62867	0.362941	-1.73216	0.0832459	1	Tb927.6.840	null	0	hypothetical protein, conserved
Tb927.11.6060	83.14	51.19	99.6448	0.550093	0.317616	1.73194	0.0832835	1	Tb927.11.6060	null	11	major facilitator superfamily, putative
Tb927.6.3880	36.09	65.98	55.5441	-0.680681	0.393031	-1.73188	0.0832955	1	Tb927.6.3880	null	0	hypothetical protein, conserved
Tb927.11.360	142.05	88.04	117.385	0.596925	0.34491	1.73067	0.0835103	1	Tb927.11.360	null	0	ATP-binding protein, putative
Tb927.2.5440	42.66	78.23	90.3254	-0.780647	0.451132	-1.73042	0.0835558	1	Tb927.2.5440	null	0	hypothetical protein, conserved
Tb927.4.5060	144.9	226.87	213.401	-0.629425	0.364126	-1.72859	0.0838822	1	Tb927.4.5060	null	0	hypothetical protein
Tb927.6.2110	263.95	141.6	259.5	0.751874	0.435102	1.72804	0.0839808	1	Tb927.6.2110	null	0	40S ribosomal protein S30, putative
Tb927.11.10000	34.57	68.21	63.8357	-0.65794	0.380873	-1.72745	0.0840866	1	Tb927.11.10000	null	0	Charged multivesicular body protein 3, putative
Tb927.11.12940	175.46	119.56	169.66	0.464921	0.269233	1.72684	0.0841972	1	Tb927.11.12940	null	0	Uncharacterised protein family (UPF0160), putative
Tb927.10.9800	1216.98	718.59	1083.08	0.669548	0.387862	1.72625	0.0843017	1	Tb927.10.9800	null	0	60S ribosomal protein L22
Tb927.7.2590	112.24	72.71	96.2006	0.471182	0.273218	1.72456	0.0846069	1	Tb927.7.2590	null	0	prefoldin, putative
Tb927.5.4020	144.34	233.65	226.314	-0.659761	0.38304	-1.72243	0.0849908	1	Tb927.5.4020	null	0	hypothetical protein
Tb11.v5.0223.1	153.99	264.01	171.109	-0.736417	0.427926	-1.7209	0.0852691	1	Tb11.v5.0223.1	null	1	BNR repeat-like domain/Concanavalin A-like lectin/glucanases superfamily, putative
Tb927.4.3970	4.88	17.27	14.2633	-0.950243	0.552881	-1.71871	0.0856666	1	Tb927.4.3970	null	0	hypothetical protein, conserved
Tb927.11.15590	50.95	83.63	105.042	-0.609535	0.355174	-1.71616	0.0861326	1	Tb927.11.15590	null	0	hypothetical protein, conserved
Tb927.7.2840	85.03	36.94	117.391	0.878072	0.511953	1.71514	0.0863194	1	Tb927.7.2840	null	0	histone H2A, putative
Tb927.10.5730	25.26	8.38	16.8099	0.91631	0.534543	1.71419	0.086493	1	Tb927.10.5730	null	0	hypothetical protein
Tb927.4.1110	35.21	65.42	81.7649	-0.622228	0.363009	-1.71409	0.0865129	1	Tb927.4.1110	null	0	hypothetical protein, conserved
Tb927.9.14420	98.87	61.34	84.2631	0.529804	0.309106	1.71399	0.0865312	1	Tb927.9.14420	PPIase	1	Peptidyl-prolyl cis-trans isomerase C, mitochondrial, putative
Tb927.11.9020	53.7	26.25	68.4571	0.668752	0.390254	1.71363	0.0865964	1	Tb927.11.9020	null	9	cation transporter, putative
Tb927.10.4790	26.89	54.42	47.7939	-0.728564	0.42524	-1.7133	0.0866569	1	Tb927.10.4790	null	0	hypothetical protein, conserved
Tb927.10.9720	78.82	128.05	104.638	-0.603529	0.352441	-1.71243	0.086818	1	Tb927.10.9720	REAP-1	0	RNA-editing-associated protein 1
Tb927.9.14660	3.38	9.79	9.70011	-1.00006	0.584082	-1.71219	0.0868619	1	Tb927.9.14660	null	1	SLACS reverse transcriptase, putative (pseudogene)
Tb927.10.4040	149.32	211.47	213.755	-0.474702	0.277262	-1.71211	0.086877	1	Tb927.10.4040	null	1	3-keto-dihydrosphingosine reductase
Tb927.9.3990	1115.58	660.65	1006.34	0.666115	0.38987	1.70856	0.087533	1	Tb927.9.3990	null	0	ribosomal protein S7, putative
Tb927.10.8430	519.37	276.39	541.74	0.762303	0.446175	1.70853	0.087538	1	Tb927.10.8430	null	0	40S ribosomal protein S12, putative
Tb927.7.5600	74.16	122.56	94.3655	-0.654978	0.383881	-1.7062	0.0879706	1	Tb927.7.5600	null	0	leucine-rich repeat protein (LRRP), putative
Tb927.3.1780	56.61	33.62	48.2305	0.648423	0.380061	1.7061	0.087989	1	Tb927.3.1780	TbLSm8	0	U6 snRNA-associated Sm-like protein LSm8p
Tb927.5.3430	112.45	69.86	115.084	0.497902	0.291866	1.70592	0.0880223	1	Tb927.5.3430	UBA2	0	ubiquitin-activating enzyme E1, putative
Tb927.10.6320	81.54	45.2	60.3042	0.647263	0.379434	1.70586	0.0880338	1	Tb927.10.6320	null	0	CBF/Mak21 family, putative
Tb927.11.5640	65.29	103.16	76.6659	-0.642363	0.377092	-1.70347	0.0884807	1	Tb927.11.5640	null	0	hypothetical protein, conserved
Tb11.v5.0995.1	39.96	18.57	37.619	0.696658	0.409039	1.70316	0.0885385	1	Tb11.v5.0995.1	null	0	hypothetical protein, conserved
Tb11.v5.0243.1	367.87	197.92	388.972	0.749479	0.440431	1.70169	0.0888131	1	Tb11.v5.0243.1	null	0	40S ribosomal protein S18, putative
Tb927.6.3550.2	2.09	8.43	8.45689	-1.00091	0.588244	-1.70151	0.0888464	1	Tb927.6.3550.2	null	7	phospholipid-translocating P-type ATPase (flippase), putative
Tb927.11.10760	170.48	254.14	153.608	-0.509886	0.30003	-1.69945	0.0892345	1	Tb927.11.10760	KIN-D	0	kinesin-D
Tb927.4.2800	41.66	75.63	61.8264	-0.719606	0.423604	-1.69877	0.0893623	1	Tb927.4.2800	null	0	R3H-associated N-terminal domain containing protein, putative
Tb927.4.3140	79.21	125.48	96.3838	-0.568839	0.334987	-1.69809	0.0894905	1	Tb927.4.3140	SDO1	0	Ribosome maturation protein SDO1
Tb927.3.840	68.89	39.25	70.3059	0.64767	0.38144	1.69796	0.0895152	1	Tb927.3.840	null	1	hypothetical protein, conserved
Tb927.5.710	81.04	119.81	126.541	-0.515022	0.303395	-1.69753	0.0895963	1	Tb927.5.710	null	0	hypothetical protein, conserved
Tb927.10.7850	45.7	74.43	110.875	-0.57785	0.340411	-1.69751	0.0896002	1	Tb927.10.7850	null	0	protein-L-isoaspartate, putative
Tb927.7.4060	611.94	358.19	447.807	0.677436	0.399148	1.69721	0.0896578	1	Tb927.7.4060	null	0	cysteine peptidase, Clan CA, family C2, putative
Tb927.2.5630	36.64	68.21	98.2414	-0.796691	0.470033	-1.69497	0.0900817	1	Tb927.2.5630	null	0	hypothetical protein, conserved
Tb11.v5.0332.1	240.56	154.79	132.366	0.604866	0.356899	1.69478	0.0901163	1	Tb11.v5.0332.1	null	12	THT2A - glucose transporter, putative
Tb927.11.7270	70.09	41.74	62.1801	0.555207	0.327629	1.69462	0.0901481	1	Tb927.11.7270	PSB3	0	proteasome beta 3 subunit, putative
Tb927.11.3440	38.43	83.9	54.8307	-0.888032	0.52467	-1.69255	0.0905406	1	Tb927.11.3440	null	0	hypothetical protein, conserved
Tb927.8.2420	18.62	34.17	34.7316	-0.793576	0.468918	-1.69236	0.0905782	1	Tb927.8.2420	null	0	hypothetical protein, conserved
Tb927.4.2640	104.15	167.39	120.571	-0.637088	0.376636	-1.69152	0.0907368	1	Tb927.4.2640	null	0	hypothetical protein, conserved
Tb927.3.3310	991.61	608.26	852.35	0.630514	0.373083	1.69001	0.0910258	1	Tb927.3.3310	null	0	60S ribosomal protein L13, putative
Tb927.7.3700	24	49.22	36.8675	-0.76647	0.453797	-1.68902	0.0912163	1	Tb927.7.3700	null	0	hypothetical protein, conserved
Tb927.4.2360	133.65	96.35	99.141	0.49259	0.291731	1.6885	0.0913143	1	Tb927.4.2360	null	0	hypothetical protein, conserved
Tb927.11.2870	3.46	0.45	2.66698	1.01946	0.603781	1.68845	0.0913242	1	Tb927.11.2870	null	0	hypothetical protein
Tb927.10.11450	46.63	86.41	61.7973	-0.767308	0.454481	-1.68832	0.0913504	1	Tb927.10.11450	null	0	TFIIF-stimulated CTD phosphatase, putative
Tb927.6.3420	101.19	159.5	165.645	-0.563208	0.333733	-1.6876	0.0914877	1	Tb927.6.3420	null	0	Oligomerisation domain containing protein, putative
Tb927.7.5470	79.1	115.93	116.597	-0.481786	0.285537	-1.6873	0.0915463	1	Tb927.7.5470	POMP36	1	Present in the outer mitochondrial membrane proteome 36
Tb927.11.10160	1334.48	801.43	1345.16	0.649792	0.385302	1.68645	0.09171	1	Tb927.11.10160	null	0	60S ribosomal protein L22, putative
Tb927.2.1720	60.52	29.09	67.3559	0.765469	0.453963	1.68619	0.0917588	1	Tb927.2.1720	null	0	hypothetical protein, conserved
Tb927.10.850	116.22	167.82	147.943	-0.494934	0.293549	-1.68604	0.0917889	1	Tb927.10.850	null	0	hook complex protein, conserved
Tb927.10.1770	11.36	22.51	35.6903	-0.672334	0.39879	-1.68593	0.0918088	1	Tb927.10.1770	null	0	hypothetical protein
Tb927.10.2180	27.11	51.26	39.9499	-0.684293	0.405894	-1.68589	0.0918163	1	Tb927.10.2180	null	0	Rtr1/RPAP2 family, putative
Tb927.11.13880	68.97	110.44	96.4357	-0.569178	0.337797	-1.68497	0.0919938	1	Tb927.11.13880	null	0	kinetoplastid-specific protein tyrosine phosphatase, putative
Tb927.5.3750	81.6	57.3	108.344	0.480145	0.285114	1.68404	0.0921732	1	Tb927.5.3750	PPCT1	0	RNA-binding protein, putative
Tb927.4.4920	10.72	22.05	29.4333	-0.691792	0.410926	-1.68349	0.0922794	1	Tb927.4.4920	null	1	hypothetical protein, conserved
Tb927.11.1070	252.08	174.19	179.971	0.506444	0.300916	1.68301	0.0923739	1	Tb927.11.1070	gat3	3	glycosomal transporter (GAT3), putative
Tb927.10.1100	1747.11	1102.67	1560.04	0.596624	0.354532	1.68285	0.0924044	1	Tb927.10.1100	null	0	60S ribosomal protein L9, putative
Tb927.11.14970	268.91	354.34	294.534	-0.393608	0.233913	-1.68271	0.0924308	1	Tb927.11.14970	null	0	hypothetical protein, conserved
Tb11.v5.0413.1	1.2	9.29	11.6797	-0.962421	0.57216	-1.68208	0.0925525	1	Tb11.v5.0413.1	null	0	expression site-associated gene 9 (ESAG9) protein
Tb927.1.2850	342.76	687.92	754.836	-0.810247	0.481973	-1.6811	0.0927428	1	Tb927.1.2850	null	12	pteridine transporter, putative
Tb927.4.5130	27.34	50.85	38.0721	-0.705061	0.419411	-1.68107	0.0927488	1	Tb927.4.5130	null	0	KH domain/Domain of unknown function (DUF1771)/Smr domain containing protein, putative
Tb927.8.3070	42.83	21.44	46.7047	0.682234	0.405903	1.68078	0.0928057	1	Tb927.8.3070	null	1	hypothetical protein, conserved
Tb927.10.8050	17.85	39.81	26.9939	-0.88046	0.523904	-1.68057	0.0928458	1	Tb927.10.8050	null	0	TFIIF-stimulated CTD phosphatase, putative
Tb927.10.3720	71.33	46.37	75.6756	0.482755	0.28732	1.6802	0.0929178	1	Tb927.10.3720	null	0	hypothetical protein, conserved
Tb927.1.2820	696.33	1375.67	1502.14	-0.791175	0.471349	-1.67853	0.0932434	1	Tb927.1.2820	null	13	pteridine transporter, putative
Tb927.11.9710	1269.72	874.96	1088.74	0.497708	0.296536	1.67841	0.0932678	1	Tb927.11.9710	RPL10A	0	60S ribosomal protein L10a, putative
Tb11.v5.0534.1	9.74	29.18	18.6349	-0.853984	0.509063	-1.67756	0.0934331	1	Tb11.v5.0534.1	null	0	protein kinase, putative
Tb10.v4.0053	61.78	119.19	70.4583	-0.813248	0.485092	-1.67648	0.093644	1	Tb10.v4.0053	null	0	hypothetical protein
Tb927.11.770.2	27.22	10.77	15.0481	0.860356	0.513276	1.67621	0.0936976	1	Tb927.11.770.2	null	0	hypothetical protein, conserved
Tb11.v5.0533.1	13.26	34.7	25.3213	-0.817577	0.487837	-1.67592	0.093753	1	Tb11.v5.0533.1	null	0	retrotransposon hot spot (RHS) protein, putative
Tb927.5.2170	282.21	165.81	201.882	0.675077	0.402856	1.67573	0.0937918	1	Tb927.5.2170	null	0	conserved protein
Tb927.9.5690	466.62	255.49	524.575	0.732229	0.437073	1.6753	0.0938754	1	Tb927.9.5690	null	0	60S acidic ribosomal protein, putative
Tb927.10.6440	154.49	89.39	166.68	0.678472	0.404986	1.6753	0.0938759	1	Tb927.10.6440	PMM	0	phosphomannomutase
Tb927.11.3470	36.16	55.86	57.0631	-0.56604	0.337966	-1.67485	0.0939646	1	Tb927.11.3470	null	9	endosomal integral membrane protein, putative
Tb927.11.7650.1	35.66	19.93	32.3826	0.640236	0.382886	1.67213	0.094498	1	Tb927.11.7650.1	null	0	hypothetical protein
Tb927.5.2760	28.5	55.17	60.2678	-0.62484	0.373754	-1.67179	0.094565	1	Tb927.5.2760	null	1	UDP-Gal or UDP-GlcNAc-dependent glycosyltransferase, putative
Tb927.11.14740	121.11	81.77	154.883	0.525983	0.314781	1.67095	0.0947321	1	Tb927.11.14740	null	0	YqaJ-like viral recombinase domain containing protein, putative
Tb927.4.4890	75.4	51.17	49.5848	0.608092	0.363942	1.67085	0.0947513	1	Tb927.4.4890	null	1	CorA-like Mg2+ transporter protein, putative
Tb927.11.11960	19.53	34.75	38.087	-0.667507	0.399974	-1.66887	0.0951426	1	Tb927.11.11960	null	2	hypothetical protein, conserved
Tb927.8.7380	110.82	142.46	148.672	-0.394404	0.236461	-1.66794	0.0953267	1	Tb927.8.7380	null	0	dihydrolipoamide dehydrogenase, point mutation
Tb927.8.5465	180.73	108.54	130.299	0.690257	0.41386	1.66785	0.0953455	1	Tb927.8.5465	Tb-24	0	flagellar calcium-binding 24 kDa protein
Tb11.v5.0234.1	57.45	34.32	62.894	0.577032	0.346111	1.66719	0.0954776	1	Tb11.v5.0234.1	null	0	ADP-ribosylation factor-like protein, putative
Tb927.9.8450	173.43	246.2	223.873	-0.491698	0.295062	-1.66643	0.0956288	1	Tb927.9.8450	ADKG	0	UMP/CMP kinase
Tb927.10.13790	74.78	111.49	132.399	-0.540499	0.324439	-1.66595	0.0957242	1	Tb927.10.13790	null	0	hypothetical protein, conserved
Tb05.5K5.80	18.2	42.37	31.1209	-0.733825	0.440699	-1.66514	0.0958854	1	Tb05.5K5.80	null	0	calcium/calmodulin-dependent protein kinase, putative
Tb927.8.7560	27.71	49.19	49.3603	-0.618848	0.371757	-1.66466	0.0959814	1	Tb927.8.7560	null	1	CorA-like Mg2+ transporter protein, putative
Tb927.11.11970	22.67	40.35	41.6948	-0.64011	0.384681	-1.664	0.0961124	1	Tb927.11.11970	null	0	hypothetical protein
Tb927.11.15780	16.73	35.19	38.4603	-0.728525	0.4382	-1.66254	0.0964047	1	Tb927.11.15780	null	0	hypothetical protein, conserved
Tb927.10.3010	129.57	186.48	198.442	-0.507234	0.305144	-1.66228	0.0964576	1	Tb927.10.3010	null	0	hook complex protein, conserved
Tb927.4.4490	116.17	195.9	146.171	-0.671713	0.404816	-1.6593	0.0970548	1	Tb927.4.4490	MRPE	8	multidrug resistance protein E
Tb927.10.12740	67.54	120.11	75.365	-0.71959	0.433855	-1.65859	0.0971975	1	Tb927.10.12740	ZC3H35	0	Zinc finger CCCH domain-containing protein 35
Tb11.v5.0424.1	28.11	48.05	35.44	-0.720472	0.434574	-1.65788	0.0973413	1	Tb11.v5.0424.1	null	0	receptor-type adenylate cyclase GRESAG 4, putative
Tb927.6.4670	94.59	150.67	118.018	-0.579677	0.349744	-1.65743	0.097432	1	Tb927.6.4670	MORN1	0	MORN repeat-containing protein 1
Tb927.10.2140	58.6	91.12	92.9815	-0.48807	0.294555	-1.65697	0.0975254	1	Tb927.10.2140	null	0	mitochondrial processing peptidase alpha subunit (pseudogene), putative
Tb927.9.8350	70.55	121.28	71.2449	-0.680344	0.411115	-1.65487	0.0979503	1	Tb927.9.8350	null	0	hypothetical protein, conserved
Tb927.9.13620	84.03	132.41	126.656	-0.580912	0.35112	-1.65446	0.0980351	1	Tb927.9.13620	null	0	hypothetical protein, conserved
Tb927.11.15030	55.64	28.64	52.474	0.7137	0.431683	1.6533	0.0982704	1	Tb927.11.15030	X3	0	small GTPase
Tb927.4.5270	35.28	15.21	35.2153	0.788154	0.476796	1.65302	0.0983265	1	Tb927.4.5270	null	1	UDP-Gal or UDP-GlcNAc-dependent glycosyltransferase, putative
Tb927.11.15240	29.85	58.27	50.0785	-0.714498	0.432324	-1.65269	0.0983939	1	Tb927.11.15240	RAB2B	0	Ras-related protein RAB2B, putative
Tb927.8.6060	763.91	491.53	464.642	0.579295	0.350572	1.65243	0.0984472	1	Tb927.8.6060	AKCT	0	2-amino-3-ketobutyrate coenzyme A ligase
Tb11.v5.0602.1	58.45	34.74	52.6864	0.631997	0.382776	1.65109	0.0987206	1	Tb11.v5.0602.1	null	0	leucine-rich repeat protein 1 (LRRP1), putative
Tb927.11.14165	11.84	21.6	18.7554	-0.837215	0.507759	-1.64884	0.0991795	1	Tb927.11.14165	null	0	hypothetical protein
Tb927.8.2560	60.13	40.51	58.0055	0.604919	0.367156	1.64758	0.0994389	1	Tb927.8.2560	U5_15K	0	spliceosomal U5 snRNP-specific protein, putative
Tb927.9.3880	64.12	35.37	61.2292	0.552768	0.335664	1.64679	0.0996011	1	Tb927.9.3880	null	0	DNA polymerase beta thumb, putative
Tb927.10.6650	50.83	33.79	48.3658	0.549507	0.333848	1.64598	0.0997681	1	Tb927.10.6650	null	0	G10 protein homologue, putative
Tb927.7.2400	206.84	141.97	142.128	0.465015	0.282632	1.6453	0.0999083	1	Tb927.7.2400	null	0	tyrosyl-tRNA synthetase, putative
Tb927.7.3580	14.7	30.92	23.4143	-0.79834	0.485318	-1.64498	0.099973	1	Tb927.7.3580	NEK11	0	Serine/threonine-protein kinase NEK11, putative
Tb927.10.15690	50.19	72.25	86.0437	-0.540139	0.328752	-1.643	0.100383	1	Tb927.10.15690	null	0	anaphase promoting complex, subunit 10-like protein
Tb927.6.860	16.67	32.31	27.5027	-0.830536	0.505545	-1.64285	0.100413	1	Tb927.6.860	null	0	hypothetical protein
Tb927.8.4650	45.32	20.96	51.3183	0.740212	0.450811	1.64196	0.100599	1	Tb927.8.4650	null	0	hypothetical protein, conserved
Tb927.10.8060	106.18	74.34	103.973	0.472666	0.288108	1.64059	0.100883	1	Tb927.10.8060	null	0	SET domain containing protein, putative
Tb927.9.10890	101.69	74.16	83.693	0.406861	0.248257	1.63887	0.10124	1	Tb927.9.10890	null	0	Regulatory subunit of type II PKA R-subunit, putative
Tb07.30D13.60	66.58	39.28	51.0858	0.594397	0.362797	1.63837	0.101344	1	Tb07.30D13.60	null	3	hypothetical protein, conserved (pseudogene)
Tb927.10.8070	71.43	85.42	138.674	-0.43278	0.264382	-1.63695	0.101641	1	Tb927.10.8070	null	0	ATPase, putative
Tb927.8.6380	71.06	41.26	66.1837	0.590341	0.361377	1.63359	0.102346	1	Tb927.8.6380	null	1	hypothetical protein, conserved
Tb927.5.2710	50.84	78.65	71.7357	-0.532953	0.326508	-1.63228	0.10262	1	Tb927.5.2710	null	0	hypothetical protein, conserved
Tb927.8.3160	22.36	12.87	20.801	0.714983	0.438505	1.6305	0.102995	1	Tb927.8.3160	null	0	hypothetical protein, conserved
Tb927.5.2740	71.06	110.42	101.548	-0.550489	0.337798	-1.62964	0.103177	1	Tb927.5.2740	null	0	Rab-GTPase-TBC domain containing protein, putative
Tb11.v5.0185.1	76.16	119.63	93.6352	-0.561387	0.344629	-1.62896	0.103321	1	Tb11.v5.0185.1	null	0	hypothetical protein, conserved
Tb927.9.11360	103.58	62.91	99.1936	0.574209	0.352797	1.62759	0.103612	1	Tb927.9.11360	null	0	hypothetical protein, conserved
Tb927.1.4500	77.38	118.25	125.884	-0.504674	0.310098	-1.62747	0.103638	1	Tb927.1.4500	null	6	SNARE associated Golgi protein, putative
Tb927.6.4980	608.19	334.2	668.643	0.724126	0.445237	1.62638	0.103868	1	Tb927.6.4980	RPS14	0	40S ribosomal protein S14
Tb927.9.12740	30.19	52.25	69.4069	-0.634739	0.390344	-1.6261	0.103928	1	Tb927.9.12740	null	0	Zeta toxin, putative
Tb11.02.5380b.1	72.67	46.61	68.0879	0.533591	0.328202	1.6258	0.103991	1	Tb11.02.5380b.1	null	0	exosome complex exonuclease RRP44p homologue, putative
Tb927.10.4850	128.09	82.36	141.328	0.502323	0.309136	1.62493	0.104178	1	Tb927.10.4850	null	0	hypothetical protein, conserved
Tb927.10.12240	115.43	171.38	153.176	-0.515218	0.317405	-1.62322	0.104543	1	Tb927.10.12240	null	1	3-ketoacyl-CoA reductase, putative
Tb927.9.11790	96.38	62.26	86.8257	0.544413	0.335524	1.62257	0.10468	1	Tb927.9.11790	null	12	membrane transporter protein, putative
Tb927.8.8280	46.6	27.43	55.03	0.707007	0.435844	1.62215	0.10477	1	Tb927.8.8280	null	0	hypothetical protein, conserved
Tb927.10.15860	26.72	10.7	21.6767	0.767788	0.473354	1.62202	0.1048	1	Tb927.10.15860	null	0	hypothetical protein, conserved
Tb927.10.4160	43.42	61.82	85.384	-0.52562	0.32417	-1.62143	0.104925	1	Tb927.10.4160	null	0	predicted zinc finger protein
Tb927.2.1760	451.75	630.61	608.883	-0.461069	0.284521	-1.62051	0.105124	1	Tb927.2.1760	null	1	hypothetical protein, conserved
Tb927.4.2950	44.63	66.34	59.1056	-0.637495	0.393438	-1.62032	0.105164	1	Tb927.4.2950	POLIA	0	mitochondrial DNA polymerase I protein A, putative
Tb927.9.1400	89.06	59.76	98.2588	0.51469	0.318014	1.61845	0.105566	1	Tb927.9.1400	null	0	kynurenine 3-monooxygenase, putative
Tb927.8.4550	67.73	39.52	61.4663	0.594959	0.36795	1.61696	0.105888	1	Tb927.8.4550	null	0	Mitochondrial SSU ribosomal protein, putative
Tb927.11.6300	558.13	322.75	589.927	0.678465	0.420051	1.6152	0.106268	1	Tb927.11.6300	null	0	40S ribosomal protein S5, putative
Tb927.7.2230	20.15	36.34	39.4424	-0.574765	0.356034	-1.61436	0.10645	1	Tb927.7.2230	null	1	mitochondrial carrier protein, putative
Tb927.11.3230	986.99	593.17	1043.49	0.642481	0.398108	1.61384	0.106563	1	Tb927.11.3230	null	0	60S ribosomal protein L44
Tb10.v4.0249	33.66	59.04	50.6872	-0.659704	0.408913	-1.61331	0.106677	1	Tb10.v4.0249	null	0	Cullin family/Cullin protein neddylation domain containing protein, putative
Tb927.10.11860	45.17	97.48	92.3139	-0.826378	0.512509	-1.61242	0.106871	1	Tb927.10.11860	null	0	Cornifin (SPRR) family, putative
Tb927.9.1720	57.65	37.11	73.841	0.503615	0.312488	1.61163	0.107043	1	Tb927.9.1720	null	2	peroxisomal membrane protein 4, putative
Tb927.6.4100	94.21	145.86	128.906	-0.570131	0.353925	-1.61088	0.107206	1	Tb927.6.4100	null	0	hypothetical protein, conserved
Tb927.8.6270	105.36	80.68	102.047	0.38832	0.24107	1.61081	0.10722	1	Tb927.8.6270	null	0	hypothetical protein, conserved
Tb927.7.6910	141.88	226.38	162.347	-0.617918	0.383628	-1.61072	0.10724	1	Tb927.7.6910	null	0	Phosphatidylinositol 4-phosphate 5-kinase, putative
Tb11.v5.0343.1	4.17	0.84	106.042	0.910168	0.56535	1.60992	0.107416	1	Tb11.v5.0343.1	null	0	BarP protein, putative
Tb927.11.1840	91.29	151.16	84.2536	-0.638069	0.396747	-1.60825	0.10778	1	Tb927.11.1840	null	0	hypothetical protein, conserved
Tb927.11.3950	36.3	57.24	56.44	-0.481712	0.299616	-1.60776	0.107887	1	Tb927.11.3950	null	0	hypothetical protein, conserved
Tb927.6.310	39.33	65.69	56.8612	-0.638919	0.397611	-1.60689	0.108077	1	Tb927.6.310	null	1	receptor-type adenylate cyclase GRESAG 4, putative
Tb927.5.1010	112.78	165.01	164.062	-0.52704	0.327996	-1.60685	0.108087	1	Tb927.5.1010	null	0	hypothetical protein, conserved
Tb927.8.6330	121.13	158.99	146.791	-0.419878	0.261316	-1.60678	0.108102	1	Tb927.8.6330	null	0	WD domain, G-beta repeat/PFU (PLAA family ubiquitin binding), putative
Tb927.10.5330	379.26	215.45	401.565	0.690205	0.429617	1.60656	0.108151	1	Tb927.10.5330	null	0	40S ribosomal protein S18, putative
Tb927.11.1340	76.96	128.66	83.7367	-0.657676	0.409568	-1.60578	0.108323	1	Tb927.11.1340	FC1	0	Flagella connector protein 1
Tb927.11.9990	76.11	48.34	65.4948	0.492137	0.306636	1.60495	0.108504	1	Tb927.11.9990	null	0	glycosyl transferase-like protein
Tb927.11.8730	94.67	58.03	111.536	0.517171	0.322574	1.60326	0.108876	1	Tb927.11.8730	null	0	Cell division control protein 48, putative
Tb11.v5.0565.1	128.97	85.65	106.723	0.48924	0.305159	1.60323	0.108885	1	Tb11.v5.0565.1	null	0	mitochondrial intermediate peptidase, putative
Tb927.7.6780	30.3	54.14	36.7547	-0.722757	0.450967	-1.60268	0.109005	1	Tb927.7.6780	null	4	hypothetical protein
Tb927.8.7000	64.08	33.41	84.5957	0.656598	0.409855	1.60203	0.10915	1	Tb927.8.7000	ATG10	0	E1-like ubiquitin-activating enzyme, putative
Tb927.8.6850	88.41	57.52	105.779	0.543825	0.339488	1.6019	0.109178	1	Tb927.8.6850	null	0	Zinc finger, C3HC4 type (RING finger)/EF-hand domain pair, putative
Tb927.9.14650	2.25	4.46	4.09328	-0.914253	0.570922	-1.60136	0.109297	1	Tb927.9.14650	null	0	SLACS retrotransposable element (part), putative (pseudogene)
Tb927.6.5080	133.63	192.63	162.67	-0.453051	0.282949	-1.60118	0.109337	1	Tb927.6.5080	null	1	Protein of unknown function (DUF3808), putative
Tb927.7.2870	151.27	86.07	244.271	0.670532	0.419041	1.60016	0.109564	1	Tb927.7.2870	null	0	histone H2A, putative
Tb927.10.8890	23.05	47.17	26.4837	-0.790284	0.493901	-1.60008	0.10958	1	Tb927.10.8890	null	0	kinetoplast DNA-associated protein, putative
Tb927.7.1040	491.65	279.91	540.406	0.690936	0.432009	1.59936	0.109742	1	Tb927.7.1040	null	0	40S ribosomal protein S16, putative
Tb927.7.4170	84.67	131.26	131.623	-0.584902	0.365721	-1.59931	0.109751	1	Tb927.7.4170	ELO2	5	Fatty acid elongase
Tb10.v4.0246	14.86	7.26	18.1105	0.756527	0.473036	1.5993	0.109754	1	Tb10.v4.0246	null	0	hypothetical protein
Tb927.10.15460	29.57	36.26	58.4335	-0.52174	0.326344	-1.59874	0.109878	1	Tb927.10.15460	null	0	EAP30/Vps36 family, putative
Tb927.4.5200	72.31	121.37	105.443	-0.607513	0.380224	-1.59778	0.110093	1	Tb927.4.5200	NUP62	0	Nucleoporin NUP62
Tb927.10.2360	41.49	21.23	35.5267	0.738482	0.462579	1.59644	0.11039	1	Tb927.10.2360	null	1	hypothetical protein
Tb927.4.1170	70.98	42.33	75.843	0.524608	0.328732	1.59585	0.110522	1	Tb927.4.1170	null	0	ankyrin, putative
Tb927.6.4200	150.97	100.11	125.677	0.44642	0.279822	1.59537	0.110629	1	Tb927.6.4200	null	0	LSU ribosomal protein, mitochondrial, putative
Tb927.10.1080	1062.43	642.62	1007.72	0.634135	0.397503	1.59529	0.110646	1	Tb927.10.1080	RPS23	0	40S ribosomal protein S23, putative
Tb927.8.1500	85.07	145.66	115.333	-0.65413	0.410073	-1.59516	0.110677	1	Tb927.8.1500	null	0	hypothetical protein, conserved
Tb927.11.1900	672.72	499.86	484.823	0.406455	0.254835	1.59497	0.110719	1	Tb927.11.1900	null	0	T-complex protein 1, beta subunit, putative
Tb927.6.4410	101.73	64.75	86.2513	0.544725	0.341582	1.59471	0.110776	1	Tb927.6.4410	AdoMetDC	0	S-adenosylmethionine decarboxylase
Tb927.11.620	184.27	123.6	155.927	0.494628	0.310271	1.59418	0.110896	1	Tb927.11.620	Raptor	0	Regulatory-associated protein of TOR1
Tb927.7.1330	79.77	51.82	68.0187	0.569538	0.357288	1.59406	0.110923	1	Tb927.7.1330	null	0	hypothetical protein, conserved
Tb927.9.3280	124.18	79.34	118.686	0.541214	0.339525	1.59403	0.110929	1	Tb927.9.3280	PPX1	0	exopolyphosphatase
Tb927.7.4700	39.63	72.5	62.1527	-0.671125	0.421057	-1.59391	0.110957	1	Tb927.7.4700	null	0	WD domain, G-beta repeat, putative
Tb927.8.6970	111.78	71.86	103.61	0.508228	0.318865	1.59387	0.110965	1	Tb927.8.6970	null	0	3-methylcrotonyl-CoA carboxylase alpha subunit, putative
Tb927.8.2190	72.59	42.53	67.0674	0.652476	0.409487	1.5934	0.111071	1	Tb927.8.2190	null	1	hypothetical protein, conserved
Tb927.11.16320	22.85	41.96	66.6868	-0.648188	0.406913	-1.59294	0.111174	1	Tb927.11.16320	null	1	hypothetical protein, conserved
Tb927.7.1560	65.92	44.99	71.8714	0.504128	0.316603	1.5923	0.111317	1	Tb927.7.1560	null	0	TPR repeat, putative
Tb927.9.7500	10.22	2.73	8.81707	0.930052	0.584392	1.59149	0.1115	1	Tb927.9.7500	null	3	hypothetical protein
Tb927.10.3590	89.23	122.05	125.387	-0.390211	0.245456	-1.58974	0.111894	1	Tb927.10.3590	null	0	hypothetical protein, conserved
Tb927.1.2310	55.34	32.76	30.4428	0.764645	0.480989	1.58974	0.111894	1	Tb927.1.2310	null	2	hypothetical protein
Tb927.3.4360	490.22	304.93	477.518	0.605749	0.381224	1.58896	0.11207	1	Tb927.3.4360	null	0	40S ribosomal protein S15A, putative
Tb05.5K5.20	36.18	17.27	41.5327	0.666537	0.419501	1.58888	0.112087	1	Tb05.5K5.20	null	3	hypothetical protein, conserved
Tb927.11.16930	95.53	63.84	77.9893	0.444531	0.279824	1.58861	0.112148	1	Tb927.11.16930	ABCB7	7	ABC transporter of the mitochondrion, putative
Tb927.4.2970	21.79	32.51	27.7369	-0.742424	0.467611	-1.5877	0.112355	1	Tb927.4.2970	null	0	chaperone protein DnaJ, putative
Tb927.9.8180	97.61	134.53	123.502	-0.507301	0.319564	-1.58748	0.112405	1	Tb927.9.8180	null	0	hypothetical protein, conserved
Tb927.10.7420	45.97	92.12	53.6907	-0.784914	0.494793	-1.58635	0.112661	1	Tb927.10.7420	BDF2	0	bromodomain factor 2 protein, putative
Tb927.7.2670	14.87	33.8	31.1215	-0.860074	0.542251	-1.58612	0.112713	1	Tb927.7.2670	ZC3H21	0	zinc finger protein family member, putative
Tb927.8.2910	95.43	137.48	129.028	-0.430109	0.271699	-1.58303	0.113414	1	Tb927.8.2910	null	0	mannosyl-oligosaccharide 1,2-alpha-mannosidase IB, putative
Tb11.v5.0606.1	13.39	32.22	23.0819	-0.803286	0.507669	-1.5823	0.113581	1	Tb11.v5.0606.1	null	0	hypothetical protein, conserved
Tb927.10.3940	861.91	520.14	850.987	0.635981	0.401954	1.58222	0.113599	1	Tb927.10.3940	null	0	40S ribosomal protein S3A, putative
Tb927.2.4990	59.19	90.35	95.9321	-0.503217	0.31824	-1.58125	0.113821	1	Tb927.2.4990	null	0	hypothetical protein, conserved
Tb927.6.940	33.03	23.51	29.855	0.668972	0.423136	1.58099	0.113881	1	Tb927.6.940	MCA2	0	metacaspase MCA2
Tb09.v4.0042	1.37	0	0.648702	0.965258	0.611463	1.5786	0.114427	1	Tb09.v4.0042	null	0	leucine-rich repeat protein (LRRP, pseudogene), putative
Tb927.1.1930	135.2	255.28	161.078	-0.766866	0.48604	-1.57778	0.114615	1	Tb927.1.1930	TOR4	0	phosphatidylinositol 3-kinase, putative
Tb927.3.3950	56.46	91.18	61.8402	-0.635121	0.402747	-1.57697	0.114802	1	Tb927.3.3950	null	0	hypothetical protein, conserved
Tb927.10.13540	39.8	63.46	76.0217	-0.613463	0.389032	-1.57689	0.11482	1	Tb927.10.13540	RBP12	0	RNA-binding protein, putative
Tb927.7.2360	184.09	129.59	141.323	0.449104	0.284845	1.57666	0.114873	1	Tb927.7.2360	null	0	N-acetyltransferase, putative
Tb927.11.10990	154.39	105.08	128.252	0.492046	0.312117	1.57648	0.114916	1	Tb927.11.10990	null	0	methylthioribose-1-phosphate isomerase, putative
Tb927.10.1470	83.46	61.81	102.583	0.52503	0.333501	1.5743	0.115418	1	Tb927.10.1470	HGPRT	0	hypoxanthine-guanine phosphoribosyltransferase
Tb927.10.100	8.05	20.41	18.8085	-0.825369	0.524497	-1.57364	0.115571	1	Tb927.10.100	null	0	expression site-associated gene 2 (ESAG2), degenerate
Tb927.8.7950	185.07	297.13	217.912	-0.609625	0.387405	-1.57361	0.115578	1	Tb927.8.7950	FLAM4	0	Flagellar Member 4
Tb927.1.2640	33.84	56.11	42.1145	-0.657923	0.418138	-1.57346	0.115613	1	Tb927.1.2640	null	0	hypothetical protein, conserved
Tb927.11.12860.1	1.85	0.19	1.94207	0.958664	0.609623	1.57255	0.115823	1	Tb927.11.12860.1	CARP2a	0	cAMP response protein, putative
Tb927.4.3430	82.62	54.97	76.7585	0.51883	0.33004	1.57202	0.115946	1	Tb927.4.3430	null	0	hypothetical protein, conserved
Tb927.11.13410	28.29	51.37	46.8266	-0.652658	0.415229	-1.5718	0.115997	1	Tb927.11.13410	null	0	hypothetical protein, conserved
Tb927.7.7100	75.4	123.54	84.2987	-0.68288	0.434529	-1.57154	0.116057	1	Tb927.7.7100	null	0	hypothetical protein
Tb927.11.16050	60.4	99.67	78.3243	-0.584802	0.372227	-1.57109	0.116162	1	Tb927.11.16050	null	0	CS domain/TPR repeat, putative
Tb927.3.2500	1.32	0.98	1.24667	0.957656	0.610246	1.5693	0.116579	1	Tb927.3.2500	null	0	Trypanosomal VSG domain containing protein, putative
Tb927.10.10390	350.66	254.51	352.859	0.40933	0.260847	1.56923	0.116594	1	Tb927.10.10390	null	0	trypanothione reductase
Tb927.9.10880	53	32.6	45.9684	0.593761	0.3786	1.56831	0.116809	1	Tb927.9.10880	null	0	hypothetical protein, conserved
Tb927.11.5750	85.66	131.8	97.9941	-0.532412	0.33966	-1.56748	0.117002	1	Tb927.11.5750	TZP103.8	0	SUMO-interacting motif-containing protein
Tb927.9.3260	0.96	7.24	4.49075	-0.909056	0.579994	-1.56736	0.117032	1	Tb927.9.3260	null	0	hypothetical protein
Tb927.10.2490	126.44	94.76	98.9185	0.417751	0.266591	1.56701	0.117112	1	Tb927.10.2490	G6PD	0	glucose-6-phosphate 1-dehydrogenase
Tb927.11.11640	110.42	67.75	128.635	0.491316	0.313652	1.56644	0.117246	1	Tb927.11.11640	MCM6	0	DNA replication licensing factor MCM6
Tb927.11.6430	140.19	241.48	199.309	-0.676774	0.432215	-1.56583	0.117389	1	Tb927.11.6430	null	0	hypothetical protein, conserved
Tb927.2.4210	1382.25	894.49	627.641	0.563948	0.360396	1.5648	0.117629	1	Tb927.2.4210	PEPCK	0	Phosphoenolpyruvate carboxykinase [ATP], glycosomal
Tb927.11.10170	76.48	45.71	96.9654	0.594499	0.3801	1.56406	0.117803	1	Tb927.11.10170	MRPL20	0	Mitochondrial ribosomal protein L20
Tb927.4.5180	39.57	66.06	64.9145	-0.491235	0.314078	-1.56406	0.117805	1	Tb927.4.5180	TLK1	0	tousled-like kinase I
Tb927.4.2730	70.75	113.05	109.125	-0.604814	0.386792	-1.56367	0.117896	1	Tb927.4.2730	null	0	kinesin, putative
Tb927.10.6120	27	13.55	24.5276	0.70069	0.448253	1.56316	0.118016	1	Tb927.10.6120	null	0	Peptidase M76 family, putative
Tb11.v5.0721.1	28.07	46.44	37.5928	-0.554831	0.354953	-1.56311	0.118026	1	Tb11.v5.0721.1	null	0	hypothetical protein, conserved
Tb927.11.5220	163.14	203.92	180.135	-0.36093	0.231023	-1.56231	0.118214	1	Tb927.11.5220	null	1	chaperone protein DnaJ, putative
Tb927.10.2330	27.66	46.8	52.822	-0.535088	0.342521	-1.5622	0.11824	1	Tb927.10.2330	null	0	hypothetical protein, conserved
Tb927.10.13580	120.79	148.48	177.665	-0.396155	0.253736	-1.56129	0.118456	1	Tb927.10.13580	null	11	major facilitator superfamily protein (MFS), putative
Tb927.3.2300	64.79	36.55	63.0883	0.639236	0.4095	1.56101	0.11852	1	Tb927.3.2300	null	0	DNL zinc finger, putative
Tb927.9.15320	8.86	1.69	5.12376	0.95646	0.612772	1.56087	0.118553	1	Tb927.9.15320	null	3	hypothetical protein, conserved
Tb927.8.7260	29.89	57.36	38.1866	-0.74798	0.479221	-1.56082	0.118565	1	Tb927.8.7260	null	0	kinetoplast-associated protein, putative
Tb927.10.6990	35.77	52.06	60.6283	-0.536308	0.343633	-1.5607	0.118595	1	Tb927.10.6990	null	0	hypothetical protein, conserved
Tb927.4.1980	60.48	99.59	76.4097	-0.570433	0.365586	-1.56033	0.118683	1	Tb927.4.1980	null	0	hypothetical protein, conserved
Tb927.8.4540	74.28	133.62	79.642	-0.740049	0.474382	-1.56003	0.118754	1	Tb927.8.4540	PBP1	0	PAB1-binding protein , putative
Tb927.11.12800	88.32	56.86	101.745	0.543584	0.348472	1.55991	0.118782	1	Tb927.11.12800	RNR2	1	ribonucleoside-diphosphate reductase small chain
Tb927.10.15340	5.71	0.71	4.83535	0.954645	0.612399	1.55886	0.11903	1	Tb927.10.15340	null	3	hypothetical protein
Tb927.10.11590	79.64	49.79	80.9778	0.577265	0.370326	1.5588	0.119043	1	Tb927.10.11590	null	0	nicotinate phosphoribosyltransferase, putative
Tb927.10.5690	1.68	11.19	27.4905	-0.906158	0.581323	-1.55879	0.119047	1	Tb927.10.5690	null	0	procyclin-associated gene 2 (PAG2) protein, putative
Tb927.9.2730	84.32	140.11	101.774	-0.644637	0.413571	-1.55871	0.119065	1	Tb927.9.2730	null	0	hypothetical protein, conserved
Tb927.6.4830	126.38	80.89	109.924	0.514542	0.330383	1.55741	0.119374	1	Tb927.6.4830	null	0	MIZ/SP-RING zinc finger, putative
Tb927.10.930	52.86	87.9	78.3198	-0.675597	0.433822	-1.55731	0.119396	1	Tb927.10.930	null	0	hypothetical protein, conserved
Tb927.9.3840	31.55	15.45	36.5402	0.696091	0.447344	1.55605	0.119695	1	Tb927.9.3840	null	1	hypothetical protein, conserved
Tb927.6.2590	58.84	107.07	88.2013	-0.643121	0.413304	-1.55605	0.119697	1	Tb927.6.2590	null	2	hypothetical protein, conserved
Tb927.8.1400	39.92	19.62	31.5187	0.745437	0.4791	1.55591	0.119729	1	Tb927.8.1400	null	0	hypothetical protein, conserved, degenerate
Tb927.9.8850	403.18	278.76	426.791	0.479963	0.308541	1.55559	0.119806	1	Tb927.9.8850	null	0	actin A
Tb11.v5.0465.1	27.06	43.04	40.8869	-0.613406	0.394483	-1.55496	0.119956	1	Tb11.v5.0465.1	null	0	tRNA pseudouridine synthase A-like protein, putative
Tb927.10.13040	402.16	641.79	478.225	-0.611846	0.393488	-1.55493	0.119963	1	Tb927.10.13040	ACP4	1	procyclic-enriched flagellar receptor adenylate cyclase 4
Tb927.10.12550	49.42	33.63	56.2901	0.513655	0.330379	1.55474	0.120007	1	Tb927.10.12550	null	1	hypothetical protein, conserved
Tb927.9.12450	101.97	71.4	115.907	0.464185	0.298611	1.55448	0.12007	1	Tb927.9.12450	CITFA-2	0	class I transcription factor A, subunit 2
Tb927.11.9550	118.96	92.27	130.485	0.366217	0.235737	1.5535	0.120303	1	Tb927.11.9550	null	0	replication factor C, subunit 4, putative
Tb927.11.3300	40.6	82.76	60.9462	-0.811719	0.522632	-1.55314	0.12039	1	Tb927.11.3300	SAS-4	0	Spindle assembly abnormal 4
Tb927.11.17860	11.11	29.73	21.9922	-0.781457	0.503382	-1.55241	0.120564	1	Tb927.11.17860	null	2	hypothetical protein, conserved
Tb927.3.1620	160.38	236.54	202.404	-0.538279	0.346777	-1.55223	0.120607	1	Tb927.3.1620	null	0	ER-golgi trafficking TRAPP I complex 85 kDa subunit, putative
Tb927.11.6200	776.64	466.96	740.389	0.637703	0.41084	1.55219	0.120616	1	Tb927.11.6200	null	0	60S ribosomal protein L28, putative
Tb927.5.2440	66.54	102.01	86.5978	-0.517274	0.333287	-1.55204	0.120653	1	Tb927.5.2440	CEP164A	0	Centrosomal protein of 164 kDa, putative
Tb927.7.300	14.84	32.11	51.0798	-0.766562	0.493973	-1.55183	0.120703	1	Tb927.7.300	null	0	UDP-Gal or UDP-GlcNAc-dependent glycosyltransferase, putative
Tb927.11.6170	117.01	188.99	136.609	-0.613178	0.395272	-1.55128	0.120834	1	Tb927.11.6170	SEC31	0	protein transport protein SEC31, putative
Tb927.11.14850	69.86	87.21	81.1076	-0.436505	0.281394	-1.55122	0.120849	1	Tb927.11.14850	null	0	hypothetical protein, conserved
Tb927.6.3220	42.64	67.72	60.118	-0.571937	0.368905	-1.55036	0.121054	1	Tb927.6.3220	TZP116	0	hypothetical protein, conserved
Tb927.4.5120	101.07	155.1	131.222	-0.55023	0.354935	-1.55023	0.121087	1	Tb927.4.5120	null	0	hypothetical protein, conserved
Tb927.4.2870	34.45	55.39	56.6308	-0.515373	0.332472	-1.55012	0.121112	1	Tb927.4.2870	null	0	hypothetical protein, conserved
Tb927.10.10445	15.57	4.43	17.4894	0.893094	0.576318	1.54965	0.121225	1	Tb927.10.10445	null	0	Core histone H2A/H2B/H3/H4, putative
Tb927.11.8450	29.62	52.17	49.8083	-0.588944	0.380159	-1.5492	0.121333	1	Tb927.11.8450	null	4	Amastin surface glycoprotein, putative
Tb11.0330	24.5	47.36	31.7117	-0.686563	0.443269	-1.54886	0.121415	1	Tb11.0330	null	0	Cornifin (SPRR) family, putative
Tb927.3.4030	87.75	138.67	120.789	-0.589077	0.380339	-1.54882	0.121425	1	Tb927.3.4030	null	0	hypothetical protein, conserved
Tb11.v5.0157.1	40.2	72.43	78.2905	-0.556267	0.359208	-1.54859	0.12148	1	Tb11.v5.0157.1	null	0	hypothetical protein, conserved
Tb11.v5.0451.1	6.23	13.54	10.2519	-0.899762	0.581218	-1.54806	0.121607	1	Tb11.v5.0451.1	null	0	hypothetical protein, conserved
Tb927.10.12180	48.46	71.41	61.0564	-0.533273	0.34459	-1.54756	0.121729	1	Tb927.10.12180	null	0	hypothetical protein, conserved
Tb927.2.2390	36.63	54.6	64.5868	-0.563704	0.36459	-1.54613	0.122073	1	Tb927.2.2390	null	0	hypothetical protein, conserved
Tb927.7.660	48.29	83.37	73.49	-0.562845	0.364198	-1.54544	0.12224	1	Tb927.7.660	null	0	Cupin-like domain containing protein, putative
Tb927.7.7190	45.73	83.63	67.0601	-0.701702	0.454091	-1.54529	0.122276	1	Tb927.7.7190	null	0	hypothetical protein, conserved
Tb927.10.4480	46.04	26.98	53.3695	0.524449	0.339392	1.54526	0.122284	1	Tb927.10.4480	null	0	DNA damage repair protein, putative
Tb927.6.4230	99.14	74.19	93.077	0.460555	0.298054	1.54521	0.122296	1	Tb927.6.4230	null	0	hypothetical protein, conserved
Tb11.v5.0163.1	44.79	30.34	49.3715	0.528798	0.342338	1.54467	0.122427	1	Tb11.v5.0163.1	null	0	HD domain containing protein, putative
Tb927.11.12410	42.8	82.03	49.6583	-0.728334	0.471703	-1.54405	0.122576	1	Tb927.11.12410	KKT10	0	kinetoplastid kinetochore protein 10
Tb927.10.270	612.78	391.81	654.773	0.572827	0.371237	1.54302	0.122825	1	Tb927.10.270	null	0	60S ribosomal protein L32, putative
Tb927.3.3690	172.9	251.54	182.93	-0.502048	0.325432	-1.54271	0.1229	1	Tb927.3.3690	null	0	flagellar radial spoke protein-like, putative
Tb927.9.10150	73.84	108.59	111.95	-0.451519	0.292709	-1.54255	0.122939	1	Tb927.9.10150	null	0	hypothetical protein, conserved
Tb927.10.6370	326.47	157.07	476.176	0.792495	0.513859	1.54224	0.123015	1	Tb927.10.6370	null	0	60S ribosomal proteins L37, putative
Tb927.3.5130	81.81	55.93	69.4069	0.485108	0.314576	1.5421	0.123049	1	Tb927.3.5130	null	1	exonuclease, putative
Tb927.10.4380	8.88	1.76	6.3418	0.906938	0.588126	1.54208	0.123054	1	Tb927.10.4380	null	0	hypothetical protein
Tb927.8.8270	33.09	45.68	64.3274	-0.521383	0.338142	-1.5419	0.123097	1	Tb927.8.8270	null	0	hypothetical protein, conserved
Tb927.11.12440	78.84	111.66	98.5147	-0.472512	0.306664	-1.54082	0.123362	1	Tb927.11.12440	null	0	Plus-3 domain/Zinc finger, C3HC4 type (RING finger), putative
Tb927.1.3290	109.39	155.17	155.338	-0.480192	0.311701	-1.54055	0.123426	1	Tb927.1.3290	null	0	hypothetical protein, conserved
Tb927.10.10670	59.25	44.07	46.3282	0.542633	0.352377	1.53992	0.12358	1	Tb927.10.10670	null	0	kinetoplastid-specific dual specificity phosphatase, putative
Tb927.11.7340	97.67	67.47	84.6459	0.442792	0.287565	1.5398	0.12361	1	Tb927.11.7340	null	0	hypothetical protein, conserved
Tb927.4.1650	38.74	58.57	53.2157	-0.571078	0.371216	-1.5384	0.123951	1	Tb927.4.1650	null	4	hypothetical protein, conserved
Tb927.11.3920	70.33	119.42	104.28	-0.668376	0.434528	-1.53816	0.124008	1	Tb927.11.3920	null	0	hypothetical protein, conserved
Tb927.8.5910	11.84	23.73	59.2919	-0.599096	0.38957	-1.53784	0.124088	1	Tb927.8.5910	null	0	hypothetical protein
Tb11.v5.0700.1	40.2	20.21	39.3287	0.615095	0.400014	1.53768	0.124126	1	Tb11.v5.0700.1	null	0	hypothetical protein, conserved
Tb927.10.2290	101.3	148.03	109.886	-0.534352	0.34775	-1.5366	0.124391	1	Tb927.10.2290	null	0	chaperone protein DnaJ, putative
Tb927.9.15610	24.46	12.66	723.502	0.71804	0.467441	1.53611	0.124512	1	Tb927.9.15610	BARP	0	BARP protein
Tb11.v5.0164.1	48.81	28.08	44.4405	0.630736	0.410776	1.53548	0.124667	1	Tb11.v5.0164.1	null	0	Trm112p-like protein, putative
Tb927.6.280	84.32	121.17	118.218	-0.513626	0.33459	-1.53509	0.124761	1	Tb927.6.280	null	1	receptor-type adenylate cyclase GRESAG 4, putative
Tb927.8.1870	256.82	405.55	317.976	-0.599303	0.390533	-1.53458	0.124888	1	Tb927.8.1870	GLP1	1	Golgi/lysosome glycoprotein 1
Tb11.v5.0603.1	7.99	20.07	10.7328	-0.848549	0.553144	-1.53405	0.125018	1	Tb11.v5.0603.1	null	0	hypothetical protein, conserved
Tb927.4.1620	37.61	58.95	60.0948	-0.50239	0.327993	-1.53171	0.125594	1	Tb927.4.1620	PIPKA	0	phosphatidylinositol phosphate kinase alpha
Tb927.10.13850	161.38	121.94	132.751	0.385927	0.252113	1.53077	0.125827	1	Tb927.10.13850	null	0	ATP12 chaperone protein, putative
Tb927.9.9410	167.33	122.66	126.455	0.446898	0.292552	1.52759	0.126615	1	Tb927.9.9410	SLS1	5	inositol phosphorylceramide synthase
Tb927.9.3580	28.56	51.27	48.8943	-0.636745	0.416846	-1.52753	0.126629	1	Tb927.9.3580	null	0	hypothetical protein, conserved
Tb927.2.2910	88.31	55.25	79.537	0.526872	0.344922	1.52751	0.126634	1	Tb927.2.2910	null	0	hypothetical protein, conserved
Tb927.9.3590	46.07	29.8	38.3627	0.595881	0.390215	1.52706	0.126747	1	Tb927.9.3590	null	0	monothiol glutaredoxin, putative
Tb927.9.15650	18.57	35.68	50.2072	-0.607055	0.397656	-1.52658	0.126865	1	Tb927.9.15650	null	1	hypothetical protein
Tb927.10.7410	464.75	302.15	360.022	0.555457	0.36401	1.52594	0.127026	1	Tb927.10.7410	null	0	succinyl-CoA ligase [GDP-forming] beta-chain, putative
Tb927.9.15540	14.74	6.74	157.24	0.79306	0.519859	1.52553	0.127127	1	Tb927.9.15540	BARP	0	BARP protein
Tb927.11.11530	108.94	153.79	163.463	-0.451346	0.295923	-1.52521	0.127206	1	Tb927.11.11530	HAT2	0	histone acetyltransferase, putative
Tb927.11.7080	148.72	210.79	211.583	-0.4261	0.279387	-1.52512	0.127228	1	Tb927.11.7080	null	0	acidocalcisomal pyrophosphatase
Tb927.3.3560	76.15	126.88	112.426	-0.605073	0.396944	-1.52433	0.127427	1	Tb927.3.3560	null	0	U-box domain containing protein, putative
Tb927.7.1480	49.99	77.72	72.9138	-0.523911	0.343729	-1.5242	0.127459	1	Tb927.7.1480	null	1	hypothetical protein, conserved
Tb927.4.260	6.66	15.28	12.1647	-0.812312	0.533068	-1.52384	0.127548	1	Tb927.4.260	null	0	retrotransposon hot spot protein 3 (RHS3), putative
Tb927.8.5640	231.77	344.47	244.887	-0.522098	0.34272	-1.5234	0.12766	1	Tb927.8.5640	SDH6	0	putative succinate dehydrogenase subunit
Tb927.3.3530	39.07	24.62	41.6008	0.598957	0.393412	1.52246	0.127893	1	Tb927.3.3530	null	0	hypothetical protein, conserved
Tb927.4.970	28.21	14.28	32.0782	0.670646	0.440692	1.5218	0.128059	1	Tb927.4.970	null	0	hypothetical protein, conserved
Tb927.10.15360	113.43	163.48	134.984	-0.50675	0.333133	-1.52116	0.128219	1	Tb927.10.15360	null	0	hypothetical protein, conserved
Tb927.11.5410	35.29	57.05	51.061	-0.6084	0.40008	-1.5207	0.128336	1	Tb927.11.5410	null	0	SUMO-interacting motif-containing protein
Tb927.4.4840	27.34	12.63	19.1582	0.69296	0.456179	1.51905	0.12875	1	Tb927.4.4840	AATP7	11	amino acid transporter 7, putative
Tb927.3.990	60.35	99.99	75.4952	-0.599098	0.394608	-1.51821	0.128961	1	Tb927.3.990	null	0	hypothetical protein, conserved
Tb927.7.2580	41.03	66.51	74.2014	-0.619077	0.407922	-1.51763	0.129107	1	Tb927.7.2580	ZC3H19	0	zinc finger protein family member, putative
Tb927.11.9530	313.66	221.43	296.581	0.436758	0.287937	1.51685	0.129305	1	Tb927.11.9530	14-3-3-I	0	14-3-3 protein 1
Tb927.6.560	50.88	70.92	193.504	-0.424599	0.279947	-1.51671	0.129339	1	Tb927.6.560	catB	0	cysteine peptidase C (CPC)
Tb927.11.13780	185.22	110.5	268.976	0.62194	0.410127	1.51646	0.129404	1	Tb927.11.13780	null	0	profilin
Tb927.5.2610	35.71	49.56	42.7773	-0.540922	0.356718	-1.51639	0.129422	1	Tb927.5.2610	null	0	hypothetical protein, conserved
Tb927.10.11770	133.5	186.16	157.551	-0.455231	0.30062	-1.51431	0.129948	1	Tb927.10.11770	SDH4	2	succinate dehydrogenase cytochrome B subunit
Tb927.4.1480	116.43	162.25	149.124	-0.448427	0.296392	-1.51295	0.130292	1	Tb927.4.1480	SNM1	0	DNA cross-link repair protein pso2/snm1
Tb927.7.6000	206.36	324.57	546.961	-0.600314	0.396831	-1.51277	0.130338	1	Tb927.7.6000	null	13	protein associated with differentiation 8, putative
Tb927.7.6720	37.58	64.52	44.2654	-0.715225	0.473159	-1.5116	0.130637	1	Tb927.7.6720	null	0	hypothetical protein, conserved
Tb927.11.9000	30.07	14.41	98.2591	0.66742	0.44174	1.51089	0.130817	1	Tb927.11.9000	null	9	cation transporter, putative
Tb927.7.7320	37.91	74.53	61.1179	-0.736134	0.487306	-1.51062	0.130885	1	Tb927.7.7320	null	5	hypothetical protein, conserved
Tb927.11.15180	68.83	123.73	152.284	-0.676867	0.448425	-1.50943	0.131189	1	Tb927.11.15180	null	0	hypothetical protein, conserved
Tb927.9.13710	167.39	107.26	197.427	0.567353	0.376214	1.50806	0.131539	1	Tb927.9.13710	ARF1	0	ADP-ribosylation factor, putative
Tb927.10.12870	105.66	160.43	143.495	-0.518664	0.343953	-1.50795	0.131567	1	Tb927.10.12870	BBP120	0	Basal body protein
Tb927.11.12220	153.73	109.02	126.507	0.412292	0.273581	1.50702	0.131805	1	Tb927.11.12220	VTC4	2	catalytic subunit of the vacuolar transporter chaperone 4
Tb927.6.5130	236.26	150.31	304.205	0.566448	0.375876	1.50701	0.131809	1	Tb927.6.5130	null	0	60S acidic ribosomal protein P2, putative
Tb11.1800	8.24	23.63	17.4572	-0.766916	0.509031	-1.50662	0.131908	1	Tb11.1800	null	0	retrotransposon hot spot protein (RHS, pseudogene), putative
Tb927.8.7620	92.41	124.22	153.979	-0.491242	0.326087	-1.50648	0.131945	1	Tb927.8.7620	AATP1	11	amino acid transporter 1, putative
Tb927.10.14280	69.07	48.26	75.2827	0.473969	0.314663	1.50628	0.131996	1	Tb927.10.14280	MCP20	3	mitochondrial carrier protein
Tb927.6.330	39.86	55.55	51.9609	-0.546118	0.362913	-1.50482	0.132371	1	Tb927.6.330	null	1	receptor-type adenylate cyclase GRESAG 4, putative
Tb927.8.6033	94.24	41.71	90.8315	0.815292	0.541844	1.50466	0.132411	1	Tb927.8.6033	null	0	ribosomal protein L41, putative
Tb927.8.680	53.35	27.39	57.5302	0.683432	0.454547	1.50355	0.132698	1	Tb927.8.680	KREPA5	0	KREPA5
Tb927.8.2150	31.1	60.95	49.7569	-0.657355	0.437522	-1.50245	0.132981	1	Tb927.8.2150	null	0	hypothetical protein, conserved
Tb11.v5.0274.1	76.01	55.23	62.2826	0.438886	0.292337	1.5013	0.133277	1	Tb11.v5.0274.1	null	0	CBF/Mak21 family, putative
Tb927.9.7920	26.39	50.59	38.3454	-0.709511	0.472668	-1.50108	0.133336	1	Tb927.9.7920	null	0	hypothetical protein, conserved
Tb927.2.660	46.01	25.12	28.9432	0.743167	0.495461	1.49995	0.133627	1	Tb927.2.660	null	0	expression site-associated gene 4 (ESAG4), degenerate
Tb927.8.5490	183.29	135	168.946	0.391461	0.261157	1.49895	0.133887	1	Tb927.8.5490	null	0	Nucleolar protein,Nop52, putative
Tb927.9.11820	82.55	57.99	70.2209	0.387401	0.258502	1.49864	0.133968	1	Tb927.9.11820	null	0	CRAL/TRIO domain containing protein, putative
Tb927.7.2370	708.01	418.87	798.378	0.644101	0.430007	1.49788	0.134164	1	Tb927.7.2370	null	0	40S ribosomal protein S15, putative
Tb927.9.11850	172.06	249.79	192.935	-0.494123	0.329908	-1.49776	0.134195	1	Tb927.9.11850	SMC1	0	structural maintenance of chromosome 1, putative
Tb927.9.4310	24.71	13.11	16.1377	0.646931	0.431935	1.49775	0.134198	1	Tb927.9.4310	null	5	tricarboxylate carrier, putative
Tb927.11.11460	295.98	215.19	222.384	0.408033	0.272472	1.49752	0.134257	1	Tb927.11.11460	ATOM69	0	Mitochondrial import receptor subunit ATOM69
Tb927.5.4530	83.35	52.63	77.0208	0.580156	0.387452	1.49736	0.134299	1	Tb927.5.4530	ELO4	7	Long chain fatty acyl elongase
Tb927.8.1980	181	125.62	169.955	0.448286	0.299442	1.49707	0.134374	1	Tb927.8.1980	BPP1	0	Beta propeller protein 1
Tb927.5.480	12.05	26.01	20.3381	-0.686661	0.458892	-1.49635	0.134563	1	Tb927.5.480	null	0	hypothetical protein, conserved
Tb927.8.5850	286.57	445.77	345.798	-0.576472	0.3855	-1.49539	0.134813	1	Tb927.8.5850	null	1	hypothetical protein, conserved
Tb11.v5.0539.1	41	25.78	55.3552	0.537147	0.359304	1.49496	0.134924	1	Tb11.v5.0539.1	BBS4	0	Bardet-Biedl syndrome 4 protein, putative
Tb927.2.2670	56.22	103.02	90.2124	-0.719325	0.481438	-1.49412	0.135145	1	Tb927.2.2670	H4V	0	histone H4 variant
Tb927.11.13160	1.08	0.91	0.847861	0.914998	0.612889	1.49293	0.135456	1	Tb927.11.13160	null	0	hypothetical protein
Tb05.5K5.10	1.37	0	0.406554	0.907906	0.60848	1.49209	0.135676	1	Tb05.5K5.10	null	0	conserved hypothetical protein, conserved (fragment)
Tb927.3.1650	0.48	3.58	4.14866	-0.895232	0.600819	-1.49002	0.136219	1	Tb927.3.1650	null	2	hypothetical protein
Tb927.3.2920	46.39	25.68	42.9201	0.612226	0.410999	1.4896	0.136328	1	Tb927.3.2920	null	0	hypothetical protein, conserved
Tb927.11.8850	59.28	33.14	78.3894	0.626017	0.420287	1.4895	0.136356	1	Tb927.11.8850	null	4	Uncharacterised protein family (UPF0220), putative
Tb927.9.12100	55.39	36.26	53.3985	0.486725	0.326795	1.48939	0.136384	1	Tb927.9.12100	null	0	Tetrapyrrole (Corrin/Porphyrin) Methylases, putative
Tb927.9.5770	851.93	590.5	664.345	0.483479	0.324938	1.48791	0.136774	1	Tb927.9.5770	TRYP1	0	tryparedoxin peroxidase
Tb927.7.6150	22.57	12.04	33.8304	0.575491	0.386942	1.48728	0.136941	1	Tb927.7.6150	null	6	Protein of unknown function (DUF3522), putative
Tb927.11.1970	77.17	46.09	93.6659	0.609511	0.409918	1.48691	0.137039	1	Tb927.11.1970	null	0	hypothetical protein, conserved
Tb927.10.7510	85.55	62.28	81.3147	0.407584	0.274295	1.48593	0.137297	1	Tb927.10.7510	null	0	chromatin binding protein, putative
Tb11.v5.0217.1	48.35	79.6	75.6423	-0.64862	0.436737	-1.48515	0.137504	1	Tb11.v5.0217.1	null	1	receptor-type adenylate cyclase GRESAG 4, putative
Tb927.4.5430	0.12	1.5	2.43621	-0.880328	0.593084	-1.48432	0.137724	1	Tb927.4.5430	null	0	variant surface glycoprotein (VSG, atypical), putative
Tb11.v5.1059.1	682.78	434.62	678.968	0.5768	0.388644	1.48413	0.137773	1	Tb11.v5.1059.1	null	0	40S ribosomal protein S4, putative
Tb927.10.4770	113.98	83.53	167.105	0.4567	0.307726	1.48411	0.13778	1	Tb927.10.4770	null	0	phosphatidylinositol-4-phosphate 5-kinase, putative
Tb927.6.1310	1.97	4.65	8.87388	-0.806418	0.543791	-1.48296	0.138086	1	Tb927.6.1310	null	0	Trypanosomal VSG domain containing protein, putative
Tb927.10.13090	76.52	103.97	95.5526	-0.429641	0.289891	-1.48208	0.13832	1	Tb927.10.13090	null	2	PhoD-like phosphatase, putative
Tb927.10.13517	434.91	273.59	433.286	0.584969	0.394844	1.48152	0.138469	1	Tb927.10.13517	null	0	40S ribosomal protein S27-like, putative
Tb927.7.1050	464.66	273.97	529.43	0.644522	0.43505	1.48149	0.138476	1	Tb927.7.1050	null	0	40S ribosomal protein S16, putative
Tb927.11.1130	79.03	135.44	125.532	-0.662845	0.447567	-1.481	0.138607	1	Tb927.11.1130	null	0	calpain-like cysteine peptidase, putative
Tb927.5.4190	279.21	178.67	410.086	0.562811	0.380168	1.48043	0.13876	1	Tb927.5.4190	null	0	histone H4, putative
Tb927.8.8070	36.14	31.15	51.9915	0.474455	0.320616	1.47982	0.138921	1	Tb927.8.8070	null	0	conserved protein
Tb927.11.10620	47.25	85.22	61.684	-0.650753	0.439866	-1.47943	0.139024	1	Tb927.11.10620	null	0	hypothetical protein, conserved
Tb927.2.1850	86.2	126.38	93.953	-0.441331	0.298348	-1.47925	0.139074	1	Tb927.2.1850	null	0	Tetratricopeptide repeat, putative
Tb927.10.1140	57.15	33.72	55.042	0.4868	0.329135	1.47903	0.139133	1	Tb927.10.1140	TUBE1	0	epsilon tubulin
Tb927.7.4320	46.88	24.18	47.1154	0.640527	0.433111	1.4789	0.139167	1	Tb927.7.4320	null	0	mRNA capping enzyme, beta chain, putative
Tb11.v5.0969.1	10.71	19.73	22.9523	-0.654138	0.442322	-1.47887	0.139174	1	Tb11.v5.0969.1	null	0	hypothetical protein, conserved
Tb927.3.4160	101.64	148.14	110.751	-0.4679	0.316677	-1.47753	0.139534	1	Tb927.3.4160	null	0	XPC-binding domain/UBA/TS-N domain containing protein, putative
Tb927.8.850	80.61	54.78	90.6518	0.432782	0.293046	1.47684	0.139719	1	Tb927.8.850	null	7	hypothetical protein, conserved
Tb927.8.6600	30.38	46.24	48.0978	-0.521399	0.353169	-1.47634	0.139852	1	Tb927.8.6600	null	0	Glutathione S-transferase, C-terminal domain containing protein, putative
Tb927.7.7470	835.02	539.06	460.244	0.561451	0.380452	1.47575	0.140012	1	Tb927.7.7470	ACP3	1	procyclic-enriched flagellar receptor adenylate cyclase 3
Tb927.4.1000	21.41	42.04	28.8097	-0.79291	0.537305	-1.47572	0.14002	1	Tb927.4.1000	null	0	hypothetical protein, conserved
Tb927.8.6590	13.12	27.52	35.6602	-0.602063	0.40832	-1.47449	0.14035	1	Tb927.8.6590	null	1	Outer mitochondrial membrane transport complex protein/Glutathione S-transferase, C-terminal domain containing protein, putative
Tb927.11.3210	6.59	13.92	12.9446	-0.765517	0.519324	-1.47406	0.140464	1	Tb927.11.3210	null	0	hypothetical protein
Tb927.10.4990	50.22	30.5	56.8067	0.559468	0.379727	1.47334	0.140659	1	Tb927.10.4990	CRK3	0	cdc2-related kinase 3
Tb927.9.13570	102.17	75.83	91.5943	0.379686	0.257725	1.47322	0.140691	1	Tb927.9.13570	null	0	hypothetical protein, conserved
Tb927.7.2190	97.74	67.86	100.07	0.450611	0.306073	1.47224	0.140957	1	Tb927.7.2190	null	2	translocon-associated protein (TRAP), alpha subunit, putative
Tb927.10.14250	94.34	150.53	108.777	-0.560303	0.380632	-1.47203	0.141012	1	Tb927.10.14250	null	0	hypothetical protein, conserved
Tb927.10.7670	58.58	89.75	85.2861	-0.528914	0.359399	-1.47166	0.141112	1	Tb927.10.7670	null	0	Protein of unknown function (DUF2962), putative
Tb927.9.3120	199.28	257.76	223.91	-0.353676	0.240519	-1.47047	0.141434	1	Tb927.9.3120	null	2	STE/STE11 serine/threonine-protein kinase, putative
Tb927.9.12570	615.27	366.48	361.273	0.637227	0.433382	1.47036	0.141465	1	Tb927.9.12570	glk1	0	glycerol kinase, glycosomal
Tb11.v5.0587.1	25.59	46.93	32.3172	-0.732251	0.49801	-1.47035	0.141466	1	Tb11.v5.0587.1	PKA-R	0	protein kinase A regulatory subunit
Tb927.4.3160	83.52	132.52	90.8602	-0.610754	0.415479	-1.47	0.141561	1	Tb927.4.3160	DAT	0	dihydroxyacetone phosphate acyltransferase, putative
Tb927.9.15290	87.9	176.23	108.613	-0.789801	0.537324	-1.46988	0.141595	1	Tb927.9.15290	null	0	CHAT domain containing protein, putative
Tb927.2.3020	77.29	121.37	102.489	-0.469684	0.319616	-1.46953	0.14169	1	Tb927.2.3020	CMF76	0	Component of motile flagella 76
Tb927.8.6150	979.26	611.8	1177.26	0.588684	0.400613	1.46946	0.141708	1	Tb927.8.6150	null	0	40S ribosomal protein S8, putative
Tb927.11.9570	112.72	72.35	104.996	0.516242	0.351416	1.46903	0.141823	1	Tb927.11.9570	null	2	hypothetical protein, conserved
Tb927.11.16640	62.09	93.85	82.0327	-0.555094	0.377904	-1.46888	0.141866	1	Tb927.11.16640	TZP87	0	Uncharacterised protein family UPF0564, putative
Tb927.6.1680	67.85	96.36	97.2395	-0.428264	0.291773	-1.4678	0.142159	1	Tb927.6.1680	MRB1680	0	mitochondrial RNA binding protein 1
Tb927.10.10350	74.82	122.5	75.2351	-0.570943	0.388997	-1.46773	0.142177	1	Tb927.10.10350	null	0	STE/STE11 serine/threonine-protein kinase, putative
Tb927.9.15640	49.18	31.63	104.629	0.600106	0.408951	1.46743	0.142259	1	Tb927.9.15640	BARP	0	BARP protein
Tb927.10.800	68.97	95.38	91.5542	-0.381381	0.260112	-1.46622	0.142589	1	Tb927.10.800	null	0	hypothetical protein, conserved
Tb927.8.5520	55.83	29.62	63.6158	0.646011	0.440751	1.46571	0.142729	1	Tb927.8.5520	null	0	hypothetical protein, conserved
Tb927.10.13730	153.08	111.9	121.59	0.400718	0.273417	1.46559	0.142759	1	Tb927.10.13730	null	0	60S ribosomal protein L7, putative
Tb927.7.5700	69.78	106.48	98.6263	-0.450811	0.307615	-1.4655	0.142783	1	Tb927.7.5700	pATOM36	0	peripherally associated ATOM36
Tb927.5.3260	96.39	158.55	119.033	-0.616713	0.421533	-1.46302	0.143461	1	Tb927.5.3260	null	0	WD domain, G-beta repeat, putative
Tb927.6.3500	208.96	329.77	293.305	-0.583369	0.39879	-1.46285	0.143509	1	Tb927.6.3500	null	0	endosomal trafficking protein RME-8, putative
Tb927.11.5500	180.99	140.19	144.519	0.327398	0.223957	1.46188	0.143774	1	Tb927.11.5500	KRIPP1	0	Mitochondrial SSU ribosomal protein, putative
Tb927.10.1460	83.33	111.28	115.318	-0.416558	0.285089	-1.46115	0.143974	1	Tb927.10.1460	null	0	NEK family Serine/threonine-protein kinase, putative
Tb927.10.8580	61.86	91.61	87.093	-0.512033	0.350531	-1.46073	0.144089	1	Tb927.10.8580	ARL3B	0	ADP-ribosylation factor-like protein 3b, putative
Tb927.11.9290	52.69	88.25	61.4795	-0.618317	0.423373	-1.46046	0.144165	1	Tb927.11.9290	FAZ20	0	Flagellum attachment zone protein 20
Tb927.10.2970	578.78	854.1	523.728	-0.523915	0.358778	-1.46028	0.144213	1	Tb927.10.2970	null	0	hypothetical protein, conserved
Tb927.9.8030	53.83	37.42	72.6098	0.533707	0.365547	1.46002	0.144284	1	Tb927.9.8030	null	0	hypothetical protein, conserved
Tb927.6.1870	128.79	85.48	112.812	0.468878	0.321162	1.45994	0.144306	1	Tb927.6.1870	EIF4E4	0	Eukaryotic translation initiation factor 4E-4
Tb927.4.3710	38.81	21.21	41.4708	0.657973	0.450864	1.45936	0.144466	1	Tb927.4.3710	null	4	Predicted membrane protein, putative
Tb927.10.4780	28.99	47.32	74.8747	-0.538859	0.369528	-1.45824	0.144775	1	Tb927.10.4780	GPIdeAc	0	GPI inositol deacylase precursor
Tb927.7.7530	170.76	114.72	200.817	0.490838	0.336645	1.45803	0.144833	1	Tb927.7.7530	null	2	receptor-type adenylate cyclase GRESAG 4, putative
Tb927.1.4520	56.15	86.42	87.1002	-0.56307	0.386503	-1.45683	0.145162	1	Tb927.1.4520	null	0	Zinc finger, C3HC4 type (RING finger), putative
Tb927.6.2170	302.83	205.31	227.657	0.507389	0.348332	1.45663	0.145219	1	Tb927.6.2170	null	0	co-chaperone GrpE, putative
Tb11.v5.0778.1	47.59	28.98	36.702	0.502604	0.345089	1.45645	0.14527	1	Tb11.v5.0778.1	null	0	chaperone protein DnaJ, putative
Tb927.6.3180	66.42	112.32	104.064	-0.630227	0.432848	-1.456	0.145393	1	Tb927.6.3180	null	0	hypothetical protein, conserved
[truncated: 10,285 more rows]

## Sheet: DESeq2 MG D3 vs D11
S3 Table: DESeq2 MG D3 vs D11
[truncated: 11,204 more rows]

## Sheet: DESeq2 MG D3 vs D15
S3 Table: DESeq2 MG D3 vs D15
[truncated: 11,204 more rows]

## Sheet: DESeq2 MG D3 vs D28
S3 Table: DESeq2 MG D3 vs D28
[truncated: 11,204 more rows]

## Sheet: DESeq2 MG D7 vs D11
S3 Table: DESeq2 MG D7 vs D11
[truncated: 11,204 more rows]

## Sheet: DESeq2 MG D7 vs D15
S3 Table: DESeq2 MG D7 vs D15
[truncated: 11,204 more rows]

[truncated: 4 more sheets: DESeq2 MG D7 vs D28, DESeq2 MG D11 vs D15, DESeq2 MG D11 vs D28, DESeq2 MG D15 vs D28]
