# Supplementary material for: Developmental changes and metabolic reprogramming during establishment of infection and progression of Trypanosoma brucei brucei through its insect host
Source: PLoS Negl Trop Dis. 2021 Sep 20;15(9):e0009504. doi: 10.1371/journal.pntd.0009504 (PMC8483307; doi:10.1371/journal.pntd.0009504)
Supplement: S4 Table — (XLSX) [file pntd.0009504.s006.xlsx]

## Sheet: DESeq2 MGD28 vs PVD28
S4 Table: DESeq2 MGD28 vs PVD28
Gene ID	MG D28 RPM	PV D28 RPM	DESeq2 baseMean	Log2FoldChange	lfcSE	stat	pvalue	padj	Gene ID	Gene Name	# TM Domains	Product Description
Tb927.7.6850	790.84	103.37	534.915	2.79158	0.271492	10.2824	8.46124e-25	7.64896e-21	Tb927.7.6850	TS	0	trans-sialidase
Tb927.11.6280	1155.12	200.49	845.101	2.38266	0.27843	8.55748	1.1536e-17	3.47617e-14	Tb927.11.6280	PPDK	0	pyruvate phosphate dikinase
Tb927.7.3600	46.87	433.9	109.727	-2.94838	0.342991	-8.5961	8.24718e-18	3.47617e-14	Tb927.7.3600	null	1	emp24/gp25L/p24 family/GOLD, putative
Tb927.7.6830	279.98	25.83	200.889	3.0126	0.362055	8.32082	8.7354e-17	1.9742e-13	Tb927.7.6830	null	0	trans-sialidase, putative
Tb11.v5.0546.1	23.28	330.29	71.2133	-3.33703	0.414416	-8.05237	8.12069e-16	1.46822e-12	Tb11.v5.0546.1	null	1	receptor-type adenylate cyclase GRESAG 4, putative
Tb927.6.2790	806.31	70.58	672.896	3.02955	0.384188	7.88559	3.13051e-15	4.71663e-12	Tb927.6.2790	TDH	0	L-threonine 3-dehydrogenase
Tb927.11.1020	361	74.16	327.642	2.1126	0.270009	7.82415	5.11085e-15	6.60029e-12	Tb927.11.1020	null	0	ribokinase, putative
Tb927.10.12260	640.27	63.15	431.124	2.94966	0.380371	7.7547	8.85519e-15	1.00064e-11	Tb927.10.12260	null	0	cytosolic nonspecific dipeptidase, putative
Tb927.9.15510	27.57	284.23	82.4681	-3.02614	0.396874	-7.62493	2.44173e-14	2.45258e-11	Tb927.9.15510	BARP	0	BARP protein
Tb927.8.7630	119.83	523.37	186.635	-2.00468	0.278262	-7.20431	5.83396e-13	5.2739e-10	Tb927.8.7630	AATP1	11	amino acid transporter 1, putative
Tb927.10.9270	34.57	236.11	66.6578	-2.54584	0.360401	-7.0639	1.61893e-12	1.32102e-09	Tb927.10.9270	null	1	emp24/gp25L/p24 family/GOLD, putative
Tb927.8.6170	521.52	86.59	384.032	2.34973	0.333163	7.0528	1.75357e-12	1.32102e-09	Tb927.8.6170	TK	0	transketolase, putative
Tb927.6.200	592.86	74.62	405.121	2.64599	0.379551	6.97136	3.13883e-12	2.18269e-09	Tb927.6.200	null	1	receptor-type adenylate cyclase GRESAG 4, putative
Tb927.8.6110	534.52	118.59	350.455	2.02777	0.29179	6.94942	3.66789e-12	2.36841e-09	Tb927.8.6110	HMGS	0	3-hydroxy-3-methylglutaryl-CoA synthase, putative
Tb927.7.5400	64.63	332.06	115.052	-2.19307	0.317341	-6.91077	4.82019e-12	2.90497e-09	Tb927.7.5400	null	2	hypothetical protein, conserved
Tb927.6.450	3371.09	102.03	1648.75	3.71016	0.54054	6.86381	6.70476e-12	3.78819e-09	Tb927.6.450	null	1	procyclin PARP A
Tb927.7.5420	44.07	254.67	86.9157	-2.32165	0.339355	-6.84137	7.84409e-12	4.17121e-09	Tb927.7.5420	null	2	hypothetical protein, conserved
Tb927.1.2150	27.33	391.81	102.145	-3.22268	0.477201	-6.75328	1.44538e-11	7.259e-09	Tb927.1.2150	SKCRP1-4	0	Small kinetoplastid calpain-related protein 1-4
Tb927.10.2560	1400.57	275.83	1082	2.14519	0.318902	6.72679	1.73442e-11	8.2522e-09	Tb927.10.2560	mMDH	0	mitochondrial malate dehydrogenase
Tb927.11.5540	27.98	178.22	58.7439	-2.42377	0.362985	-6.67733	2.43334e-11	1.09987e-08	Tb927.11.5540	null	3	emp24/gp25L/p24 family/GOLD, putative
Tb927.8.6060	552.2	73.14	464.642	2.53474	0.383289	6.61314	3.76246e-11	1.61965e-08	Tb927.8.6060	AKCT	0	2-amino-3-ketobutyrate coenzyme A ligase
Tb927.6.190	38.94	403.83	86.5115	-2.89251	0.443174	-6.5268	6.71917e-11	2.76097e-08	Tb927.6.190	null	1	receptor-type adenylate cyclase GRESAG 4, putative
Tb927.3.4500	322.61	29.57	242.637	2.82457	0.434231	6.50478	7.78082e-11	2.93077e-08	Tb927.3.4500	FHc	0	Fumarate hydratase class I, cytosolic
Tb927.9.7470	411.86	37.18	334.655	2.81302	0.432117	6.50985	7.5225e-11	2.93077e-08	Tb927.9.7470	NT10	10	purine nucleoside transporter
Tb927.4.4730	2347.8	499.27	1404.32	2.0742	0.32747	6.334	2.38882e-10	8.63799e-08	Tb927.4.4730	AATP11	11	amino acid transporter, putative
Tb927.6.3800	489.83	107.03	452.306	2.01283	0.318179	6.32607	2.5148e-10	8.74377e-08	Tb927.6.3800	null	0	heat shock 70 kDa protein, mitochondrial precursor, putative
Tb927.11.13610	53.35	351.69	106.902	-2.45692	0.390958	-6.28437	3.29194e-10	1.10219e-07	Tb927.11.13610	null	0	rhodanese-like domain containing protein, putative
Tb927.6.3140	18.62	152.36	47.6483	-2.6593	0.427285	-6.22371	4.85541e-10	1.5676e-07	Tb927.6.3140	UBL11	0	Ubiquitin-like protein 11
Tb927.4.3870	96.9	705.25	162.915	-2.51855	0.408078	-6.17173	6.75451e-10	2.10554e-07	Tb927.4.3870	null	1	receptor-type adenylate cyclase GRESAG 4, putative
Tb927.10.1470	65.35	273.16	102.583	-1.92903	0.313176	-6.15958	7.29394e-10	2.153e-07	Tb927.10.1470	HGPRT	0	hypoxanthine-guanine phosphoribosyltransferase
Tb927.7.4280	34.05	183.12	58.2533	-2.19339	0.356206	-6.15765	7.38306e-10	2.153e-07	Tb927.7.4280	null	2	hypothetical protein, conserved
Tb927.9.6290	1192.04	4351.6	1567.54	-1.77737	0.289302	-6.14366	8.06413e-10	2.27812e-07	Tb927.9.6290	AK1	0	arginine kinase
Tb927.10.8520	165.39	15.33	147.11	2.63242	0.431652	6.09848	1.07083e-09	2.93344e-07	Tb927.10.8520	THT2-	12	glucose transporter, putative
Tb927.8.2110	73.62	236.04	109.435	-1.60247	0.265069	-6.04548	1.48963e-09	3.96066e-07	Tb927.8.2110	null	0	Alpha/beta hydrolase family, putative
Tb927.10.8500	164.09	21.08	141.098	2.4152	0.401379	6.01725	1.77404e-09	4.58208e-07	Tb927.10.8500	THT2-	12	glucose transporter, putative
Tb11.v5.0288.1	53.73	229.09	80.1266	-1.91494	0.321572	-5.95492	2.60204e-09	6.53402e-07	Tb11.v5.0288.1	null	1	ribonucleoside-diphosphate reductase small chain, putative
Tb927.10.11970	331.92	64.42	244.475	2.092	0.352987	5.92658	3.09311e-09	7.35834e-07	Tb927.10.11970	GlnAT	0	glutamine aminotransferase (GlnAT)
Tb927.9.4190	194.1	42.79	173.188	1.91866	0.323569	5.92967	3.0355e-09	7.35834e-07	Tb927.9.4190	ACS1	0	fatty acyl CoA syntetase 1
Tb927.4.4000	97	501.55	141.111	-2.1467	0.362738	-5.91805	3.25789e-09	7.55163e-07	Tb927.4.4000	null	11	amino acid transporter, putative
Tb927.5.1470	149.49	18.52	133.925	2.37387	0.403069	5.88949	3.87383e-09	8.40267e-07	Tb927.5.1470	B5R	0	NADH-cytochrome b5 reductase, putative
Tb927.6.3750	647.79	191.33	598	1.66234	0.282316	5.88821	3.9039e-09	8.40267e-07	Tb927.6.3750	null	0	heat shock 70 kDa protein, mitochondrial precursor, putative
Tb927.8.7280	37.56	163.74	57.2687	-1.96727	0.333682	-5.89565	3.73208e-09	8.40267e-07	Tb927.8.7280	null	1	emp24/gp25L/p24 family/GOLD, putative
Tb927.11.5790	34.68	170.01	59.33	-2.09598	0.356249	-5.88346	4.01771e-09	8.44653e-07	Tb927.11.5790	null	0	hypothetical protein, conserved
Tb927.6.3740	575.1	170.31	528.836	1.64466	0.281279	5.8471	5.00212e-09	1.02771e-06	Tb927.6.3740	null	0	heat shock 70 kDa protein, mitochondrial precursor, putative
Tb927.10.15600	32.57	181.89	64.0226	-2.23197	0.382766	-5.83116	5.5043e-09	1.10575e-06	Tb927.10.15600	null	0	FKBP-type peptidylprolyl cis-trans isomerase, putative
Tb927.8.7440	87.31	248.34	119.077	-1.44069	0.250185	-5.7585	8.48648e-09	1.66778e-06	Tb927.8.7440	null	1	lipase, putative
Tb927.8.7610	101.57	309.32	388.812	-1.5369	0.268987	-5.71365	1.10578e-08	2.12685e-06	Tb927.8.7610	AATP1	11	amino acid transporter 1, putative
Tb11.v5.0757.1	42.27	160.88	65.7569	-1.7837	0.31395	-5.68148	1.33534e-08	2.49712e-06	Tb11.v5.0757.1	null	0	stress-inducible protein STI1-like, putative
Tb927.11.15960	116.71	476.24	224.564	-1.85982	0.327482	-5.67917	1.35353e-08	2.49712e-06	Tb927.11.15960	null	11	amino acid transporter, putative
Tb927.11.12800	68.41	278.32	101.745	-1.85814	0.327545	-5.67293	1.40373e-08	2.50048e-06	Tb927.11.12800	RNR2	1	ribonucleoside-diphosphate reductase small chain
Tb927.5.4190	219.96	1111.58	410.086	-2.10974	0.37214	-5.66921	1.43454e-08	2.50048e-06	Tb927.5.4190	null	0	histone H4, putative
Tb927.8.7620	104.97	379.97	153.979	-1.74693	0.308168	-5.66876	1.43833e-08	2.50048e-06	Tb927.8.7620	AATP1	11	amino acid transporter 1, putative
Tb927.9.6210	1426.73	4125.87	1736.18	-1.47294	0.260498	-5.65435	1.56439e-08	2.66833e-06	Tb927.9.6210	AK3	0	arginine kinase
Tb927.4.3880	84.42	588.87	137.273	-2.41961	0.428763	-5.64323	1.6689e-08	2.79387e-06	Tb927.4.3880	null	1	receptor-type adenylate cyclase GRESAG 4, putative
Tb927.6.3470	26.06	115.69	42.5465	-1.94172	0.344328	-5.63916	1.70884e-08	2.80872e-06	Tb927.6.3470	null	0	hypothetical protein, conserved
Tb927.6.790	283.2	70.6	200.69	1.82103	0.32383	5.62343	1.87201e-08	3.02196e-06	Tb927.6.790	null	1	receptor-type adenylate cyclase GRESAG 4, putative
Tb927.10.2370	197.41	34.69	177.241	2.10432	0.375346	5.60634	2.06654e-08	3.27746e-06	Tb927.10.2370	LA	0	Lupus La protein homolog, putative
Tb927.11.900	233.6	909.54	383.713	-1.808	0.323133	-5.59521	2.20351e-08	3.43444e-06	Tb927.11.900	IDH	0	isocitrate dehydrogenase, putative
Tb927.11.14770	45.54	145.66	70.7405	-1.57176	0.281087	-5.59171	2.24845e-08	3.44509e-06	Tb927.11.14770	null	0	hypothetical protein, conserved
Tb927.7.2860	127.31	673.64	249.66	-2.14031	0.385059	-5.5584	2.72251e-08	4.10192e-06	Tb927.7.2860	null	0	histone H2A, putative
Tb927.4.3860	66.48	383	99.0546	-2.22724	0.401621	-5.54562	2.92919e-08	4.34096e-06	Tb927.4.3860	null	1	receptor-type adenylate cyclase GRESAG 4, putative
Tb927.10.14900	21.26	208.47	50.812	-2.70051	0.48802	-5.53361	3.13707e-08	4.57406e-06	Tb927.10.14900	null	0	hypothetical protein, conserved
Tb927.7.5780	27.84	162.78	49.6061	-2.25235	0.407361	-5.52914	3.21812e-08	4.61775e-06	Tb927.7.5780	null	1	thioredoxin, putative
Tb927.11.340	60.62	197.77	90.7686	-1.59256	0.288401	-5.52203	3.35108e-08	4.73339e-06	Tb927.11.340	null	0	hypothetical protein, conserved
Tb927.5.4170	179.29	900.54	343.674	-2.08659	0.380927	-5.47766	4.30984e-08	5.99399e-06	Tb927.5.4170	null	0	histone H4, putative
Tb927.11.8990	105.56	14.7	85.1506	2.25796	0.414536	5.44696	5.12383e-08	7.01809e-06	Tb927.11.8990	null	8	cation transporter, putative
Tb927.8.4110	65.6	198.04	153.746	-1.52852	0.282715	-5.40655	6.42488e-08	8.6688e-06	Tb927.8.4110	FLA3	2	Flagellum adhesion protein 3, putative
Tb927.8.7600	393.47	124.05	284.551	1.54721	0.28721	5.38702	7.16335e-08	9.52304e-06	Tb927.8.7600	null	11	amino acid transporter, putative
Tb927.10.12230	132.07	379.87	176.319	-1.44841	0.269313	-5.37817	7.52467e-08	9.85841e-06	Tb927.10.12230	null	0	hypothetical protein, conserved
Tb927.8.3630	57.95	268.05	93.5705	-1.98816	0.370694	-5.36334	8.16977e-08	1.05507e-05	Tb927.8.3630	null	12	folate transporter, putative
Tb927.11.7780	180.32	38.67	147.084	1.94325	0.362985	5.35352	8.62582e-08	1.09827e-05	Tb927.11.7780	ATOM46	1	Mitochondrial import receptor subunit ATOM46
Tb927.4.3520	84.17	275.71	246.245	-1.60477	0.300563	-5.33921	9.33518e-08	1.17208e-05	Tb927.4.3520	null	4	Amastin surface glycoprotein, putative
Tb927.6.5020	187.61	789.14	232.753	-1.91088	0.359846	-5.31027	1.09463e-07	1.35554e-05	Tb927.6.5020	CYC7	0	cyclin 7, putative
Tb927.4.3990	94.17	499.93	143.118	-2.1188	0.399768	-5.30009	1.15748e-07	1.41401e-05	Tb927.4.3990	null	11	amino acid transporter, putative
Tb927.7.5970	442.71	113.27	385.354	1.76947	0.33498	5.28232	1.27556e-07	1.53748e-05	Tb927.7.5970	PAD5	13	protein associated with differentiation 5, putative
Tb927.9.8450	152.09	463.53	223.873	-1.51436	0.2881	-5.25639	1.46909e-07	1.74744e-05	Tb927.9.8450	ADKG	0	UMP/CMP kinase
Tb927.7.7470	502.16	91.52	460.244	2.10998	0.403838	5.22481	1.74329e-07	2.04667e-05	Tb927.7.7470	ACP3	1	procyclic-enriched flagellar receptor adenylate cyclase 3
Tb927.1.1240	114.69	14.32	83.7951	2.28572	0.438362	5.21424	1.84576e-07	2.13918e-05	Tb927.1.1240	null	0	cytidine triphosphate synthase, putative
Tb11.v5.0539.1	39.69	143.59	55.3552	-1.71082	0.328799	-5.20323	1.95852e-07	2.24115e-05	Tb11.v5.0539.1	BBS4	0	Bardet-Biedl syndrome 4 protein, putative
Tb927.9.6250	642.39	2005.4	798.702	-1.55361	0.298793	-5.1996	1.99714e-07	2.25677e-05	Tb927.9.6250	AK2	0	arginine kinase
Tb927.5.1180	94.86	293.54	136.023	-1.52338	0.293344	-5.19317	2.06743e-07	2.30735e-05	Tb927.5.1180	null	0	hypothetical protein, conserved
Tb11.v5.0425.1	175.36	23.01	116.499	2.37573	0.458739	5.17883	2.23282e-07	2.40294e-05	Tb11.v5.0425.1	null	1	receptor-type adenylate cyclase GRESAG 4, putative
Tb927.10.6830	33.4	131.85	52.9575	-1.7899	0.345524	-5.18024	2.21596e-07	2.40294e-05	Tb927.10.6830	BBS4	0	bardet-biedl syndrome 4 protein
Tb927.11.14250	439.12	174.9	401.673	1.2577	0.242823	5.17949	2.22498e-07	2.40294e-05	Tb927.11.14250	TCP-1-epsilon	0	T-complex protein 1, epsilon subunit, putative
Tb11.v5.1044.1	189.19	36.4	131.049	2.06307	0.398845	5.1726	2.30857e-07	2.45523e-05	Tb11.v5.1044.1	null	9	nucleobase/nucleoside transporter 8.1, putative
Tb11.v5.0484.1	34.43	246.26	58.9763	-2.38261	0.461096	-5.16728	2.37525e-07	2.47089e-05	Tb11.v5.0484.1	null	1	receptor-type adenylate cyclase GRESAG 4, putative
Tb927.6.3850	53.1	174.38	70.2962	-1.5821	0.306188	-5.16707	2.37796e-07	2.47089e-05	Tb927.6.3850	null	0	chaperone protein DnaJ, putative
Tb927.7.1110	187.18	52.19	229.224	1.63783	0.317228	5.16295	2.43093e-07	2.49723e-05	Tb927.7.1110	null	0	asparagine synthetase a, putative
Tb927.6.1520	473.17	105.94	391.932	1.90633	0.371637	5.12956	2.90426e-07	2.94994e-05	Tb927.6.1520	AQP1	6	Aquaglyceroporin 1
Tb927.7.5990	241.62	58.03	204.485	1.82115	0.355422	5.12392	2.99248e-07	3.00578e-05	Tb927.7.5990	PAD7	13	protein associated with differentiation 7, putative
Tb11.v5.0333.1	108.63	12.68	99.0352	2.27985	0.446283	5.10852	3.24697e-07	3.19132e-05	Tb11.v5.0333.1	null	7	THT1 - hexose transporter, putative, fragment
Tb927.7.2870	122.31	633.85	244.271	-2.07745	0.406668	-5.10847	3.24781e-07	3.19132e-05	Tb927.7.2870	null	0	histone H2A, putative
Tb11.v5.0629.1	212.35	27.31	164.735	2.35852	0.46377	5.08554	3.66579e-07	3.5633e-05	Tb11.v5.0629.1	null	0	fumarate hydratase, putative
Tb927.7.4390	401.75	84.46	381.018	1.94793	0.385027	5.05921	4.20986e-07	4.04863e-05	Tb927.7.4390	null	0	threonine synthase, putative
Tb927.11.11710	51.05	158.84	91.5681	-1.52295	0.303012	-5.02603	5.00736e-07	4.75839e-05	Tb927.11.11710	null	0	Putative serine esterase (DUF676), putative
Tb927.6.780	211.22	41.92	140.94	2.00183	0.398431	5.02428	5.05316e-07	4.75839e-05	Tb927.6.780	null	1	receptor-type adenylate cyclase GRESAG 4, putative
Tb927.10.10260	7585.82	272.11	6964.66	2.90479	0.578864	5.01808	5.21894e-07	4.86383e-05	Tb927.10.10260	EP1	1	EP1 procyclin
Tb927.1.2160	23.79	235.78	69.1297	-2.62514	0.523676	-5.01292	5.36097e-07	4.89527e-05	Tb927.1.2160	SKCRP1-5	0	Small kinetoplastid calpain-related protein 1-5
Tb927.10.8490	148	30.82	144.407	1.90776	0.38049	5.01397	5.33193e-07	4.89527e-05	Tb927.10.8490	THT2-	12	glucose transporter, putative
Tb927.10.8510	149.51	24.82	142.692	2.0861	0.416489	5.00878	5.47757e-07	4.95172e-05	Tb927.10.8510	THT2-	12	glucose transporter, putative
Tb927.10.8530	143.48	24.27	127.362	2.06474	0.413602	4.9921	5.97263e-07	5.3458e-05	Tb927.10.8530	THT2A	12	glucose transporter 2A
Tb927.5.4220	230.16	1099.83	415.253	-2.00002	0.403032	-4.96244	6.96135e-07	6.16967e-05	Tb927.5.4220	null	0	histone H4, putative
Tb927.7.2940	128.2	662.56	242.338	-2.06529	0.417394	-4.94805	7.49596e-07	6.57898e-05	Tb927.7.2940	null	0	histone H2A, putative
Tb927.6.3020	67.62	231.2	105.603	-1.64012	0.33568	-4.88596	1.02928e-06	8.94682e-05	Tb927.6.3020	null	0	hypothetical protein, conserved
Tb927.6.480	3438.45	254.81	1712.62	2.70953	0.555452	4.87806	1.07133e-06	9.22363e-05	Tb927.6.480	null	1	surface protein EP3-2 procyclin precursor
Tb927.9.15600	26.7	115.43	293.769	-1.89796	0.389427	-4.87371	1.09519e-06	9.34015e-05	Tb927.9.15600	BARP	0	BARP protein
Tb927.10.8950	30.71	139.36	61.4609	-1.92213	0.396522	-4.84746	1.2505e-06	0.00010565	Tb927.10.8950	KAP4-1	0	kinetoplast-associated protein 4 isoform 1
Tb927.2.2380	52	194.78	81.7648	-1.74243	0.359713	-4.84395	1.27281e-06	0.000106539	Tb927.2.2380	null	1	glycosyltransferase (GlcNAc), putative
Tb927.7.1790	186.16	30.49	144.139	2.1015	0.435662	4.82369	1.40926e-06	0.000116878	Tb927.7.1790	null	0	Adenine phosphoribosyltransferase, putative
Tb927.5.3680	32.41	125.55	53.5156	-1.73925	0.362114	-4.80306	1.56261e-06	0.000128418	Tb927.5.3680	null	2	GPI-GlcNAc transferase complex, PIG-H component, putative
Tb927.10.5670	148.17	40.99	111.839	1.60859	0.335505	4.79453	1.63058e-06	0.000132797	Tb927.10.5670	NAT1	0	N-acetyltransferase subunit Nat1, putative
Tb927.5.4550	32.65	146.27	46.1024	-1.91453	0.400788	-4.77693	1.77995e-06	0.000143668	Tb927.5.4550	null	1	receptor-type adenylate cyclase GRESAG 4, putative
Tb10.v4.0035	68.4	222.34	81.5517	-1.57396	0.332566	-4.73277	2.21476e-06	0.000177181	Tb10.v4.0035	null	0	stress-inducible protein STI1-like, putative
Tb927.9.9960	61.04	173.34	95.1077	-1.39976	0.29627	-4.72462	2.30543e-06	0.000182817	Tb927.9.9960	KAT80	0	katanin P80 subunit, putative
Tb927.8.4060	67.44	237.34	170.477	-1.65791	0.351826	-4.71229	2.44948e-06	0.00019255	Tb927.8.4060	FLA2	2	Flagellum adhesion protein 2, putative
Tb927.10.4450	63.55	196.58	82.5768	-1.52593	0.324631	-4.7005	2.59529e-06	0.000200525	Tb927.10.4450	null	0	stress-inducible protein STI1-like, putative
Tb927.8.7340	151.75	35.4	117.379	1.81388	0.385832	4.70122	2.58606e-06	0.000200525	Tb927.8.7340	null	0	trans-sialidase, putative
Tb927.8.3530	921.32	192.95	809.742	1.94015	0.413434	4.69277	2.69531e-06	0.000206488	Tb927.8.3530	G3PDH	0	glycerol-3-phosphate dehydrogenase [NAD+], glycosomal
Tb927.10.7570	286.92	88.18	273.433	1.54809	0.330142	4.68917	2.74314e-06	0.000208386	Tb927.10.7570	PDH-E2	0	dihydrolipoamide acetyltransferase E2 subunit, putative
Tb927.10.13040	659.99	148.29	478.225	1.90047	0.405917	4.68192	2.84207e-06	0.000214103	Tb927.10.13040	ACP4	1	procyclic-enriched flagellar receptor adenylate cyclase 4
Tb927.10.1500	521.76	202.49	471.693	1.29097	0.275949	4.67831	2.8925e-06	0.000216101	Tb927.10.1500	MetRS	0	methionyl-tRNA synthetase, putative
Tb927.11.4430	125.03	24.44	102.019	1.909	0.409576	4.66092	3.14797e-06	0.00023326	Tb927.11.4430	FR1	11	ferric reductase transmembrane protein, putative
Tb927.7.3500	193.18	62.14	200.828	1.50604	0.32362	4.65374	3.25964e-06	0.00023957	Tb927.7.3500	null	0	Prostaglandin E synthase
Tb927.6.4490	107.58	326.18	130.69	-1.4943	0.321445	-4.64868	3.34065e-06	0.000243544	Tb927.6.4490	null	0	hypothetical protein, conserved
Tb927.11.13180	211.3	64.51	179.71	1.52484	0.328659	4.63957	3.49142e-06	0.000252499	Tb927.11.13180	POMP10	1	Present in the outer mitochondrial membrane proteome 10
Tb927.11.10500	42.4	129.33	62.4167	-1.47201	0.318128	-4.62709	3.70831e-06	0.000266057	Tb927.11.10500	null	0	hypothetical protein, conserved
Tb927.6.3650	123.94	31.75	124.227	1.66088	0.359727	4.61704	3.89249e-06	0.000274907	Tb927.6.3650	ARL3C	0	ADP-ribosylation factor-like protein 3C, putative
Tb927.8.7270	73.89	185.43	110.924	-1.26427	0.273768	-4.61805	3.87366e-06	0.000274907	Tb927.8.7270	null	1	Endoplasmic Reticulum-Golgi Intermediate Compartment (ERGIC)/Endoplasmic reticulum vesicle transporter, putative
Tb927.10.550	62.57	163.99	74.4333	-1.32361	0.286918	-4.61321	3.96501e-06	0.000277858	Tb927.10.550	null	4	hypothetical protein, conserved
Tb927.11.12790	68.86	233.97	107.538	-1.60157	0.348143	-4.60032	4.2185e-06	0.000288903	Tb927.11.12790	RNR2	1	ribonucleoside-diphosphate reductase small chain
Tb927.11.2410	747.57	249.11	599.855	1.45516	0.316219	4.60176	4.18944e-06	0.000288903	Tb927.11.2410	null	0	Flabarin, putative
Tb927.7.930	141.57	35.56	143.153	1.69803	0.36905	4.60108	4.20313e-06	0.000288903	Tb927.7.930	ZC3H17	0	zinc finger CCCH domain containing protein 17
Tb927.7.6770	144.47	26.84	144.415	1.93572	0.422571	4.58082	4.6316e-06	0.000314809	Tb927.7.6770	null	0	Acyl CoA binding protein, putative
Tb927.9.15070	124.1	303.58	186.788	-1.23456	0.270066	-4.57131	4.84675e-06	0.000326975	Tb927.9.15070	null	0	hypothetical protein, conserved
Tb927.11.12780.1	66.02	217.96	92.5152	-1.54904	0.339784	-4.5589	5.14218e-06	0.000344336	Tb927.11.12780.1	null	1	ribonucleoside-diphosphate reductase small chain, putative
Tb11.v5.0681.1	138.37	21.88	102.662	2.0922	0.45941	4.55411	5.26082e-06	0.000349689	Tb11.v5.0681.1	null	0	hypothetical protein, conserved
Tb927.5.4200	50	264.82	98.1863	-2.04155	0.448798	-4.54893	5.39182e-06	0.000355781	Tb927.5.4200	null	0	histone H4, putative
Tb11.v5.0830.1	163.71	40.07	108.247	1.79123	0.394515	4.54033	5.61654e-06	0.000367924	Tb11.v5.0830.1	null	0	receptor-type adenylate cyclase GRESAG 4, putative
Tb927.10.6510	463.4	115.72	449.296	1.76251	0.388781	4.53344	5.80308e-06	0.000377409	Tb927.10.6510	HSP60	0	chaperonin HSP60, mitochondrial precursor
Tb927.9.11600	310.42	65.85	335.183	1.8646	0.41176	4.52837	5.94406e-06	0.000383817	Tb927.9.11600	gim5B	1	glycosomal membrane protein
Tb927.5.4230	65.96	341.01	128.093	-2.01342	0.444792	-4.52666	5.99233e-06	0.000384189	Tb927.5.4230	null	0	histone H4, putative
Tb927.10.8330	26.26	102.95	40.5157	-1.72925	0.383198	-4.51269	6.40115e-06	0.00040751	Tb927.10.8330	null	0	S. cerevisiae PSP1 homologue, putative
Tb927.11.1880	9.18	66.9	20.62	-2.25543	0.501573	-4.4967	6.90151e-06	0.000433262	Tb927.11.1880	null	0	histone H1
Tb927.5.4260	64.58	338.29	126.247	-2.02659	0.450599	-4.49754	6.87445e-06	0.000433262	Tb927.5.4260	null	0	histone H4, putative
Tb927.8.7350	92.14	13.53	66.7147	2.07074	0.460725	4.49452	6.97286e-06	0.000434722	Tb927.8.7350	null	0	trans-sialidase, putative
Tb927.7.2920	54.95	320.05	119.739	-2.10275	0.469681	-4.47698	7.57078e-06	0.000468766	Tb927.7.2920	null	0	histone H2A, putative
Tb927.10.12210	150.21	36.24	122.696	1.7167	0.38439	4.46602	7.96876e-06	0.000490052	Tb927.10.12210	null	0	ribulose-5-phosphate 3-epimerase, putative
Tb927.4.4010	85.85	380.85	115.194	-1.86852	0.418593	-4.46382	8.05106e-06	0.000490128	Tb927.4.4010	null	11	amino acid transporter, putative
Tb927.6.4370	256.77	100.58	219.615	1.2368	0.277295	4.46024	8.18687e-06	0.000490128	Tb927.6.4370	EIF3D	0	eukaryotic translation initiation factor 3 subunit d
Tb927.6.770	200.49	54.13	137.053	1.69716	0.380416	4.46133	8.14512e-06	0.000490128	Tb927.6.770	null	1	receptor-type adenylate cyclase GRESAG 4, putative
Tb927.8.8360	9.41	81.58	21.1413	-2.41299	0.540823	-4.46169	8.13145e-06	0.000490128	Tb927.8.8360	null	0	receptor-type adenylate cyclase GRESAG 4, putative
Tb11.v5.0223.1	261.65	50.63	171.109	2.0235	0.45416	4.45547	8.37101e-06	0.000497855	Tb11.v5.0223.1	null	1	BNR repeat-like domain/Concanavalin A-like lectin/glucanases superfamily, putative
Tb927.11.15530	105.78	324.52	118.638	-1.47939	0.332227	-4.45295	8.47e-06	0.000500449	Tb927.11.15530	null	6	C-14 sterol reductase, putative
Tb927.6.4140	189.81	49.51	187.769	1.65598	0.372905	4.44076	8.9641e-06	0.000526204	Tb927.6.4140	PFC4	0	paraflagellar rod component, putative
Tb927.11.4750	169.5	22.42	171.226	2.1334	0.481714	4.42876	9.47747e-06	0.000552751	Tb927.11.4750	null	0	hypothetical protein
Tb927.10.15460	41.99	111.12	58.4335	-1.33448	0.301495	-4.42621	9.59027e-06	0.000555744	Tb927.10.15460	null	0	EAP30/Vps36 family, putative
Tb11.v5.0332.1	150.1	31.2	132.366	1.83558	0.41555	4.41723	9.99742e-06	0.000575647	Tb11.v5.0332.1	null	12	THT2A - glucose transporter, putative
Tb927.10.520	365.53	145.49	337.763	1.256	0.284702	4.41163	1.02597e-05	0.000583317	Tb927.10.520	null	1	Mitochondrial ATP synthase subunit, putative
Tb927.11.13740	187.1	34.9	181.719	1.91779	0.434698	4.41177	1.02527e-05	0.000583317	Tb927.11.13740	ACP5	2	procyclic-enriched flagellar receptor adenylate cyclase 5
Tb927.5.340	133.38	37.33	112.002	1.58467	0.359343	4.40989	1.03421e-05	0.000584328	Tb927.5.340	null	0	expression site-associated gene 5 (ESAG5) protein, putative
Tb927.10.7180	1545.85	341.83	937.613	1.86584	0.424688	4.39345	1.11568e-05	0.000614983	Tb927.10.7180	CRAM	1	cysteine-rich, acidic integral membrane protein precursor
Tb927.10.8020	322.82	130.98	282.775	1.21692	0.276841	4.39572	1.10407e-05	0.000614983	Tb927.10.8020	POP	0	prolyl endopeptidase
Tb927.8.760	329.16	41.78	378.889	2.16829	0.493276	4.3957	1.10416e-05	0.000614983	Tb927.8.760	Nopp44/46-1	0	nucleolar RNA-binding protein
Tb927.9.15520	20.7	110.63	227.323	-2.03524	0.463122	-4.39461	1.10972e-05	0.000614983	Tb927.9.15520	BARP	0	BARP protein
Tb927.8.3650	37.17	128.43	64.0968	-1.61177	0.368469	-4.37424	1.21854e-05	0.000667614	Tb927.8.3650	null	14	folate transporter, putative
Tb927.8.7680	243.49	531.93	280.529	-1.07727	0.246528	-4.36976	1.24384e-05	0.000677367	Tb927.8.7680	null	10	amino acid transporter, putative
Tb927.7.6920	69.24	260.08	88.8615	-1.68869	0.386693	-4.367	1.25963e-05	0.000681859	Tb927.7.6920	null	1	hypothetical protein, conserved
Tb11.v5.0653.1	88.52	13.14	84.4092	1.98326	0.458357	4.32689	1.51231e-05	0.000801744	Tb11.v5.0653.1	null	0	trypanothione synthetase, putative
Tb927.10.15960	36.79	125.68	50.5838	-1.58797	0.366774	-4.32955	1.49417e-05	0.000801744	Tb927.10.15960	null	0	hypothetical protein, conserved
Tb927.11.12820	44.14	146.49	59.9107	-1.53288	0.354375	-4.32559	1.52122e-05	0.000801744	Tb927.11.12820	RNR2	1	ribonucleoside-diphosphate reductase small chain
Tb927.6.760	257.29	58.26	170.396	1.8309	0.423301	4.3253	1.52325e-05	0.000801744	Tb927.6.760	null	1	receptor-type adenylate cyclase GRESAG 4, putative
Tb927.6.800	209.68	54.93	146.385	1.69369	0.391606	4.32498	1.52544e-05	0.000801744	Tb927.6.800	null	2	receptor-type adenylate cyclase GRESAG 4, putative
Tb927.3.2930	3.79	46.2	14.8248	-2.48571	0.574933	-4.32349	1.53582e-05	0.000802535	Tb927.3.2930	RBP6	0	RNA-binding protein RBP6, putative
Tb927.11.15210	117.82	271.92	155.002	-1.1389	0.263845	-4.31656	1.58481e-05	0.000823374	Tb927.11.15210	ESP16	1	TLR4 regulator and MIR-interacting MSAP, putative
Tb05.5K5.70	153.17	49.56	132.175	1.43186	0.3323	4.30895	1.64034e-05	0.000846032	Tb05.5K5.70	null	0	nucleolar RNA helicase II, putative
Tb927.9.10100	317.4	92.64	280.204	1.57689	0.366034	4.30803	1.64714e-05	0.000846032	Tb927.9.10100	null	0	hypothetical protein, conserved
Tb927.10.12370	199.38	64.33	157.945	1.47069	0.341987	4.30044	1.70459e-05	0.000870595	Tb927.10.12370	GCS	0	gamma-glutamylcysteine synthetase
Tb927.8.950	54.61	159.68	136.328	-1.43155	0.332994	-4.29901	1.71559e-05	0.000871289	Tb927.8.950	null	0	hypothetical protein
Tb927.11.3980	362.35	127.6	288.614	1.37308	0.319614	4.29606	1.73862e-05	0.000878051	Tb927.11.3980	null	0	metallo-peptidase, Clan ME, Family M16
Tb927.10.12400	118.28	25.53	84.6858	1.83834	0.428106	4.29411	1.75392e-05	0.000880859	Tb927.10.12400	null	11	membrane transporter protein, putative
Tb927.10.13410	40.91	177.46	68.5625	-1.81498	0.423724	-4.28341	1.84053e-05	0.000919246	Tb927.10.13410	null	2	hypothetical protein
Tb05.5K5.190	62.93	244.42	85.0383	-1.71578	0.400938	-4.2794	1.87394e-05	0.000930704	Tb05.5K5.190	null	1	receptor-type adenylate cyclase GRESAG 4, putative
Tb927.9.9000	94.55	226.67	119.217	-1.19031	0.278226	-4.27821	1.88406e-05	0.000930704	Tb927.9.9000	idi1	0	isopentenyl-diphosphate delta-isomerase (type II)
Tb05.5K5.150	119.49	382.4	178.93	-1.54758	0.362231	-4.27235	1.93422e-05	0.000950291	Tb05.5K5.150	null	0	small GTP-binding protein, putative
Tb927.8.730	194.81	34.55	217.959	1.9465	0.455752	4.27097	1.94624e-05	0.000951027	Tb927.8.730	null	0	nucleolar RNA-binding protein, putative
Tb11.v5.1043.1	199.14	59.12	134.207	1.5818	0.37069	4.26719	1.97951e-05	0.000962085	Tb11.v5.1043.1	null	9	nucleobase/nucleoside transporter 8.1, putative
Tb927.5.4540	29.71	123.55	39.7672	-1.78247	0.417955	-4.26474	2.00137e-05	0.000967509	Tb927.5.4540	null	1	receptor-type adenylate cyclase GRESAG 4, putative
Tb927.9.9950	75.77	180.48	112.208	-1.18373	0.277758	-4.26173	2.02852e-05	0.000975416	Tb927.9.9950	null	0	hypothetical protein, conserved
Tb927.8.3750	227.07	78.24	205.361	1.37409	0.322695	4.25816	2.06116e-05	0.000985866	Tb927.8.3750	NOP56	0	nucleolar protein 56
Tb927.7.2830	65.64	354.95	118.233	-2.01969	0.474824	-4.25356	2.104e-05	0.00100106	Tb927.7.2830	null	0	histone H2A, putative
Tb927.10.15410	541.01	140.06	424.217	1.71205	0.402837	4.24998	2.13792e-05	0.00101188	Tb927.10.15410	gMDH	0	glycosomal malate dehydrogenase
Tb927.7.5960	247.62	757.93	520.539	-1.45911	0.344008	-4.2415	2.22033e-05	0.00104541	Tb927.7.5960	PAD4	13	protein associated with differentiation 4, putative
Tb927.4.3750	80.84	291.15	99.5253	-1.63559	0.386429	-4.23259	2.31019e-05	0.00108208	Tb927.4.3750	null	2	receptor-type adenylate cyclase GRESAG 4, putative
Tb927.8.930	49.88	149.78	115.741	-1.44634	0.342663	-4.22088	2.43348e-05	0.00113395	Tb927.8.930	null	0	hypothetical protein
Tb927.11.5940	302.6	71.27	247.403	1.76241	0.418612	4.21012	2.55235e-05	0.00118325	Tb927.11.5940	null	1	receptor-type adenylate cyclase GRESAG 4, putative
Tb927.11.1860	14.78	66.3	28.8026	-1.84783	0.439316	-4.20616	2.59744e-05	0.001198	Tb927.11.1860	null	0	histone H1
Tb11.v5.0766.1	37.05	122.53	51.1074	-1.53419	0.364859	-4.20489	2.61208e-05	0.00119864	Tb11.v5.0766.1	null	8	folate transporter, putative
Tb927.8.4010	158.34	55.21	135.43	1.39949	0.333574	4.19544	2.72345e-05	0.00124343	Tb927.8.4010	FLA1	2	Flagellum adhesion protein 1
Tb927.4.4920	24.32	78.15	29.4333	-1.54421	0.368864	-4.1864	2.83412e-05	0.00128746	Tb927.4.4920	null	1	hypothetical protein, conserved
Tb927.10.2350	96.16	18.44	85.5718	1.82303	0.436128	4.18003	2.91471e-05	0.00131089	Tb927.10.2350	null	0	pyruvate dehydrogenase complex E3 binding protein, putative
Tb927.9.10400	194.92	34.51	161.162	1.97716	0.472925	4.18072	2.90589e-05	0.00131089	Tb927.9.10400	null	0	hypothetical protein, conserved
Tb927.10.5930	194.4	410.23	230.004	-1.02787	0.246578	-4.16855	3.06545e-05	0.00137102	Tb927.10.5930	NEK17-3	0	NEK family Serine/threonine-protein kinase, putative
Tb927.10.8800	47.18	176.74	79.3258	-1.66712	0.400031	-4.16748	3.07979e-05	0.00137102	Tb927.10.8800	null	0	SUMO-interacting motif-containing protein
Tb927.8.3380	186.23	64.5	236.523	1.35298	0.324733	4.16644	3.09389e-05	0.00137102	Tb927.8.3380	SDH2N	0	succinate dehydrogenase iron-sulfur subunit
Tb927.9.9780	226.18	524.64	302.478	-1.15456	0.277215	-4.16484	3.11568e-05	0.00137394	Tb927.9.9780	null	0	peptidyl-prolyl cis-trans isomerase (cyclophilin- 40), putative
Tb927.3.1790	352.42	126.46	401.894	1.35294	0.325376	4.15808	3.20935e-05	0.00140837	Tb927.3.1790	null	0	pyruvate dehydrogenase E1 beta subunit, putative
Tb927.5.4250	49.03	242.46	89.4757	-1.92031	0.463398	-4.14398	3.41335e-05	0.00149066	Tb927.5.4250	null	0	histone H4, putative
Tb927.10.5420	133.19	46.66	122.071	1.31476	0.318439	4.12877	3.64715e-05	0.00158511	Tb927.10.5420	null	0	hypothetical protein, conserved
Tb927.9.8160	201.24	72.74	168.833	1.30481	0.316177	4.12683	3.67797e-05	0.00159086	Tb927.9.8160	null	8	chaperone protein DnaJ, putative
Tb927.11.1310	156.53	51.36	120.628	1.44229	0.349714	4.12418	3.72051e-05	0.00160159	Tb927.11.1310	B5R	0	NADH-cytochrome b5 reductase, putative
Tb927.7.5980	175.35	456.47	344.282	-1.28074	0.31111	-4.11667	3.8438e-05	0.00164682	Tb927.7.5980	PAD6	13	protein associated with differentiation 6, putative
Tb927.10.7500	142.77	34.69	142.315	1.65481	0.403681	4.0993	4.14405e-05	0.00176708	Tb927.10.7500	NOP1	0	fibrillarin
Tb927.11.4630	56.12	146.67	78.0669	-1.2738	0.310888	-4.09731	4.17986e-05	0.00177399	Tb927.11.4630	null	0	hypothetical protein, conserved
Tb11.v5.0331.1	129.76	30.07	123.135	1.72704	0.421881	4.09366	4.2462e-05	0.00179372	Tb11.v5.0331.1	null	12	THT1 - hexose transporter, putative
Tb927.7.7530	169.14	47.07	200.817	1.54201	0.377682	4.08284	4.44894e-05	0.00187063	Tb927.7.7530	null	2	receptor-type adenylate cyclase GRESAG 4, putative
Tb927.8.820	69.39	159.51	87.9965	-1.12259	0.275226	-4.0788	4.52695e-05	0.00189461	Tb927.8.820	null	0	VID27 cytoplasmic protein, putative
Tb927.5.4180	164.32	1094.04	373.535	-2.13702	0.525169	-4.0692	4.71747e-05	0.00196525	Tb927.5.4180	null	0	histone H4, putative
Tb927.7.5320	88.95	213.68	99.8339	-1.18868	0.292427	-4.06488	4.80578e-05	0.00199286	Tb927.7.5320	null	0	hypothetical protein, conserved
Tb927.10.4730	38.76	131.42	56.4912	-1.55121	0.382822	-4.05204	5.07739e-05	0.00209587	Tb927.10.4730	null	0	ribonuclease HII, putative
Tb927.8.6580	127.78	20.36	141.575	1.9578	0.484024	4.04484	5.2358e-05	0.00215144	Tb927.8.6580	SDH1	0	Succinate dehydrogenase [ubiquinone] flavoprotein subunit, mitochondrial
Tb927.1.1020	24.72	75.33	43.177	-1.45866	0.360798	-4.04289	5.27968e-05	0.00215965	Tb927.1.1020	null	0	leucine-rich repeat-containing protein
Tb927.9.12320	317.87	130.77	286.479	1.18719	0.294632	4.02941	5.59173e-05	0.00227699	Tb927.9.12320	null	0	cystathione gamma lyase, putative
Tb927.1.3170	106.97	32.46	95.0636	1.46782	0.364894	4.02259	5.75621e-05	0.00233346	Tb927.1.3170	null	0	CHORD, putative
Tb927.2.4130	166.26	71.55	153.571	1.13	0.281643	4.01216	6.01658e-05	0.00241733	Tb927.2.4130	TFEalpha1	0	enoyl-CoA hydratase/Enoyl-CoA isomerase/3-hydroxyacyl-CoA dehydrogenase, putative
Tb927.7.180	56.01	1.55	100.5	2.04304	0.509094	4.01309	5.99286e-05	0.00241733	Tb927.7.180	null	0	Trypanosomal VSG domain containing protein, putative
Tb927.6.950	331.33	141.21	323.631	1.15243	0.288272	3.99773	6.39532e-05	0.00255813	Tb927.6.950	null	0	cysteinyl-tRNA synthetase, putative
Tb927.9.4230	148.92	53.21	126.865	1.31269	0.328523	3.99574	6.44918e-05	0.00256831	Tb927.9.4230	ACS4	0	fatty acyl CoA synthetase 4
Tb927.7.3220	91.02	208.27	93.3973	-1.10804	0.277781	-3.98891	6.63789e-05	0.00263186	Tb927.7.3220	null	0	ChaC-like protein, putative
Tb927.10.4770	113.68	271.33	167.105	-1.17222	0.294049	-3.98646	6.70672e-05	0.00264755	Tb927.10.4770	null	0	phosphatidylinositol-4-phosphate 5-kinase, putative
Tb927.8.6000	320.5	138	319.201	1.11651	0.28116	3.97108	7.1549e-05	0.00281219	Tb927.8.6000	null	5	fatty acid desaturase, putative
Tb927.10.13380	61.88	154.54	84.421	-1.22307	0.308095	-3.96979	7.19359e-05	0.00281515	Tb927.10.13380	ORC4L	0	Origin recognition complex subunit 4-like protein
Tb927.7.2200	30.06	95.66	39.5568	-1.48559	0.37472	-3.96453	7.35419e-05	0.0028656	Tb927.7.2200	TIM9	0	mitochondrial import inner membrane translocase subunit tim9
Tb927.10.12840	229.46	60.72	203.908	1.62356	0.410013	3.95978	7.50182e-05	0.00291058	Tb927.10.12840	MCP12	4	mitochondrial carrier protein
Tb927.1.610	56.95	187.48	90.6743	-1.55112	0.391978	-3.95715	7.58502e-05	0.00292577	Tb927.1.610	null	0	hypothetical protein, conserved
Tb927.10.170	315.65	124.55	326.021	1.22254	0.309189	3.95403	7.68456e-05	0.00292577	Tb927.10.170	null	0	pseudouridine synthase, Cbf5p
Tb927.10.5950	121.94	258.54	158.916	-1.0184	0.257478	-3.9553	7.64389e-05	0.00292577	Tb927.10.5950	NEK17	0	Serine/threonine-protein kinase NEK17, putative
Tb927.2.4390	121.78	255.98	156.443	-1.01552	0.256738	-3.95549	7.63783e-05	0.00292577	Tb927.2.4390	MRE11	0	endo/exonuclease Mre11
Tb927.8.5600	186.76	83.52	162.353	1.09713	0.27751	3.95346	7.70279e-05	0.00292577	Tb927.8.5600	null	0	transaldolase, putative
Tb927.10.11880	99.69	276.19	138.192	-1.34593	0.340543	-3.95231	7.74005e-05	0.00292762	Tb927.10.11880	null	0	hypothetical protein, conserved
Tb927.11.3610	218.58	64.62	152.857	1.56465	0.396334	3.94781	7.88686e-05	0.00297072	Tb927.11.3610	NT8.1	9	nucleobase/nucleoside transporter 8.1
Tb927.2.4240	67.09	18.35	56.207	1.5381	0.39042	3.9396	8.16179e-05	0.00303877	Tb927.2.4240	null	0	GTP binding protein, putative
Tb927.7.1720	30.7	96.99	48.4321	-1.45922	0.370415	-3.93941	8.16837e-05	0.00303877	Tb927.7.1720	NFU1	0	NFU1 iron-sulfur cluster scaffold homolog, mitochondrial
Tb927.8.2720	92.71	237.55	126.794	-1.27522	0.323571	-3.94108	8.11145e-05	0.00303877	Tb927.8.2720	null	0	Putative serine esterase (DUF676), putative
Tb927.5.2650	138.32	40.52	100.214	1.52885	0.388262	3.93769	8.22699e-05	0.00304803	Tb927.5.2650	ALO	0	L-galactonolactone oxidase
Tb927.7.2840	56.42	313.65	117.391	-1.96889	0.500348	-3.93503	8.31854e-05	0.00306937	Tb927.7.2840	null	0	histone H2A, putative
Tb927.5.2530	162.37	52.58	143.926	1.40582	0.357747	3.92966	8.50648e-05	0.00311399	Tb927.5.2530	NAT10	0	RNA cytidine acetyltransferase
Tb927.5.4210	72.34	301.25	125.443	-1.75135	0.445682	-3.92961	8.50837e-05	0.00311399	Tb927.5.4210	null	0	histone H4, putative
Tb927.10.3130	117.16	250.06	133.901	-1.03289	0.263484	-3.9201	8.85121e-05	0.00321345	Tb927.10.3130	null	0	myotubularin-associated protein, putative
Tb927.4.3320	113.75	31.75	104.034	1.54569	0.394229	3.92078	8.82611e-05	0.00321345	Tb927.4.3320	null	0	uracil phosphoribosyltransferase, putative
Tb927.11.8790	85.1	182.49	113.559	-1.03886	0.265108	-3.91864	8.90505e-05	0.00322007	Tb927.11.8790	null	1	target SNARE, putative
Tb927.2.2520	460.81	1000.5	524.985	-1.07575	0.275554	-3.90397	9.4627e-05	0.00340808	Tb927.2.2520	VDAC2	0	Mitochondrial outer membrane protein porin 2
Tb927.5.4420	99.26	28.31	84.0552	1.47794	0.378697	3.9027	9.51257e-05	0.00341245	Tb927.5.4420	null	0	nucleolar RNA helicase II, putative
Tb927.6.3755	11.97	47.95	22.1092	-1.67981	0.431129	-3.89632	9.76672e-05	0.00348977	Tb927.6.3755	null	0	hypothetical protein
Tb927.2.4370	126.64	36.95	133.26	1.50953	0.387712	3.89343	9.88381e-05	0.0035177	Tb927.2.4370	TRYS	0	trypanothione synthetase
Tb927.10.2890	346.8	115.97	440.452	1.39208	0.357698	3.89178	9.95121e-05	0.0035278	Tb927.10.2890	null	0	enolase
Tb927.8.1790	51.6	7.31	47.7896	1.87001	0.481275	3.88553	0.000102106	0.0035916	Tb927.8.1790	null	0	hypothetical protein, conserved
Tb927.8.5450	141.72	38.5	140.242	1.57055	0.404172	3.88583	0.00010198	0.0035916	Tb927.8.5450	AAT6	11	amino acid permease 24
Tb05.5K5.180	31.82	106.09	39.605	-1.54127	0.397023	-3.88207	0.000103569	0.00362894	Tb05.5K5.180	null	1	receptor-type adenylate cyclase GRESAG 4, putative
Tb927.10.680	44.2	115.44	62.1259	-1.26957	0.327458	-3.87704	0.000105733	0.00369046	Tb927.10.680	null	0	Protein of unknown function (DUF971), putative
Tb927.9.15560	13.83	56.05	159.128	-1.72185	0.444432	-3.87427	0.000106944	0.00371837	Tb927.9.15560	BARP	0	BARP protein
Tb927.1.1700	88.2	17.72	64.2235	1.77115	0.458407	3.8637	0.000111681	0.00383877	Tb927.1.1700	null	0	AATF protein, putative
Tb927.11.2470	174.66	56.33	144.272	1.39852	0.361928	3.86409	0.000111503	0.00383877	Tb927.11.2470	null	0	metallo-peptidase, Clan MF, Family M17
Tb927.6.300	90.45	21.46	76.2318	1.62359	0.420072	3.86504	0.000111073	0.00383877	Tb927.6.300	null	1	receptor-type adenylate cyclase GRESAG 4, putative
Tb927.3.1840	174.82	48.55	135.092	1.55918	0.404283	3.85665	0.000114954	0.00393629	Tb927.3.1840	null	4	3-oxo-5-alpha-steroid 4-dehydrogenase, putative
Tb927.11.5570	48.73	118.7	61.9927	-1.16801	0.303338	-3.85054	0.00011786	0.00401056	Tb927.11.5570	MCM5	0	DNA replication licensing factor MCM5
Tb927.5.2320	340.2	168.15	295.95	0.957796	0.248787	3.84987	0.000118183	0.00401056	Tb927.5.2320	null	0	Mak10 subunit, NatC N(alpha)-terminal acetyltransferase, putative
Tb927.8.2540	332.45	116.15	269.277	1.37597	0.35746	3.8493	0.000118454	0.00401056	Tb927.8.2540	SCP2	0	3-ketoacyl-CoA thiolase
Tb927.9.5320	145.91	50.13	128.908	1.38963	0.361132	3.84798	0.000119097	0.0040173	Tb927.9.5320	null	0	nucleolar RNA binding protein, putative
Tb927.10.16190	53.11	172.59	83.17	-1.51383	0.394466	-3.83766	0.000124213	0.00414676	Tb927.10.16190	ACP2	1	procyclic-enriched flagellar receptor adenylate cyclase 2
Tb927.4.1390	239.23	93.34	204.663	1.24385	0.324115	3.83767	0.000124205	0.00414676	Tb927.4.1390	null	1	hypothetical protein, conserved
Tb927.6.2050	135.5	38.88	108.8	1.51825	0.395826	3.83566	0.000125228	0.00414676	Tb927.6.2050	null	0	ribosome biogenesis regulatory protein (RRS1), putative
Tb927.7.6150	13.84	45.6	33.8304	-1.51266	0.39427	-3.83661	0.000124744	0.00414676	Tb927.7.6150	null	6	Protein of unknown function (DUF3522), putative
Tb927.7.7210	160.07	62.53	163.372	1.18982	0.310175	3.83595	0.000125082	0.00414676	Tb927.7.7210	POMP37	0	Present in the outer mitochondrial membrane proteome 37
Tb927.10.10030	31.64	91.17	43.0999	-1.36943	0.358783	-3.81689	0.000135147	0.00445886	Tb927.10.10030	null	0	hypothetical protein, conserved
Tb927.10.12750	1.36	23.09	5.21192	-2.33415	0.611758	-3.81547	0.000135922	0.00446811	Tb927.10.12750	null	6	hypothetical protein
Tb927.6.4810	27.07	79.78	48.2741	-1.41175	0.370666	-3.80867	0.000139714	0.00457612	Tb927.6.4810	null	0	zinc-binding protein (Yippee), putative
Tb11.v5.0470.1	36.4	150.15	51.4812	-1.71806	0.451839	-3.80237	0.000143318	0.00466314	Tb11.v5.0470.1	null	1	receptor-type adenylate cyclase GRESAG 4, putative
Tb927.7.2900	64.7	324.96	122.052	-1.88505	0.495892	-3.80134	0.000143918	0.00466314	Tb927.7.2900	null	0	histone H2A, putative
Tb927.7.2910	62.1	301.84	113.474	-1.85531	0.48802	-3.80172	0.000143697	0.00466314	Tb927.7.2910	null	0	histone H2A, putative
Tb927.11.1560	104.53	28.85	86.2575	1.52316	0.401367	3.79494	0.000147681	0.00473416	Tb927.11.1560	null	0	1,2-Dihydroxy-3-keto-5-methylthiopentene dioxygenase, putative
Tb927.7.4180	203.41	63.45	199.753	1.43322	0.377595	3.79566	0.000147254	0.00473416	Tb927.7.4180	ELO1	5	Fatty acid elongase
Tb927.7.5510	52.68	141.97	79.6744	-1.311	0.345453	-3.79502	0.000147633	0.00473416	Tb927.7.5510	null	0	hypothetical protein, conserved
Tb927.4.1730	21.4	63.03	30.1438	-1.41029	0.371953	-3.79157	0.0001497	0.00478194	Tb927.4.1730	NuSAP4	0	Nucleus and spindle associated protein 4
Tb927.7.6590	135.64	9.87	127.322	2.1226	0.56048	3.78712	0.000152404	0.00485117	Tb927.7.6590	null	1	hypothetical protein, conserved
Tb927.10.13420	64.03	204.3	80.4657	-1.47203	0.389215	-3.78204	0.000155551	0.00491794	Tb927.10.13420	null	2	hypothetical protein
Tb927.10.8970	36.15	111.85	60.1692	-1.42714	0.377354	-3.78197	0.00015559	0.00491794	Tb927.10.8970	KAP4-2	0	kinetoplast-associated protein 4 isoform 2
Tb927.8.6700	33.44	93.99	43.5241	-1.37011	0.362696	-3.77756	0.000158371	0.00498842	Tb927.8.6700	null	6	hypothetical protein, conserved
Tb927.11.9640	238.93	101.63	214.592	1.13245	0.30023	3.77196	0.000161972	0.00508412	Tb927.11.9640	null	0	glycyl-tRNA synthetase, putative
Tb927.11.3080	170.89	62.83	156.42	1.28776	0.341636	3.7694	0.000163642	0.00511876	Tb927.11.3080	null	0	vesicular protein trafficking mediator, putative
Tb927.7.2850	57.23	304.51	117.405	-1.91167	0.509106	-3.75495	0.000173374	0.00538592	Tb927.7.2850	null	0	histone H2A, putative
Tb927.7.4120	202.94	83.4	179.738	1.15837	0.308459	3.75536	0.000173094	0.00538592	Tb927.7.4120	null	0	hypothetical protein, conserved
Tb927.11.11080	239.51	83.23	226.807	1.34279	0.357856	3.75231	0.000175211	0.00542386	Tb927.11.11080	NUP149	0	Nucleoporin NUP149
Tb927.6.2890	42.7	129.19	66.4288	-1.41009	0.375876	-3.75148	0.000175795	0.00542386	Tb927.6.2890	null	1	single strand-specific nuclease, putative
Tb927.7.7040	197.96	59.49	169.683	1.51086	0.402838	3.75053	0.000176465	0.00542598	Tb927.7.7040	MTAP	0	methylthioadenosine phosphorylase, putative
Tb927.8.1890	328.94	160.83	258.242	0.992578	0.264879	3.7473	0.000178752	0.00547768	Tb927.8.1890	CYC1	0	cytochrome c1, heme protein, mitochondrial, putative
Tb927.11.3270	154.81	57.16	144.669	1.24971	0.33368	3.74523	0.000180226	0.00548577	Tb927.11.3270	SQE	2	squalene monooxygenase, putative
Tb927.9.2900	265.78	90	215.103	1.38448	0.369665	3.74523	0.00018023	0.00548577	Tb927.9.2900	NOP287	0	Nucleolar protein 287
Tb927.11.11640	102.43	235.27	128.635	-1.11503	0.299041	-3.72867	0.000192491	0.00583934	Tb927.11.11640	MCM6	0	DNA replication licensing factor MCM6
Tb11.v5.0270.1	67.28	8.95	62.9219	1.88786	0.50717	3.72234	0.000197388	0.00596785	Tb11.v5.0270.1	null	0	nucleoside hydrolase, putative
Tb927.5.2580	74.82	24.73	60.5248	1.39731	0.375558	3.72063	0.000198727	0.00597981	Tb927.5.2580	null	1	hypothetical protein, conserved
Tb927.7.7500	215.03	69.07	187.03	1.44304	0.387898	3.72015	0.000199106	0.00597981	Tb927.7.7500	TLP7	0	thymine-7-hydroxylase, putative
Tb927.5.910	144.67	55.51	130.949	1.23574	0.332255	3.71924	0.000199824	0.00598149	Tb927.5.910	null	10	oligosaccharyl transferase subunit, putative
Tb927.6.2950	56.62	136.68	81.7156	-1.17156	0.315473	-3.71365	0.00020429	0.00609498	Tb927.6.2950	null	0	hypothetical protein
Tb927.10.14150	121.75	33.22	127.201	1.5107	0.407451	3.70767	0.000209175	0.00622021	Tb927.10.14150	null	0	nuclear segregation protein, putative
Tb927.11.9590	891.69	325.68	768.472	1.32244	0.356846	3.70592	0.000210623	0.00624274	Tb927.11.9590	null	0	S-adenosylhomocysteine hydrolase, putative
Tb927.3.2320	66.92	153.51	91.0106	-1.11146	0.300236	-3.70197	0.000213935	0.00632017	Tb927.3.2320	null	0	COP9 signalosome complex subunit 2, putative
Tb927.8.7670	310.82	111.16	253.432	1.32399	0.357911	3.69921	0.000216274	0.00636845	Tb927.8.7670	null	11	amino acid transporter, putative
Tb927.3.4160	111.82	34.77	110.751	1.39969	0.378507	3.69793	0.000217364	0.00637979	Tb927.3.4160	null	0	XPC-binding domain/UBA/TS-N domain containing protein, putative
Tb927.9.7770	338.99	160.61	341.829	1.01607	0.27554	3.68756	0.000226412	0.00662384	Tb927.9.7770	SpSyn	0	spermidine synthase
Tb927.11.15550	224.6	101.74	185.358	1.08541	0.294531	3.68521	0.000228513	0.00664231	Tb927.11.15550	B5R	0	NADH-cytochrome b5 reductase, putative
Tb927.9.8030	54.42	141.65	72.6098	-1.27052	0.344739	-3.68547	0.000228284	0.00664231	Tb927.9.8030	null	0	hypothetical protein, conserved
Tb927.3.1380	558.5	237.14	501.394	1.15424	0.313522	3.68152	0.000231843	0.00671751	Tb927.3.1380	ATPB	0	ATP synthase subunit beta, mitochondrial
Tb927.8.970	68.57	180.22	240.854	-1.27313	0.346462	-3.67466	0.000238162	0.00687855	Tb927.8.970	null	0	hypothetical protein
Tb927.5.2160	634.1	166.6	485.971	1.60797	0.437856	3.67237	0.000240309	0.00691845	Tb927.5.2160	null	0	conserved protein
Tb927.6.280	138.33	44.56	118.218	1.37598	0.374898	3.67028	0.000242289	0.0069533	Tb927.6.280	null	1	receptor-type adenylate cyclase GRESAG 4, putative
Tb927.7.2930	56.36	285.35	115.82	-1.85161	0.504758	-3.66831	0.000244158	0.00698477	Tb927.7.2930	null	0	histone H2A, putative
Tb927.4.1150	92.04	179.39	119.364	-0.919036	0.250636	-3.66682	0.000245587	0.0070035	Tb927.4.1150	null	1	hypothetical protein, conserved
Tb927.8.5090	227.08	82.15	208.324	1.2811	0.349476	3.66578	0.000246587	0.0070099	Tb927.8.5090	RPA1	0	DNA-directed RNA polymerase I largest subunit
Tb927.10.16000	89.11	371.92	114.838	-1.70476	0.465262	-3.66409	0.000248222	0.00703426	Tb927.10.16000	null	2	expression site-associated gene 4 (ESAG4) protein, putative
Tb927.10.3480	91.73	192.35	123.988	-1.00367	0.274058	-3.66226	0.000250001	0.00706254	Tb927.10.3480	null	6	hypothetical protein, conserved
Tb927.3.3670	98.82	25.91	74.7419	1.56358	0.427659	3.65615	0.00025603	0.00721031	Tb927.3.3670	TRRM3	0	Triple RNA binding domain protein 3
Tb927.5.4240	48.52	199.82	85.3505	-1.69445	0.463611	-3.6549	0.000257279	0.007223	Tb927.5.4240	null	0	histone H4, putative
Tb927.7.2890	66.15	291.15	113.094	-1.75517	0.480785	-3.65064	0.000261588	0.00732121	Tb927.7.2890	null	0	histone H2A, putative
Tb927.11.12810	77.2	221.86	112.612	-1.36192	0.37375	-3.64393	0.000268502	0.00749153	Tb927.11.12810	RNR2	1	ribonucleoside-diphosphate reductase small chain
Tb927.8.4610	96.57	189.26	126.207	-0.928319	0.254837	-3.6428	0.000269686	0.00750142	Tb927.8.4610	RABX1	0	Ras-related protein RabX1
Tb927.10.9300	148.19	304.48	166.574	-0.984074	0.270432	-3.6389	0.000273803	0.00759258	Tb927.10.9300	null	7	adiponectin receptor protein 1
Tb927.11.10220	47.98	126.29	77.6913	-1.25251	0.345327	-3.62702	0.000286712	0.00792622	Tb927.11.10220	null	1	hypothetical protein, conserved
Tb927.9.13070	76	215.68	169.828	-1.3861	0.382869	-3.62028	0.00029428	0.00811065	Tb927.9.13070	null	0	Heat shock factor binding 1 domain-containing protein
Tb927.10.1390	281.75	86.74	223.3	1.49861	0.414174	3.6183	0.000296544	0.00814821	Tb927.10.1390	HGXPRT	0	Hypoxanthine-guanine-xanthine phosphoribosyltransferase
Tb927.11.2300	186.41	71.01	181.701	1.2408	0.343041	3.61704	0.000297986	0.00816302	Tb927.11.2300	ERF1	0	eukaryotic peptide chain release factor subunit 1, putative
Tb927.8.6640	169.08	59.17	149.206	1.31708	0.36507	3.60775	0.000308869	0.00843558	Tb927.8.6640	null	0	Male sterility protein, putative
Tb927.10.760	74.83	22.55	63.0481	1.43173	0.397194	3.60462	0.000312606	0.00851193	Tb927.10.760	null	0	hypothetical protein, conserved
Tb11.v5.0282.1	138.42	49.26	108.029	1.30804	0.363162	3.6018	0.000316022	0.00852787	Tb11.v5.0282.1	null	0	expression site-associated gene (ESAG) protein, putative
Tb927.3.2750	139.57	54.21	106.136	1.23744	0.343547	3.60195	0.000315834	0.00852787	Tb927.3.2750	null	0	hypothetical protein, conserved
Tb927.6.4470	112.77	23.09	93.277	1.74198	0.483612	3.60202	0.000315754	0.00852787	Tb927.6.4470	null	0	S-adenosylmethionine decarboxylase proenzyme
Tb927.10.11930	77.44	27.25	64.2597	1.33275	0.370749	3.59474	0.000324711	0.00872105	Tb927.10.11930	null	0	beta-D-hydroxybutyrate dehydrogenase
Tb927.5.2260	818.83	196.17	590.023	1.6597	0.461743	3.59442	0.00032511	0.00872105	Tb927.5.2260	null	0	conserved protein
Tb927.10.1560	133.32	48	113.661	1.28578	0.357998	3.59159	0.000328671	0.0087442	Tb927.10.1560	NOP91	0	Nucleolar protein 91
Tb927.11.4590	37.37	117.78	56.3736	-1.4479	0.403038	-3.59245	0.000327581	0.0087442	Tb927.11.4590	null	0	hypothetical protein, conserved
Tb927.6.2960	103.35	206.5	126.989	-0.941232	0.262078	-3.59143	0.000328875	0.0087442	Tb927.6.2960	null	0	epsilon-adaptin, putative
Tb927.9.10010	185	63.91	156.3	1.34216	0.374635	3.58258	0.000340217	0.00901926	Tb927.9.10010	null	3	chaperone protein DnaJ, putative
Tb927.11.7490	720.78	162.96	452.039	1.73526	0.484656	3.5804	0.000343074	0.00906838	Tb927.11.7490	null	4	Protein of unknown function (DUF423), putative
Tb927.4.1360	163.33	73.7	127.478	1.07488	0.300932	3.57185	0.000354466	0.0093422	Tb927.4.1360	null	0	Glucose-6-phosphate 1-epimerase, putative
Tb927.11.1480	382.44	111.76	277.265	1.5246	0.427216	3.5687	0.000358763	0.00942797	Tb927.11.1480	null	1	receptor-type adenylate cyclase GRESAG 4, putative
Tb927.7.1780	173.79	69.21	154.754	1.20524	0.338541	3.5601	0.000370712	0.00971373	Tb927.7.1780	null	0	Adenine phosphoribosyltransferase, putative
Tb927.11.10560	163.01	42.85	162.325	1.53702	0.432165	3.55655	0.000375758	0.00981748	Tb927.11.10560	EIF4G4	0	eukaryotic translation initiation factor 4 gamma 4
Tb927.4.1300	433.83	159.42	397.86	1.28353	0.363104	3.53489	0.000407952	0.0106279	Tb927.4.1300	null	0	amidinotransferase, putative
Tb927.11.16700	116.81	289.31	153.495	-1.18757	0.336398	-3.53024	0.000415177	0.0107541	Tb927.11.16700	null	0	hypothetical protein, conserved
Tb927.8.6590	22.33	65.18	35.6602	-1.36678	0.387117	-3.53067	0.000414512	0.0107541	Tb927.8.6590	null	1	Outer mitochondrial membrane transport complex protein/Glutathione S-transferase, C-terminal domain containing protein, putative
Tb927.11.14030	56.83	143.97	80.4505	-1.20246	0.34072	-3.52918	0.000416857	0.0107668	Tb927.11.14030	CYC9	0	cyclin 9
Tb927.10.6400	546.68	177.91	564.536	1.41536	0.40133	3.52667	0.000420813	0.0108023	Tb927.10.6400	HSP60	0	chaperonin HSP60, mitochondrial precursor
Tb927.5.1860	81.84	180.47	112	-1.06768	0.302798	-3.52604	0.000421817	0.0108023	Tb927.5.1860	null	0	hypothetical protein, conserved
Tb927.6.2140	77.36	23.35	70.3858	1.41835	0.402195	3.52652	0.000421067	0.0108023	Tb927.6.2140	null	0	hypothetical protein, conserved
Tb927.1.2740	76.76	173.33	103.632	-1.07708	0.306194	-3.51765	0.000435391	0.0111185	Tb927.1.2740	null	1	lipase-like protein, putative
Tb927.3.1870.2	1.43	13.6	3.55138	-2.11173	0.600617	-3.51594	0.000438197	0.0111586	Tb927.3.1870.2	null	1	CHAP domain containing protein, putative
Tb927.10.5940	154.18	294.29	164.41	-0.886508	0.252345	-3.51308	0.000442948	0.0112164	Tb927.10.5940	NEK17-2	0	NEK family Serine/threonine-protein kinase, putative
Tb927.10.7040	56.9	142.77	76.7432	-1.20918	0.344157	-3.51344	0.00044234	0.0112164	Tb927.10.7040	null	0	hypothetical protein, conserved
Tb927.9.4570	49.85	104.62	61.2523	-1.03887	0.295959	-3.51019	0.000447779	0.0113071	Tb927.9.4570	null	0	hypothetical protein, conserved
Tb11.v5.0851.1	21.76	62.02	43.5557	-1.3401	0.382019	-3.50793	0.000451605	0.0113719	Tb11.v5.0851.1	null	1	ribonuclease HII, putative
Tb927.8.8030	49.85	137.89	71.8891	-1.30187	0.371303	-3.50622	0.000454524	0.0114136	Tb927.8.8030	null	1	emp24/gp25L/p24 family/GOLD, putative
Tb927.11.3620	266.69	92.55	188.365	1.35868	0.38784	3.5032	0.00045971	0.0115118	Tb927.11.3620	NT8.2	9	nucleobase/nucleoside transporter 8.2
Tb927.5.4020	324.39	110.44	226.314	1.37946	0.394285	3.49864	0.000467642	0.0116642	Tb927.5.4020	null	0	hypothetical protein
Tb927.7.2880	61.8	301.04	112.03	-1.79281	0.512492	-3.49822	0.000468376	0.0116642	Tb927.7.2880	null	0	histone H2A, putative
Tb11.v5.0713.1	945.25	421.75	906.647	1.06548	0.304782	3.49588	0.000472504	0.0117026	Tb11.v5.0713.1	null	0	retrotransposon hot spot (RHS) protein, putative
Tb927.8.4450	143.28	43.18	118.012	1.42861	0.408608	3.49629	0.000471777	0.0117026	Tb927.8.4450	RBP11	0	RNA-binding protein, putative
Tb927.8.1630	169.27	416.65	187.131	-1.17062	0.334985	-3.49454	0.000474888	0.0117295	Tb927.8.1630	null	0	MSP-B, putative
Tb927.10.810	78.41	24.27	65.3982	1.40058	0.400878	3.49378	0.000476238	0.0117308	Tb927.10.810	null	0	Pentatricopeptide repeat protein (PPR), putative
Tb927.11.1900	515.04	258.71	484.823	0.941367	0.269878	3.48812	0.000486436	0.0119494	Tb927.11.1900	null	0	T-complex protein 1, beta subunit, putative
Tb927.9.13140	59.95	131.05	78.6211	-1.04111	0.29877	-3.48464	0.000492791	0.0120727	Tb927.9.13140	null	0	hypothetical protein, conserved
Tb927.9.4310	23.28	2.1	16.1377	1.8086	0.519433	3.48187	0.000497933	0.0121657	Tb927.9.4310	null	5	tricarboxylate carrier, putative
Tb927.6.3580	120.18	238.71	133.609	-0.926336	0.266453	-3.47654	0.000507924	0.0123764	Tb927.6.3580	null	0	ATP-dependent DEAD/H DNA helicase recQ, putative
Tb927.8.6310	21.95	76.54	33.4782	-1.52521	0.438929	-3.47483	0.000511177	0.0124221	Tb927.8.6310	null	1	hypothetical protein, conserved
Tb927.11.5290	167.31	66.8	119.477	1.21864	0.350948	3.47244	0.000515753	0.0124767	Tb927.11.5290	MCP9	1	mitochondrial carrier protein
Tb927.8.7180	40.26	103.96	53.7048	-1.21987	0.351324	-3.47222	0.000516182	0.0124767	Tb927.8.7180	null	0	hypothetical protein, conserved
Tb927.6.5080	166.98	69.5	162.67	1.11998	0.322782	3.46976	0.000520919	0.0125576	Tb927.6.5080	null	1	Protein of unknown function (DUF3808), putative
Tb927.9.14200	77.79	24.1	65.6738	1.39643	0.402877	3.46615	0.000527972	0.0126938	Tb927.9.14200	null	1	methyltransferase domain containing protein, putative
Tb927.11.8740	41.58	112.5	88.3984	-1.2977	0.374536	-3.46483	0.000530565	0.0127223	Tb927.11.8740	null	4	Protein of unknown function (DUF423), putative
Tb927.11.8500.1	20.15	67.1	31.7866	-1.46856	0.424105	-3.46272	0.000534743	0.0127758	Tb927.11.8500.1	null	0	DNA polymerase kappa, putative
Tb927.5.3800	719.32	243.15	581.597	1.37021	0.395754	3.46228	0.000535622	0.0127758	Tb927.5.3800	PYR1A-B	0	glutamine hydrolysing (not ammonia-dependent) carbomoyl phosphate synthase, putative
Tb927.10.880	93.25	220.51	114.63	-1.13062	0.326644	-3.46131	0.000537548	0.012788	Tb927.10.880	TK	0	thymidine kinase
Tb927.11.2120	139.8	54.42	116.305	1.19839	0.346597	3.45759	0.000545022	0.0128979	Tb927.11.2120	null	0	CBF/Mak21 family, putative
Tb927.3.1030	81.27	26.16	80.4559	1.37359	0.397266	3.45761	0.000544999	0.0128979	Tb927.3.1030	RPB28	0	RNA-binding protein
Tb927.11.12850	318.15	150.72	278.77	0.998981	0.28902	3.45644	0.000547363	0.0129195	Tb927.11.12850	OPB	0	oligopeptidase b
Tb927.2.3460	273.28	649.15	355.781	-1.143	0.331034	-3.45283	0.000554735	0.0130594	Tb927.2.3460	null	1	cysteine peptidase, Clan CA, family C51, putative
Tb927.11.14960	143.35	45.83	112.503	1.3676	0.396474	3.44941	0.000561816	0.0131917	Tb927.11.14960	PUF7	0	pumilio/PUF RNA binding protein 7, putative
Tb927.4.2440	65.71	143.06	91.3763	-1.03723	0.300986	-3.4461	0.000568741	0.0133197	Tb927.4.2440	null	0	SET domain containing protein, putative
Tb927.11.6230	190.8	55.22	178.913	1.4703	0.426745	3.44539	0.000570242	0.0133204	Tb927.11.6230	null	9	protein transport protein SEC61 subunit alpha, putative
Tb11.v5.0379.1	17.23	67.41	20.8468	-1.63178	0.474378	-3.43984	0.000582063	0.0135425	Tb11.v5.0379.1	null	1	receptor-type adenylate cyclase GRESAG 4, putative
Tb927.10.6630	246.09	103.6	191.072	1.14557	0.333128	3.43882	0.000584246	0.0135425	Tb927.10.6630	DBP2A	0	ATP-dependent RNA helicase DBP2A, putative
Tb927.3.3220	106.49	34.6	95.2685	1.34663	0.391573	3.43904	0.000583782	0.0135425	Tb927.3.3220	null	0	RNA polymerase-associated protein CTR9, putative
Tb927.11.3070	179.59	69.16	155.932	1.21807	0.354582	3.43522	0.000592074	0.0136889	Tb927.11.3070	RRB1	0	ribosome assembly protein RRB1, putative
Tb11.v5.0403.1	7.08	30.99	26.0959	-1.67536	0.488236	-3.43146	0.000600349	0.0138448	Tb11.v5.0403.1	null	0	BarP protein, putative
Tb927.10.12440	73.31	159.98	89.3208	-1.0307	0.300458	-3.43043	0.000602614	0.0138458	Tb927.10.12440	null	0	kinesin, putative
Tb927.10.2700	130.08	59.42	110.116	1.03507	0.301766	3.43006	0.000603454	0.0138458	Tb927.10.2700	null	0	predicted WD40 repeat protein
Tb927.7.5950	230.33	87.51	185.649	1.25107	0.36506	3.42703	0.000610222	0.0139656	Tb927.7.5950	PAD3	13	protein associated with differentiation 3, putative
Tb927.7.5250	93.76	34.69	88.7383	1.2085	0.35315	3.42207	0.000621469	0.0141871	Tb927.7.5250	null	0	hypothetical protein, conserved
Tb927.9.10470	124.48	258.68	151.708	-0.978685	0.286298	-3.41841	0.000629872	0.0143427	Tb927.9.10470	null	0	hypothetical protein, conserved
Tb927.10.10580	24.37	114.68	49.7434	-1.75158	0.51253	-3.41751	0.00063196	0.0143541	Tb927.10.10580	null	0	histone H2B, putative
Tb927.11.560	109.38	209.87	133.287	-0.894695	0.262263	-3.41144	0.00064621	0.0145198	Tb927.11.560	null	0	hypothetical protein, conserved
Tb927.11.6790	206.8	99.09	176.188	1.00225	0.29382	3.41111	0.000647	0.0145198	Tb927.11.6790	NOP89	0	Nucleolar protein 89
Tb927.2.4710	182.38	45.91	159.574	1.55743	0.456341	3.41286	0.000642857	0.0145198	Tb927.2.4710	TRRM1	0	RNA-binding protein, putative
Tb927.3.2010	91.27	186.93	103.884	-0.951954	0.278924	-3.41295	0.000642631	0.0145198	Tb927.3.2010	null	0	hypothetical protein, conserved
Tb927.5.2350	43.81	141.32	57.1198	-1.46313	0.428946	-3.41098	0.000647289	0.0145198	Tb927.5.2350	null	1	glycosyltransferase (GlcNAc), putative
Tb927.10.10550	33.54	178.35	69.4344	-1.82856	0.536689	-3.40712	0.000656528	0.0146544	Tb927.10.10550	null	0	histone H2B, putative
Tb927.6.520	14459.3	2938.71	8689.39	1.78118	0.522731	3.40744	0.00065575	0.0146544	Tb927.6.520	EP3-2	1	EP3-2 procyclin
Tb927.9.2600	55.65	166.61	92.2968	-1.3969	0.41032	-3.40442	0.000663057	0.0147636	Tb927.9.2600	null	0	hypothetical protein, conserved
Tb927.4.3330	35.13	89.43	48.6843	-1.18253	0.347943	-3.39863	0.000677232	0.0150422	Tb927.4.3330	null	0	EF-hand domain pair, putative
Tb927.7.1540	85.09	209.81	104.815	-1.18335	0.348586	-3.39472	0.000686994	0.0152216	Tb927.7.1540	null	0	Staphylococcal nuclease homologue, putative
Tb927.10.400	42.16	111.51	50.945	-1.22691	0.361846	-3.39069	0.000697169	0.0153568	Tb927.10.400	null	0	hypothetical protein, conserved
Tb927.11.13220	118.83	45.98	133.866	1.18802	0.350351	3.39093	0.000696547	0.0153568	Tb927.11.13220	null	1	phospholipid:diacylglycerol acyltransferase-like protein
Tb927.11.5970	196.69	99.14	170.637	0.931613	0.274799	3.39016	0.000698528	0.0153568	Tb927.11.5970	null	0	phosphoinositide-specific phospholipase C
Tb927.2.4470	60.78	126.85	84.3309	-0.986975	0.291176	-3.38962	0.000699891	0.0153568	Tb927.2.4470	null	8	hypothetical protein, conserved
Tb11.v5.0659.1	87.71	29.47	77.4548	1.35319	0.400165	3.38157	0.000720719	0.0157755	Tb11.v5.0659.1	null	0	MIF4G domain containing protein, putative
Tb11.v5.0201.1	57.14	15.95	50.7141	1.4397	0.426008	3.37952	0.000726123	0.0158322	Tb11.v5.0201.1	null	0	tRNA pseudouridine synthase A, putative
Tb927.9.8950	201.36	375.65	264.649	-0.863909	0.25565	-3.37926	0.000726811	0.0158322	Tb927.9.8950	FACE1	5	metallo- peptidase, Clan M- Family M48
Tb11.v5.0176.1	65.72	16.84	64.5099	1.51256	0.448207	3.37468	0.000739005	0.0160591	Tb11.v5.0176.1	null	1	NAD(p)-dependent steroid dehydrogenase-like protein
Tb11.v5.0310.1	56.49	13.77	58.7018	1.49064	0.441839	3.37373	0.000741584	0.0160687	Tb11.v5.0310.1	null	12	THT1 - hexose transporter, putative
Tb11.v5.0360.1	119.26	45.52	96.7341	1.23699	0.366712	3.3732	0.000743002	0.0160687	Tb11.v5.0360.1	null	0	aminopeptidase, putative
Tb927.10.14000	343.22	989.18	534.399	-1.34127	0.397743	-3.37221	0.000745678	0.0160881	Tb927.10.14000	ACO	0	aconitase
Tb927.5.4400	34.4	90.83	55.1234	-1.26453	0.375305	-3.36932	0.00075353	0.0162188	Tb927.5.4400	null	0	hypothetical protein, conserved
Tb927.2.3030	214.09	86.97	194.396	1.1622	0.34533	3.36548	0.000764103	0.0164073	Tb927.2.3030	null	0	ATP-dependent Clp protease subunit, heat shock protein 78 (HSP78), putative
Tb927.6.3200	20.73	81.96	35.7962	-1.64047	0.488534	-3.35794	0.000785247	0.0168214	Tb927.6.3200	null	0	hypothetical protein, conserved
Tb927.10.13480	64.52	145.46	87.9059	-1.10053	0.328003	-3.35524	0.000792972	0.0168838	Tb927.10.13480	null	0	CAMK/CAMKL family protein kinase, putative
Tb927.4.4690	136.27	281.3	161.807	-0.988162	0.29451	-3.35528	0.000792859	0.0168838	Tb927.4.4690	null	0	hypothetical protein, conserved
Tb927.8.700	130.55	239.09	163.384	-0.827794	0.246737	-3.35496	0.000793762	0.0168838	Tb927.8.700	TbPIF7	0	DNA repair and recombination helicase protein PIF7
Tb11.v5.0274.1	74.24	26.46	62.2826	1.26164	0.376176	3.35385	0.000796944	0.0169117	Tb11.v5.0274.1	null	0	CBF/Mak21 family, putative
Tb927.8.2970	62.28	135.4	93.9227	-1.05445	0.314916	-3.34834	0.000812965	0.0172113	Tb927.8.2970	null	0	hypothetical protein, conserved
Tb927.11.290	77.22	182.53	113.908	-1.14755	0.34281	-3.34748	0.000815489	0.0172243	Tb927.11.290	null	0	Phosphatase and tensin homolog, putative
Tb927.11.10890	58.23	138.94	77.9414	-1.13419	0.338925	-3.34642	0.000818613	0.01725	Tb927.11.10890	null	0	hypothetical protein, conserved
Tb11.v5.0356.1	100.61	27.76	91.6728	1.45311	0.434569	3.3438	0.000826384	0.017333	Tb11.v5.0356.1	null	0	cytidine triphosphate synthase, putative
Tb927.10.10500	19.54	98.93	34.4282	-1.77163	0.529803	-3.34393	0.000825997	0.017333	Tb927.10.10500	null	0	histone H2B, putative
Tb927.5.4310	167.01	70.55	142.672	1.11239	0.332847	3.34205	0.000831627	0.0174026	Tb927.5.4310	null	0	GTP-binding protein, putative
Tb927.9.7800	79.45	26.91	81.8704	1.28785	0.385482	3.34089	0.000835109	0.0174351	Tb927.9.7800	null	5	hypothetical protein, conserved
Tb927.5.440	294.83	81.56	202.668	1.54461	0.46291	3.33675	0.000847652	0.0176562	Tb927.5.440	null	1	trans-sialidase, putative
Tb927.11.8810	64.67	149.69	87.578	-1.10522	0.331411	-3.3349	0.000853294	0.0177328	Tb927.11.8810	null	0	hypothetical protein, conserved
Tb11.v5.1054.1	80.54	24.02	60.4724	1.45693	0.437102	3.33315	0.000858676	0.0178037	Tb11.v5.1054.1	null	4	nucleobase/nucleoside transporter 8.1, putative
Tb927.10.14170	154.23	50.59	122.388	1.37954	0.413966	3.3325	0.000860694	0.0178048	Tb927.10.14170	AQP2	6	aquaglyceroporin 2
Tb927.8.1410	106.29	31.11	80.9392	1.46452	0.440155	3.32728	0.000876969	0.0181	Tb927.8.1410	null	0	pre-rrna-processing protein tsr1 homolog
Tb927.1.4340	112.69	44.59	108.388	1.1811	0.355485	3.3225	0.000892148	0.0183713	Tb927.1.4340	null	0	hypothetical protein, conserved
Tb927.10.8240	102.74	221.07	148.331	-1.03787	0.31249	-3.32129	0.000896018	0.0183758	Tb927.10.8240	null	0	hypothetical protein, conserved
Tb927.8.4590	96.74	213.35	136.402	-1.06816	0.321623	-3.32116	0.000896432	0.0183758	Tb927.8.4590	null	0	hypothetical protein, conserved
Tb927.9.13110	73.47	167.26	84.8411	-1.09151	0.32883	-3.31938	0.000902178	0.0184518	Tb927.9.13110	null	0	hypothetical protein, conserved
Tb927.2.200	54.85	7.48	155.708	1.62017	0.488611	3.31586	0.000913618	0.0186016	Tb927.2.200	null	0	expression site-associated gene 3 (ESAG3), degenerate
Tb927.8.5910	25.92	63.87	59.2919	-1.19596	0.36065	-3.31612	0.000912764	0.0186016	Tb927.8.5910	null	0	hypothetical protein
Tb927.1.2430	196.19	574.23	283.643	-1.35342	0.408343	-3.31441	0.000918366	0.0186562	Tb927.1.2430	null	0	histone H3, putative
Tb11.v5.0723.1	52.22	8.32	44.0611	1.68983	0.510702	3.30883	0.00093687	0.0189047	Tb11.v5.0723.1	null	0	DNA-directed rna polymerase I largest subunit, putative
Tb927.7.5070	53.21	117.4	79.925	-1.04202	0.314816	-3.30992	0.000933215	0.0189047	Tb927.7.5070	null	0	hypothetical protein
Tb927.7.7080	54.84	11.51	49.1685	1.52644	0.461321	3.30884	0.000936819	0.0189047	Tb927.7.7080	null	0	mitochondrial glycoprotein-like protein
Tb927.10.14870	140.46	47.78	116.12	1.34108	0.40634	3.30039	0.000965492	0.0193098	Tb927.10.14870	null	0	hypothetical protein, conserved
Tb927.10.9920	96.18	31.88	76.2258	1.30879	0.396512	3.30076	0.000964228	0.0193098	Tb927.10.9920	null	0	hypothetical protein, conserved
Tb927.2.2970	44.96	8.95	32.095	1.63732	0.49595	3.30137	0.000962142	0.0193098	Tb927.2.2970	MCP13	0	mitochondrial carrier protein
Tb927.8.7100	400.33	127.6	364.52	1.40166	0.424587	3.30122	0.000962661	0.0193098	Tb927.8.7100	ACC	0	acetyl-CoA carboxylase
Tb927.8.2450	55.09	129.54	75.6306	-1.11919	0.339527	-3.29634	0.000979547	0.0195477	Tb927.8.2450	AMPKB	0	5'-AMP-activated protein kinase subunit beta
Tb927.11.2650	439.45	186.97	443.43	1.10777	0.336384	3.29318	0.000990614	0.0195967	Tb927.11.2650	null	0	heat shock protein 84, putative
Tb927.2.6130	125.87	40.61	121.903	1.34082	0.407104	3.29356	0.000989259	0.0195967	Tb927.2.6130	null	1	ABC transporter, putative
Tb927.3.620	145.44	57.41	138.172	1.16514	0.353723	3.29394	0.000987952	0.0195967	Tb927.3.620	null	0	ATP-dependent DEAD/H RNA helicase, putative
Tb927.8.2510	63.26	154.48	88.282	-1.16471	0.353676	-3.29316	0.000990672	0.0195967	Tb927.8.2510	null	1	hypothetical protein, conserved
Tb927.9.9410	158.42	68.95	126.455	1.09189	0.331845	3.29036	0.0010006	0.0197498	Tb927.9.9410	SLS1	5	inositol phosphorylceramide synthase
Tb927.2.1890	140.48	298.7	168.15	-1.04202	0.316907	-3.2881	0.00100866	0.0198224	Tb927.2.1890	ATG3	0	E2-like ubiquitin-conjugation enzyme
Tb927.2.2510	460.58	817.37	481.076	-0.804964	0.2448	-3.28825	0.00100814	0.0198224	Tb927.2.2510	VDAC1	0	Mitochondrial outer membrane protein porin 1
Tb927.10.5110	49.93	13.14	48.1516	1.4192	0.431937	3.28567	0.00101742	0.0199511	Tb927.10.5110	KREPA4	0	KREPA4
Tb927.10.13860	101.85	30.94	99.3002	1.40199	0.426875	3.2843	0.00102236	0.0199613	Tb927.10.13860	null	0	GPI-anchor transamidase subunit 8 (GPI8)
Tb927.7.4570	59.78	9.87	53.4652	1.68145	0.511949	3.28442	0.00102194	0.0199613	Tb927.7.4570	IG-NH	0	inosine-guanine nucleoside hydrolase
Tb11.v5.1051.1	237.44	96.12	173.636	1.18565	0.361183	3.28268	0.00102825	0.0200332	Tb11.v5.1051.1	null	8	nucleobase/nucleoside transporter 8.1, putative
Tb927.6.3270	46.7	11.21	33.9196	1.54227	0.470184	3.28014	0.00103755	0.0201709	Tb927.6.3270	null	0	hypothetical protein, conserved
Tb927.1.4100	642.47	267.82	486.14	1.15067	0.350918	3.27904	0.00104161	0.0201721	Tb927.1.4100	COXIV	0	cytochrome oxidase subunit IV
Tb927.11.5890	43.76	127.82	67.7418	-1.36301	0.41569	-3.27891	0.00104208	0.0201721	Tb927.11.5890	null	0	Domain of unknown function (DUF4505), putative
Tb927.11.7250	46.12	13.77	32.9395	1.44311	0.440454	3.27642	0.00105134	0.0203078	Tb927.11.7250	null	0	hypothetical protein, conserved
Tb927.7.3530	102.06	191.6	126.116	-0.870525	0.265764	-3.27555	0.00105457	0.0203268	Tb927.7.3530	null	0	Vacuolar protein 14 C-terminal Fig4p binding, putative
Tb927.1.2510	175.58	523.75	281.591	-1.36739	0.417639	-3.27409	0.00106002	0.0203885	Tb927.1.2510	null	0	histone H3, putative
Tb927.11.9310	88.36	182.64	108.691	-0.982115	0.300186	-3.27169	0.00106907	0.0205188	Tb927.11.9310	null	0	tRNA pseudouridine synthase, putative
Tb927.7.2820	66.93	287.48	113.548	-1.66283	0.508532	-3.26986	0.00107602	0.0206086	Tb927.7.2820	null	0	histone H2A, putative
Tb927.11.4420	136.72	49.64	120.301	1.24332	0.380328	3.26908	0.00107898	0.0206215	Tb927.11.4420	null	0	hypothetical protein, conserved
Tb927.10.7100	67.55	19.06	49.6134	1.52219	0.465958	3.2668	0.00108769	0.0207004	Tb927.10.7100	null	3	delta-4 fatty acid desaturase
Tb927.6.490	61.35	11.76	40.1121	1.69573	0.518991	3.26737	0.00108553	0.0207004	Tb927.6.490	PAG3	1	procyclin associated gene 3 (PAG3) protein
Tb927.9.12390	84.21	199.17	130.146	-1.16022	0.35573	-3.26152	0.00110816	0.0210458	Tb927.9.12390	null	0	hypothetical protein, conserved
Tb927.11.2710	37.06	91.84	47.1764	-1.17038	0.35915	-3.25876	0.001119	0.0211734	Tb927.11.2710	CDC45	0	Cell division cycle 45
Tb927.4.4380	427.95	138.2	363.688	1.37876	0.423111	3.25862	0.00111957	0.0211734	Tb927.4.4380	VP1	14	Pyrophosphate-energized vacuolar membrane proton pump 1
Tb927.10.15170	147.42	67.02	132.485	1.01313	0.311407	3.25339	0.00114035	0.0215215	Tb927.10.15170	null	0	hypothetical protein, conserved
Tb927.9.13580	164.04	70.17	117.63	1.12938	0.347596	3.24911	0.00115767	0.0218029	Tb927.9.13580	null	0	hypothetical protein, conserved
Tb927.7.6760.1	1.4	13.69	5.36849	-1.95169	0.601014	-3.24733	0.00116495	0.0218488	Tb927.7.6760.1	null	2	hypothetical protein, conserved
Tb927.9.11580	194.36	70.09	203.701	1.2662	0.389903	3.24749	0.00116428	0.0218488	Tb927.9.11580	gim5A	1	glycosomal membrane protein
Tb927.11.6070	78.53	186.32	101.918	-1.11321	0.343094	-3.24461	0.0011761	0.0220124	Tb927.11.6070	null	0	hypothetical protein, conserved
Tb927.5.1450	112.7	297.17	122.836	-1.23063	0.379357	-3.24398	0.00117874	0.022016	Tb927.5.1450	null	1	receptor-type adenylate cyclase GRESAG 4, putative
Tb927.3.2080	134.94	59.92	110.002	1.07201	0.330646	3.24217	0.00118622	0.0221102	Tb927.3.2080	null	1	hypothetical protein, conserved
Tb927.11.3850	194.09	74.5	179.49	1.20662	0.372318	3.24083	0.00119181	0.0221442	Tb927.11.3850	null	0	AMP deaminase, putative
Tb927.3.3360	136.19	266.64	166.182	-0.92158	0.284389	-3.24056	0.00119294	0.0221442	Tb927.3.3360	null	6	acyltransferase, putative
Tb927.8.3050	65.61	175.09	77.6887	-1.25871	0.388539	-3.23959	0.00119701	0.0221741	Tb927.8.3050	TZP62	1	Chitobiase/beta-hexosaminidase C-terminal domain containing protein, putative
Tb927.9.15530	75.69	257.55	1034.7	-1.51032	0.467235	-3.23245	0.00122732	0.0226892	Tb927.9.15530	BARP	0	BARP protein
Tb927.8.4440	62.67	139.62	80.9095	-1.04506	0.323436	-3.23112	0.00123306	0.0227488	Tb927.8.4440	MCP19	4	mitochondrial carrier protein
Tb11.v5.1049.1	163.7	56.61	108.654	1.33718	0.414929	3.22267	0.00127003	0.023383	Tb11.v5.1049.1	null	9	nucleobase/nucleoside transporter 8.1, putative
Tb927.5.4280	63.15	130.33	97.9726	-0.963443	0.299143	-3.22068	0.00127888	0.023498	Tb927.5.4280	null	0	Zinc finger, C3HC4 type (RING finger), putative
Tb927.11.16290	92.91	202.83	113.101	-1.03351	0.322458	-3.20512	0.00135008	0.024756	Tb927.11.16290	ATG4.1	0	AUT2/APG4/ATG4 cysteine peptidase, putative
Tb927.11.9540	60.34	192.78	83.8841	-1.41811	0.44274	-3.20303	0.00135989	0.0248855	Tb927.11.9540	null	0	hypothetical protein, conserved
Tb927.7.6320	36.48	5.92	30.9999	1.62063	0.50689	3.1972	0.0013877	0.0253431	Tb927.7.6320	null	0	BTB/POZ domain/Regulator of chromosome condensation (RCC1) repeat, putative
Tb927.4.4970	72.45	22.63	60.3221	1.35457	0.423929	3.19527	0.00139701	0.0254616	Tb927.4.4970	null	0	myosin heavy chain kinase A, putative
Tb927.2.240	320.85	119.77	316.327	1.22217	0.382695	3.19358	0.0014052	0.0255595	Tb927.2.240	null	0	retrotransposon hot spot protein 5 (RHS5), putative
Tb927.10.15270	45.19	12.22	38.1905	1.44808	0.453774	3.1912	0.00141684	0.0257193	Tb927.10.15270	null	0	metallo- peptidase, Clan MG, Family M24
Tb927.10.8580	67.4	153.85	87.093	-1.08615	0.340642	-3.18853	0.00142997	0.0259056	Tb927.10.8580	ARL3B	0	ADP-ribosylation factor-like protein 3b, putative
Tb927.11.8270	180.91	84.11	143.481	1.02334	0.321205	3.18595	0.00144279	0.0260857	Tb927.11.8270	null	0	hypothetical protein, conserved
Tb927.11.4200	182.39	64.84	195.226	1.26612	0.397731	3.18336	0.00145576	0.0262676	Tb927.11.4200	null	1	mannose-specific lectin, putative
Tb927.11.8800	57.92	138.22	81.6343	-1.13166	0.355708	-3.18144	0.00146544	0.0263862	Tb927.11.8800	null	2	hypothetical protein, conserved
Tb927.9.9180	41.41	88.14	46.9355	-0.991527	0.311713	-3.1809	0.00146817	0.0263862	Tb927.9.9180	null	0	hypothetical protein, conserved
Tb11.v5.0309.1	106.1	38.03	115.005	1.25773	0.39628	3.17384	0.00150437	0.0269831	Tb11.v5.0309.1	null	12	THT1 - hexose transporter, putative
Tb927.6.2490	113.82	44.93	125.388	1.13353	0.357223	3.17318	0.00150779	0.0269909	Tb927.6.2490	SDH7	0	succinate dehydrogenase subunit 7
Tb927.7.3940	300.46	190.43	260.391	0.648358	0.205195	3.15971	0.00157926	0.0281589	Tb927.7.3940	MCP16	0	mitochondrial carrier protein
Tb927.9.7230	50.56	119.24	68.7874	-1.1066	0.350174	-3.16015	0.00157689	0.0281589	Tb927.9.7230	ARL1B	0	ADP-ribosylation factor-like protein, putative
Tb927.11.14500	49.35	112.7	66.8216	-1.08603	0.343878	-3.15818	0.00158757	0.0282512	Tb927.11.14500	null	0	Pseudokinase, putative
Tb927.1.2530	185.67	524.07	281.457	-1.30388	0.413244	-3.15524	0.00160365	0.0284255	Tb927.1.2530	null	0	histone H3, putative
Tb927.1.4690	229.04	110.4	199.429	0.961885	0.30482	3.15558	0.00160178	0.0284255	Tb927.1.4690	PRMT1	0	Protein arginine N-methyltransferase 1 catalytic subunit
Tb927.10.8030	97.02	28.94	90.9422	1.39118	0.441032	3.15438	0.0016084	0.0284539	Tb927.10.8030	ATP5	0	Mitochondrial ATP synthase subunit 5
Tb927.3.3350	62.47	141.82	83.0803	-1.09384	0.346989	-3.15237	0.00161952	0.0285946	Tb927.3.3350	null	0	hypothetical protein, conserved
Tb927.8.3040	24.45	71.42	36.5114	-1.3172	0.41854	-3.14714	0.00164875	0.029054	Tb927.8.3040	null	0	hypothetical protein, conserved
Tb927.11.11340	87.66	158.65	107.053	-0.819498	0.260449	-3.14648	0.00165246	0.0290627	Tb927.11.11340	GCP3	0	gamma-tubulin complex component 3
Tb927.5.1090	171.46	74.58	172.571	1.07166	0.34092	3.14344	0.00166975	0.0293099	Tb927.5.1090	null	0	threonyl-tRNA synthetase, putative
Tb927.9.15230	48.51	117.4	66.2393	-1.14497	0.364395	-3.14211	0.00167738	0.0293866	Tb927.9.15230	null	0	hypothetical protein, conserved
Tb927.5.4500	77.15	216.75	117.463	-1.3166	0.419214	-3.14064	0.00168581	0.0294772	Tb927.5.4500	TbSAR1	0	ras-like small GTPase, putative
Tb927.7.990	99.79	42.53	93.5126	1.10484	0.352431	3.13491	0.00171905	0.0300004	Tb927.7.990	null	0	chaperone protein DnaJ, putative
Tb927.10.2100	652.53	274.77	604.442	1.11808	0.356817	3.13349	0.00172739	0.0300879	Tb927.10.2100	EEF1A	0	elongation factor 1-alpha
Tb11.v5.0187.1	54.08	119.8	75.8255	-1.03369	0.330112	-3.13132	0.00174024	0.0301966	Tb11.v5.0187.1	null	0	hypothetical protein, conserved
Tb927.7.3590	109.85	34.7	115.335	1.3101	0.418387	3.13131	0.00174031	0.0301966	Tb927.7.3590	null	2	conserved protein
Tb927.10.8470	101.4	36.32	114.963	1.22426	0.391051	3.13068	0.001744	0.0302025	Tb927.10.8470	THT1-	12	glucose transporter, putative
Tb927.4.840	68.12	139.63	86.6225	-0.972934	0.310967	-3.12874	0.00175558	0.030345	Tb927.4.840	null	0	Histidine kinase-, DNA gyrase B-, and HSP90-like ATPase, putative
Tb927.4.4940	134.34	42.55	106.226	1.36305	0.435893	3.12704	0.00176577	0.030463	Tb927.4.4940	null	0	SUMO-interacting motif-containing protein
Tb927.11.12420	81.69	22.17	73.4639	1.44344	0.46182	3.12554	0.0017748	0.0305406	Tb927.11.12420	KKT19	0	kinetoplastid kinetochore protein 19
Tb927.2.5060	312.95	129.57	307.126	1.13575	0.363484	3.12461	0.00178041	0.0305406	Tb927.2.5060	null	0	GTP binding protein, putative
Tb927.9.11900	65.27	121.03	92.7244	-0.859791	0.275119	-3.12516	0.0017771	0.0305406	Tb927.9.11900	null	0	acyl transferase-like protein
Tb11.v5.0582.1	21.22	65.79	32.6581	-1.37901	0.441601	-3.12275	0.00179168	0.0306757	Tb11.v5.0582.1	null	1	hypothetical protein, conserved
Tb11.v5.0601.1	180.18	360.66	185.805	-0.91896	0.294792	-3.11732	0.00182503	0.0311877	Tb11.v5.0601.1	null	1	major surface protease gp63, putative
Tb927.1.2490	439.2	1124.6	627.704	-1.19972	0.385026	-3.11594	0.00183359	0.0312033	Tb927.1.2490	null	0	histone H3, putative
Tb927.10.10520	14.72	81.69	33.2681	-1.76133	0.565173	-3.11644	0.00183048	0.0312033	Tb927.10.10520	null	0	histone H2B, putative
Tb927.5.3750	85.63	162.83	108.344	-0.860119	0.276126	-3.11495	0.00183975	0.0312033	Tb927.5.3750	PPCT1	0	RNA-binding protein, putative
Tb927.6.460	52.24	11.67	37.8975	1.57088	0.504233	3.11539	0.00183703	0.0312033	Tb927.6.460	PAG3	1	procyclin associated gene 3 (PAG3) protein
Tb927.11.15090	40.72	95.94	57.1664	-1.08933	0.350119	-3.11132	0.00186255	0.0315308	Tb927.11.15090	null	0	hypothetical protein, conserved
Tb927.11.15050	97.88	166.55	123.617	-0.748819	0.240821	-3.10945	0.00187437	0.0316716	Tb927.11.15050	null	6	Cation efflux family, putative
Tb927.9.3560	21.75	56.98	32.0599	-1.19609	0.38476	-3.10865	0.00187941	0.0316975	Tb927.9.3560	null	0	hypothetical protein, conserved
Tb11.v5.1016.1	125.45	38.43	93.2919	1.42453	0.459063	3.10312	0.00191492	0.0321763	Tb11.v5.1016.1	null	0	receptor-type adenylate cyclase GRESAG 4 (pseudogene), putative
Tb927.10.420	90.5	165.47	122.968	-0.806992	0.260029	-3.10347	0.00191265	0.0321763	Tb927.10.420	EXO99	0	Exocyst complex component EXO99
Tb927.3.730	129.45	241.84	135.539	-0.855146	0.275675	-3.102	0.00192216	0.0321947	Tb927.3.730	null	0	hypothetical protein, conserved
Tb927.4.3760	18.82	2.1	13.158	1.62462	0.523759	3.10185	0.00192313	0.0321947	Tb927.4.3760	null	0	hypothetical protein
Tb11.v5.0650.1	357.34	143.35	457.33	1.1571	0.373451	3.09842	0.00194559	0.0324365	Tb11.v5.0650.1	null	0	enolase, putative
Tb927.10.12380	156.71	292.66	177.441	-0.842257	0.271872	-3.098	0.00194834	0.0324365	Tb927.10.12380	null	0	chaperone protein DnaJ, putative
Tb927.9.3670	68.79	132.12	89.2418	-0.902245	0.291223	-3.09812	0.00194751	0.0324365	Tb927.9.3670	null	0	Endonuclease/Exonuclease/phosphatase family, putative
Tb927.10.10570	15.92	70.17	33.6107	-1.62335	0.524755	-3.09355	0.00197779	0.0328059	Tb927.10.10570	null	0	histone H2B, putative
Tb927.9.15550	5.2	26.03	83.546	-1.70862	0.552274	-3.09379	0.0019762	0.0328059	Tb927.9.15550	BARP	0	BARP protein
Tb927.10.9440	108.91	33.97	89.8112	1.35412	0.438052	3.09124	0.00199324	0.0329412	Tb927.10.9440	NDH2	0	NADH dehydrogenase
Tb927.8.6290	115.82	216.26	153.002	-0.840629	0.271932	-3.09132	0.00199266	0.0329412	Tb927.8.6290	null	0	hypothetical protein, conserved
Tb11.v5.0774.1	92.11	29.32	93.5375	1.27773	0.413618	3.08914	0.00200737	0.0330825	Tb11.v5.0774.1	null	0	dihydrolipoamide acetyltransferase precursor, putative
Tb927.10.100	25.39	1.55	18.8085	1.71247	0.554481	3.08843	0.0020122	0.0330825	Tb927.10.100	null	0	expression site-associated gene 2 (ESAG2), degenerate
Tb927.10.4290	58.37	111.69	86.5763	-0.874154	0.283099	-3.0878	0.00201642	0.0330825	Tb927.10.4290	null	0	hypothetical protein, conserved
Tb927.3.1300	64.42	20.7	62.4251	1.2954	0.419481	3.0881	0.00201442	0.0330825	Tb927.3.1300	null	0	hypothetical protein, conserved
Tb11.v5.0366.1	152.94	60.73	154.652	1.1395	0.369408	3.08465	0.00203788	0.0333137	Tb11.v5.0366.1	null	0	hypothetical protein, conserved
Tb927.2.2950	151.95	76.55	138.607	0.906028	0.293677	3.08511	0.00203476	0.0333137	Tb927.2.2950	null	0	Nop14-like family, putative
Tb927.6.2860	59.19	122.91	75.999	-0.962538	0.312104	-3.08403	0.00204219	0.0333238	Tb927.6.2860	null	0	WD domain, G-beta repeat, putative
Tb927.11.14180	65.56	132.36	83.6571	-0.947892	0.307579	-3.08178	0.00205764	0.0335155	Tb927.11.14180	null	0	CLASP N terminal, putative
Tb927.11.6060	81.74	164.1	99.6448	-0.938818	0.304743	-3.08068	0.00206526	0.033537	Tb927.11.6060	null	11	major facilitator superfamily, putative
Tb927.7.2290	88.81	193.34	121.156	-1.01295	0.328825	-3.08052	0.00206638	0.033537	Tb927.7.2290	null	0	hypothetical protein, conserved
Tb11.v5.0346.1	7.86	26.92	88.2244	-1.49366	0.484966	-3.07993	0.0020705	0.0335436	Tb11.v5.0346.1	null	0	BarP protein, putative
Tb927.4.2930	73.97	25.53	69.2567	1.26901	0.41214	3.07908	0.00207638	0.0335769	Tb927.4.2930	null	0	OsmC-like protein, putative
Tb927.6.330	70.86	24.1	51.9609	1.28522	0.417473	3.07857	0.00207999	0.0335769	Tb927.6.330	null	1	receptor-type adenylate cyclase GRESAG 4, putative
Tb927.9.12080	50	114.54	77.5147	-1.07356	0.34887	-3.07724	0.00208926	0.0336666	Tb927.9.12080	null	0	hypothetical protein, conserved
Tb927.6.2900	170.92	301.79	186.683	-0.779094	0.253689	-3.07106	0.00213303	0.0343107	Tb927.6.2900	null	0	dendritic cell-derived IFNG-induced protein
Tb927.3.2390	102.57	42.33	96.5609	1.113	0.362546	3.06997	0.00214083	0.0343749	Tb927.3.2390	null	1	hypothetical protein, conserved
Tb927.10.13430	165.87	508.12	238.166	-1.37018	0.446789	-3.06674	0.00216408	0.0345641	Tb927.10.13430	null	0	citrate synthase, putative
Tb927.4.3820	58.88	114.76	67.1423	-0.885732	0.288774	-3.06721	0.00216064	0.0345641	Tb927.4.3820	null	2	hypothetical protein, conserved
Tb927.8.5870	64.52	151.7	79.5289	-1.13309	0.369466	-3.06682	0.00216347	0.0345641	Tb927.8.5870	null	0	hypothetical protein, conserved
Tb927.11.3260	213.25	392.49	245.48	-0.832493	0.272098	-3.05953	0.00221681	0.0353439	Tb927.11.3260	POLID	0	mitochondrial DNA polymerase I protein D, putative
Tb927.9.12670	70.52	139.91	90.2993	-0.913357	0.298607	-3.05873	0.0022228	0.0353769	Tb927.9.12670	null	0	predicted zinc finger protein
Tb11.v5.0238.1	39.12	95.52	52.2352	-1.17298	0.383645	-3.05745	0.00223228	0.0354654	Tb11.v5.0238.1	null	0	Kinesin associated protein, putative
Tb927.1.2320	55.25	15.71	44.7612	1.34027	0.43882	3.05425	0.00225624	0.0357204	Tb927.1.2320	null	0	hypothetical protein, conserved
Tb927.8.6430	49.13	15.41	44.9837	1.3144	0.430315	3.05451	0.00225432	0.0357204	Tb927.8.6430	null	0	hypothetical protein, conserved
Tb927.11.14780	206.41	90.04	167.797	1.07008	0.350507	3.05295	0.00226604	0.035813	Tb927.11.14780	PMI	0	phosphomannose isomerase
Tb927.5.3780	100.51	44.01	98.6617	1.02324	0.335256	3.05212	0.00227233	0.0358497	Tb927.5.3780	null	0	hypothetical protein, conserved
Tb927.8.1690	69.63	134.25	92.4566	-0.894013	0.293121	-3.04998	0.00228858	0.0360432	Tb927.8.1690	NEK14	0	Serine/threonine-protein kinase NEK14, putative
Tb927.9.2320	74.79	23.63	59.4474	1.3697	0.449194	3.04924	0.00229421	0.036069	Tb927.9.2320	POMP1	1	methyltransferase domain containing protein, putative
Tb927.11.1790	18.51	70.7	29.9476	-1.511	0.495718	-3.0481	0.0023029	0.0361427	Tb927.11.1790	null	0	histone H1
Tb927.9.13280	107.62	47.83	87.6653	1.03713	0.340312	3.04757	0.00230698	0.0361441	Tb927.9.13280	DRBD9	0	Double RNA binding domain protein 9
Tb927.10.9220	83.42	14.78	66.4962	1.6667	0.547159	3.0461	0.00231829	0.0362584	Tb927.10.9220	null	0	hypothetical protein, conserved
Tb927.4.3740	321.41	164.28	353.457	0.887904	0.291809	3.04276	0.00234418	0.0365369	Tb927.4.3740	FAZ1	0	flagellar attachment zone protein 1
Tb927.5.1200	62.2	23.52	54.9173	1.18391	0.389034	3.04319	0.00234083	0.0365369	Tb927.5.1200	CSL4	0	exosome complex component CSL4
Tb927.11.14040	118.39	231.07	146.89	-0.884143	0.290912	-3.03921	0.00237202	0.0368584	Tb927.11.14040	null	0	RIC1, putative
Tb927.11.9500	32.29	75.25	46.1066	-1.08749	0.357836	-3.03909	0.00237296	0.0368584	Tb927.11.9500	null	0	hypothetical protein, conserved
Tb927.11.11380	120.75	52.78	109.039	1.07564	0.354151	3.03724	0.00238758	0.0369584	Tb927.11.11380	null	0	SUMO-interacting motif-containing protein
Tb927.3.870	56.75	121.67	64.5016	-1.01671	0.334726	-3.03742	0.00238609	0.0369584	Tb927.3.870	null	0	Histone RNA hairpin-binding protein RNA-binding domain containing protein, putative
Tb927.7.7520	133.81	52.5	173.682	1.11521	0.367376	3.03562	0.00240043	0.0370938	Tb927.7.7520	null	2	receptor-type adenylate cyclase GRESAG 4, putative
Tb927.2.340	1752.86	752.83	1604.07	1.09963	0.362308	3.03508	0.00240473	0.0370968	Tb927.2.340	null	0	retrotransposon hot spot protein 4 (RHS4), putative
Tb927.11.390	64.39	122.92	81.7991	-0.895656	0.295172	-3.03435	0.00241051	0.0371227	Tb927.11.390	null	0	SPRY domain containing protein, putative
Tb927.11.2500	316.19	139.85	262.277	1.0737	0.353974	3.03328	0.00241909	0.0371914	Tb927.11.2500	MCP1	0	Metallocarboxypeptidase 1
Tb11.02.5400	94.26	34.14	100.945	1.18473	0.390655	3.03266	0.00242407	0.0372047	Tb11.02.5400	null	0	cystathionine beta-synthase, putative
Tb927.6.4150	48.85	110.34	62.0745	-1.03957	0.34307	-3.03018	0.00244406	0.037448	Tb927.6.4150	null	0	hypothetical protein, conserved
Tb927.5.3900	139.81	60.05	132.981	1.07502	0.355079	3.02755	0.00246548	0.037694	Tb927.5.3900	null	0	Galactose oxidase, central domain/Domain of unknown function (DUF4110), putative
Tb927.9.9620	67.16	143.74	96.4066	-1.01751	0.336126	-3.02718	0.00246845	0.037694	Tb927.9.9620	dmc1	0	meiotic recombination protein DMC1, putative
Tb927.11.7580	136.41	62.49	145.062	0.976323	0.322614	3.02629	0.00247575	0.0377416	Tb927.11.7580	null	0	hypothetical protein, conserved
Tb927.6.4870	362.61	181.94	289.847	0.9263	0.306562	3.02157	0.00251467	0.0382704	Tb927.6.4870	METK1	0	S-adenosylmethionine synthetase, putative
Tb927.10.7520	73.9	158.57	93.9555	-0.993323	0.328846	-3.02063	0.00252249	0.0383249	Tb927.10.7520	FPGS	0	folylpolyglutamate synthase, putative
Tb927.11.4770	71.17	20.15	75.1882	1.40746	0.466392	3.01777	0.00254643	0.0386237	Tb927.11.4770	null	3	retrotransposon hot spot protein (RHS, pseudogene), putative
Tb927.8.1610	186.62	371.63	191.442	-0.910927	0.302134	-3.01497	0.00257003	0.0389164	Tb927.8.1610	null	0	MSP-B, putative
Tb927.4.600	134.38	54.76	116.275	1.10932	0.368206	3.01279	0.00258862	0.0391323	Tb927.4.600	null	0	Alpha/beta hydrolase family, putative
Tb927.11.10380	78.96	28.55	68.0808	1.22128	0.405464	3.01205	0.00259489	0.0391616	Tb927.11.10380	null	0	hypothetical protein, conserved
Tb927.10.13440	72.04	142.9	91.9456	-0.91953	0.305397	-3.01093	0.00260447	0.0392354	Tb927.10.13440	null	0	hypothetical protein, conserved
Tb927.3.4890	42.88	113.03	60.4941	-1.22272	0.406156	-3.01047	0.00260846	0.0392354	Tb927.3.4890	null	0	ubiquinone biosynthesis protein COQ7 homolog, putative
Tb927.9.4200	211.09	107.08	178.551	0.909578	0.302414	3.00772	0.00263212	0.0395254	Tb927.9.4200	ACS2	0	fatty acyl CoA synthetase 2
Tb927.11.8870	154.08	80.37	147.301	0.869024	0.289396	3.00288	0.00267433	0.0400928	Tb927.11.8870	MHEL61	0	DEAD-box ATP-dependent RNA helicase, mitochondrial
Tb927.1.3150	107.29	220.53	121.978	-0.961213	0.320626	-2.99793	0.00271819	0.0406828	Tb927.1.3150	null	4	hypothetical protein, conserved
Tb927.3.3410	198.85	103.61	178.289	0.849709	0.283499	2.99722	0.00272453	0.0407103	Tb927.3.3410	null	0	aspartyl aminopeptidase, putative
Tb927.4.1620	44.26	93.27	60.0948	-0.975702	0.326057	-2.99242	0.00276772	0.0412875	Tb927.4.1620	PIPKA	0	phosphatidylinositol phosphate kinase alpha
Tb927.11.4190	149.14	66.26	114.256	1.0691	0.357813	2.98787	0.00280933	0.0418293	Tb927.11.4190	null	0	Metallopeptidase family M24, putative
Tb927.8.6010	120.92	37.42	82.269	1.39384	0.466568	2.98743	0.0028133	0.0418293	Tb927.8.6010	HR1	3	Heme Response-1 protein, putative
Tb927.5.3100	31.91	5.29	30.8756	1.4853	0.497333	2.98654	0.00282158	0.0418836	Tb927.5.3100	null	0	hypothetical protein
Tb927.10.10460	11.44	52.11	21.5744	-1.6194	0.542795	-2.98345	0.00285022	0.0422393	Tb927.10.10460	null	0	histone H2B, putative
Tb927.11.7500	800.75	224.56	511.256	1.47417	0.494756	2.97959	0.00288638	0.0427002	Tb927.11.7500	null	4	Protein of unknown function (DUF423), putative
Tb927.8.2050	97.68	161.13	141.162	-0.703524	0.236152	-2.97912	0.00289077	0.0427002	Tb927.8.2050	null	0	GDP-mannose pyrophosphorylase
Tb927.9.13200	558.87	224.07	387.316	1.14528	0.384583	2.97799	0.00290149	0.0427887	Tb927.9.13200	null	0	hypothetical protein
Tb927.11.15370	310.71	132.14	252.199	1.09589	0.368862	2.97101	0.00296819	0.0437011	Tb927.11.15370	KAP123	0	Importin subunit beta-4, putative
Tb927.11.2670	109.62	45.99	94.8485	1.07901	0.363558	2.96793	0.00299815	0.0440704	Tb927.11.2670	NUP59	0	Nucleoporin NUP59
Tb927.11.2210	121.09	41.79	111.644	1.23665	0.416884	2.96642	0.0030129	0.0441957	Tb927.11.2210	null	25	diacylglycerol acyltransferase, putative
Tb927.9.8670	100.16	180.08	132.833	-0.811048	0.273443	-2.96606	0.00301645	0.0441957	Tb927.9.8670	null	0	hypothetical protein, conserved
Tb927.7.6250	32.25	79.99	46.6054	-1.13179	0.382027	-2.96259	0.00305064	0.0445551	Tb927.7.6250	CEP120A	0	Centrosomal protein of 120 kDa, putative
Tb927.8.1860	203.97	104.89	177.317	0.898024	0.303123	2.96257	0.00305084	0.0445551	Tb927.8.1860	CYM1	0	pitrilysin-like metalloprotease
Tb927.11.1830	60.94	20.45	57.0156	1.25278	0.423032	2.96142	0.00306221	0.044649	Tb927.11.1830	null	6	hypothetical protein, conserved
Tb927.2.4445	39.37	8.95	40.151	1.38807	0.468893	2.96031	0.00307334	0.0447391	Tb927.2.4445	null	0	hypothetical protein, conserved
Tb927.10.11070	47.36	97.45	62.436	-0.936597	0.316542	-2.95884	0.00308798	0.0448079	Tb927.10.11070	null	0	hypothetical protein, conserved
Tb927.5.1660	85.81	30.49	85.8712	1.20051	0.405736	2.95886	0.00308783	0.0448079	Tb927.5.1660	null	0	protein phosphatase 2C, putative
Tb927.4.1640	83.78	170.43	95.6776	-0.933299	0.315962	-2.95383	0.00313855	0.0454687	Tb927.4.1640	NST3	8	Nucleotide sugar transporter 3
Tb927.11.11950	68.79	27.47	49.0574	1.14018	0.386147	2.95271	0.00315003	0.045562	Tb927.11.11950	null	8	cytochrome oxidase assembly protein, putative
Tb927.10.1570	105.1	37.88	82.9049	1.23042	0.416812	2.95197	0.00315752	0.0455723	Tb927.10.1570	null	2	Mitochondrial ATP synthase subunit c-2
Tb927.10.3030	96.12	198.87	127.904	-0.962709	0.32616	-2.95165	0.00316082	0.0455723	Tb927.10.3030	RPN11	0	proteasome regulatory non-ATPase subunit 11
Tb927.9.8250	69.26	125.33	99.6653	-0.776807	0.263313	-2.95013	0.00317642	0.0457242	Tb927.9.8250	null	0	atypical dual specificity phosphatase, putative
Tb927.10.1930	119.84	59.46	98.5553	0.930813	0.315572	2.94961	0.00318179	0.0457288	Tb927.10.1930	null	0	hypothetical protein, conserved
Tb927.1.3840	114.59	204.02	140.479	-0.789574	0.267972	-2.94648	0.00321413	0.0460125	Tb927.1.3840	null	0	hypothetical protein, conserved
Tb927.3.3980	54.73	16.25	56.9159	1.2779	0.433641	2.94691	0.00320966	0.0460125	Tb927.3.3980	null	0	hypothetical protein, conserved
Tb927.4.3310	136.73	72.82	133.781	0.827516	0.280874	2.94622	0.0032168	0.0460125	Tb927.4.3310	null	0	TPR repeat/SET domain containing protein, putative
Tb11.v5.0802.1	16.52	43.55	18.7412	-1.22071	0.414813	-2.94281	0.00325251	0.0463053	Tb11.v5.0802.1	null	2	hypothetical protein, conserved
Tb11.v5.0810.1	119.28	51.9	103.385	1.06921	0.36324	2.94354	0.00324481	0.0463053	Tb11.v5.0810.1	null	0	glutamyl-tRNA synthetase, putative
Tb927.9.1440	413.13	189.97	415.772	1.00802	0.342539	2.94279	0.00325264	0.0463053	Tb927.9.1440	null	10	Paraquat-inducible protein A, putative
Tb927.4.1670	82.48	29.47	65.5489	1.26711	0.430715	2.94188	0.00326229	0.0463697	Tb927.4.1670	POMP29	0	cytochrome b5-like Heme/Steroid binding domain containing protein, putative
Tb927.11.15150	69.22	23.81	68.3136	1.21204	0.412157	2.94072	0.00327455	0.0464032	Tb927.11.15150	null	1	1-acyl-sn-glycerol-3-phosphate acyltransferase, putative
Tb927.9.5190	136.22	278.54	170.48	-0.951273	0.323487	-2.94068	0.00327492	0.0464032	Tb927.9.5190	null	0	proliferative cell nuclear antigen (PCNA), putative
Tb927.6.850	36.42	5.29	35.6192	1.56182	0.531523	2.93838	0.00329931	0.0466756	Tb927.6.850	NOT2	0	ccr4-not transcription complex subunit 2
Tb927.10.14500	102.46	245.6	134.417	-1.13027	0.385027	-2.93556	0.00332942	0.047028	Tb927.10.14500	null	0	hypothetical protein, conserved
Tb927.6.410	136.78	58.62	114.067	1.07275	0.365776	2.93282	0.00335902	0.0473722	Tb927.6.410	null	0	hypothetical protein, conserved
Tb927.2.5930	138	66.43	146.735	0.941999	0.321365	2.93124	0.00337612	0.0475391	Tb927.2.5930	null	0	hypothetical protein, conserved
Tb11.02.5400b.1	63.06	19.91	66.7788	1.25419	0.428179	2.92911	0.00339932	0.0475791	Tb11.02.5400b.1	null	0	cystathionine beta-synthase, putative
Tb927.1.880	293.23	102.95	277.484	1.26617	0.432199	2.92961	0.00339388	0.0475791	Tb927.1.880	MDN1	0	Midasin, putative
Tb927.11.12270	67.88	27.55	57.8224	1.09211	0.372916	2.92857	0.00340527	0.0475791	Tb927.11.12270	null	10	drug resistence protein, putative
Tb927.7.650	121.43	54	127.29	1.03732	0.354166	2.92892	0.00340141	0.0475791	Tb927.7.650	NOP105	0	Nucleolar protein 105
Tb927.8.4700	121.04	48.37	105.977	1.13168	0.386315	2.92942	0.0033959	0.0475791	Tb927.8.4700	AATP6	10	amino acid transporter, putative
Tb927.6.1640	62.54	137.02	82.4069	-1.02353	0.350085	-2.92367	0.00345936	0.0481858	Tb927.6.1640	null	0	single strand-specific nuclease, putative
Tb927.8.7540	37.31	10.58	31.1272	1.38881	0.474987	2.9239	0.0034568	0.0481858	Tb927.8.7540	null	0	hypothetical protein
Tb927.8.7590	35.87	87.89	47.8451	-1.13768	0.389262	-2.92266	0.00347053	0.0481929	Tb927.8.7590	null	1	receptor-type adenylate cyclase GRESAG 4, putative
Tb927.9.2875	7.11	28.71	9.8719	-1.54204	0.527567	-2.92292	0.00346761	0.0481929	Tb927.9.2875	null	1	Domain of unknown function (DUF5075), putative
Tb927.9.15610	39.29	106.31	723.502	-1.25536	0.4301	-2.91876	0.00351421	0.0487247	Tb927.9.15610	BARP	0	BARP protein
Tb927.10.9060	97.11	176.35	108.308	-0.789247	0.270618	-2.91646	0.00354029	0.0487869	Tb927.10.9060	null	0	hypothetical protein, conserved
Tb927.3.1350	119.19	57.41	92.6907	0.955689	0.32757	2.91751	0.00352838	0.0487869	Tb927.3.1350	null	0	hypothetical protein, conserved
Tb927.8.1040	72.85	152.94	84.0348	-0.986856	0.338323	-2.91691	0.00353522	0.0487869	Tb927.8.1040	null	0	protein phosphatase inhibitor, putative
Tb927.8.1640	150	311.97	161.634	-0.955369	0.327531	-2.91688	0.00353552	0.0487869	Tb927.8.1640	null	0	MSP-B, putative
Tb927.11.10920	75.71	26.16	69.0727	1.25893	0.431917	2.91474	0.00355982	0.0489814	Tb927.11.10920	null	0	hypothetical protein, conserved
Tb11.v5.0344.1	72.83	201.95	1079.86	-1.2873	0.442877	-2.90668	0.00365282	0.0501846	Tb11.v5.0344.1	null	0	BarP protein, putative
Tb11.0400	328.78	159.05	237.463	0.963258	0.331462	2.90609	0.00365979	0.0502042	Tb11.0400	P27	1	P27 protein, putative
Tb11.v5.0821.1	10.13	33.13	16.8077	-1.36939	0.471698	-2.90311	0.00369474	0.0506068	Tb11.v5.0821.1	null	0	receptor-type adenylate cyclase GRESAG 4, putative
Tb927.8.490	10.7	0	6.31917	1.62889	0.561366	2.90165	0.00371205	0.0507669	Tb927.8.490	null	0	hypothetical protein
Tb927.10.4580	96.81	168.29	102.47	-0.736488	0.253874	-2.901	0.00371972	0.0507949	Tb927.10.4580	null	0	hypothetical protein, conserved
Tb927.11.14730	151.42	80.96	155.186	0.815913	0.281322	2.90028	0.00372832	0.0508356	Tb927.11.14730	null	1	Metalloprotease M41 FtsH, putative
Tb927.11.3740	201.38	365.73	246.873	-0.822126	0.283548	-2.89943	0.00373847	0.0508973	Tb927.11.3740	RPT2	0	proteasome regulatory ATPase subunit 2
Tb927.5.930	287.6	116.04	257.989	1.14388	0.394801	2.89737	0.00376311	0.0511557	Tb927.5.930	FRDg	0	NADH-dependent fumarate reductase
Tb927.11.15300	106.73	192.56	132.593	-0.811181	0.280179	-2.89522	0.0037889	0.051184	Tb927.11.15300	null	0	hypothetical protein, conserved
Tb927.11.3340	44.08	111.02	73.0344	-1.18704	0.409894	-2.89596	0.00378	0.051184	Tb927.11.3340	RBP34	0	RNA-binding protein 34, putative
Tb927.11.4730	53.32	110.98	74.2767	-0.967744	0.3343	-2.89484	0.0037935	0.051184	Tb927.11.4730	null	0	hypothetical protein, conserved
Tb927.2.450	1260.37	626.59	1174.18	0.927283	0.320186	2.89608	0.00377856	0.051184	Tb927.2.450	null	0	retrotransposon hot spot protein 4 (RHS4), putative
Tb927.7.2400	166.29	84.52	142.128	0.920141	0.31776	2.89572	0.00378295	0.051184	Tb927.7.2400	null	0	tyrosyl-tRNA synthetase, putative
Tb927.11.14160	73.93	143.42	77.0119	-0.885682	0.306065	-2.89378	0.0038064	0.0512814	Tb927.11.14160	null	0	Alpha/beta hydrolase family, putative
Tb927.11.5450	275.62	534.82	310.511	-0.895745	0.309665	-2.89263	0.00382035	0.0513653	Tb927.11.5450	null	0	malic enzyme
Tb927.7.6490	32.42	2.1	96.951	1.48725	0.514204	2.89233	0.00382399	0.0513653	Tb927.7.6490	null	0	hypothetical protein, conserved
Tb927.8.5990	182.81	97.61	151.208	0.869331	0.300837	2.88971	0.00385601	0.0517185	Tb927.8.5990	null	0	NLE (NUC135) domain/WD domain, G-beta repeat, putative
Tb927.10.12980	145.08	71.47	142.451	0.92175	0.319096	2.88863	0.00386921	0.0517596	Tb927.10.12980	null	0	Multisite-specific tRNA:(cytosine-C(5))-methyltransferase, putative
Tb927.10.13840	70.93	123.59	86.5033	-0.776603	0.268858	-2.88853	0.00387052	0.0517596	Tb927.10.13840	null	0	Domain of unknown function (DUF4475), putative
Tb927.5.1460	160.27	293.73	176.76	-0.832145	0.288446	-2.88492	0.00391509	0.0522784	Tb927.5.1460	null	0	Possible lysine decarboxylase, putative
Tb927.10.2530	106.06	48.71	95.5541	1.02102	0.354002	2.88421	0.00392398	0.0523197	Tb927.10.2530	ADKF	0	adenylate kinase, putative
Tb927.6.3080	62.46	142.8	92.9567	-1.07706	0.373672	-2.88237	0.00394701	0.0525493	Tb927.6.3080	null	1	hypothetical protein
Tb927.9.1880	149.5	230.41	166.519	-0.613206	0.212801	-2.88159	0.00395668	0.0526006	Tb927.9.1880	null	0	WD domain, G-beta repeat, putative
Tb927.8.6390	133.36	62.35	119.591	1.01864	0.353916	2.87821	0.00399934	0.0530813	Tb927.8.6390	TbLysoPLA	0	lysophospholipase, putative
Tb927.9.14290	86.31	169.97	108.523	-0.892944	0.310287	-2.8778	0.00400459	0.0530813	Tb927.9.14290	CIF2	0	Cytokinesis initiation factor 2
Tb11.v5.0271.1	65.52	118.92	83.4135	-0.806239	0.280346	-2.87587	0.00402914	0.0532506	Tb11.v5.0271.1	null	0	trypanin, putative
Tb927.11.7700.1	213.07	115.73	160.253	0.858971	0.29865	2.87618	0.00402524	0.0532506	Tb927.11.7700.1	null	1	hypothetical protein
Tb927.5.1060	222.39	100.13	197.167	1.02312	0.355938	2.87443	0.00404756	0.053416	Tb927.5.1060	null	0	mitochondrial processing peptidase, beta subunit, putative
Tb927.8.3640	30.96	71.22	45.813	-1.05865	0.369159	-2.86773	0.00413432	0.0544814	Tb927.8.3640	null	0	JAB1/Mov34/MPN/PAD-1 ubiquitin protease, putative
Tb927.11.5530	40.33	87.75	63.565	-1.00656	0.35182	-2.86102	0.00422283	0.0555668	Tb927.11.5530	null	0	LSU ribosomal protein, mitochondrial, putative
Tb11.v5.1046.1	818.7	360.24	745.121	1.05784	0.369861	2.86012	0.00423487	0.0556273	Tb11.v5.1046.1	null	0	elongation factor 1-alpha, putative
Tb927.10.11330	159.85	339.59	223.379	-1.01598	0.35527	-2.85975	0.00423974	0.0556273	Tb927.10.11330	null	0	EF-hand domain pair, putative
Tb927.8.1130	40.4	133.82	77.1509	-1.38959	0.486013	-2.85916	0.0042477	0.0556511	Tb927.8.1130	null	0	protein phosphatase with EF-Hand domains, putative
Tb927.10.8300	62.25	128.11	82.9914	-0.957361	0.335081	-2.85711	0.00427523	0.0558498	Tb927.10.8300	RBP14A	0	U1A small nuclear ribonucleoprotein
Tb927.11.9430	69.94	132.9	98.5038	-0.854853	0.299158	-2.85753	0.00426952	0.0558498	Tb927.11.9430	p62	0	TFIIH basal transcription factor subunit
Tb927.10.2430	76.28	221.32	90.7611	-1.28931	0.45158	-2.85511	0.00430222	0.0559058	Tb927.10.2430	null	1	receptor-type adenylate cyclase GRESAG 4, putative
Tb927.10.580	29.7	78.6	41.9659	-1.19003	0.41683	-2.85496	0.00430426	0.0559058	Tb927.10.580	null	0	hypothetical protein, conserved
Tb927.11.13400	123.59	64.67	135.15	0.842681	0.295086	2.85571	0.00429402	0.0559058	Tb927.11.13400	null	0	Bromodomain, putative
Tb927.3.5070	111.03	44.4	108.405	1.06525	0.373008	2.85585	0.0042922	0.0559058	Tb927.3.5070	null	0	hypothetical protein, conserved
Tb927.3.4270	157.57	56.4	178.95	1.20358	0.42185	2.85311	0.00432941	0.0560013	Tb927.3.4270	null	0	hypothetical protein, conserved
Tb927.9.14300	49.56	101.84	66.9717	-0.962281	0.337281	-2.85305	0.00433019	0.0560013	Tb927.9.14300	AZI1	0	5-azacytidine-induced protein 1, putative
Tb927.9.4680	283.95	115.19	236.24	1.13622	0.398236	2.85313	0.00432907	0.0560013	Tb927.9.4680	EIF4A1	0	Eukaryotic initiation factor 4A-1
Tb927.3.1530	74.94	26.91	67.9187	1.19874	0.420552	2.85041	0.00436631	0.0563877	Tb927.3.1530	null	2	CorA-like Mg2+ transporter protein, putative
Tb927.10.2980	74.04	144.86	93.9211	-0.890928	0.312861	-2.84768	0.0044039	0.0566825	Tb927.10.2980	RPN11	0	proteasome regulatory non-ATPase subunit 11
Tb927.10.470	94.22	36.96	80.8605	1.13455	0.398451	2.84739	0.00440794	0.0566825	Tb927.10.470	null	1	choline dehydrogenase, putative
Tb927.11.10430	76.98	138.62	100.267	-0.811751	0.285029	-2.84796	0.00440005	0.0566825	Tb927.11.10430	null	0	hypothetical protein, conserved
Tb927.11.11240	43.41	94.22	52.6672	-1.0108	0.355176	-2.84591	0.00442845	0.0568652	Tb927.11.11240	null	0	hypothetical protein, conserved
Tb927.11.15970	137.92	247.59	176.109	-0.802779	0.282126	-2.84546	0.00443473	0.0568652	Tb927.11.15970	null	0	Guanine nucleotide exchange factor in Golgi transport N-terminal/Sec7 domain containing protein, putative
Tb927.10.11020	82.26	181.56	90.381	-1.02928	0.362138	-2.84222	0.00448001	0.0572717	Tb927.10.11020	MSH2	0	DNA mismatch repair protein MSH2, putative
Tb927.11.18710.1	36.51	122.13	65.8281	-1.39803	0.491976	-2.84166	0.00448792	0.0572717	Tb927.11.18710.1	null	0	hypothetical protein, conserved
Tb927.11.4530	121.16	54.17	103.748	1.03138	0.362983	2.84139	0.00449177	0.0572717	Tb927.11.4530	ARD1	0	N-acetyltransferase subunit ARD1
Tb927.2.3160	81.12	35.43	65.7998	1.09804	0.386342	2.84213	0.00448126	0.0572717	Tb927.2.3160	null	0	Gar1/Naf1 RNA binding region, putative
Tb927.10.1060	209.55	89.29	204.553	1.0662	0.375326	2.84072	0.00450113	0.0573102	Tb927.10.1060	TCP-1-delta	0	T-complex protein 1, delta subunit, putative
Tb927.11.13530	52.52	106.48	55.9781	-0.914143	0.321986	-2.83908	0.00452441	0.0575255	Tb927.11.13530	null	0	hypothetical protein, conserved
Tb927.11.13230	54.03	11.97	60.5926	1.39256	0.490663	2.83812	0.00453797	0.0576169	Tb927.11.13230	VAP	1	VAMP-associated protein, putative
Tb11.v5.0784.1	32.32	5.29	19.5982	1.61521	0.569209	2.83764	0.00454488	0.0576238	Tb11.v5.0784.1	null	0	receptor-type adenylate cyclase GRESAG 4, putative
Tb927.7.5160	126.67	57.41	115.688	1.00645	0.355268	2.83293	0.00461237	0.0583975	Tb927.7.5160	null	0	deoxyuridine triphosphatase, putative
Tb927.2.3730	41.86	83.82	60.6152	-0.927699	0.327605	-2.83176	0.0046292	0.0584977	Tb927.2.3730	null	0	hypothetical protein, conserved
Tb927.3.1720	32.61	73.95	48.5688	-1.05888	0.373966	-2.83149	0.00463323	0.0584977	Tb927.3.1720	null	0	hypothetical protein, conserved
Tb927.11.6320	170.93	86.83	174.115	0.889314	0.314371	2.82886	0.00467137	0.058897	Tb927.11.6320	null	0	MRB1-associated protein
Tb927.4.4700	75.15	177.19	115.941	-1.11022	0.392525	-2.82841	0.00467799	0.0588984	Tb927.4.4700	null	0	hypothetical protein, conserved
Tb927.9.13130	94.47	41.62	80.2883	1.01167	0.357843	2.82714	0.00469656	0.0589751	Tb927.9.13130	null	0	hypothetical protein, conserved
Tb927.9.13490	102.87	49.34	87.151	0.955623	0.338022	2.8271	0.00469713	0.0589751	Tb927.9.13490	null	0	metallo-peptidase, Clan MG, Family M24
Tb927.9.12500	77.33	29.02	60.2736	1.1722	0.414803	2.82592	0.00471445	0.0591104	Tb927.9.12500	POMP7	0	Present in the outer mitochondrial membrane proteome 7
Tb927.10.7810	124.84	51.74	104.183	1.08732	0.384895	2.82498	0.00472831	0.0592021	Tb927.10.7810	ESF1	0	Pre-rRNA-processing protein ESF1, putative
Tb927.3.3340	170.5	81.04	130.625	0.997475	0.35322	2.82395	0.00474355	0.0593108	Tb927.3.3340	PDED	0	3', 5'-cyclic nucleotide phosphodiesterase, putative
Tb927.7.2310	80.49	162.61	97.2433	-0.920531	0.326182	-2.82214	0.00477039	0.059564	Tb927.7.2310	null	0	DNA primase small subunit, putative
Tb927.4.1720	67.05	142.63	87.5924	-0.977572	0.346625	-2.82026	0.00479845	0.0598317	Tb927.4.1720	NDPK3	0	Nucleoside diphosphate kinase 3
Tb927.4.1940	71.31	139.91	91.2131	-0.896598	0.318066	-2.8189	0.00481879	0.0600026	Tb927.4.1940	null	0	WD domain, G-beta repeat, putative
Tb927.7.3010	92.62	158.36	108.326	-0.745611	0.264773	-2.81603	0.00486205	0.060458	Tb927.7.3010	null	0	Nitrogen permease regulator 2, putative
Tb927.2.900	56.21	13.77	49.8854	1.40818	0.500143	2.81555	0.00486932	0.0604652	Tb927.2.900	null	0	hypothetical protein
Tb927.7.3520	238.07	91.96	230.722	1.15243	0.409574	2.81373	0.00489698	0.0606865	Tb927.7.3520	MPC2	2	Mitochondrial pyruvate carrier 2
Tb927.9.8260	94.44	44.64	90.5853	0.991836	0.352528	2.8135	0.00490057	0.0606865	Tb927.9.8260	TimRhom I	4	rhomboid-like protein
Tb927.3.3970	61.34	17.88	57.6187	1.34877	0.479508	2.81283	0.00491078	0.0607298	Tb927.3.3970	null	0	Cell growth-regulating nucleolar protein, putative
Tb11.0820	42.42	8.32	41.7627	1.45206	0.51657	2.81097	0.00493922	0.0609981	Tb11.0820	null	1	retrotransposon hot spot protein 4 (RHS4, pseudogene), putative
Tb927.11.13700	95	168.21	120.301	-0.771377	0.274719	-2.80788	0.0049869	0.0615028	Tb927.11.13700	BLD10	0	Basal body protein
Tb927.11.15230	117.4	46.69	133.973	1.111	0.395952	2.80588	0.00501789	0.0617167	Tb927.11.15230	null	2	cytosolic coat protein, putative
Tb927.4.4350	163.49	70.84	146.849	1.05431	0.375728	2.80605	0.00501531	0.0617167	Tb927.4.4350	null	1	emp24/gp25L/p24 family/GOLD, putative
Tb927.11.15910	88.08	194.77	92.4324	-1.02799	0.366495	-2.80493	0.00503276	0.0617316	Tb927.11.15910	SODB1	0	iron superoxide dismutase
Tb927.7.6465	28.43	85.81	45.2192	-1.32206	0.471267	-2.80533	0.0050265	0.0617316	Tb927.7.6465	null	0	hypothetical protein
Tb927.8.2000	129.97	51.9	124.309	1.12475	0.401141	2.80388	0.00504915	0.0618487	Tb927.8.2000	NCP1	0	cyclophilin, putative
Tb927.10.10490	37.5	158.05	71.2996	-1.52422	0.544084	-2.80144	0.00508751	0.0621392	Tb927.10.10490	null	0	histone H2B, putative
Tb927.11.14430	163.56	359.7	225.057	-1.05225	0.375662	-2.80106	0.00509349	0.0621392	Tb927.11.14430	RPN12	0	proteasome regulatory non-ATP-ase subunit
Tb927.9.10300	31.15	93.84	49.8896	-1.32762	0.473951	-2.80118	0.00509159	0.0621392	Tb927.9.10300	null	0	hypothetical protein, conserved
Tb927.7.3020	144.18	50.63	141.794	1.26896	0.453812	2.79621	0.00517052	0.0629939	Tb927.7.3020	null	0	Nitroreductase family, putative
Tb927.11.12080.2	3.36	19.23	5.84459	-1.62034	0.579647	-2.79539	0.00518375	0.0630701	Tb927.11.12080.2	GPI12	1	N-acetyl-D-glucosaminylphosphatidylinositol de-N-acetylase
Tb10.v4.0053	66.41	14.78	70.4583	1.45692	0.521408	2.79421	0.00520263	0.0632147	Tb10.v4.0053	null	0	hypothetical protein
Tb927.4.5060	274.42	123.24	213.401	1.0475	0.374953	2.79368	0.00521114	0.0632331	Tb927.4.5060	null	0	hypothetical protein
Tb927.11.12560	89.95	32.59	91.0329	1.16768	0.418569	2.78969	0.00527582	0.0636761	Tb927.11.12560	null	0	hypothetical protein
Tb927.4.3950	432.9	194.82	354.575	1.0337	0.370491	2.79008	0.00526948	0.0636761	Tb927.4.3950	CAP5.5	0	cytoskeleton-associated protein CAP5.5, putative
Tb927.5.2170	255.11	98.42	201.882	1.16474	0.417388	2.79053	0.00526211	0.0636761	Tb927.5.2170	null	0	conserved protein
Tb927.9.11720	32.06	71.64	51.4589	-1.04524	0.374549	-2.79067	0.00525988	0.0636761	Tb927.9.11720	ISCU	0	Iron-sulfur cluster assembly protein
Tb927.8.7660	21.4	58.7	69.0504	-1.21887	0.438109	-2.78212	0.00540045	0.0650934	Tb927.8.7660	null	3	amino acid transporter (pseudogene), putative
Tb927.6.2680	36.78	85.33	46.8475	-1.07572	0.386824	-2.78091	0.00542065	0.0652498	Tb927.6.2680	null	4	transmembrane protein, putative
Tb11.v5.0168.1	13.63	45.56	18.1847	-1.39215	0.500785	-2.77993	0.00543708	0.0653607	Tb11.v5.0168.1	null	0	FHA domain containing protein, putative
Tb11.v5.0431.1	19.23	1.55	15.8194	1.48064	0.533067	2.77758	0.00547646	0.0657466	Tb11.v5.0431.1	null	1	receptor-type adenylate cyclase GRESAG 4, putative
Tb927.11.1610	125.16	195.59	171.788	-0.624824	0.225017	-2.77678	0.00548996	0.0658212	Tb927.11.1610	null	0	Exocyst complex component Sec6, putative
Tb927.11.780	50.75	11.13	40.8474	1.4745	0.531396	2.77477	0.00552409	0.0661427	Tb927.11.780	null	0	hypothetical protein, conserved
Tb927.8.3060	189.85	80.73	175.184	1.05475	0.380292	2.77352	0.0055454	0.0663101	Tb927.8.3060	null	0	metallo-peptidase, Clan MF, Family M17
Tb927.11.8170	53.19	113.27	74.2749	-1.00068	0.361087	-2.77129	0.00558351	0.0666776	Tb927.11.8170	MPK8	0	Mitogen-activated protein kinase 8, putative
Tb927.10.10590	17.05	65.6	33.1404	-1.47441	0.532433	-2.76918	0.0056197	0.0669329	Tb927.10.10590	null	0	histone H2B, putative
Tb927.4.110	78.68	26.46	78.5121	1.23067	0.444368	2.76948	0.00561451	0.0669329	Tb927.4.110	null	0	retrotransposon hot spot protein 1 (RHS1), interrupted
Tb927.1.70	30.82	5.75	37.1187	1.42394	0.514496	2.76764	0.00564645	0.067163	Tb927.1.70	null	0	retrotransposon hot spot protein 4 (RHS4), putative
Tb927.11.5820	191.07	75.88	159.403	1.14204	0.412925	2.76574	0.00567937	0.0674659	Tb927.11.5820	null	6	Inhibitor of apoptosis-promoting Bax1, putative
Tb927.11.5600	81.73	30.91	76.8931	1.15811	0.418985	2.76409	0.00570825	0.0677199	Tb927.11.5600	ATOM14	0	Archaic Translocase of outer membrane 14 kDa subunit
Tb927.1.2550	184.68	472.46	276.467	-1.16148	0.42027	-2.76366	0.00571576	0.0677202	Tb927.1.2550	null	0	histone H3, putative
Tb927.11.2970	71.23	121.99	90.4682	-0.738592	0.267539	-2.76069	0.00576798	0.0682494	Tb927.11.2970	null	0	hypothetical protein, conserved
Tb927.11.15855	27	70.54	41.2921	-1.16887	0.423663	-2.75896	0.00579856	0.0685215	Tb927.11.15855	null	0	hypothetical protein
Tb927.10.9910	142.58	61.14	129.645	1.05909	0.384019	2.7579	0.00581741	0.0686545	Tb927.10.9910	null	0	PSP1 C-terminal conserved region, putative
Tb927.11.14290	46.35	94.65	75.7244	-0.942749	0.34196	-2.75689	0.00583534	0.0687763	Tb927.11.14290	null	0	vacuolar sorting protein, putative
Tb927.8.5330	102.77	183.71	114.584	-0.782111	0.283928	-2.75461	0.00587617	0.0690775	Tb927.8.5330	null	0	tyrosyl/methionyl-tRNA synthetase, putative
Tb927.9.11110	284.02	150.83	282.78	0.846333	0.307209	2.75491	0.0058709	0.0690775	Tb927.9.11110	null	0	U5 snRNA-associated splicing factor
Tb927.11.5520	542.26	205.14	503.031	1.17003	0.424941	2.75339	0.00589819	0.0691565	Tb927.11.5520	TIM	0	triosephosphate isomerase
Tb927.11.7350	81.07	177.44	116.061	-1.03138	0.374585	-2.75339	0.00589816	0.0691565	Tb927.11.7350	H2BV	0	Histone H2B variant V
Tb927.8.7030	71.08	146.29	102.433	-0.964058	0.350227	-2.75267	0.00591116	0.0692187	Tb927.8.7030	null	0	hypothetical protein, conserved
Tb11.v5.0591.1	12.54	34.31	23.0603	-1.17652	0.427935	-2.74931	0.00597216	0.0698426	Tb11.v5.0591.1	null	0	hypothetical protein, conserved
Tb927.8.4900	115.56	203.73	126.942	-0.768347	0.279639	-2.74764	0.00600256	0.0701074	Tb927.8.4900	null	0	hypothetical protein, conserved
Tb927.10.3760	109.57	218.27	153.694	-0.940333	0.342509	-2.74543	0.00604315	0.0704904	Tb927.10.3760	null	0	vacuolar ATP synthase subunit d, putative
Tb927.11.3220	32.44	4.37	52.275	1.40777	0.513188	2.74319	0.0060846	0.0708824	Tb927.11.3220	mca1	1	metacaspase
Tb927.10.8710	51.63	115.18	71.1542	-1.03106	0.376329	-2.73979	0.00614791	0.0714949	Tb927.10.8710	CETN3	0	centrin-3
Tb927.8.6740	123.05	187.58	159.376	-0.61156	0.223237	-2.73952	0.00615299	0.0714949	Tb927.8.6740	null	0	DNA repair protein, putative
Tb927.10.3590	102.27	167.04	125.387	-0.677629	0.24788	-2.7337	0.00626267	0.0724898	Tb927.10.3590	null	0	hypothetical protein, conserved
Tb927.11.4250	20.85	50.98	34.3671	-1.14745	0.419655	-2.73426	0.00625204	0.0724898	Tb927.11.4250	null	0	hypothetical protein, conserved
Tb927.11.4320	138.32	76.05	131.117	0.786925	0.287851	2.73379	0.00626094	0.0724898	Tb927.11.4320	null	0	Uncharacterized ACR, COG1678, putative
Tb927.10.15000	118.82	207.4	148.181	-0.768419	0.281215	-2.7325	0.00628565	0.07257	Tb927.10.15000	null	0	hypothetical protein, conserved
Tb927.4.5335	28.58	79.08	36.7823	-1.24295	0.454825	-2.73281	0.0062797	0.07257	Tb927.4.5335	null	0	hypothetical protein
Tb927.11.13020	193.41	421.57	278.755	-1.03327	0.378421	-2.73047	0.00632437	0.0729239	Tb927.11.13020	null	0	calmodulin
Tb927.10.5760	96.57	39.39	81.9986	1.12311	0.411445	2.72968	0.00633957	0.073006	Tb927.10.5760	ADKD	0	adenylate kinase, putative
Tb927.7.680	99.14	47.54	94.2114	0.914681	0.335277	2.72813	0.00636941	0.0731633	Tb927.7.680	null	0	chaperone protein DnaJ, putative
Tb927.8.740	26.11	5.75	23.5847	1.33887	0.490742	2.72825	0.0063671	0.0731633	Tb927.8.740	Nopp44/46-3	0	nucleolar RNA-binding protein (fragment)
Tb927.3.5210	33.07	68.62	43.2505	-0.960477	0.352245	-2.72672	0.00639664	0.0733827	Tb927.3.5210	null	2	hypothetical protein, conserved
Tb11.v5.0156.1	12.07	41.14	19.9119	-1.35972	0.499026	-2.72476	0.00643488	0.0735415	Tb11.v5.0156.1	null	0	hypothetical protein, conserved
Tb927.10.11830	57.78	109.21	77.9359	-0.823996	0.302335	-2.72544	0.00642165	0.0735415	Tb927.10.11830	null	0	hypothetical protein, conserved
Tb927.11.12170	33.18	71.26	46.2308	-0.985866	0.361806	-2.72485	0.00643316	0.0735415	Tb927.11.12170	null	0	hypothetical protein, conserved
Tb927.3.2170	164.79	89.52	155.167	0.81944	0.300844	2.7238	0.00645353	0.0736615	Tb927.3.2170	null	0	translation elongation factor EF-2, putative
Tb11.v5.0192.1	25.39	51.87	31.312	-0.957185	0.351485	-2.72326	0.00646418	0.07369	Tb11.v5.0192.1	null	0	B-box zinc finger, putative
Tb927.10.1800	37.94	9.49	34.2999	1.32047	0.486003	2.71699	0.00658789	0.0747234	Tb927.10.1800	null	0	methyltransferase domain containing protein, putative
Tb927.11.13680	59.64	116.3	84.6688	-0.876191	0.322395	-2.71775	0.00657271	0.0747234	Tb927.11.13680	null	0	hypothetical protein, conserved
Tb927.7.5330	57.17	101.79	86.0985	-0.773291	0.28457	-2.7174	0.00657968	0.0747234	Tb927.7.5330	null	0	hypothetical protein, conserved
Tb927.9.10510	17.25	51.86	29.7759	-1.2702	0.467403	-2.71757	0.00657633	0.0747234	Tb927.9.10510	null	2	hypothetical protein, conserved
Tb927.6.560	83.15	140.67	193.504	-0.733019	0.269879	-2.71611	0.00660543	0.0747826	Tb927.6.560	catB	0	cysteine peptidase C (CPC)
Tb927.8.4280	61.24	19.53	57.3406	1.22564	0.451284	2.7159	0.00660966	0.0747826	Tb927.8.4280	null	0	nuclear transport factor 2, putative
Tb927.4.3620	85.66	166.75	107.238	-0.88281	0.325504	-2.71214	0.0066851	0.0754501	Tb927.4.3620	PP1-6	0	serine threonine-protein phosphatase PP1, putative
Tb927.8.5160	162.99	70.75	143.623	1.07109	0.394937	2.71205	0.00668688	0.0754501	Tb927.8.5160	null	0	hypothetical protein, conserved
Tb927.9.2390	247.47	118.45	183.321	0.972265	0.358598	2.7113	0.00670204	0.0754501	Tb927.9.2390	null	0	hypothetical protein, conserved
Tb927.9.2845	6.5	24.26	9.96415	-1.4467	0.533525	-2.71158	0.00669634	0.0754501	Tb927.9.2845	null	1	Domain of unknown function (DUF5075), putative
Tb927.8.7970	45.28	139.62	68.6637	-1.32288	0.488072	-2.71042	0.0067199	0.0755571	Tb927.8.7970	null	0	hypothetical protein
Tb927.3.2850	32.79	76.29	44.3784	-1.05606	0.389767	-2.70946	0.00673928	0.0755869	Tb927.3.2850	null	4	Got1/Sft2-like family, putative
Tb927.8.1920	32.47	70.21	45.4124	-0.976857	0.360504	-2.7097	0.00673438	0.0755869	Tb927.8.1920	DOT1A	0	histone-lysine n-methyltransferase
Tb927.6.2650	114.41	50.6	96.6763	1.03497	0.382047	2.709	0.00674867	0.0755985	Tb927.6.2650	SGD1	0	nucleolar mif4g domain-containing protein 1
Tb927.11.150	101.68	39.13	111.958	1.1289	0.41683	2.70829	0.00676311	0.0756665	Tb927.11.150	null	2	receptor-type adenylate cyclase GRESAG 4, putative
Tb927.9.12930	125.91	215.75	142.919	-0.747673	0.276115	-2.70783	0.00677239	0.0756766	Tb927.9.12930	null	0	selenocysteine lyase
Tb927.3.5280	89.04	164.84	105.311	-0.816845	0.30194	-2.70532	0.00682378	0.0761568	Tb927.3.5280	DRBD1	0	spliceosome-associated protein 49, putative
Tb927.10.10530	23.97	96.03	43.1593	-1.48333	0.54855	-2.7041	0.00684894	0.0763433	Tb927.10.10530	null	0	histone H2B, putative
Tb927.11.14800	48.35	102.91	60.1854	-0.940844	0.348311	-2.70116	0.00690985	0.0769274	Tb927.11.14800	null	0	hypothetical protein, conserved
Tb927.4.4180	45.8	110.21	60.9482	-1.10538	0.409424	-2.69985	0.00693716	0.0771365	Tb927.4.4180	null	0	SUMO-interacting motif-containing protein
Tb927.2.3920	39.07	85.29	54.4142	-1.01063	0.374682	-2.69732	0.00699011	0.0775366	Tb927.2.3920	null	0	Complex 1 protein (LYR family), putative
Tb927.4.4540	18.59	1.55	19.335	1.38013	0.511763	2.69682	0.00700061	0.0775366	Tb927.4.4540	null	0	zinc finger domain, LSD1 subclass, putative
Tb927.7.6090	358.2	202.87	353.061	0.767686	0.284659	2.69686	0.00699962	0.0775366	Tb927.7.6090	EIF3A	0	eukaryotic translation initiation factor 3 subunit a
Tb927.7.6750	87.53	187.8	121.446	-0.992347	0.368014	-2.69649	0.00700746	0.0775366	Tb927.7.6750	null	0	hypothetical protein, conserved
Tb927.9.2450	67.44	28.38	64.5517	1.06778	0.396147	2.69541	0.0070302	0.0776931	Tb927.9.2450	null	1	electon transport protein SCO1/SCO2, putative
Tb927.10.6180	115.99	56.32	102.288	0.906981	0.336561	2.69485	0.007042	0.0777285	Tb927.10.6180	null	1	FLA1-like protein
Tb927.11.3780	174.85	98.31	160.098	0.744357	0.276578	2.69131	0.00711726	0.0784634	Tb927.11.3780	null	1	subtilisin peptidase
Tb927.11.210	94	167.19	121.148	-0.765939	0.284964	-2.68785	0.00719138	0.0785372	Tb927.11.210	null	0	hypothetical protein, conserved
Tb927.11.2235	54.45	15.71	58.1371	1.2365	0.459959	2.68828	0.00718215	0.0785372	Tb927.11.2235	null	0	hypothetical protein
Tb927.4.2860	66.1	128.23	78.7055	-0.876385	0.325839	-2.68962	0.00715329	0.0785372	Tb927.4.2860	null	0	EAP30/Vps36 family, putative
Tb927.7.2640	430.19	202.58	388.837	0.970641	0.361135	2.68775	0.00719345	0.0785372	Tb927.7.2640	null	0	cytoskeleton associated protein, putative
Tb927.7.5480	62.9	131.77	92.4981	-0.949473	0.353057	-2.68929	0.00716036	0.0785372	Tb927.7.5480	DHFR-TS	0	dihydrofolate reductase-thymidylate synthase
Tb927.7.5870	107.49	229.75	149.849	-1.00709	0.374513	-2.68908	0.00716501	0.0785372	Tb927.7.5870	null	0	hypothetical protein, conserved
Tb927.8.3740	74.37	151.78	92.3852	-0.92882	0.345388	-2.68921	0.00716212	0.0785372	Tb927.8.3740	null	0	pterin 4 alpha carbinolamine dehydratase, putative
Tb927.9.11270	402.42	217.4	408.049	0.816909	0.303875	2.68831	0.00718151	0.0785372	Tb927.9.11270	TCP-1-eta	0	t- complex protein 1 (eta subunit), putative
Tb927.7.4950	70.22	29.73	66.347	1.06258	0.395698	2.68534	0.00724568	0.079012	Tb927.7.4950	null	1	NAD(P)-dependent steroid dehydrogenase protein, putative
Tb927.3.3580	555.63	266.22	486.153	0.964422	0.359279	2.68433	0.00726759	0.0791244	Tb927.3.3580	LPG3	1	heat shock protein 90, putative
Tb927.3.740	92.28	31.96	93.5601	1.18952	0.443181	2.68406	0.00727349	0.0791244	Tb927.3.740	ZC3H5	0	ZFP family member, putative
Tb927.11.5660	40.59	92.76	50.54	-1.03676	0.38635	-2.68347	0.00728624	0.0791677	Tb927.11.5660	null	0	hypothetical protein, conserved
Tb927.4.510	33.29	74.57	48.0579	-1.02858	0.383783	-2.68012	0.00735965	0.0798695	Tb927.4.510	null	0	hypothetical protein, conserved
Tb927.9.13520	258.18	137.03	213.399	0.837436	0.312648	2.67852	0.00739476	0.0801542	Tb927.9.13520	IMP1	0	Importin 1
Tb927.9.8410	87.77	33.06	80.6271	1.11773	0.417426	2.67768	0.0074134	0.08026	Tb927.9.8410	null	0	chaperone protein DnaJ, putative
Tb927.1.3670	39.61	8.39	43.4866	1.38733	0.518246	2.67698	0.00742892	0.080324	Tb927.1.3670	null	0	expression site-associated gene 8 (ESAG8) protein, putative
Tb927.8.3240	108.73	42.16	106.066	1.13755	0.424995	2.67661	0.00743707	0.080324	Tb927.8.3240	null	4	lathosterol oxidase, putative
Tb927.9.9100	67.58	205.97	126.994	-1.32035	0.493378	-2.67613	0.00744776	0.0803434	Tb927.9.9100	null	0	hypothetical protein, conserved
Tb11.v5.0410.1	91.05	25.83	90.0882	1.32406	0.494891	2.67547	0.00746252	0.0804067	Tb11.v5.0410.1	null	0	antigenic protein, conserved
Tb927.10.1300	47.23	93.34	49.7521	-0.890285	0.333116	-2.6726	0.00752667	0.0810013	Tb927.10.1300	null	0	hypothetical protein, conserved
Tb927.4.2370	70.02	125.93	99.1244	-0.802815	0.300575	-2.67093	0.00756416	0.081308	Tb927.4.2370	null	0	hypothetical protein, conserved
Tb927.11.4990	94.14	41.07	90.5832	1.01324	0.379677	2.66868	0.00761489	0.0817284	Tb927.11.4990	null	0	kinetoplastid-specific phospho-protein phosphatase, putative
Tb927.9.10560	60.75	26.79	57.9539	1.06024	0.397333	2.6684	0.00762136	0.0817284	Tb927.9.10560	ATOM19	0	Archaic Translocase of outer membrane 19 kDa subunit
Tb927.10.8130	60.86	126.59	79.1608	-0.950821	0.356457	-2.66742	0.00764357	0.0817726	Tb927.10.8130	TZP43	0	hypothetical protein, conserved
Tb927.6.2170	231.43	108.83	227.657	0.981423	0.367899	2.66764	0.00763856	0.0817726	Tb927.6.2170	null	0	co-chaperone GrpE, putative
Tb927.9.12510	168.33	58.72	165.86	1.20774	0.452917	2.66658	0.00766277	0.0818812	Tb927.9.12510	DED1	0	ATP-dependent DEAD/H RNA helicase, putative
Tb927.11.12660	104.63	186.1	126.249	-0.777463	0.291816	-2.66422	0.00771663	0.0823015	Tb927.11.12660	null	0	hypothetical protein, conserved
Tb927.7.3700	46.19	12.14	36.8675	1.32521	0.497439	2.66406	0.00772032	0.0823015	Tb927.7.3700	null	0	hypothetical protein, conserved
Tb927.7.1210	74.16	165.46	98.2848	-1.02861	0.386239	-2.66315	0.00774121	0.0824271	Tb927.7.1210	null	0	regulator of chromosome condensation, putative
Tb927.10.4080	183.86	95.59	187.182	0.836846	0.314343	2.66221	0.00776303	0.0825621	Tb927.10.4080	null	0	hypothetical protein, conserved
Tb927.8.4220	126.93	217.19	173.688	-0.741032	0.278451	-2.66127	0.00778468	0.082695	Tb927.8.4220	null	0	hypothetical protein, conserved
Tb927.7.6180	69.09	31.48	67.2503	0.983922	0.36982	2.66054	0.00780152	0.0827767	Tb927.7.6180	null	0	hypothetical protein, conserved
Tb927.2.2490	42.45	8.86	45.5667	1.35479	0.509496	2.65909	0.00783528	0.0829439	Tb927.2.2490	null	1	hypothetical protein
Tb927.5.1360	249.41	130.79	218.774	0.867115	0.326118	2.6589	0.00783956	0.0829439	Tb927.5.1360	NDRT	0	nucleoside 2-deoxyribosyltransferase
Tb927.5.4340	39.59	79.83	56.0298	-0.914611	0.34401	-2.65868	0.0078448	0.0829439	Tb927.5.4340	BBP65	0	basal body component, putative
Tb927.10.12690	67.55	28.88	70.8985	1.04525	0.393321	2.65749	0.00787239	0.0830939	Tb927.10.12690	null	2	hypothetical protein, conserved
Tb927.7.1020	76.66	138.97	90.6919	-0.780737	0.293811	-2.65728	0.00787738	0.0830939	Tb927.7.1020	null	0	hypothetical protein, conserved
Tb927.11.2330	79.16	143.14	109.112	-0.782755	0.294819	-2.65504	0.00792998	0.0834975	Tb927.11.2330	null	1	molybdopterin synthase sulphurylase protein, putative
Tb927.6.290	88.7	33.68	89.9501	1.11686	0.420683	2.65486	0.00793411	0.0834975	Tb927.6.290	null	2	receptor-type adenylate cyclase GRESAG 4, pseudogene, putative
Tb927.10.2210	48.13	14.78	53.2029	1.1989	0.451666	2.6544	0.00794491	0.083514	Tb927.10.2210	null	0	Peptidase C19, ubiquitin carboxyl-terminal hydrolase, putative
Tb927.10.10445	9	38.04	17.4894	-1.48076	0.558147	-2.65299	0.00797833	0.0836566	Tb927.10.10445	null	0	Core histone H2A/H2B/H3/H4, putative
Tb927.10.2090	746.76	336.73	700.762	1.01619	0.3831	2.65254	0.00798881	0.0836566	Tb927.10.2090	EEF1A	0	elongation factor 1-alpha
Tb927.10.3120	81.22	34.31	71.1643	1.0583	0.398973	2.65256	0.00798845	0.0836566	Tb927.10.3120	null	1	cytochrome c oxidase assembly protein, putative
Tb927.9.4760	49.93	101.48	66.8626	-0.911318	0.343601	-2.65226	0.0079955	0.0836566	Tb927.9.4760	null	0	Protein of unknown function (DUF3128), putative
Tb927.10.5740	37.26	11.76	25.1687	1.29229	0.488084	2.64768	0.00810468	0.0847009	Tb927.10.5740	null	0	Protein of unknown function (DUF778), putative
Tb927.7.7090	428.43	211.59	341.752	0.913885	0.345353	2.64623	0.00813935	0.0848816	Tb927.7.7090	null	1	hypothetical protein, conserved
Tb927.8.6990	25.98	77.22	35.7644	-1.27843	0.483124	-2.64618	0.00814075	0.0848816	Tb927.8.6990	null	0	hypothetical protein, conserved
Tb927.11.14320	131.34	251.37	168.366	-0.87192	0.329753	-2.64416	0.00818944	0.0851553	Tb927.11.14320	null	0	hypothetical protein, conserved
Tb927.2.470	659.33	324.01	617.689	0.918223	0.347318	2.64375	0.00819923	0.0851553	Tb927.2.470	null	0	retrotransposon hot spot protein 4 (RHS4), putative
Tb927.2.5250	139.07	241.3	162.273	-0.742363	0.280823	-2.64353	0.00820467	0.0851553	Tb927.2.5250	null	0	tubulin-tyrosine ligase, putative
Tb927.3.1770	78.79	129.92	102.224	-0.678361	0.256507	-2.64461	0.00817847	0.0851553	Tb927.3.1770	null	0	leucine-rich repeat protein (LRRP), putative
Tb927.10.1230	71.8	132	101.562	-0.839873	0.317893	-2.642	0.00824173	0.0854418	Tb927.10.1230	ESP23	5	Enriched in surface-labeled proteome protein 23
Tb927.3.2730	108.01	222.16	143.986	-0.937281	0.354872	-2.64118	0.00826171	0.0855508	Tb927.3.2730	null	0	SUMO-interacting motif-containing protein
Tb927.6.3950	79.69	35.32	64.5008	1.01686	0.385089	2.64059	0.00827613	0.0856021	Tb927.6.3950	null	0	hypothetical protein, conserved
Tb927.11.870	60.83	23.02	60.8623	1.06787	0.405178	2.63556	0.00839977	0.0866826	Tb927.11.870	MRPL23	0	mitochondrial ribosomal protein l23
Tb927.5.2270	68.27	131.83	92.5915	-0.857612	0.325374	-2.63577	0.00839462	0.0866826	Tb927.5.2270	CMF44	0	Component of motile flagella 44
Tb927.1.420	456.74	243.08	455.688	0.835756	0.31727	2.63421	0.00843323	0.0869286	Tb927.1.420	null	0	retrotransposon hot spot protein 5 (RHS5), putative
Tb927.10.2990	132.96	226.52	158.625	-0.710588	0.270009	-2.63172	0.00849549	0.0872718	Tb927.10.2990	CBP110	0	nuclear cap binding complex subunit CBP110
Tb927.10.8980	149.39	254.84	188.358	-0.728048	0.276636	-2.6318	0.0084935	0.0872718	Tb927.10.8980	null	0	hypothetical protein, conserved
Tb927.2.4210	632.24	302.24	627.641	0.972154	0.369359	2.632	0.00848841	0.0872718	Tb927.2.4210	PEPCK	0	Phosphoenolpyruvate carboxykinase [ATP], glycosomal
Tb927.10.12150	35.02	77.56	48.7781	-1.0132	0.385174	-2.63051	0.00852572	0.087483	Tb927.10.12150	null	0	hypothetical protein, conserved
Tb927.9.5440	76.03	143.39	100.713	-0.834878	0.31756	-2.62904	0.00856265	0.0877623	Tb927.9.5440	null	0	actin, putative
Tb927.8.1620	175.77	322.88	180.223	-0.800272	0.304578	-2.62748	0.00860196	0.0880654	Tb927.8.1620	null	0	MSP-B, putative
Tb927.11.6100	31.62	78.3	52.4971	-1.1189	0.42603	-2.62634	0.00863087	0.0882602	Tb927.11.6100	null	0	hypothetical protein, conserved
Tb927.9.4350	122.37	65.43	135.086	0.797665	0.303761	2.62596	0.00864052	0.0882602	Tb927.9.4350	null	0	hypothetical protein, conserved
Tb927.11.8070	47.4	111.94	65.69	-1.08369	0.412769	-2.62542	0.00865423	0.0883005	Tb927.11.8070	null	0	Domain of unknown function (DUF4539), putative
Tb927.11.7430	16.71	45.22	27.0618	-1.16849	0.445188	-2.62471	0.00867218	0.0883839	Tb927.11.7430	null	0	hypothetical protein, conserved
Tb927.3.3750	239.62	134.09	236.895	0.768521	0.292886	2.62396	0.00869128	0.0884788	Tb927.3.3750	PFC7	0	paraflagellar rod component, putative
Tb927.10.5090	9.9	28.39	14.3614	-1.26494	0.482501	-2.62162	0.00875127	0.0889893	Tb927.10.5090	ESP18	1	Enriched in surface-labeled proteome protein 18
Tb927.11.5980	59.54	127.85	67.1915	-0.968737	0.369846	-2.6193	0.00881107	0.0893963	Tb927.11.5980	null	0	conserved protein
Tb927.6.540	15.35	0	13.1757	1.4602	0.557427	2.61954	0.00880477	0.0893963	Tb927.6.540	null	0	gene related to expression site-associated gene 2 (GRESAG2), putative
Tb927.10.12820	49.77	138.96	106.047	-1.21307	0.463401	-2.61775	0.00885113	0.0897021	Tb927.10.12820	null	0	hypothetical protein, conserved
Tb927.1.2470	210	484.74	303.608	-1.05599	0.4038	-2.61513	0.00891923	0.090291	Tb927.1.2470	null	0	histone H3, putative
Tb927.11.12360	39.77	87.25	51.8576	-1.00204	0.38355	-2.61253	0.00898735	0.0908788	Tb927.11.12360	null	0	ankyrin repeat protein, putative
Tb927.4.390	43.68	109.68	58.4077	-1.14203	0.437278	-2.61168	0.00900978	0.0909022	Tb927.4.390	null	3	hypothetical protein, conserved
Tb927.9.14400	80.88	136.55	91.0626	-0.697224	0.266952	-2.6118	0.00900681	0.0909022	Tb927.9.14400	null	0	leucine-rich repeat protein (LRRP), putative
Tb927.7.5840	100.91	49.01	91.8254	0.8897	0.341218	2.60742	0.00912268	0.0919387	Tb927.7.5840	null	4	hypothetical protein, conserved
Tb927.11.2960	42.46	118.49	76.8901	-1.2477	0.478605	-2.60694	0.00913546	0.091965	Tb927.11.2960	null	0	hypothetical protein, conserved
Tb927.10.2240	155.23	52.63	160.383	1.21338	0.466024	2.60369	0.00922272	0.0927402	Tb927.10.2240	null	0	RNA binding protein
Tb927.10.12040	19.02	2.18	18.2825	1.42896	0.549233	2.60173	0.00927536	0.0928563	Tb927.10.12040	MAPK11	0	mitogen-activated protein kinase 11, putative
Tb927.11.3540	35.29	88.06	61.2882	-1.13946	0.437902	-2.6021	0.00926558	0.0928563	Tb927.11.3540	null	0	hypothetical protein, conserved
Tb927.3.1830	33.58	67.98	57.0009	-0.913034	0.350816	-2.6026	0.00925193	0.0928563	Tb927.3.1830	null	0	hypothetical protein, conserved
Tb927.8.2330	65.69	27.08	61.0125	1.06378	0.408814	2.6021	0.00926541	0.0928563	Tb927.8.2330	null	0	hypothetical protein, conserved
Tb927.8.4520	29.46	5.84	49.7206	1.24369	0.478173	2.60093	0.00929722	0.0929722	Tb927.8.4520	null	4	hypothetical protein, conserved
Tb927.9.5960	303.66	136.92	245.518	1.0226	0.393388	2.59946	0.00933697	0.0932665	Tb927.9.5960	SDH2C	0	succinate dehydrogenase iron-sulfur subunit, putative
Tb927.10.10540	36.85	157.13	73.3633	-1.46875	0.565327	-2.59805	0.00937562	0.0935492	Tb927.10.10540	null	0	histone H2B, putative
Tb927.11.7890	102.73	52.83	97.1938	0.849923	0.327299	2.59677	0.00941039	0.0937926	Tb927.11.7890	ZC3H44	0	zinc finger CCCH domain containing protein 44
Tb927.10.13960	103.88	163.77	124.728	-0.634028	0.244365	-2.5946	0.00947016	0.0940772	Tb927.10.13960	PF20	0	paralyzed flagella protein 20
Tb927.11.11460	251.61	141.95	222.384	0.760756	0.293202	2.59465	0.00946873	0.0940772	Tb927.11.11460	ATOM69	0	Mitochondrial import receptor subunit ATOM69
Tb927.11.2760	103.23	178.88	121.006	-0.744752	0.286985	-2.59509	0.00945663	0.0940772	Tb927.11.2760	null	0	hypothetical protein, conserved
Tb927.10.2110	767.98	355.34	706.354	0.982708	0.378924	2.59342	0.00950268	0.0942967	Tb927.10.2110	EEF1A	0	elongation factor 1-alpha
Tb927.6.2130	57.68	137.29	86.6168	-1.10032	0.424353	-2.59294	0.00951602	0.0943254	Tb927.6.2130	null	0	nuclear movement protein, putative
Tb927.11.7060	167.03	90.56	183.431	0.81951	0.316215	2.59163	0.00955237	0.0943319	Tb927.11.7060	VSP1	0	acidocalcisomal pyrophosphatase
Tb927.5.3850	168.56	94.91	157.092	0.755034	0.291279	2.59214	0.00953822	0.0943319	Tb927.5.3850	XRNE	0	XRN 5'-3' exonuclease N-terminus, putative
Tb927.7.710	394.62	241.25	402.439	0.667361	0.257528	2.59141	0.00955841	0.0943319	Tb927.7.710	HSP70	0	heat shock 70 kDa protein, putative
Tb927.9.15580	46.31	111.12	506.925	-1.11268	0.429363	-2.59148	0.00955651	0.0943319	Tb927.9.15580	BARP	0	BARP protein
Tb927.10.14530	223.5	338.87	244.598	-0.578302	0.223237	-2.59052	0.00958301	0.0944688	Tb927.10.14530	Rpn8	0	19S proteasome non-atpase subunit 8
Tb927.11.13130	209.53	378.8	236.166	-0.795874	0.307268	-2.59016	0.00959318	0.0944688	Tb927.11.13130	MBAP1	2	membrane-bound acid phosphatase 1 precursor
Tb927.4.4490	152.51	60.27	146.171	1.10435	0.426586	2.58881	0.00963093	0.0947373	Tb927.4.4490	MRPE	8	multidrug resistance protein E
Tb927.10.10000	200.97	355.65	246.677	-0.770094	0.297618	-2.58753	0.0096667	0.0949859	Tb927.10.10000	null	0	hypothetical protein, conserved
Tb927.5.610	62.05	23.09	77.7208	1.09716	0.424395	2.58524	0.00973123	0.0954903	Tb927.5.610	null	2	acidic phosphatase, putative
Tb927.8.1420	143.72	71.54	123.313	0.92962	0.359627	2.58496	0.00973916	0.0954903	Tb927.8.1420	ACAD	0	acyl-CoA dehydrogenase, mitochondrial precursor, putative
Tb927.10.4890	96.31	169.07	112.117	-0.75773	0.293733	-2.57966	0.00988976	0.096757	Tb927.10.4890	null	0	zinc-finger of a C2HC-type, putative
Tb927.2.4700	76.69	34.86	74.9003	0.974001	0.377521	2.57999	0.00988034	0.096757	Tb927.2.4700	SDH8	2	succinate dehydrogenase subunit
Tb927.11.4690	116.69	196.53	145.716	-0.707955	0.274621	-2.57793	0.00993935	0.0968758	Tb927.11.4690	POLIB	0	mitochondrial DNA polymerase I protein B
Tb927.11.6250	156.19	73.48	148.949	0.976278	0.378587	2.57874	0.00991613	0.0968758	Tb927.11.6250	null	0	Mitochondrial ATP synthase subunit, putative
Tb927.7.5760	71.53	27.17	52.8995	1.15154	0.446677	2.57801	0.0099372	0.0968758	Tb927.7.5760	MTR2	0	nuclear transport factor 2 protein, putative
Tb927.8.6450	326.79	623.17	726.943	-0.891395	0.345805	-2.57774	0.00994477	0.0968758	Tb927.8.6450	ICP	0	inhibitor of cysteine peptidase
Tb927.2.3480	96.72	41.24	105.891	1.0101	0.392199	2.57548	0.01001	0.0974061	Tb927.2.3480	TFIIS2-2	0	transcription elongation factor s-II, putative
Tb927.11.5040	79.35	36.96	83.241	0.917265	0.356253	2.57476	0.010031	0.0975052	Tb927.11.5040	null	0	leucine-rich repeat protein (LRRP), putative
Tb927.10.1130	35.14	70.34	44.2573	-0.918076	0.35718	-2.57035	0.0101596	0.0986499	Tb927.10.1130	null	0	dynein arm light chain, axonemal, putative
Tb09.v4.0147	39.14	107.01	53.3105	-1.18342	0.460846	-2.56794	0.0102306	0.0992209	Tb09.v4.0147	null	1	hypothetical protein
Tb927.11.6590	247.22	129.98	187.749	0.853321	0.332341	2.5676	0.0102404	0.0992209	Tb927.11.6590	null	0	metallo-peptidase, Clan MF, Family M17
Tb927.10.15450	43.01	81.46	61.2197	-0.854619	0.333001	-2.56642	0.0102755	0.0992423	Tb927.10.15450	null	0	hypothetical protein, conserved
Tb927.10.200	150.08	241.53	238.465	-0.658115	0.256433	-2.56642	0.0102755	0.0992423	Tb927.10.200	null	5	vacuolar ATP synthase, putative
Tb927.10.3990	215.37	76.32	199.238	1.19504	0.465559	2.5669	0.0102613	0.0992423	Tb927.10.3990	DHH1	0	DHH1
Tb927.7.5940	1108.41	496.51	1170.24	1.01751	0.3966	2.56558	0.0103004	0.099376	Tb927.7.5940	PAD2	14	Protein Associated with Differentiation
Tb927.11.8190	141.31	214.12	161.782	-0.586591	0.228802	-2.56375	0.0103548	0.0997947	Tb927.11.8190	RAD51	0	DNA repair protein RAD51
Tb11.v5.0603.1	13.64	0	10.7328	1.45874	0.569559	2.56117	0.0104319	0.100431	Tb11.v5.0603.1	null	0	hypothetical protein, conserved
Tb927.10.10650	85.22	145.71	97.8799	-0.724839	0.283242	-2.55908	0.0104951	0.100845	Tb927.10.10650	NAR1	0	cytosolic Fe-S cluster assembly factor NAR1, putative
Tb927.6.4850	287.72	173.88	241.939	0.693805	0.271141	2.55884	0.0105023	0.100845	Tb927.6.4850	METK1	0	S-adenosylmethionine synthetase, putative
Tb927.9.14130	61.56	26.62	61.1915	1.04423	0.408121	2.55863	0.0105084	0.100845	Tb927.9.14130	null	2	hypothetical protein, conserved
Tb927.10.1000	53.42	19.39	49.6269	1.19637	0.468175	2.5554	0.0106066	0.101679	Tb927.10.1000	null	0	hypothetical protein
Tb927.10.14780	108.68	50.64	109.024	0.938577	0.367504	2.55392	0.0106516	0.101916	Tb927.10.14780	CBPK1	0	Canertinib-binding protein kinase 1
Tb927.11.13050	279.85	548.92	397.081	-0.914619	0.358212	-2.55329	0.010671	0.101916	Tb927.11.13050	null	0	calmodulin
Tb927.8.1390	17.96	3.65	14.2784	1.29785	0.508341	2.55311	0.0106764	0.101916	Tb927.8.1390	null	0	hypothetical protein, conserved, degenerate
Tb927.8.7190	46.92	17.18	38.5543	1.09643	0.429342	2.55375	0.010657	0.101916	Tb927.8.7190	null	0	hypothetical protein
Tb927.3.3130	261.21	125.79	252.141	0.927474	0.363572	2.551	0.0107414	0.102428	Tb927.3.3130	POMP24	1	Present in the outer mitochondrial membrane proteome 24
Tb927.11.13210	37.61	73.4	47.6577	-0.867886	0.34053	-2.54864	0.0108145	0.1028	Tb927.11.13210	null	0	hypothetical protein, conserved
Tb927.4.2770	155.34	91.57	136.168	0.730087	0.286459	2.54866	0.0108136	0.1028	Tb927.4.2770	null	1	hypothetical protein, conserved
Tb927.5.2710	53.13	100.98	71.7357	-0.839071	0.329177	-2.549	0.0108033	0.1028	Tb927.5.2710	null	0	hypothetical protein, conserved
Tb927.10.7680	154.47	82.05	133.351	0.829877	0.325874	2.54662	0.0108772	0.103288	Tb927.10.7680	null	0	GTPase activating protein, putative
Tb927.10.11200	46.65	16.34	38.1667	1.13745	0.446774	2.54592	0.0108989	0.103385	Tb927.10.11200	null	0	hypothetical protein, conserved
Tb927.10.7850	92.96	170.64	110.875	-0.812423	0.31921	-2.54511	0.0109244	0.103519	Tb927.10.7850	null	0	protein-L-isoaspartate, putative
Tb927.11.13470	98.17	167.04	114.18	-0.725113	0.285017	-2.5441	0.0109558	0.103708	Tb927.11.13470	null	0	PPPDE putative peptidase domain containing protein, putative
Tb11.02.5440	29.4	65.13	45.8532	-1.00991	0.397065	-2.54343	0.0109769	0.103798	Tb11.02.5440	null	0	SUMO-interacting motif-containing protein
Tb927.5.290	30.08	7.39	22.8348	1.31735	0.51833	2.54152	0.0110371	0.104259	Tb927.5.290	null	0	galactose kinase, degenerate
Tb927.5.4490	23.43	62.06	31.7559	-1.16258	0.457577	-2.54074	0.0110619	0.104383	Tb927.5.4490	null	0	hypothetical protein, conserved
Tb11.v5.0345.1	9.85	29.52	62.9603	-1.27638	0.502881	-2.53813	0.0111447	0.105056	Tb11.v5.0345.1	null	0	BarP protein, putative
Tb927.11.9390	48.79	20.69	46.8811	1.05342	0.41566	2.53433	0.0112663	0.106091	Tb927.11.9390	null	0	Octanoyltransferase, putative
Tb927.7.4515	25.07	61.8	31.5487	-1.07278	0.423409	-2.53368	0.0112872	0.106177	Tb927.7.4515	BBS18	0	Bardet-Biedl syndrome 18 protein
Tb927.6.3330	44.38	90.67	52.6007	-0.932701	0.368334	-2.53222	0.0113343	0.10651	Tb927.6.3330	null	0	hypothetical protein, conserved
Tb11.v5.0736.1	26.94	54.01	34.4966	-0.898881	0.355201	-2.53062	0.011386	0.106671	Tb11.v5.0736.1	null	0	ABC1 family, putative
Tb927.5.3220	74.85	28.72	76.2118	1.0883	0.430059	2.5306	0.0113869	0.106671	Tb927.5.3220	null	0	signal peptidase type I, putative
Tb927.6.1820	67.28	128.94	75.2502	-0.831618	0.328588	-2.53088	0.0113776	0.106671	Tb927.6.1820	null	5	dolichyl pyrophosphate phosphatase, putative
Tb927.11.8050	236.03	135.88	215.384	0.746172	0.294922	2.53006	0.0114042	0.106723	Tb927.11.8050	null	0	Sas10/Utp3/C1D family/Sas10 C-terminal domain containing protein, putative
Tb927.10.3530	27.6	61.69	38.9288	-1.02302	0.404416	-2.52963	0.0114183	0.106744	Tb927.10.3530	null	0	hypothetical protein, conserved
Tb927.3.2140	160.97	267.1	227.117	-0.700883	0.277189	-2.52854	0.0114538	0.106965	Tb927.3.2140	null	0	transcription activator, putative
Tb927.10.11910	51.29	93.31	67.3425	-0.813172	0.321699	-2.52774	0.0114798	0.107097	Tb927.10.11910	null	9	major facilitator superfamily, putative
Tb927.11.10950	86.37	44.22	72.7685	0.869617	0.34422	2.52634	0.0115258	0.107415	Tb927.11.10950	null	0	DnaJ domain containing protein, putative
Tb927.10.10770	858.75	491.81	1047.14	0.760329	0.301014	2.52589	0.0115405	0.107442	Tb927.10.10770	GCS1	0	Generative cell specific 1 protein, putative
Tb927.9.9660	180.62	102.41	167.613	0.765108	0.302961	2.52544	0.0115554	0.10747	Tb927.9.9660	ATOM40	0	Mitochondrial import receptor subunit ATOM40
Tb927.5.1550	45.86	101.04	58.0456	-1.00035	0.396373	-2.52376	0.0116107	0.107873	Tb927.5.1550	MCP23	0	mitochondrial carrier protein
Tb927.10.2660	48.87	92.72	55.6765	-0.835695	0.331332	-2.52223	0.0116614	0.108233	Tb927.10.2660	null	0	hypothetical protein, conserved
Tb927.9.8330	23.9	4.28	26.8573	1.29827	0.515637	2.51781	0.0118088	0.109489	Tb927.9.8330	null	0	hypothetical protein
Tb927.10.13780	38.2	9.03	34.6823	1.29608	0.514944	2.51693	0.0118382	0.109556	Tb927.10.13780	GSK3	0	glycogen synthase kinase 3
Tb927.11.16270	91.75	144.23	110.762	-0.615747	0.244648	-2.51687	0.0118403	0.109556	Tb927.11.16270	null	0	TFIIH basal transcription factor complex helicase XPB subunit, putative
Tb927.11.14450	94.79	161.11	122.556	-0.712752	0.283234	-2.51648	0.0118535	0.109566	Tb927.11.14450	null	0	hypothetical protein, conserved
Tb927.10.12030	37.19	9.03	26.3931	1.34772	0.535867	2.51503	0.0119021	0.109567	Tb927.10.12030	null	0	hypothetical protein, conserved
Tb927.11.160	32.36	74.74	48.0003	-1.04692	0.416241	-2.51517	0.0118974	0.109567	Tb927.11.160	null	1	hypothetical protein, conserved
Tb927.7.190	524.63	288.75	480.629	0.784582	0.311897	2.51552	0.0118858	0.109567	Tb927.7.190	THOP1	0	thimet oligopeptidase, putative
Tb927.9.11260	88.21	193.68	118.693	-1.00701	0.40025	-2.51596	0.0118709	0.109567	Tb927.9.11260	CMF40a	0	nucleoside diphosphate kinase, putative
Tb927.9.9300	90.99	44.26	85.2947	0.899382	0.358113	2.51145	0.0120238	0.110575	Tb927.9.9300	null	0	hypothetical protein, conserved
Tb927.11.12530	173.78	86.05	171.141	0.887861	0.353591	2.51098	0.0120395	0.110607	Tb927.11.12530	FAZ3	0	Flagellum attachment zone protein 3
Tb927.3.5330	64.26	128.03	87.0855	-0.901378	0.359133	-2.50987	0.0120774	0.11073	Tb927.3.5330	Cnt-b5	0	centaurin beta 5
Tb927.8.6300	100.08	190.58	114.614	-0.832385	0.331604	-2.51017	0.0120671	0.11073	Tb927.8.6300	null	0	hypothetical protein, conserved
Tb927.9.4750	74.15	22.09	87.8529	1.23778	0.493351	2.50893	0.0121097	0.110914	Tb927.9.4750	null	0	hypothetical protein
Tb927.10.13790	92.76	41.45	132.399	0.922591	0.368002	2.50703	0.0121752	0.111401	Tb927.10.13790	null	0	hypothetical protein, conserved
Tb927.11.7290	144.21	63.54	142.266	0.999082	0.398879	2.50472	0.0122547	0.112014	Tb927.11.7290	null	0	pantothenate kinase subunit, putative
Tb927.9.15630	53.53	129.53	818.212	-1.1086	0.442854	-2.5033	0.0123041	0.112353	Tb927.9.15630	BARP	0	BARP protein
Tb927.7.2040	25.39	5.84	21.6763	1.27539	0.50976	2.50195	0.0123512	0.112556	Tb927.7.2040	null	0	hypothetical protein, conserved
Tb927.7.4270	177.83	75.46	160.464	1.03447	0.413447	2.50207	0.012347	0.112556	Tb927.7.4270	null	1	hypothetical protein, conserved
Tb927.10.14790	353.25	245.23	361.075	0.509284	0.203752	2.49953	0.0124358	0.113033	Tb927.10.14790	null	0	metallo-peptidase, Clan MG, Family M24
Tb927.11.7690.1	52.1	98.35	65.5745	-0.838669	0.335568	-2.49925	0.0124456	0.113033	Tb927.11.7690.1	null	0	hypothetical protein
Tb927.2.280	196.62	97.89	195.644	0.885317	0.354265	2.49902	0.0124537	0.113033	Tb927.2.280	null	0	retrotransposon hot spot protein 2 (RHS2), putative
Tb927.6.4890	350.2	190.39	283.375	0.810117	0.324096	2.49962	0.0124327	0.113033	Tb927.6.4890	METK1	0	S-adenosylmethionine synthetase, putative
Tb927.6.2420	245.67	151.41	219.651	0.674412	0.269913	2.49863	0.0124674	0.113045	Tb927.6.2420	null	0	p22 protein precursor
Tb927.11.16320	46.84	97.67	66.6868	-0.952807	0.381521	-2.49739	0.0125112	0.113214	Tb927.11.16320	null	1	hypothetical protein, conserved
Tb927.7.6240	54.46	100.82	70.5978	-0.807157	0.323165	-2.49766	0.0125016	0.113214	Tb927.7.6240	null	0	hypothetical protein, conserved
Tb927.9.3650	80.03	149.06	104.658	-0.823633	0.329998	-2.49587	0.0125648	0.113586	Tb927.9.3650	KIN13-1	0	Kinesin-13 1
Tb927.8.2920	71.73	34.76	70.2389	0.909576	0.364628	2.49453	0.0126124	0.113903	Tb927.8.2920	null	0	mannosyl-oligosaccharide 1,2-alpha-mannosidase IB, putative
Tb11.v5.0190.1	73.08	136.37	95.2671	-0.847178	0.339757	-2.49348	0.0126496	0.114124	Tb11.v5.0190.1	null	0	protein kinase, putative
Tb927.11.1520	21.1	2.1	22.5173	1.35817	0.545245	2.49093	0.012741	0.114834	Tb927.11.1520	null	2	expression site-associated gene 3 (ESAG3) protein, putative
Tb927.9.9550	115.21	58.58	111.81	0.862681	0.346432	2.49019	0.0127676	0.11496	Tb927.9.9550	null	1	conserved protein, unknown function
Tb927.11.12480	65.84	125.97	93.9235	-0.858383	0.344787	-2.48961	0.0127884	0.115032	Tb927.11.12480	KKIP7	0	Kinetochore interacting phosphatase 7
Tb927.11.8280	51.06	100.18	61.2626	-0.865015	0.347627	-2.48834	0.0128341	0.115328	Tb927.11.8280	null	0	hypothetical protein, conserved
Tb927.3.1920	138.33	77.01	143.808	0.757948	0.304689	2.48762	0.0128602	0.115448	Tb927.3.1920	NOT5	0	General negative regulator of transcription subunit 5
Tb927.10.2630	77.91	149.73	110.178	-0.870539	0.350157	-2.48614	0.0129137	0.115584	Tb927.10.2630	null	0	Regulator of Vps4 activity in the MVB pathway, putative
Tb927.11.5350	108.25	46.98	101.869	1.02753	0.4133	2.48616	0.0129131	0.115584	Tb927.11.5350	HMIT	12	myo-inositol/proton symporter (MIT)
Tb927.8.7980	350.17	146.04	332.734	1.07032	0.430481	2.48633	0.012907	0.115584	Tb927.8.7980	VP2	14	Pyrophosphate-energized vacuolar membrane proton pump 2, putative
Tb927.10.10510	35.28	127.24	63.956	-1.35276	0.544399	-2.48486	0.0129601	0.115854	Tb927.10.10510	null	0	histone H2B, putative
Tb927.2.5650	42.95	102.34	63.831	-1.06914	0.430305	-2.48461	0.0129695	0.115854	Tb927.2.5650	null	0	hypothetical protein, conserved
Tb11.v5.0397.1	66.7	127.56	75.1255	-0.843117	0.33966	-2.48223	0.0130561	0.116398	Tb11.v5.0397.1	null	1	ATP-dependent zinc metallopeptidase, putative
Tb927.7.630	96.66	181.8	117.344	-0.826009	0.332755	-2.48234	0.0130524	0.116398	Tb927.7.630	null	0	hypothetical protein, conserved
Tb927.11.14830	58.62	126.63	78.6781	-0.969002	0.390507	-2.4814	0.0130868	0.116556	Tb927.11.14830	null	0	hypothetical protein, conserved
Tb927.8.2810	105.78	176.36	123.783	-0.69349	0.279731	-2.47913	0.0131704	0.117186	Tb927.8.2810	XRNC	0	5'-3' exoribonuclease C
Tb927.1.1270	30.69	6.85	26.799	1.30424	0.526371	2.4778	0.0132197	0.117484	Tb927.1.1270	null	0	homocysteine S-methyltransferase, putative
Tb927.10.9450	31.02	5.21	41.8109	1.29745	0.523691	2.47752	0.0132299	0.117484	Tb927.10.9450	null	1	invariant surface glycoprotein, putative
Tb927.10.15530	132.82	81.63	112.748	0.691026	0.27912	2.47573	0.0132965	0.117843	Tb927.10.15530	null	0	ABC transport system ATP-binding protein, putative
Tb927.11.15375	72.21	164.88	98.8255	-1.04425	0.421765	-2.4759	0.0132901	0.117843	Tb927.11.15375	null	0	hypothetical protein
Tb927.4.2450	154.48	76.94	181.732	0.862284	0.348364	2.47524	0.0133147	0.117889	Tb927.4.2450	PDI-1	1	protein disulfide isomerase 1
Tb927.1.2990	141.42	75.21	155.34	0.793811	0.320942	2.47337	0.0133844	0.118159	Tb927.1.2990	KRIPP2	0	kinetoplast ribosomal PPR-repeat containing protein 2
Tb927.11.610	109.45	194.81	117.634	-0.777247	0.314208	-2.47367	0.0133732	0.118159	Tb927.11.610	null	0	hypothetical protein, conserved
Tb927.3.1240	72.91	132.11	86.8996	-0.783515	0.316738	-2.4737	0.013372	0.118159	Tb927.3.1240	null	0	Serine/threonine-protein phosphatase 2A, putative
Tb927.10.1600	42.58	105.88	60.8808	-1.10122	0.445295	-2.47301	0.0133981	0.118164	Tb927.10.1600	null	0	hypothetical protein, conserved
Tb927.1.1120	60.58	114.6	77.5293	-0.843849	0.34137	-2.47195	0.013438	0.118401	Tb927.1.1120	RRP8	0	ribosomal RNA-processing protein 8, putative
Tb927.10.4520	125.68	212.21	133.983	-0.712074	0.28811	-2.47153	0.0134536	0.118423	Tb927.10.4520	null	0	6-phosphofructo-2-kinase/fructose-2,6-bisphosphatas, putative
Tb927.10.10010	100.41	42.87	87.7287	1.0381	0.420168	2.47069	0.0134854	0.118553	Tb927.10.10010	MRT4	0	mRNA turnover protein 4 homolog, putative
Tb927.11.13960	40.11	93.08	66.2287	-1.03697	0.419751	-2.47044	0.0134945	0.118553	Tb927.11.13960	LSM4	0	U6 snRNA-associated Sm-like protein LSm4p
Tb11.v5.0644.1	30.59	68.1	37.9044	-0.972692	0.393982	-2.46887	0.013554	0.118959	Tb11.v5.0644.1	null	0	serine/threonine-protein kinase, putative
Tb927.10.13360	214.82	99.45	205.167	0.968575	0.39242	2.46821	0.0135791	0.119064	Tb927.10.13360	EF-Tu	0	Elongation factor Tu, mitochondrial
Tb927.11.15100	351.16	187.15	352.687	0.823236	0.333758	2.46657	0.0136416	0.11938	Tb927.11.15100	null	0	Tb5.20
Tb927.11.4520	155.69	263.65	179.259	-0.723107	0.293147	-2.4667	0.0136365	0.11938	Tb927.11.4520	null	0	hypothetical protein, conserved
Tb927.10.4560	912.13	461.1	784.07	0.892506	0.361896	2.4662	0.0136555	0.119387	Tb927.10.4560	null	0	elongation factor 2
Tb927.11.11075	53.64	112.29	72.9017	-0.957653	0.38839	-2.4657	0.0136747	0.119439	Tb927.11.11075	null	0	hypothetical protein
Tb927.11.1070	178.38	97.03	179.971	0.812905	0.329796	2.46487	0.0137063	0.1196	Tb927.11.1070	gat3	3	glycosomal transporter (GAT3), putative
Tb927.2.4340	30.2	59.6	48.5118	-0.927594	0.376423	-2.46423	0.0137307	0.119697	Tb927.2.4340	null	0	hypothetical protein, conserved
Tb927.1.4540	32.58	74.88	44.3661	-1.03322	0.420024	-2.45991	0.0138971	0.121031	Tb927.1.4540	CFB1A	0	cyclin-like F-box protein 1A
Tb927.10.1070	83.79	41.7	69.0673	0.903637	0.367417	2.45943	0.0139157	0.121076	Tb927.10.1070	CRK1	0	cdc2-related kinase 1
Tb927.10.16150	67.82	132.93	79.3141	-0.870328	0.35425	-2.45682	0.0140172	0.121725	Tb927.10.16150	null	1	ATP-dependent zinc metallopeptidase, putative
Tb927.11.440	173.15	92.89	178.064	0.797138	0.32442	2.45712	0.0140057	0.121725	Tb927.11.440	null	0	conserved protein
Tb927.5.2450	143.2	212.71	182.385	-0.570664	0.23234	-2.45615	0.0140433	0.121834	Tb927.5.2450	XRNB	0	5'-3' exoribonuclease B, putative (pseudogene)
Tb927.10.10220	18.07	0	18.1675	1.45364	0.591981	2.45556	0.0140667	0.121864	Tb927.10.10220	PAG2	0	procyclin-associated gene 2 (PAG2) protein
Tb927.11.4240	44.67	94.9	67.0598	-0.953079	0.388256	-2.45477	0.0140975	0.121864	Tb927.11.4240	null	0	hypothetical protein, conserved
Tb927.11.9270	68.89	125.42	87.7905	-0.787827	0.320992	-2.45435	0.0141141	0.121864	Tb927.11.9270	ZFK	0	differentiation inhibitory kinase
Tb927.3.2470	179.1	78.01	142.089	0.995169	0.405468	2.45437	0.014113	0.121864	Tb927.3.2470	PUF8	0	Pumilio homology domain family member 8
Tb927.3.4570	74.94	141.43	100.532	-0.827053	0.336908	-2.45483	0.014095	0.121864	Tb927.3.4570	GPI1	4	N-acetylglucosamyl transferase component GPI1, putative
Tb11.v5.1052.1	196.88	86.17	154.959	1.03283	0.421067	2.4529	0.0141711	0.122122	Tb11.v5.1052.1	null	6	nucleobase/nucleoside transporter 8.1, putative
Tb927.8.4790	27.87	6.22	26.5863	1.19192	0.48589	2.45306	0.0141647	0.122122	Tb927.8.4790	null	0	Putative snoRNA binding domain containing protein, putative
Tb927.11.11910	61.97	118.24	74.5409	-0.842826	0.343676	-2.45239	0.0141912	0.122148	Tb927.11.11910	null	0	hypothetical protein, conserved
Tb927.4.3850	106.53	51.57	100.422	0.903997	0.368657	2.45214	0.0142011	0.122148	Tb927.4.3850	null	0	NLE (NUC135) domain/WD domain, G-beta repeat, putative
Tb927.10.510	72.47	27.68	71.9197	1.06474	0.434298	2.45162	0.0142213	0.122157	Tb927.10.510	POMP19	0	Present in the outer mitochondrial membrane proteome 19
Tb927.7.1450	69.52	119.13	86.9052	-0.73549	0.300025	-2.45143	0.0142291	0.122157	Tb927.7.1450	null	0	Conserved hypothetical ATP binding protein, putative
Tb927.3.2400	55.41	111.29	73.7421	-0.873242	0.356289	-2.45094	0.0142485	0.122207	Tb927.3.2400	null	4	palmitoyl acyltransferase 10, putative
Tb11.v5.0605.1	148.72	51.41	172.947	1.17849	0.480981	2.45018	0.0142786	0.122234	Tb11.v5.0605.1	null	0	pyruvate kinase 1, putative
Tb927.11.11210	158.14	266.02	192.504	-0.718865	0.293374	-2.45034	0.0142722	0.122234	Tb927.11.11210	PFC17	0	paraflagellar rod component, putative
Tb927.1.2450	188.32	430.54	277.807	-1.03075	0.420799	-2.44952	0.0143048	0.122305	Tb927.1.2450	null	0	histone H3, putative
Tb927.1.3830	219.28	97.62	361.269	0.983046	0.401472	2.4486	0.0143411	0.122305	Tb927.1.3830	PGI	0	glucose-6-phosphate isomerase, glycosomal
Tb927.3.5570	53.28	115.39	91.6362	-0.99032	0.404414	-2.44877	0.0143343	0.122305	Tb927.3.5570	null	1	syntaxin, putative
Tb927.6.3290	94.4	202.7	121.653	-0.989818	0.404191	-2.44889	0.0143297	0.122305	Tb927.6.3290	IFT20	0	intraflagellar transport protein 20
Tb11.v5.0613.1	141.37	62.53	135.711	1.00439	0.410342	2.44769	0.0143777	0.1225	Tb11.v5.0613.1	null	0	NADH-dependent fumarate reductase, putative
Tb927.11.4670	40.66	100.65	58.8746	-1.10662	0.452169	-2.44735	0.014391	0.1225	Tb927.11.4670	null	0	hypothetical protein, conserved
Tb927.11.10840	113.12	57.41	82.6144	0.870334	0.355686	2.44692	0.0144083	0.122531	Tb927.11.10840	null	0	hypothetical protein, conserved
Tb927.10.4750	115.91	55.13	116.093	0.93699	0.383048	2.44614	0.0144393	0.122664	Tb927.10.4750	null	0	hypothetical protein, conserved
Tb927.8.1870	328.88	148.68	317.976	0.979944	0.400655	2.44585	0.014451	0.122664	Tb927.8.1870	GLP1	1	Golgi/lysosome glycoprotein 1
Tb927.5.4370	24.63	56.68	35.462	-1.02035	0.417434	-2.44433	0.0145123	0.123069	Tb927.5.4370	null	0	hypothetical protein, conserved
Tb927.6.530	30.75	9.57	22.1839	1.22881	0.503074	2.4426	0.0145819	0.123543	Tb927.6.530	PAG3	1	procyclin associated gene 3 (PAG3) protein
Tb927.7.4620	70.9	132.06	90.4105	-0.821821	0.336629	-2.44133	0.0146334	0.123864	Tb927.7.4620	null	0	hypothetical protein, conserved
Tb927.9.8350	67.02	23.73	71.2449	1.11956	0.459102	2.43858	0.0147451	0.124575	Tb927.9.8350	null	0	hypothetical protein, conserved
Tb927.9.9320	120.44	185.62	156.936	-0.617942	0.253388	-2.43872	0.0147395	0.124575	Tb927.9.9320	MOK	0	MAPK/MAK/MRK overlapping kinase, putative
Tb927.10.10470	38.43	126.99	66.1527	-1.30406	0.53509	-2.43709	0.0148061	0.12495	Tb927.10.10470	null	0	histone H2B, putative
Tb927.2.1120	125.49	55.68	132.931	0.983363	0.403565	2.43669	0.0148223	0.12495	Tb927.2.1120	null	0	retrotransposon hot spot protein 4 (RHS4), point mutation
Tb927.4.5230	92.13	180.23	117.255	-0.895168	0.367402	-2.43648	0.0148308	0.12495	Tb927.4.5230	null	0	hypothetical protein, conserved
Tb927.4.2780	88.39	158.9	105.809	-0.774578	0.317986	-2.43589	0.0148552	0.125038	Tb927.4.2780	null	0	hypothetical protein, conserved
Tb927.10.1530	75.64	132.64	83.5917	-0.737528	0.303052	-2.43367	0.0149467	0.125575	Tb927.10.1530	null	0	hypothetical protein, conserved
Tb927.7.3300	65.49	132.93	68.5343	-0.912067	0.37473	-2.43393	0.0149358	0.125575	Tb927.7.3300	null	0	Flocculation protein FLO11-like
Tb927.4.3610	53.96	103.71	64.6351	-0.840398	0.345563	-2.43197	0.0150171	0.126049	Tb927.4.3610	null	0	protein phosphatase 1, putative
Tb927.7.4610	42.72	89.14	54.6606	-0.929751	0.382572	-2.43027	0.0150877	0.126524	Tb927.7.4610	null	0	hypothetical protein, conserved
Tb927.10.11040	57.9	104.33	70.0205	-0.768975	0.316468	-2.42986	0.0151045	0.126548	Tb927.10.11040	null	0	hypothetical protein, conserved
Tb927.11.6210	203.16	115.36	143.605	0.764229	0.314584	2.42933	0.0151269	0.126617	Tb927.11.6210	CYP51	0	Lanosterol 14-alpha demethylase
Tb11.v5.0251.1	78.79	42.78	65.4693	0.8278	0.340953	2.4279	0.0151866	0.126711	Tb11.v5.0251.1	null	0	phosphatase, putative
Tb927.2.5850	87.03	179.83	128.802	-0.943221	0.388522	-2.42772	0.0151941	0.126711	Tb927.2.5850	Sm-D2	0	small nuclear ribonucleoprotein SmD2
Tb927.6.4910	389.37	224.52	315.434	0.745162	0.306924	2.42784	0.0151891	0.126711	Tb927.6.4910	METK1	0	S-adenosylmethionine synthetase, putative
Tb927.7.2440	124.21	204.98	136.082	-0.695844	0.28651	-2.42869	0.0151534	0.126711	Tb927.7.2440	P5CR	0	pyrroline-5-carboxylate reductase, putative
Tb927.10.11630	21.04	2.1	23.3523	1.37145	0.565261	2.42622	0.015257	0.127001	Tb927.10.11630	null	0	PSP1 C-terminal conserved region, putative
Tb927.6.1650	46.92	93.22	63.3576	-0.887475	0.365767	-2.42634	0.015252	0.127001	Tb927.6.1650	null	0	single strand-specific nuclease, putative
Tb09.v4.0058	12.55	31.82	18.0141	-1.07627	0.443947	-2.42432	0.0153371	0.127199	Tb09.v4.0058	null	1	hypothetical protein
Tb927.10.13640	36.34	68.62	49.9911	-0.828628	0.341791	-2.42437	0.015335	0.127199	Tb927.10.13640	null	0	hypothetical protein, conserved
Tb927.4.460	80.44	142.97	103.903	-0.764098	0.315138	-2.42465	0.0153233	0.127199	Tb927.4.460	null	0	Alkylated DNA repair protein (alkB homolog), putative
Tb927.9.15810	58.75	20.16	52.6404	1.14657	0.472879	2.42467	0.0153224	0.127199	Tb927.9.15810	null	0	retrotransposon hot spot protein 3 (RHS3), putative
Tb927.3.4390	97.71	172.71	109.178	-0.76154	0.314211	-2.42366	0.0153651	0.127315	Tb927.3.4390	GCVL-1	0	dihydrolipoamide dehydrogenase
Tb927.10.7920	24.9	56.17	36.7599	-0.963791	0.397757	-2.42306	0.0153902	0.127406	Tb927.10.7920	null	0	hypothetical protein, conserved
Tb927.9.4960	483.15	254.26	550.517	0.812824	0.335581	2.42214	0.0154295	0.127615	Tb927.9.4960	null	0	hypothetical protein, conserved
Tb927.10.12080	56.98	24.82	40.7673	1.02227	0.422489	2.41964	0.0155359	0.128059	Tb927.10.12080	null	0	hypothetical protein, conserved
Tb927.10.14240	94.22	48.3	91.5928	0.815516	0.337393	2.41711	0.0156443	0.128059	Tb927.10.14240	NMT	0	N-myristoyltransferase
Tb927.10.3560	61.61	19.45	58.6591	1.18722	0.490727	2.4193	0.0155504	0.128059	Tb927.10.3560	null	0	arginine N-methyltransferase, putative
Tb927.10.4270	49.19	101.48	63.0866	-0.91706	0.379195	-2.41844	0.0155873	0.128059	Tb927.10.4270	null	0	coatomer subunit zeta, putative
Tb927.11.14000	578.12	340.34	578.205	0.695684	0.287841	2.4169	0.0156532	0.128059	Tb927.11.14000	NRBD1	0	nuclear RNA binding domain 1
Tb927.11.9440	141.84	237.6	179.32	-0.683482	0.282535	-2.41911	0.0155586	0.128059	Tb927.11.9440	CMF63	0	Component of motile flagella 63
Tb927.3.1940	79.11	40.23	63.9984	0.89867	0.371653	2.41804	0.0156046	0.128059	Tb927.3.1940	null	1	TLP18.3, Psb32 and MOLO-1 founding proteins of phosphatase, putative
Tb927.4.720	52.28	20.7	45.4691	1.07833	0.445944	2.41808	0.0156026	0.128059	Tb927.4.720	null	0	hypothetical protein, conserved
Tb927.6.3490	42.59	10.29	37.0359	1.30608	0.540214	2.41771	0.0156187	0.128059	Tb927.6.3490	ZFP1	0	zinc finger protein 1
Tb927.6.4480	308.47	177.74	291.98	0.722435	0.298752	2.41817	0.0155986	0.128059	Tb927.6.4480	ValRS	0	valyl-tRNA synthetase, putative
Tb927.8.650	306.13	179.99	306.25	0.710667	0.293751	2.41929	0.015551	0.128059	Tb927.8.650	null	8	cation-transporting ATPase, putative
Tb927.9.5020	91.42	159.98	92.1783	-0.741503	0.306792	-2.41695	0.015651	0.128059	Tb927.9.5020	null	0	HMG-box domain containing protein, putative
Tb927.10.9690	176.62	87.26	165.67	0.903678	0.374097	2.41563	0.0157082	0.128161	Tb927.10.9690	null	0	predicted C2 domain protein
Tb927.11.16350	58.58	22.8	53.5408	1.07085	0.443291	2.41568	0.015706	0.128161	Tb927.11.16350	null	4	hypothetical protein, conserved
Tb927.2.2020	32.17	7.39	31.8742	1.24851	0.516735	2.41615	0.0156854	0.128161	Tb927.2.2020	null	2	expression site-associated gene 3 (ESAG3) protein, putative
Tb927.10.11300	285.09	516.89	366.499	-0.820578	0.339868	-2.4144	0.0157612	0.128284	Tb927.10.11300	PFC16	0	paraflagellar rod component, putative
Tb927.11.15590	82.27	153.13	105.042	-0.822616	0.340774	-2.41396	0.0157801	0.128284	Tb927.11.15590	null	0	hypothetical protein, conserved
Tb927.7.1560	52.05	94.14	71.8714	-0.777939	0.322248	-2.4141	0.015774	0.128284	Tb927.7.1560	null	0	TPR repeat, putative
Tb927.9.6360	84.01	150.91	100.735	-0.775688	0.321232	-2.41473	0.0157469	0.128284	Tb927.9.6360	null	10	hypothetical protein, conserved
Tb927.10.7980	122.38	213.73	126.928	-0.743707	0.30815	-2.41346	0.0158017	0.128345	Tb927.10.7980	null	0	hypothetical protein, conserved
Tb927.3.5200	41.45	89.65	57.8204	-0.961308	0.398469	-2.4125	0.0158434	0.128511	Tb927.3.5200	null	0	hypothetical protein, conserved
Tb927.5.1710	328.73	191.49	313.073	0.719574	0.298289	2.41234	0.0158506	0.128511	Tb927.5.1710	P18	0	ATP synthase F(0) complex subunit B, mitochondrial, putative
Tb927.8.2570	158.11	89.02	133.166	0.775296	0.321482	2.41163	0.0158812	0.128643	Tb927.8.2570	null	2	hypothetical protein, conserved
Tb927.11.4550	50.74	89.19	67.9597	-0.757059	0.313962	-2.41131	0.0158954	0.128643	Tb927.11.4550	null	0	Domain of unknown function (DUF4200), putative
Tb11.v5.0402.1	12.07	30.82	50.7449	-1.13796	0.472194	-2.40995	0.0159549	0.129009	Tb11.v5.0402.1	null	0	BarP protein, putative
Tb927.11.6160	253.81	161.04	225.172	0.619997	0.257304	2.40959	0.0159705	0.12902	Tb927.11.6160	ERF3	0	eukaryotic release factor 3, putative
Tb927.10.7950	15.45	36.2	23.2805	-1.04196	0.432565	-2.4088	0.016005	0.129183	Tb927.10.7950	null	0	hypothetical protein
Tb927.11.13190	327.71	192.03	330.412	0.720557	0.299485	2.40599	0.0161288	0.129956	Tb927.11.13190	null	0	elongation factor 1 gamma, putative
Tb927.3.1610	77.63	41.14	73.6612	0.836559	0.347701	2.40597	0.0161296	0.129956	Tb927.3.1610	null	0	CMGC/CLK family protein kinase, putative
Tb927.10.8275	41.86	89.48	56.7499	-0.95776	0.398368	-2.40421	0.0162076	0.130198	Tb927.10.8275	null	0	hypothetical protein, conserved
Tb927.11.14495	86.98	213.16	111.253	-1.11789	0.464959	-2.40428	0.0162045	0.130198	Tb927.11.14495	null	1	hypothetical protein
Tb927.11.7450	68.46	30.87	58.5415	0.94538	0.393154	2.4046	0.01619	0.130198	Tb927.11.7450	CMF71	0	Component of motile flagella 71
Tb927.9.11220	204.02	108.84	169.23	0.823789	0.342675	2.40399	0.0162172	0.130198	Tb927.9.11220	TIM42	1	tRNA import complex component, putative
Tb927.1.640	129.16	201.04	146.025	-0.595188	0.247704	-2.40281	0.0162694	0.130386	Tb927.1.640	null	0	BRCA2
Tb927.7.7170	92.37	38.72	92.4404	1.00512	0.418287	2.40294	0.0162639	0.130386	Tb927.7.7170	CYC4	0	CYC2-like cyclin, putative
Tb927.1.3450	70.61	29.4	73.2661	1.01612	0.422979	2.40229	0.0162929	0.130458	Tb927.1.3450	null	0	hypothetical protein, conserved
Tb927.10.6310	109.66	165.49	131.102	-0.574185	0.23911	-2.40134	0.016335	0.13068	Tb927.10.6310	MVP	0	major vault protein, putative
Tb927.7.7150	29.85	65.32	37.1467	-0.929776	0.387298	-2.40067	0.016365	0.130804	Tb927.7.7150	null	0	hypothetical protein, conserved
Tb927.8.750	74.48	29.01	74.2588	1.083	0.451372	2.39934	0.0164247	0.131165	Tb927.8.750	Nopp44/46-2	0	nucleolar RNA-binding protein, putative
Tb927.11.13030	274.08	530.98	367.499	-0.898381	0.374576	-2.39839	0.0164672	0.131273	Tb927.11.13030	null	0	calmodulin
Tb927.5.1140	75.53	30.95	83.1759	1.01157	0.421737	2.39859	0.0164584	0.131273	Tb927.5.1140	C/EK1	0	choline/ethanolamine kinase
Tb927.11.6740	188.8	105.09	162.434	0.795876	0.331951	2.39757	0.0165042	0.131452	Tb927.11.6740	PUF10	0	pumilio/PUF RNA binding protein 10, putative
Tb927.11.9080	211.84	111.58	182.419	0.832575	0.34748	2.39604	0.0165733	0.131824	Tb927.11.9080	NOP136	0	Nucleolar protein 136
Tb927.5.1770	159.29	90.61	171.748	0.754321	0.314882	2.39557	0.0165947	0.131824	Tb927.5.1770	null	0	RNA pseudouridylate synthase, putative
Tb927.6.3440	77.05	141.46	95.2374	-0.794124	0.331455	-2.39587	0.0165809	0.131824	Tb927.6.3440	null	0	NUDIX hydrolase domain-like domain-containing protein
Tb07.30D13.180	82.76	39.52	68.0943	0.88963	0.371514	2.39461	0.0166381	0.132053	Tb07.30D13.180	null	0	hypothetical protein, conserved (pseudogene)
Tb927.9.11040	47.96	110.86	62.4816	-1.03887	0.43391	-2.3942	0.0166568	0.132086	Tb927.9.11040	MCP3	0	mitochondrial carrier protein
Tb927.3.3140	26.75	68.31	38.3813	-1.12192	0.468804	-2.39315	0.0167043	0.132346	Tb927.3.3140	null	1	hypothetical protein, conserved
Tb927.10.14180	103.82	56.56	99.3418	0.772874	0.323004	2.39277	0.0167218	0.132369	Tb927.10.14180	SEC13	0	protein transport protein SEC13
Tb927.1.410	139.9	56.24	115.861	1.0629	0.444694	2.39019	0.0168397	0.133186	Tb927.1.410	null	0	retrotransposon hot spot protein (RHS, pseudogene), putative
Tb927.9.1400	75.5	132.81	98.2588	-0.75219	0.314911	-2.38858	0.0169136	0.133653	Tb927.9.1400	null	0	kynurenine 3-monooxygenase, putative
Tb927.10.3110	60.82	100.44	70.1776	-0.665646	0.278844	-2.38716	0.0169791	0.134053	Tb927.10.3110	pril	0	DNA primase large subunit, putative
Tb927.10.12430	189.54	92.42	160.939	0.911457	0.382077	2.38553	0.0170544	0.134261	Tb927.10.12430	null	0	Noc2p family, putative
Tb927.2.4090	61.24	109.98	71.3109	-0.786139	0.329518	-2.38573	0.0170454	0.134261	Tb927.2.4090	null	2	signal recognition particle receptor beta subunit, putative
Tb927.6.900	50.76	92.37	61.2362	-0.767137	0.321602	-2.38536	0.0170624	0.134261	Tb927.6.900	SPBB1	0	Substrate of Polo-like kinase in the basal body 1
Tb927.8.5760	94.69	47.61	103.401	0.87848	0.368375	2.38475	0.0170909	0.134261	Tb927.8.5760	null	1	Ankyrin repeats (many copies)/Alpha/beta hydrolase family, putative
Tb927.8.7640	253	457.28	299.043	-0.800242	0.335521	-2.38507	0.0170757	0.134261	Tb927.8.7640	AATP1	11	amino acid transporter 1, putative
Tb927.9.6380	114.33	177.41	139.477	-0.594875	0.249458	-2.38467	0.0170945	0.134261	Tb927.9.6380	null	10	hypothetical protein, conserved
Tb927.10.7270	64.05	111.54	70.2856	-0.744101	0.312422	-2.38172	0.0172321	0.135158	Tb927.10.7270	null	5	hypothetical protein, conserved
Tb927.8.7700	76.21	139.79	90.2342	-0.790889	0.332086	-2.38158	0.0172387	0.135158	Tb927.8.7700	null	10	amino acid transporter, putative
Tb927.3.4820	100.17	50.44	82.3322	0.857723	0.360204	2.38121	0.0172558	0.135175	Tb927.3.4820	null	3	acyltransferase, putative
Tb927.5.2140	152.5	68.41	136.286	0.985526	0.414001	2.38049	0.0172896	0.135323	Tb927.5.2140	upf1	0	regulator of nonsense transcripts 1
Tb11.01.6251	0.2	2.1	4.68108	-1.41442	0.594501	-2.37917	0.0173516	0.135691	Tb11.01.6251	null	0	expression site-associated gene 11 (ESAG11) protein, putative
Tb927.10.7670	74.53	141.04	85.2861	-0.832464	0.350026	-2.3783	0.0173929	0.135779	Tb927.10.7670	null	0	Protein of unknown function (DUF2962), putative
Tb927.10.8270	215.41	114.44	183.339	0.814439	0.342437	2.37836	0.0173897	0.135779	Tb927.10.8270	EIF3C-2	0	eukaryotic translation initiation factor 3 subunit c
Tb11.v5.0292.1	29.4	57.96	30.9637	-0.894204	0.376187	-2.37702	0.0174531	0.136106	Tb11.v5.0292.1	null	0	hypothetical protein, conserved
Tb927.5.4270	144.45	79.29	127.76	0.765646	0.322137	2.37677	0.017465	0.136106	Tb927.5.4270	null	0	ATP-dependent DEAD/H RNA helicase, putative
Tb927.10.11640	61.26	102.01	67.6158	-0.703339	0.296	-2.37614	0.0174947	0.136221	Tb927.10.11640	null	0	Protein prenyltransferase alpha subunit repeat, putative
Tb927.10.2860	73.69	129.38	87.0814	-0.762258	0.320923	-2.3752	0.0175393	0.136295	Tb927.10.2860	POC1	0	POC1 centriolar protein homolog
Tb927.11.11680	254.31	113.37	278.213	0.982635	0.41365	2.37552	0.0175242	0.136295	Tb927.11.11680	null	0	2-oxoglutarate dehydrogenase E2 component, putative
Tb927.3.4750	232.3	149.99	205.564	0.608249	0.256106	2.37499	0.0175495	0.136295	Tb927.3.4750	null	0	Aminopeptidase M1, putative
Tb927.8.640	44.66	89.82	58.6822	-0.894721	0.376943	-2.37362	0.0176146	0.136683	Tb927.8.640	null	0	Dpy-30 motif containing protein, putative
Tb927.10.12510	183.24	101.63	170.329	0.753573	0.317533	2.37321	0.0176342	0.136718	Tb927.10.12510	null	7	P-type H+-ATPase, putative
Tb927.10.8460	37.87	10.96	41.785	1.14371	0.482032	2.37268	0.0176596	0.136797	Tb927.10.8460	THT1-	12	glucose transporter, putative
Tb927.1.4420	152.89	82.94	148.583	0.779659	0.329012	2.3697	0.0178026	0.13767	Tb927.1.4420	null	0	ABC transporter, putative
Tb927.11.14690	98.27	176.93	141.975	-0.78138	0.32973	-2.36976	0.0177998	0.13767	Tb927.11.14690	null	0	Microtubule-binding protein MIP-T3, putative
Tb927.10.4570	811.87	416.38	768.79	0.870541	0.367515	2.36872	0.0178497	0.137704	Tb927.10.4570	null	0	elongation factor 2
Tb927.2.1250	68.29	26.08	71.0167	1.04572	0.441471	2.36871	0.0178501	0.137704	Tb927.2.1250	null	0	hypothetical protein
Tb927.3.3790	45.2	91.79	58.5132	-0.892709	0.376884	-2.36866	0.0178528	0.137704	Tb927.3.3790	null	0	hypothetical protein, conserved
Tb09.v4.0060	25.25	65.83	42.2215	-1.12036	0.473297	-2.36714	0.0179259	0.137939	Tb09.v4.0060	null	1	hypothetical protein
Tb927.10.5140	27.98	7.39	24.0219	1.21572	0.513595	2.36708	0.0179291	0.137939	Tb927.10.5140	MPK6	0	Mitogen-activated protein kinase 6
Tb927.10.8050	25.18	3.65	26.9939	1.32297	0.558798	2.36752	0.0179077	0.137939	Tb927.10.8050	null	0	TFIIF-stimulated CTD phosphatase, putative
Tb927.11.10480	161.35	85.26	163.069	0.810418	0.342729	2.3646	0.0180494	0.138747	Tb927.11.10480	null	0	PQQ-like domain/WD domain, G-beta repeat/Utp21 specific WD40 associated putative domain containing protein, putative
Tb927.11.12150	107.37	199.31	123.812	-0.815322	0.345216	-2.36178	0.0181876	0.1391	Tb927.11.12150	BILBO1	0	flagellar pocket cytoskeletal protein bilbo1
Tb927.11.13120	57.92	113.48	70.5145	-0.857298	0.362964	-2.36194	0.0181797	0.1391	Tb927.11.13120	null	0	PUB domain containing protein, putative
Tb927.11.8970	113.36	43.05	118.513	1.08728	0.460262	2.36231	0.0181613	0.1391	Tb927.11.8970	null	0	ribose 5-phosphate isomerase, putative
Tb927.2.1330	107.5	49.47	109.583	0.938995	0.397435	2.36264	0.0181454	0.1391	Tb927.2.1330	null	0	retrotransposon hot spot protein 6 (RHS6), degenerate
Tb927.3.5550	104.57	176.28	143.002	-0.705845	0.298791	-2.36233	0.0181603	0.1391	Tb927.3.5550	IFT27	0	intraflagellar transport protein 27
Tb927.4.2340	114.9	185.51	127.66	-0.646719	0.273804	-2.36198	0.0181776	0.1391	Tb927.4.2340	null	0	hypothetical protein, conserved
Tb927.7.6210	21.7	5.84	19.3841	1.17732	0.498617	2.36117	0.0182173	0.139209	Tb927.7.6210	null	0	hypothetical protein, conserved
Tb927.5.1220	53.81	118.37	68.0843	-0.997823	0.422974	-2.35906	0.0183212	0.139885	Tb927.5.1220	null	0	hypothetical protein, conserved
Tb927.3.1490	0.2	2.1	7.28158	-1.40245	0.594676	-2.35834	0.0183569	0.140039	Tb927.3.1490	null	0	leucine-rich repeat protein (LRRP), putative
Tb927.7.2020	3.79	14.4	17.9961	-1.33648	0.566816	-2.35787	0.01838	0.140097	Tb927.7.2020	null	0	retrotransposon hot spot protein 7 (RHS7), putative
Tb927.8.6280	23.26	55.35	36.6779	-1.05886	0.449487	-2.35571	0.0184871	0.140795	Tb927.8.6280	null	0	cyclophilin-type peptidyl-prolyl cis-trans isomerase, putative
Tb11.v5.0206.1	20.85	46.99	27.1865	-1.00348	0.426096	-2.35507	0.0185194	0.140922	Tb11.v5.0206.1	null	6	phosphatidylinositolN-acetylglucosaminyltransferase, putative
Tb927.11.11090	150.42	65.94	132.101	1.00349	0.426171	2.35466	0.0185397	0.140939	Tb927.11.11090	NUP140	0	Nucleoporin NUP140
Tb927.8.1970	50.24	98.46	66.5175	-0.856156	0.363641	-2.3544	0.0185528	0.140939	Tb927.8.1970	null	0	hypothetical protein, conserved
Tb927.10.14040	206.45	347.96	286.887	-0.710765	0.301963	-2.35381	0.0185819	0.140999	Tb927.10.14040	null	0	vacuolar ATP synthase subunit c, putative
Tb927.10.4880	1022.21	548.12	700.804	0.807601	0.343132	2.35361	0.0185919	0.140999	Tb927.10.4880	null	0	hypothetical protein, conserved
Tb927.10.10560	33.57	107.44	60.3867	-1.26105	0.536132	-2.35212	0.0186665	0.141446	Tb927.10.10560	null	0	histone H2B, putative
Tb927.10.13990	64.98	114.67	77.9226	-0.754576	0.321288	-2.34859	0.0188445	0.142675	Tb927.10.13990	null	0	Pentatricopeptide repeat protein (PPR), putative
Tb927.7.2620	75.75	142.63	90.1127	-0.826811	0.352136	-2.34799	0.0188753	0.142789	Tb927.7.2620	null	0	SSU ribosomal protein, mitochondrial, putative
Tb927.11.9790	135.36	279.31	192.044	-0.961347	0.4096	-2.34704	0.0189232	0.142929	Tb927.11.9790	null	0	calmodulin, putative
Tb927.7.6190	29.52	8.02	29.6348	1.19817	0.510511	2.347	0.0189254	0.142929	Tb927.7.6190	null	0	Ring finger domain containing protein, putative
Tb927.11.3310	82.14	34.94	100.404	0.957533	0.408425	2.34445	0.0190551	0.143548	Tb927.11.3310	null	0	ubiquitin-conjugating enzyme, putative
Tb927.3.3080	64.37	108.51	74.3749	-0.703394	0.299995	-2.34468	0.0190432	0.143548	Tb927.3.3080	NEK6	0	Serine/threonine-protein kinase NEK6, putative
Tb927.7.5550.2	13.93	41.74	19.0888	-1.22452	0.522257	-2.34467	0.019044	0.143548	Tb927.7.5550.2	null	0	TLD, putative
Tb11.v5.0663.1	44.18	15.62	38.747	1.07364	0.458736	2.34042	0.0192619	0.144865	Tb11.v5.0663.1	null	0	hypothetical protein, conserved
Tb927.9.15620	19.42	52.32	70.1415	-1.17063	0.500153	-2.34054	0.0192556	0.144865	Tb927.9.15620	BARP	0	BARP protein
Tb927.10.9980	35.02	67.77	47.8599	-0.860428	0.367829	-2.3392	0.0193249	0.145218	Tb927.10.9980	null	0	hypothetical protein, conserved
Tb927.5.2310	100.76	48.38	102.435	0.869754	0.371885	2.33877	0.0193471	0.145264	Tb927.5.2310	null	0	Phosphorylated CTD interacting factor 1 WW domain containing protein, putative
Tb927.10.5190	45.44	93.83	51.3116	-0.932116	0.398699	-2.33789	0.0193929	0.145286	Tb927.10.5190	null	0	Kinesin associated protein, putative
Tb927.3.660	35.03	81.91	43.7214	-1.02988	0.440535	-2.33779	0.0193983	0.145286	Tb927.3.660	null	0	hypothetical protein, conserved
Tb927.7.6570	27.34	4.37	81.4074	1.19924	0.512927	2.33803	0.0193859	0.145286	Tb927.7.6570	ESP17	1	Enriched in surface-labeled proteome protein 17
Tb11.v5.0295.1	25.21	4.2	29.3943	1.29256	0.55316	2.33669	0.0194552	0.145472	Tb11.v5.0295.1	null	0	retrotransposon hot spot (RHS) protein, putative
Tb927.11.15850	93.72	50.43	102.312	0.784222	0.335612	2.33669	0.0194553	0.145472	Tb927.11.15850	null	0	kinteoplast poly(A) polymerase complex 1 subunit
Tb927.10.8290	201.86	112.74	184.944	0.777144	0.332723	2.33571	0.0195064	0.145734	Tb927.10.8290	EIF3C-1	0	eukaryotic translation initiation factor 3 subunit c
Tb927.11.2990	42.8	83.05	52.6919	-0.846366	0.362469	-2.335	0.0195433	0.145875	Tb927.11.2990	KREPB4	0	KREPB4
Tb927.6.4010	104.26	224.89	165.19	-0.983167	0.421106	-2.33473	0.0195576	0.145875	Tb927.6.4010	null	0	Translation machinery associated TMA7, putative
Tb927.11.16070	81.73	145.36	107.854	-0.754176	0.323164	-2.33373	0.01961	0.146145	Tb927.11.16070	p34	0	TFIIH basal transcription factor subunit
Tb927.7.7480	59.49	23.43	70.1701	1.01929	0.437036	2.33228	0.0196858	0.146575	Tb927.7.7480	null	2	trans-sialidase, putative
Tb927.9.10190	135.42	210.97	137.187	-0.609368	0.261306	-2.33201	0.0197001	0.146575	Tb927.9.10190	null	3	hypothetical protein, conserved
Tb927.11.10400	47.06	94.18	64.7124	-0.874768	0.375321	-2.33072	0.0197682	0.14684	Tb927.11.10400	null	0	SSU ribosomal protein, mitochondrial, putative
Tb927.9.9700	107.32	182.43	137.013	-0.698433	0.299642	-2.33089	0.0197592	0.14684	Tb927.9.9700	null	0	NADH dehydrogenase (ubiquinone) 1 alpha subcomplex subunit, putative
Tb927.11.10760	146.76	79.49	153.608	0.782798	0.335915	2.33035	0.0197877	0.146864	Tb927.11.10760	KIN-D	0	kinesin-D
Tb927.10.15920	22.52	5.75	20.6369	1.23373	0.529738	2.32895	0.0198617	0.147146	Tb927.10.15920	null	0	hypothetical protein, conserved
Tb927.11.13650	101.31	201.95	114.967	-0.891822	0.383022	-2.32839	0.0198916	0.147146	Tb927.11.13650	CYB5	1	cytochrome b5, putative
Tb927.11.2920	52.47	104.42	62.1988	-0.879379	0.37772	-2.32812	0.0199055	0.147146	Tb927.11.2920	null	0	glycerolphosphate mutase, putative
Tb927.8.890	89.24	173.85	121.012	-0.886756	0.380743	-2.32901	0.0198584	0.147146	Tb927.8.890	Rab1A	0	Ras-related protein Rab1A
Tb927.9.2891	99.59	200.82	129.234	-0.89797	0.38571	-2.3281	0.019907	0.147146	Tb927.9.2891	null	1	Domain of unknown function (DUF5075), putative
Tb927.10.15570	52.13	90.5	69.4224	-0.740998	0.318387	-2.32734	0.0199469	0.14732	Tb927.10.15570	TFIIA-1	0	transcription factor IIa, putative
Tb927.6.750	86.03	152.04	115.76	-0.758487	0.326171	-2.32543	0.020049	0.147833	Tb927.6.750	null	0	kinetoplastid-specific phospho-protein phosphatase, putative
Tb927.8.920	59.84	126.22	87.2466	-0.958181	0.412031	-2.32551	0.0200448	0.147833	Tb927.8.920	PEX4	0	ubiquitin-conjugating enzyme E2, putative
Tb927.11.170	127.02	213.74	152.487	-0.711084	0.30607	-2.32327	0.0201645	0.148563	Tb927.11.170	null	0	hypothetical protein, conserved
Tb927.6.3540	95	48.71	81.3111	0.864541	0.372185	2.32288	0.0201856	0.148597	Tb927.6.3540	null	0	zinc-finger protein, conserved
Tb927.10.4710	127.61	225.57	146.915	-0.769438	0.33133	-2.32227	0.0202183	0.148611	Tb927.10.4710	PSB4	0	proteasome subunit beta type-2, putative
Tb927.5.1080	20.82	6.38	18.4541	1.14164	0.491641	2.3221	0.0202277	0.148611	Tb927.5.1080	RBP22	0	RNA-binding protein, putative
Tb927.8.8300	349.04	168.63	277.814	0.924017	0.397952	2.32193	0.0202367	0.148611	Tb927.8.8300	null	11	amino acid transporter, putative
Tb927.3.3330	171.73	85.91	204.082	0.87055	0.375072	2.32102	0.0202856	0.148849	Tb927.3.3330	null	0	heat shock protein 20, putative
Tb927.10.14330	221.75	130.12	205.404	0.731094	0.315229	2.31925	0.0203817	0.149242	Tb927.10.14330	null	0	Utp14 protein, putative
Tb927.11.16000	81.68	140.19	91.9444	-0.712841	0.307376	-2.31912	0.0203887	0.149242	Tb927.11.16000	null	0	exonuclease, putative
Tb927.3.5130	75.8	37.75	69.4069	0.854611	0.368489	2.31923	0.0203824	0.149242	Tb927.3.5130	null	1	exonuclease, putative
Tb927.9.8820	212.48	131.49	206.424	0.625621	0.269821	2.31865	0.0204141	0.149307	Tb927.9.8820	null	0	hypothetical protein, conserved
Tb927.2.3580	34.35	6.76	34.4919	1.27834	0.551669	2.31722	0.0204915	0.149474	Tb927.2.3580	TFIIS2-1	0	transcription elongation factor s-II, putative
Tb927.5.3500	107.89	52.91	90.6266	0.893583	0.385662	2.31701	0.0205031	0.149474	Tb927.5.3500	null	0	SET domain containing protein, putative
Tb927.6.1230	91.17	172.3	105.773	-0.833567	0.359663	-2.31764	0.0204691	0.149474	Tb927.6.1230	null	0	kinetoplastid-specific phospho-protein phosphatase
Tb927.7.6460.2	20.04	3.74	17.6372	1.23589	0.533358	2.31719	0.0204936	0.149474	Tb927.7.6460.2	DEX1	1	Defective in exine formation 1 homolog, putative
Tb927.5.2020	37.27	10.42	34.0953	1.17445	0.507273	2.31523	0.0206001	0.150061	Tb927.5.2020	null	0	hypothetical protein, conserved
Tb927.1.4860	0.76	4.37	6.37246	-1.38045	0.596387	-2.31469	0.0206301	0.150136	Tb927.1.4860	null	0	expression site-associated gene 11 (ESAG11), pseudogene
Tb927.8.500	10.47	0	5.98111	1.35432	0.585162	2.31444	0.0206437	0.150136	Tb927.8.500	null	0	hypothetical protein
Tb11.1390.1	100.25	43.93	89.7013	0.96978	0.419162	2.31362	0.0206887	0.150188	Tb11.1390.1	null	6	hypothetical protein, conserved
Tb927.10.5730	21.8	4.2	16.8099	1.299	0.561544	2.31327	0.0207079	0.150188	Tb927.10.5730	null	0	hypothetical protein
Tb927.5.1970	16.3	36.87	23.0415	-1.00081	0.432568	-2.31365	0.0206872	0.150188	Tb927.5.1970	null	0	hypothetical protein
Tb927.6.2360	120	68.95	115.724	0.73068	0.315929	2.3128	0.0207339	0.150188	Tb927.6.2360	null	0	adenosine kinase, putative
Tb927.9.15870	13.49	0	17.5359	1.23739	0.534987	2.31293	0.0207265	0.150188	Tb927.9.15870	null	0	hypothetical protein
Tb11.v5.0791.1	56.72	23.48	53.8136	0.925056	0.400416	2.31024	0.0208751	0.150779	Tb11.v5.0791.1	null	0	ABC transporter, putative
Tb927.1.1390	26.69	54	39.0932	-0.877342	0.380002	-2.30878	0.0209556	0.150779	Tb927.1.1390	null	0	hypothetical protein, conserved
Tb927.1.290	71.26	27.67	76.8508	1.05178	0.455418	2.30948	0.0209169	0.150779	Tb927.1.290	null	0	leucine-rich repeat protein (LRRP), putative
Tb927.11.15190	109.29	168.94	139.445	-0.605847	0.262407	-2.3088	0.0209545	0.150779	Tb927.11.15190	null	0	Domain of unknown function (DUF4200), putative
Tb927.11.16800	97.14	163.8	118.455	-0.693521	0.300226	-2.31	0.0208881	0.150779	Tb927.11.16800	null	0	hypothetical protein, conserved
Tb927.11.2690	286	140.59	295.25	0.875169	0.37909	2.3086	0.0209656	0.150779	Tb927.11.2690	ASCT	0	Succinyl-CoA:3-ketoacid coenzyme A transferase, mitochondrial
Tb927.5.3650	127.94	75.08	131.63	0.70504	0.305088	2.31094	0.0208361	0.150779	Tb927.5.3650	null	0	hypothetical protein, conserved
Tb927.6.4390	83.65	147.63	116.21	-0.777698	0.336868	-2.30861	0.0209652	0.150779	Tb927.6.4390	KHC1	0	kinesin, putative
Tb927.9.6940	112.32	60.69	109.404	0.739911	0.320358	2.30964	0.0209082	0.150779	Tb927.9.6940	null	0	DNA topoisomerase type IB small subunit
Tb927.11.16740	90.25	144.65	120.792	-0.619771	0.268592	-2.30748	0.0210279	0.151107	Tb927.11.16740	null	0	chaperone protein DnaJ, putative
Tb927.10.12950	79.79	138.11	99.5166	-0.726154	0.314752	-2.30707	0.0210511	0.151127	Tb927.10.12950	BBP110	0	Basal body protein
Tb927.11.13810	161.79	98.51	143.069	0.673198	0.291829	2.30682	0.0210647	0.151127	Tb927.11.13810	null	0	ATP- dependent RNA helicase, putative
Tb927.6.4920	401.13	237.44	330.914	0.711624	0.308525	2.30653	0.0210809	0.151127	Tb927.6.4920	METK1	0	S-adenosylmethionine synthetase, putative
Tb927.11.13780	175.86	356.57	268.976	-0.931103	0.403807	-2.30581	0.021121	0.151295	Tb927.11.13780	null	0	profilin
Tb927.8.6090	44.62	83.94	59.2676	-0.812187	0.352292	-2.30544	0.021142	0.151325	Tb927.8.6090	null	0	ubiquitin-protein ligase, putative
Tb927.2.2180	65.42	32.92	55.2833	0.872269	0.378446	2.30487	0.021174	0.151434	Tb927.2.2180	RRP41B	0	ribosomal RNA processing protein 41B
Tb927.11.16770	127.94	72.27	99.3422	0.743791	0.323038	2.30249	0.0213076	0.152134	Tb927.11.16770	null	0	glucosamine-6-phosphate isomerase, putative
Tb927.11.3680	43.61	82.72	59.1527	-0.832075	0.361422	-2.30223	0.0213223	0.152134	Tb927.11.3680	null	0	calmodulin, putative
Tb927.5.1560	144.84	86.33	127.495	0.705496	0.306418	2.3024	0.0213125	0.152134	Tb927.5.1560	null	0	ATP-dependent DEAD/H RNA helicase, putative
Tb11.v5.0558.1	43.19	14.07	40.3963	1.12478	0.488717	2.30149	0.0213638	0.152215	Tb11.v5.0558.1	null	9	oligosaccharyl transferase subunit, putative
Tb927.6.4860	320.95	190.1	276.167	0.706605	0.307028	2.30143	0.0213673	0.152215	Tb927.6.4860	METK1	0	S-adenosylmethionine synthetase, putative
Tb927.7.6000	343.93	700.02	546.961	-0.900785	0.391723	-2.29954	0.0214741	0.152855	Tb927.7.6000	null	13	protein associated with differentiation 8, putative
Tb927.1.90	54.39	18.89	53.983	1.10981	0.483044	2.29754	0.0215882	0.153064	Tb927.1.90	null	0	retrotransposon hot spot protein (RHS, pseudogene), putative
Tb927.10.2340	24.06	49.8	36.6262	-0.891319	0.387903	-2.29779	0.0215739	0.153064	Tb927.10.2340	null	1	SNARE domain containing protein, putative
Tb927.10.4530	41.63	78.52	54.419	-0.807265	0.351257	-2.29822	0.0215494	0.153064	Tb927.10.4530	null	3	hypothetical protein, conserved
Tb927.3.4460	102.59	197.84	136.666	-0.852739	0.370975	-2.29864	0.0215253	0.153064	Tb927.3.4460	null	0	hypothetical protein, conserved
Tb927.9.10570	151.91	75.05	169.453	0.857704	0.373298	2.29764	0.0215822	0.153064	Tb927.9.10570	null	0	predicted zinc finger protein
Tb11.v5.0538.1	327.92	584.72	443.695	-0.784453	0.341493	-2.29713	0.0216115	0.153107	Tb11.v5.0538.1	null	0	69 kDa paraflagellar rod protein, putative
Tb927.8.5490	194.07	120.94	168.946	0.647137	0.281752	2.29684	0.0216281	0.153107	Tb927.8.5490	null	0	Nucleolar protein,Nop52, putative
Tb927.10.12410	87.95	157.3	116.422	-0.772108	0.336278	-2.29604	0.0216737	0.15331	Tb927.10.12410	null	0	hypothetical protein, conserved
Tb927.11.1870	22.76	63.39	31.912	-1.12933	0.492143	-2.29472	0.021749	0.153723	Tb927.11.1870	null	0	histone H1
Tb927.11.3240	511.01	347.66	487.994	0.537282	0.234205	2.29407	0.0217867	0.153749	Tb927.11.3240	TCP-1-zeta	0	T-complex protein 1, zeta subunit, putative
Tb927.11.7620	7.8	19.61	14.5863	-1.10414	0.481276	-2.29419	0.0217793	0.153749	Tb927.11.7620	null	0	MSP-A, putative
Tb11.v5.0697.1	73.3	36.16	66.189	0.855426	0.372996	2.2934	0.0218252	0.1539	Tb11.v5.0697.1	null	0	Xaa-Pro aminopeptidase, putative
Tb927.11.13990	95.66	192.87	124.232	-0.905641	0.395245	-2.29134	0.0219437	0.154615	Tb927.11.13990	GMER	0	GDP-L-fucose synthetase
Tb927.11.1460	160.36	261.35	189.609	-0.655962	0.286376	-2.29056	0.0219888	0.154812	Tb927.11.1460	null	0	phosphatidylinositol (3,5) kinase, putative
Tb927.7.5910	59.14	116.94	70.1038	-0.869772	0.38032	-2.28694	0.0221991	0.156077	Tb927.7.5910	ATG8.2	0	Autophagy-related protein 8.2
Tb927.9.3640	58.6	23.09	58.2257	1.04969	0.459006	2.28688	0.022203	0.156077	Tb927.9.3640	null	0	LSU ribosomal protein, mitochondrial, putative
Tb927.7.2980	141.74	55.21	142.659	1.10246	0.482157	2.28652	0.0222237	0.156101	Tb927.7.2980	null	0	Nitroreductase family, putative
Tb927.11.2730	82.58	135.38	100.341	-0.66858	0.292452	-2.28612	0.0222472	0.156145	Tb927.11.2730	galE	0	UDP-galactose 4-epimerase
Tb927.10.15130	69.26	32.37	70.9611	0.930335	0.407016	2.28575	0.0222691	0.156148	Tb927.10.15130	SEC22	1	Vesicle-trafficking protein SEC22, putative
Tb927.10.7480	51.89	98.21	77.6794	-0.82167	0.359525	-2.28543	0.0222874	0.156148	Tb927.10.7480	null	1	hypothetical protein, conserved
Tb927.10.8310	96.14	43.87	75.5404	0.981289	0.429405	2.28523	0.0222994	0.156148	Tb927.10.8310	HAT3	0	histone acetyltransferase
Tb927.11.15940	166.82	110.77	160.115	0.579468	0.253724	2.28385	0.0223803	0.156472	Tb927.11.15940	null	0	hypothetical protein, conserved
Tb927.6.4630	116.31	62.23	116.438	0.790296	0.345994	2.28413	0.0223638	0.156472	Tb927.6.4630	null	1	kinetoplastid-specific phospho-protein phosphatase, putative
Tb05.5K5.50	36.41	68.74	53.658	-0.81296	0.356458	-2.28066	0.0225686	0.157116	Tb05.5K5.50	null	0	hypothetical protein, conserved
Tb927.10.13200	60.46	106.75	75.0802	-0.763126	0.3346	-2.28071	0.0225657	0.157116	Tb927.10.13200	KRIPP4	0	kinetoplast ribosomal PPR-repeat containing protein 4
Tb927.10.5080	42.39	17.34	44.0523	0.983657	0.431229	2.28105	0.0225453	0.157116	Tb927.10.5080	TTA2	6	GPI transamidase component Tta2
Tb927.11.5150	76.94	126.24	103.686	-0.686422	0.300993	-2.28052	0.0225767	0.157116	Tb927.11.5150	null	0	hypothetical protein, conserved
Tb927.5.630	78.1	31.12	226.274	0.944025	0.41386	2.28103	0.022547	0.157116	Tb927.5.630	null	1	acidic phosphatase, putative
Tb927.9.15590	9.7	30.44	46.5104	-1.20363	0.527726	-2.28079	0.0225606	0.157116	Tb927.9.15590	BARP	0	BARP protein
Tb927.10.3860	55.46	96.16	74.7086	-0.740472	0.324864	-2.27933	0.0226474	0.157418	Tb927.10.3860	null	0	SNF-7-like protein, putative
Tb927.4.2520	29.91	59.12	40.5456	-0.861742	0.378089	-2.2792	0.022655	0.157418	Tb927.4.2520	SIR2rp3	0	Silent information regulator 2 related protein 3
Tb927.6.2780	101.98	46.62	85.8398	0.940351	0.41283	2.27782	0.0227376	0.157871	Tb927.6.2780	null	0	U3 small nuclear ribonucleoprotein (snRNP), putative
Tb11.v5.0701.1	19.94	3.65	22.2979	1.18077	0.519327	2.27365	0.0229867	0.159478	Tb11.v5.0701.1	null	0	ubiquitin carboxyl-terminal hydrolase, putative
Tb927.10.9000	104.09	177.75	135.615	-0.708061	0.311566	-2.27259	0.0230509	0.159671	Tb927.10.9000	null	0	hypothetical protein, conserved
Tb927.5.1210	160.46	81.42	130.72	0.872168	0.38373	2.27287	0.023034	0.159671	Tb927.5.1210	null	2	short-chain dehydrogenase, putative
Tb927.7.2160	64.45	26.29	59.5213	1.00105	0.440544	2.27231	0.0230676	0.159671	Tb927.7.2160	null	0	hypothetical protein, conserved
Tb927.7.6730	67.77	128.29	86.7429	-0.837113	0.36853	-2.27149	0.0231171	0.159892	Tb927.7.6730	null	0	hypothetical protein, conserved
Tb927.10.6810	96.69	49.89	95.8506	0.829997	0.365527	2.27068	0.0231661	0.160108	Tb927.10.6810	null	0	guanylate kinase, putative
Tb927.10.4610	53.86	96.2	77.3011	-0.755846	0.333007	-2.26976	0.0232223	0.160286	Tb927.10.4610	DPMS	1	dolicholphosphate-mannose synthase, putative
Tb927.11.13540	42.39	81.99	60.5085	-0.819613	0.361114	-2.26968	0.0232272	0.160286	Tb927.11.13540	null	0	hypothetical protein, conserved
Tb927.9.2811	5.65	21.15	8.53574	-1.27079	0.560014	-2.26921	0.0232555	0.160359	Tb927.9.2811	null	1	Domain of unknown function (DUF5075), putative
Tb11.v5.0714.1	2.83	14.61	5.85728	-1.3654	0.601826	-2.26877	0.0232826	0.160423	Tb11.v5.0714.1	null	0	RNA-binding protein, putative
Tb927.6.4900	389.6	230.87	319.31	0.70108	0.309167	2.26765	0.0233508	0.160648	Tb927.6.4900	METK1	0	S-adenosylmethionine synthetase, putative
Tb927.7.1810	94.8	50.56	81.376	0.810124	0.357212	2.26791	0.0233346	0.160648	Tb927.7.1810	null	0	hypothetical protein, conserved
Tb927.4.4820	44.92	17.81	40.9553	0.99125	0.437536	2.26553	0.0234803	0.161416	Tb927.4.4820	AATP10	11	amino acid transporter 10, putative
Tb927.3.4550	70.01	111.83	89.3855	-0.652075	0.287923	-2.26475	0.0235278	0.161619	Tb927.3.4550	KRIPP6	0	kinetoplast ribosomal PPR-repeat containing protein 6
Tb927.10.10370	140.98	250.34	167.654	-0.766363	0.338563	-2.26357	0.0236003	0.161871	Tb927.10.10370	null	0	hypothetical protein, conserved
Tb927.8.5820	79.51	145.94	103.595	-0.79215	0.349938	-2.26369	0.0235934	0.161871	Tb927.8.5820	null	0	Las1-like, putative
Tb11.0360	8.81	22.8	18.7227	-1.13798	0.502818	-2.2632	0.0236234	0.161874	Tb11.0360	null	0	chrXI additional, unordered contigs
Tb927.10.10830	53.97	22.26	60.1808	0.973293	0.430092	2.26299	0.0236364	0.161874	Tb927.10.10830	RGG2	0	RGG-containing protein 2
Tb927.11.5160	88.17	142.61	107.348	-0.663722	0.293394	-2.26222	0.0236838	0.162075	Tb927.11.5160	null	1	hypothetical protein, conserved
Tb927.7.3230	68.02	127.16	94.8463	-0.829461	0.366834	-2.26113	0.023751	0.162413	Tb927.7.3230	null	0	hypothetical protein, conserved
Tb927.9.11370	38.04	78.94	45.5733	-0.908866	0.402023	-2.26073	0.0237759	0.162459	Tb927.9.11370	null	1	hypothetical protein, conserved
Tb927.11.17850	20.11	3.74	27.0654	1.15757	0.512256	2.25975	0.0238369	0.162634	Tb927.11.17850	null	0	expression site-associated gene 9 (ESAG9), fragment
Tb927.2.1080	172.06	84.23	184.81	0.891072	0.394325	2.25974	0.0238374	0.162634	Tb927.2.1080	null	0	retrotransposon hot spot protein 5 (RHS5), putative
Tb927.6.4620	42.78	89.27	62.4578	-0.927543	0.410694	-2.25848	0.0239159	0.163047	Tb927.6.4620	null	2	hypothetical protein, conserved
Tb927.11.8830	63.83	108.71	108.081	-0.722104	0.320005	-2.25654	0.0240366	0.163746	Tb927.11.8830	ESP2	0	Enriched in surface-labeled proteome protein 2
Tb927.6.1400	21.96	52.32	33.8186	-1.02281	0.453401	-2.25587	0.0240789	0.163911	Tb927.6.1400	PPIase	0	cyclophilin-type peptidyl-prolyl cis-trans isomerase, putative
Tb927.7.260	55.65	103.34	68.4161	-0.810682	0.359467	-2.25524	0.0241185	0.164057	Tb927.7.260	null	0	hypothetical protein, conserved
Tb927.11.4680	116.63	63.41	102.112	0.781068	0.346437	2.25458	0.02416	0.164092	Tb927.11.4680	null	0	SURF1 family, putative
Tb927.9.9870	128.51	197.76	142.053	-0.584067	0.259047	-2.25468	0.0241536	0.164092	Tb927.9.9870	KIN13-6	0	Kinesin-13 6, putative
Tb927.11.1440	45.25	98.19	69.1077	-0.929473	0.412377	-2.25394	0.0241999	0.16424	Tb927.11.1440	null	0	hypothetical protein, conserved
Tb927.10.7240	117.11	197.69	141.672	-0.690877	0.306681	-2.25275	0.0242749	0.164502	Tb927.10.7240	kkt14	0	kinetoplastid kinetochore protein 14
Tb927.11.6530	110.32	174.3	131.975	-0.632079	0.28056	-2.25292	0.0242643	0.164502	Tb927.11.6530	null	0	hypothetical protein, conserved
Tb927.8.3870	187.19	89.73	172.105	0.911948	0.405118	2.25107	0.0243812	0.165098	Tb927.8.3870	NOP127	0	Nucleolar protein 127
Tb927.10.8190	538.46	383.73	486.398	0.488335	0.216981	2.25059	0.0244118	0.165182	Tb927.10.8190	null	0	T-complex protein 1, theta subunit, putative
Tb927.4.1550	68.42	118.3	98.671	-0.750392	0.333481	-2.25018	0.0244374	0.165231	Tb927.4.1550	null	0	hypothetical protein, conserved
Tb927.5.2510	161.43	96.8	168.895	0.665616	0.29588	2.24962	0.0244733	0.16535	Tb927.5.2510	null	8	hypothetical protein, conserved
Tb11.v5.0611.1	74.12	36.34	74.2343	0.803596	0.357456	2.2481	0.0245701	0.16588	Tb11.v5.0611.1	null	0	hypothetical protein, conserved
Tb11.v5.0302.1	23.9	5.84	22.3097	1.22371	0.544642	2.24682	0.0246516	0.166306	Tb11.v5.0302.1	null	0	hypothetical protein, conserved
Tb927.2.100	581.94	347.83	606.254	0.675264	0.300951	2.24377	0.0248474	0.167502	Tb927.2.100	null	0	retrotransposon hot spot protein 1 (RHS1), putative
Tb927.7.6660	80.48	38.38	66.8793	0.922357	0.411437	2.24179	0.0249749	0.168236	Tb927.7.6660	null	2	chaperone protein DnaJ, putative
Tb09.v4.0146	41.64	93.72	49.6184	-0.982579	0.438532	-2.24061	0.0250514	0.168448	Tb09.v4.0146	null	1	hypothetical protein
Tb927.5.3520	78.59	34.09	72.9095	0.987816	0.440826	2.24083	0.025037	0.168448	Tb927.5.3520	null	0	queuine tRNA-ribosyltransferase, putative
Tb927.6.5010	95.54	39.23	113.5	0.966873	0.431555	2.24044	0.0250623	0.168448	Tb927.6.5010	null	0	hypothetical protein, conserved
Tb927.1.4560	28.93	65.65	37.9118	-1.00107	0.446885	-2.24011	0.0250838	0.168467	Tb927.1.4560	CFB1B	0	cyclin-like F-box protein 1B
Tb927.2.2120	22.72	4.66	27.3978	1.08615	0.485029	2.23935	0.0251331	0.168673	Tb927.2.2120	NEK22	0	Serine/threonine-protein kinase NEK22, putative
Tb11.v5.0365.1	81.35	42.87	86.6873	0.81444	0.363994	2.23751	0.0252529	0.168976	Tb11.v5.0365.1	null	0	hypothetical protein, conserved
Tb927.7.1500	90.79	49.13	81.1548	0.797425	0.356301	2.23806	0.025217	0.168976	Tb927.7.1500	NBP2	0	Cytosolic Fe-S cluster assembly factor CFD1, putative
Tb927.8.5950	55.38	99.25	79.9532	-0.747589	0.33408	-2.23775	0.025237	0.168976	Tb927.8.5950	MKK4	0	mitogen-activated protein kinase kinase 4, putative
Tb927.9.12750	41.34	16.42	47.1405	0.957978	0.428026	2.23813	0.0252125	0.168976	Tb927.9.12750	null	0	hypothetical protein, conserved
Tb927.10.2810	86.85	50.34	85.5278	0.724824	0.324228	2.23554	0.0253821	0.169714	Tb927.10.2810	null	0	hypothetical protein, conserved
Tb927.11.13390	39.83	88.05	59.8599	-0.977584	0.43751	-2.23443	0.025455	0.170076	Tb927.11.13390	null	0	hypothetical protein, conserved
Tb927.10.4690	63.8	131.67	95.3227	-0.914803	0.409881	-2.23187	0.0256232	0.170948	Tb927.10.4690	null	0	dynein light chain, putative
Tb927.7.1300	216.97	118.8	200.77	0.773282	0.346431	2.23214	0.0256057	0.170948	Tb927.7.1300	null	0	protein disulfide isomerase, putative
Tb11.v5.0734.1	17.68	41.61	23.0343	-0.98696	0.442896	-2.22843	0.0258522	0.172348	Tb11.v5.0734.1	null	3	multidrug resistance-associated protein, putative
Tb927.11.1700	96.37	44.81	108.975	0.910686	0.408743	2.22802	0.0258795	0.172403	Tb927.11.1700	null	0	hypothetical protein, conserved
Tb927.10.14820	367.73	588.75	360.752	-0.639228	0.286949	-2.22767	0.0259024	0.172428	Tb927.10.14820	MCP5c	3	Mitochondrial ADP/ATP carrier protein 5c
Tb11.v5.0212.1	72.72	34.94	74.1894	0.863407	0.387698	2.22701	0.0259466	0.17256	Tb11.v5.0212.1	null	0	ribulose-phosphate 3-epimerase, putative
Tb927.7.3380	48.81	21.79	40.6192	0.972643	0.436789	2.2268	0.0259603	0.17256	Tb927.7.3380	null	0	Ribosomal L28e protein family/Mak16 protein C-terminal region, putative
Tb927.7.5010	29.6	65.71	43.166	-0.978843	0.439683	-2.22625	0.0259977	0.172681	Tb927.7.5010	null	0	hypothetical protein, conserved
Tb927.7.580	88.61	45.81	84.89	0.835359	0.375359	2.22549	0.0260482	0.17289	Tb927.7.580	null	0	GTP-binding protein, putative
Tb927.10.10390	305.34	464.51	352.859	-0.575598	0.259232	-2.2204	0.0263918	0.174913	Tb927.10.10390	null	0	trypanothione reductase
Tb927.11.11435	65.61	117.52	73.5359	-0.743158	0.334671	-2.22056	0.0263808	0.174913	Tb927.11.11435	null	0	dynein light chain type 1, putative
Tb927.7.4990	53.36	85.03	70.4518	-0.635194	0.286186	-2.21952	0.0264515	0.175181	Tb927.7.4990	null	0	hypothetical protein, conserved
Tb927.11.2070	64.07	120.42	69.7409	-0.810438	0.3652	-2.21916	0.0264758	0.175213	Tb927.11.2070	null	0	hypothetical protein, conserved
Tb927.8.2030	456.28	627.77	490.767	-0.44951	0.202638	-2.2183	0.0265347	0.175474	Tb927.8.2030	PAVE1	0	Posterior and Ventral Edge protein 1
Tb927.7.2320	69.96	111.95	92.6624	-0.638517	0.287949	-2.21747	0.0265912	0.175719	Tb927.7.2320	null	0	cyclic nucleotide-binding domain containing protein, putative
Tb927.9.9380	68.4	121.98	93.7514	-0.763838	0.344515	-2.21714	0.0266135	0.175739	Tb927.9.9380	SLS4	5	sphingomyelin/ceramide phosphorylethanolamine synthase, bifunctional
Tb927.11.1040	91.08	180	117.339	-0.865495	0.390612	-2.21574	0.0267093	0.17623	Tb927.11.1040	TFL1	0	TFIIF-like transcription factor subunit 1
Tb927.8.4950	131.41	64.76	123.458	0.879342	0.396907	2.21548	0.0267269	0.17623	Tb927.8.4950	KLIF	0	Kinesin Localized to the Ingressing Furrow
Tb927.10.2130	104.36	172.72	128.587	-0.691088	0.312247	-2.21328	0.0268786	0.177101	Tb927.10.2130	null	0	Vps51/Vps67, putative
Tb11.02.5420	69.73	33.13	62.9448	0.878726	0.397175	2.21244	0.0269364	0.177223	Tb11.02.5420	CPR	1	NADPH-cytochrome p450 reductase, putative
Tb927.5.1840	90.82	172.15	122.088	-0.845637	0.382215	-2.21247	0.0269344	0.177223	Tb927.5.1840	null	0	hypothetical protein, conserved
Tb927.3.1700	74.55	40.07	67.813	0.755193	0.341435	2.21182	0.0269793	0.177248	Tb927.3.1700	null	2	diacylglycerol acyltransferase, putative
Tb927.9.9280	149.01	223.23	158.547	-0.563272	0.254665	-2.21182	0.0269792	0.177248	Tb927.9.9280	null	0	hypothetical protein, conserved
Tb927.11.14140	112.36	58.7	111.578	0.817658	0.369832	2.21089	0.0270432	0.177419	Tb927.11.14140	ECT	0	ethanolamine-phosphate cytidylyltransferase
Tb927.5.3000	43.81	77.97	51.7789	-0.739588	0.334566	-2.21059	0.0270643	0.177419	Tb927.5.3000	null	1	Thiopurine S-methyltransferase (TPMT), putative
Tb927.9.10200	79.1	173.66	112.803	-0.999929	0.452325	-2.21064	0.0270606	0.177419	Tb927.9.10200	null	0	hypothetical protein, conserved
Tb11.v5.0706.1	24.08	56.91	28.3322	-1.01187	0.458033	-2.20915	0.0271639	0.177943	Tb11.v5.0706.1	null	0	hypothetical protein, conserved
Tb927.10.13260	95.73	157.75	122.333	-0.6936	0.314092	-2.20827	0.0272252	0.178073	Tb927.10.13260	null	0	hypothetical protein, conserved
Tb927.10.5100	13.88	42.11	24.3636	-1.19688	0.541928	-2.20855	0.0272059	0.178073	Tb927.10.5100	null	3	hypothetical protein
Tb927.11.8310	90.73	47.52	88.9256	0.840342	0.380586	2.20802	0.0272428	0.178073	Tb927.11.8310	CITFA-4	0	class I transcription factor A, subunit 4
Tb927.2.510	140.88	65.48	137.15	0.917753	0.41601	2.20608	0.0273782	0.178829	Tb927.2.510	null	0	retrotransposon hot spot protein 4 (RHS4), putative
Tb927.10.1630	223.75	126.22	202.55	0.756187	0.343139	2.20374	0.0275429	0.179775	Tb927.10.1630	ABCE1	0	atp-binding cassette sub-family e member 1
Tb927.11.15600	83.13	138.61	112.959	-0.673934	0.305942	-2.20281	0.027608	0.180069	Tb927.11.15600	HDAC2	0	histone deacetylase 2
Tb927.3.4910	139.54	75.04	146.665	0.772376	0.350698	2.2024	0.0276372	0.180123	Tb927.3.4910	null	8	signal peptide peptidase, putative
Tb927.6.1300	0.61	5.92	1.87142	-1.30189	0.591197	-2.20213	0.0276561	0.180123	Tb927.6.1300	null	3	hypothetical protein
Tb927.10.9780	148.94	87.97	125.51	0.701843	0.319001	2.20012	0.0277981	0.180787	Tb927.10.9780	null	0	ATP-dependent DEAD/H RNA helicase, putative
Tb927.6.4300	433.18	151.48	583.378	1.13285	0.514843	2.20037	0.0277803	0.180787	Tb927.6.4300	GAPDH	0	glyceraldehyde 3-phosphate dehydrogenase, glycosomal
Tb927.11.12880	120.84	62.45	117.424	0.815358	0.370792	2.19896	0.0278805	0.181193	Tb927.11.12880	POMP17	0	Present in the outer mitochondrial membrane proteome 17
Tb10.v4.0037	101.45	60.52	96.125	0.65877	0.299742	2.19779	0.0279639	0.181529	Tb10.v4.0037	null	1	hypothetical protein, conserved
Tb927.3.3390	82.16	46.27	79.345	0.739462	0.336475	2.19767	0.0279724	0.181529	Tb927.3.3390	null	0	kinesin, putative
Tb927.11.11560	124.61	252.38	196.756	-0.876745	0.399059	-2.19703	0.0280183	0.181697	Tb927.11.11560	TOP2B	0	DNA topoisomerase II beta, putative
Tb927.6.3310	101.31	60.35	109.704	0.650651	0.296287	2.19601	0.0280909	0.182037	Tb927.6.3310	null	0	cysteine peptidase, Clan CA, family C2, putative
Tb11.v5.0780.1	4.59	15.17	6.6097	-1.2712	0.579038	-2.19536	0.0281376	0.182209	Tb11.v5.0780.1	null	0	ABC transporter, putative
Tb927.11.7470	65.2	114.76	73.9399	-0.734493	0.334717	-2.19437	0.0282087	0.182533	Tb927.11.7470	null	0	hypothetical protein, conserved
Tb927.7.4320	37.55	79.11	47.1154	-0.924775	0.421482	-2.1941	0.028228	0.182533	Tb927.7.4320	null	0	mRNA capping enzyme, beta chain, putative
Tb927.2.980	17.29	2.1	18.7475	1.22637	0.559141	2.19331	0.0282848	0.18277	Tb927.2.980	null	0	retrotransposon hot spot protein 5 (RHS5), degenerate
Tb927.3.3590	118.76	64.67	104.108	0.781914	0.356629	2.19251	0.0283427	0.182882	Tb927.3.3590	null	0	U3 small nucleolar ribonucleoprotein protein MPP10, putative
Tb927.3.4600	188.03	104.95	173.185	0.745338	0.339927	2.19264	0.0283333	0.182882	Tb927.3.4600	null	0	hypothetical protein, conserved
Tb927.1.2110	134.75	318.2	178.304	-1.02879	0.469402	-2.19171	0.0284002	0.183123	Tb927.1.2110	CALP1.2	0	Calpain-like protein 1.2
Tb927.11.13510	47.39	22.09	44.7906	0.88532	0.404101	2.19084	0.0284634	0.183399	Tb927.11.13510	null	0	hypothetical protein, conserved
Tb927.4.2900	77.53	137.54	90.3697	-0.761364	0.347581	-2.19046	0.0284906	0.183443	Tb927.4.2900	null	0	hypothetical protein, conserved
Tb927.10.4680	46.72	89.61	76.9283	-0.85288	0.389506	-2.18965	0.0285499	0.183695	Tb927.10.4680	Nudix5	0	Mutt-Nudix-related hydrolase 5, putative
Tb927.1.4680	71.57	24.73	74.5802	1.10982	0.50723	2.18801	0.0286691	0.184331	Tb927.1.4680	KKIP6	0	Kinetochore interacting protein 6
Tb927.10.15700	252.24	123.19	283.648	0.869226	0.397393	2.18732	0.028719	0.18452	Tb927.10.15700	null	0	hypothetical protein, conserved
Tb927.8.5620	157.85	81.81	147.959	0.828257	0.378735	2.1869	0.0287498	0.184587	Tb927.8.5620	null	0	ubiquitin carboxyl-terminal hydrolase, putative
Tb927.1.600	721.47	348.87	601.443	0.919661	0.420856	2.18522	0.0288731	0.184853	Tb927.1.600	null	10	phosphate-repressible phosphate permease, putative
Tb927.10.2960	123.5	189.34	142.403	-0.590031	0.269967	-2.18557	0.0288473	0.184853	Tb927.10.2960	GUF1	0	Translation factor GUF1, mitochondrial, putative
Tb927.7.2240	60.58	26.12	61.0875	0.924517	0.423052	2.18535	0.028863	0.184853	Tb927.7.2240	null	0	hypothetical protein, conserved
Tb927.7.480	51.13	90.54	67.6249	-0.762896	0.34905	-2.18563	0.0288425	0.184853	Tb927.7.480	null	3	hypothetical protein, conserved
Tb927.4.1930	145.5	77.76	159.289	0.802548	0.367526	2.18365	0.028988	0.185458	Tb927.4.1930	EIF3G	0	eukaryotic translation initiation factor 3 subunit g
Tb927.8.3430	42.28	18.35	38.1794	0.935204	0.428527	2.18237	0.0290822	0.185929	Tb927.8.3430	mks1	0	Meckel syndrome type 1 protein, putative
Tb927.11.13750	70.5	128.61	105.129	-0.793275	0.363751	-2.18082	0.0291971	0.186268	Tb927.11.13750	RAB4	0	Ras-related protein Rab4
Tb927.11.16810	53.99	22.16	57.1813	1.00539	0.461011	2.18083	0.0291958	0.186268	Tb927.11.16810	null	0	dynein light intermediate chain D1bLIC, putative
Tb927.11.5855	9.29	0	8.65295	1.19187	0.54639	2.18135	0.0291578	0.186268	Tb927.11.5855	null	0	hypothetical protein
Tb927.10.7790	147.19	232.66	173.698	-0.614355	0.281895	-2.17938	0.0293036	0.18629	Tb927.10.7790	null	0	ubiquitin fusion degradation protein, putative
Tb927.11.8080	76.29	125.9	86.5145	-0.681576	0.312683	-2.17977	0.0292745	0.18629	Tb927.11.8080	null	0	btb/poz domain containing protein, putative
Tb927.7.1260	66.97	124.61	102.304	-0.80362	0.368716	-2.17951	0.0292938	0.18629	Tb927.7.1260	null	1	hypothetical protein, conserved
Tb927.7.5830	40.66	89.53	54.8849	-0.973207	0.446359	-2.18032	0.0292337	0.18629	Tb927.7.5830	null	0	hypothetical protein, conserved
Tb927.9.5260	158.51	229.7	184.124	-0.521117	0.239093	-2.17956	0.0292903	0.18629	Tb927.9.5260	null	6	ERAD-associated E3 ubiquitin-protein ligase HRD1, putative
Tb927.9.12590	186.03	80.68	255.959	0.961832	0.441411	2.17899	0.0293322	0.186341	Tb927.9.12590	glk1	0	glycerol kinase, glycosomal
Tb927.4.2080	298.49	174.37	315.497	0.692302	0.317973	2.17723	0.0294631	0.187041	Tb927.4.2080	CC2D	0	Coiled-coil and C2 domain-containing protein
Tb927.11.2340	68.02	27.14	64.2418	0.991941	0.455781	2.17635	0.0295288	0.187327	Tb927.11.2340	null	0	hypothetical protein, conserved
Tb927.11.10530	17.78	36.33	25.5133	-0.920778	0.423236	-2.17557	0.0295875	0.187567	Tb927.11.10530	null	0	hypothetical protein, conserved
Tb927.4.400	124.48	192.22	148.322	-0.621114	0.285914	-2.17238	0.0298268	0.188882	Tb927.4.400	DRBD7	0	Double RNA binding domain protein 7
Tb927.4.4900	29.04	58.8	43.7118	-0.924835	0.425749	-2.17225	0.0298367	0.188882	Tb927.4.4900	null	0	hypothetical protein
Tb927.1.4780	129.21	82.64	137.605	0.5962	0.274508	2.17189	0.0298643	0.188925	Tb927.1.4780	null	0	Alpha/beta hydrolase domain-containing protein
Tb927.4.860	85.11	156.57	101.254	-0.799126	0.36807	-2.17113	0.0299216	0.189155	Tb927.4.860	null	1	hypothetical protein, conserved
Tb927.9.9010	105.55	61.36	97.5755	0.666064	0.306844	2.17069	0.0299542	0.189229	Tb927.9.9010	null	0	SAC3/GANP/Nin1/mts3/eIF-3 p25 family, putative
Tb927.11.8260	96.36	148.28	123.584	-0.596599	0.274969	-2.16969	0.0300303	0.189465	Tb927.11.8260	null	1	carbonic anhydrase-like protein
Tb927.3.1730	45.95	17.98	48.6543	0.97023	0.447237	2.16939	0.0300533	0.189465	Tb927.3.1730	null	0	hypothetical protein, conserved
Tb927.9.5150	86.2	41.25	103.853	0.843926	0.389019	2.16937	0.0300546	0.189465	Tb927.9.5150	NHP2	0	ribosomal protein S6, putative
Tb927.9.2030	29.28	69.92	42.4077	-1.01693	0.46895	-2.16852	0.0301194	0.189742	Tb927.9.2030	ORC1B	0	Orc1-like protein
Tb927.11.7090	93.25	203.7	138.063	-0.987125	0.45573	-2.16603	0.0303089	0.190803	Tb927.11.7090	MED-T6	0	mediator of rna polymerase ii transcription subunit 6
Tb927.10.1750	16.28	40.57	20.8804	-1.0587	0.488953	-2.16524	0.0303694	0.19105	Tb927.10.1750	null	0	hypothetical protein, conserved
Tb927.11.6330	28.22	67.35	40.9434	-1.02972	0.475721	-2.16455	0.030422	0.191248	Tb927.11.6330	6PGL	0	6-phosphogluconolactonase
Tb927.11.14880	170.68	289.25	201.924	-0.696558	0.321879	-2.16404	0.0304615	0.191363	Tb927.11.14880	PFC9	0	Paraflagellar Rod Proteome Component 9, putative
Tb927.8.7570	116.3	172.8	146.76	-0.55711	0.257741	-2.16151	0.030656	0.192452	Tb927.8.7570	null	0	tRNA-dihydrouridine synthase 1, putative
Tb927.10.15190	74.06	116.99	84.2129	-0.634164	0.293521	-2.16054	0.0307308	0.192787	Tb927.10.15190	BBP72	0	Basal body protein
Tb11.v5.0583.1	29.41	7.31	24.0717	1.20651	0.55878	2.15918	0.0308364	0.193114	Tb11.v5.0583.1	null	0	hypothetical protein, conserved
Tb927.10.7930	232.56	119.87	228.586	0.827162	0.383043	2.15945	0.0308152	0.193114	Tb927.10.7930	PGAM	0	2,3-bisphosphoglycerate-independent phosphoglycerate mutase
Tb927.4.3840	168.13	95.08	152.551	0.734551	0.340221	2.15904	0.030847	0.193114	Tb927.4.3840	null	0	nucleolar protein, putative
Tb927.8.1020	64.5	113.45	85.1825	-0.725224	0.336112	-2.15769	0.030952	0.193638	Tb927.8.1020	null	0	6-phosphofructo-2-kinase/fructose-2,6-biphosphatase, putative
Tb927.10.4860	37.84	74.58	47.9891	-0.86038	0.398956	-2.15658	0.0310387	0.194045	Tb927.10.4860	null	0	hypothetical protein, conserved
Tb927.10.9870	57.74	97.93	63.4046	-0.700299	0.324936	-2.15519	0.0311469	0.194587	Tb927.10.9870	CMF12	0	Component of motile flagella 12
Tb927.11.330	106.79	175.86	140.645	-0.663625	0.308122	-2.15378	0.0312577	0.195145	Tb927.11.330	MLP1	0	Myosin-like protein 1
Tb927.10.10150	64.25	112.36	75.063	-0.728708	0.338428	-2.15321	0.0313018	0.195171	Tb927.10.10150	null	0	hypothetical protein, conserved
Tb927.11.13320	70.27	118.28	87.2156	-0.686242	0.318712	-2.15317	0.031305	0.195171	Tb927.11.13320	null	0	hypothetical protein, conserved
Tb927.11.12070	47.23	85.48	54.2377	-0.742764	0.34529	-2.15113	0.0314657	0.196037	Tb927.11.12070	null	0	hypothetical protein, conserved
Tb927.10.6320	69.75	32.42	60.3042	0.901499	0.419379	2.1496	0.0315866	0.196384	Tb927.10.6320	null	0	CBF/Mak21 family, putative
Tb927.4.1250	129.41	196.87	134.25	-0.578621	0.269166	-2.14968	0.0315806	0.196384	Tb927.4.1250	null	0	peroxisome biogenesis factor 1, putative
Tb927.5.1730	140.71	79.48	136.899	0.751852	0.349728	2.14982	0.0315696	0.196384	Tb927.5.1730	ISP	0	Ecotin-like protein
Tb927.9.6510	104.23	154.78	125.309	-0.539022	0.250819	-2.14905	0.0316308	0.196524	Tb927.9.6510	null	0	Mitochondrial SSU ribosomal protein, putative
Tb927.7.600	72.05	116.32	85.0916	-0.655597	0.305124	-2.14862	0.0316642	0.196596	Tb927.7.600	null	0	mitochondrial DNA ligase homolog, LIG k-beta
Tb11.v5.0489.1	464.02	237.25	425.907	0.840557	0.391333	2.14793	0.0317191	0.196802	Tb11.v5.0489.1	null	0	retrotransposon hot spot (RHS) protein, putative
Tb927.7.7430	469.4	274.99	456.526	0.702235	0.327012	2.14743	0.0317593	0.196916	Tb927.7.7430	ATPF1A	0	ATP synthase F1, alpha subunit
Tb927.11.5590	64.99	105.18	85.4136	-0.644143	0.300009	-2.14708	0.031787	0.196953	Tb927.11.5590	AP1	0	Anaphase-promoting complex-associated protein AP1
Tb927.7.2580	74.77	143.27	74.2014	-0.838347	0.390545	-2.14661	0.0318245	0.19705	Tb927.7.2580	ZC3H19	0	zinc finger protein family member, putative
Tb927.7.6890	83.58	43.88	75.7212	0.817998	0.381185	2.14594	0.0318782	0.197247	Tb927.7.6890	null	0	methyltransferase domain containing protein, putative
Tb927.9.7110	144.6	259.06	211.475	-0.764426	0.356339	-2.14522	0.0319352	0.197465	Tb927.9.7110	null	0	GRAM domain containing protein, putative
Tb927.1.1710	192.74	114.81	203.702	0.675852	0.315167	2.14442	0.0319989	0.197532	Tb927.1.1710	null	0	transmembrane protein, conserved
Tb927.10.12470	78.33	121.69	90.87	-0.597913	0.278817	-2.14446	0.0319958	0.197532	Tb927.10.12470	null	0	hypothetical protein, conserved
Tb927.10.15510	52.33	94.92	59.2687	-0.727287	0.339177	-2.14427	0.0320115	0.197532	Tb927.10.15510	null	4	hypothetical protein, conserved
Tb927.10.310	97.15	47.92	85.4839	0.870495	0.406147	2.1433	0.0320891	0.197875	Tb927.10.310	PUF3	0	pumillio/PUF RNA binding protein 3
Tb927.7.2170	172.98	104.7	171.778	0.642535	0.30002	2.14164	0.0322222	0.198561	Tb927.7.2170	NOP168	0	Nucleolar protein 168
Tb11.v5.0560.1	20.2	5.84	21.5005	1.07138	0.500477	2.14071	0.0322974	0.198889	Tb11.v5.0560.1	null	0	leucine-rich repeat protein (LRRP), putative
Tb927.4.1220	52.41	24.06	63.7929	0.892447	0.41699	2.14021	0.0323379	0.199002	Tb927.4.1220	null	0	leucine-rich repeat protein (LRRP), putative
Tb927.2.3180	106.52	57.65	105.169	0.781649	0.365296	2.13977	0.0323736	0.199087	Tb927.2.3180	KPAF1	0	kinetoplast polyadenylation/uridylation factor 1
Tb927.4.520	103.98	191.8	142.472	-0.808503	0.378025	-2.13875	0.0324556	0.199184	Tb927.4.520	null	0	hypothetical protein, conserved
Tb927.8.3580	81.43	43.34	69.3627	0.808117	0.377845	2.13875	0.0324556	0.199184	Tb927.8.3580	null	0	mitochondrial chaperone BCS1, putative
Tb927.9.13020	41.51	74.23	47.7495	-0.723147	0.338078	-2.139	0.032436	0.199184	Tb927.9.13020	null	0	Microtubule-associated protein Bicaudal-D, putative
Tb927.3.3480	20.51	5.21	21.9662	1.06513	0.498156	2.13814	0.0325056	0.199356	Tb927.3.3480	RBP36 U2SNRNPB	0	U2 small nuclear ribonucleoprotein B, putative
Tb927.5.1580	83.2	44.18	85.8339	0.768391	0.35949	2.13745	0.0325613	0.199562	Tb927.5.1580	ZC3H13	0	zinc finger CCCH domain containing protein 13
Tb927.4.1000	37.11	9.33	28.8097	1.19225	0.557863	2.13717	0.032584	0.199566	Tb927.4.1000	null	0	hypothetical protein, conserved
Tb927.10.13970	107.59	185.47	114.435	-0.722927	0.338362	-2.13655	0.0326346	0.199741	Tb927.10.13970	null	0	uracil-DNA glycosylase, putative
Tb927.11.5280	130.54	67.47	106.625	0.861793	0.403476	2.13592	0.0326861	0.19992	Tb927.11.5280	null	2	Mitochondrial ATP synthase subunit c-1
Tb927.6.4090	99.24	53.96	103.967	0.763119	0.357488	2.13467	0.0327879	0.200272	Tb927.6.4090	HSP60	0	chaperonin HSP60, mitochondrial precursor, putative
Tb927.8.1270	115.55	64.49	98.2441	0.785616	0.368023	2.13469	0.0327863	0.200272	Tb927.8.1270	NOP54	0	Nucleolar protein 54
Tb927.8.7050	66.66	111.39	84.0667	-0.684561	0.320788	-2.134	0.032843	0.200473	Tb927.8.7050	null	0	mu-adaptin 4, putative
Tb927.11.9910	146.38	78.39	143.388	0.79916	0.374593	2.13341	0.0328912	0.200632	Tb927.11.9910	null	0	Domain of unknown function (DUF3846)/TPR repeat, putative
Tb927.11.15630	73.83	35.53	68.9367	0.854494	0.400593	2.13307	0.0329188	0.200665	Tb927.11.15630	null	0	NOL1/NOP2/sun family, putative
Tb927.8.7560	39.94	73.82	49.3603	-0.777384	0.36458	-2.13227	0.0329846	0.20093	Tb927.8.7560	null	1	CorA-like Mg2+ transporter protein, putative
Tb927.11.13125	308.31	166.31	216.445	0.808937	0.379483	2.13168	0.033033	0.20109	Tb927.11.13125	null	0	cytochrome oxidase subunit X
Tb927.11.9330	68.81	127.16	80.3776	-0.788832	0.370311	-2.13018	0.0331564	0.201705	Tb927.11.9330	null	0	helicase-like protein
Tb09.v4.0107	2.05	8.56	7.15476	-1.22327	0.574551	-2.12909	0.0332467	0.201977	Tb09.v4.0107	null	1	expression site-associated gene 5 (ESAG5) protein, putative
Tb927.11.2580	76.51	39.56	76.6084	0.827567	0.388685	2.12914	0.0332424	0.201977	Tb927.11.2580	POMP11	6	Present in the outer mitochondrial membrane proteome 11
Tb927.3.3190	134.63	68.7	143.231	0.818006	0.384251	2.12883	0.033268	0.201977	Tb927.3.3190	NEK7	0	Serine/threonine-protein kinase NEK7, putative
Tb11.v5.0586.1	63.22	104.56	74.7864	-0.659726	0.310018	-2.12803	0.0333348	0.20211	Tb11.v5.0586.1	null	0	hypothetical protein, conserved
Tb927.3.3650	84.96	132.04	100.396	-0.622791	0.292629	-2.12826	0.0333155	0.20211	Tb927.3.3650	null	0	hypothetical protein, conserved
Tb927.11.1970	65.24	125.64	93.6659	-0.854955	0.401925	-2.12715	0.0334076	0.202281	Tb927.11.1970	null	0	hypothetical protein, conserved
Tb927.7.5650	50.53	84.58	56.8833	-0.701047	0.329555	-2.12725	0.0333989	0.202281	Tb927.7.5650	null	0	kinesin, putative
Tb927.3.1060	143.77	225.86	179.004	-0.608804	0.286321	-2.1263	0.0334781	0.202572	Tb927.3.1060	CARP4	0	cAMP Response Protein 4
Tb927.11.10250	40.95	72.77	52.2307	-0.76321	0.359068	-2.12553	0.0335421	0.202823	Tb927.11.10250	null	0	hypothetical protein, conserved
Tb927.11.1990	297.76	188.49	256.629	0.624797	0.294031	2.12494	0.0335918	0.202988	Tb927.11.1990	null	0	arginyl-tRNA synthetase, putative
Tb927.11.8090	65.66	25.67	57.6836	1.00757	0.474255	2.12452	0.0336266	0.203063	Tb927.11.8090	null	0	protein phosphatase 1, putative
Tb927.11.11470	108.64	61.23	93.5704	0.725531	0.341648	2.12362	0.0337019	0.203381	Tb927.11.11470	KRIPP14	0	kinetoplast ribosomal PPR-repeat containing protein 14
Tb11.02.5120b.1	102.85	63.24	102.4	0.627298	0.295498	2.12285	0.0337664	0.203466	Tb11.02.5120b.1	null	0	mitochondrial edited mRNA stability factor 1 subunit, putative
Tb927.4.2310	199.45	106.8	173.47	0.795673	0.374834	2.12273	0.0337761	0.203466	Tb927.4.2310	null	0	asparaginyl-tRNA synthetase, putative
Tb927.9.13540	91.4	152.01	111.636	-0.678278	0.319544	-2.12265	0.0337835	0.203466	Tb927.9.13540	null	0	hypothetical protein, conserved
Tb927.5.3120	174.39	99.83	153.247	0.70404	0.331731	2.12233	0.0338104	0.203493	Tb927.5.3120	EIF2B	0	eukaryotic translation initiation factor 2 beta subunit, putative
Tb927.10.3790	241.11	110.63	218.709	0.951808	0.448618	2.12164	0.0338676	0.203701	Tb927.10.3790	null	0	hypothetical protein, conserved
Tb11.v5.0305.1	24.15	50.76	33.0071	-0.889759	0.41949	-2.12105	0.0339176	0.203866	Tb11.v5.0305.1	null	0	TFIID-like protein, putative
Tb927.7.1690	83.41	46.62	78.0493	0.71724	0.3382	2.12076	0.0339423	0.203879	Tb927.7.1690	SIR2RP1	0	Silent information regulator 2 related protein 1
Tb927.10.6010	63.75	112.25	73.8063	-0.723697	0.341292	-2.12046	0.0339671	0.203893	Tb927.10.6010	SCC3	0	Cohesin subunit SCC3, putative
Tb927.6.2600	103.78	52.15	98.991	0.842406	0.397417	2.1197	0.034031	0.204006	Tb927.6.2600	null	2	Protein of unknown function (DUF1077), putative
Tb927.8.3150	230.18	128.93	226.911	0.739843	0.348988	2.11997	0.0340087	0.204006	Tb927.8.3150	TCP-1-gamma	0	T-complex protein 1, gamma subunit, putative
Tb11.v5.0567.1	93.89	44.35	88.8285	0.887847	0.419244	2.11773	0.0341977	0.204869	Tb11.v5.0567.1	null	0	retrotransposon hot spot (RHS) protein, putative
Tb927.11.14100	86.01	44.98	86.7821	0.795676	0.375974	2.11631	0.0343186	0.205321	Tb927.11.14100	DRBD4	0	Double RNA-binding domain containing protein 4
Tb927.5.2740	75.12	128.08	101.548	-0.714435	0.337568	-2.11642	0.0343094	0.205321	Tb927.5.2740	null	0	Rab-GTPase-TBC domain containing protein, putative
Tb11.v5.0180.1	46.04	73.62	66.2971	-0.656845	0.310633	-2.11453	0.0344697	0.205661	Tb11.v5.0180.1	null	0	hypothetical protein, conserved
Tb11.v5.0972.1	25.71	50.13	30.7795	-0.801581	0.379123	-2.11431	0.0344892	0.205661	Tb11.v5.0972.1	null	0	hypothetical protein, conserved
Tb927.1.3110	134.44	203.91	171.093	-0.582699	0.275543	-2.11473	0.0344533	0.205661	Tb927.1.3110	null	0	soluble N-ethylmaleimide sensitive factor (NSF) attachment protein, putative
Tb927.10.8040	157.1	223.62	203.217	-0.497372	0.235169	-2.11495	0.0344341	0.205661	Tb927.10.8040	BAD1	0	beta adaptin, putative
Tb927.5.2230	61.67	28.17	48.5408	0.961739	0.454706	2.11508	0.0344234	0.205661	Tb927.5.2230	null	0	conserved protein
Tb927.1.4140	27.32	53.28	34.3392	-0.841914	0.39834	-2.11356	0.0345531	0.205711	Tb927.1.4140	BBS5	0	Bardet-Biedl syndrome 5 protein
Tb927.10.6980	74.94	144.55	114.78	-0.836649	0.395839	-2.11361	0.0345487	0.205711	Tb927.10.6980	null	0	caltractin, putative
Tb927.7.4400	84.64	38.89	85.5725	0.881404	0.417053	2.11341	0.0345658	0.205711	Tb927.7.4400	IP6K	0	inositol hexakisphosphate kinase
Tb927.1.580	813.62	366.55	656.713	0.977785	0.462803	2.11275	0.0346225	0.205783	Tb927.1.580	null	10	phosphate-repressible phosphate permease, putative
Tb927.11.3090	54.21	111.53	74.5446	-0.91796	0.434525	-2.11256	0.0346383	0.205783	Tb927.11.3090	FOPNL	0	LisH domain-containing protein FOPNL, putative
Tb927.4.280	8.11	0	5.86425	1.22552	0.580136	2.11247	0.0346462	0.205783	Tb927.4.280	null	0	retrotransposon hot spot protein 3 (RHS3), putative
Tb927.5.2660	203.49	123.54	171.971	0.671742	0.318119	2.1116	0.0347205	0.206089	Tb927.5.2660	null	0	NUC130/3NT domain/SDA1, putative
Tb927.9.4440	50.92	82.35	67.2233	-0.654992	0.310268	-2.11105	0.0347678	0.206234	Tb927.9.4440	KREPB9	0	Mitochondrial editosome-associated protein KREPB9
Tb927.8.1220	107.23	55.48	77.5165	0.82435	0.390611	2.11041	0.0348227	0.206425	Tb927.8.1220	null	0	hypothetical protein, conserved (pseudogene)
Tb927.3.3300	121.46	61.9	130.666	0.821339	0.3893	2.10979	0.0348769	0.20661	Tb927.3.3300	FAZ19	0	Flagellum attachment zone protein 19
Tb927.10.4850	124.03	201.45	141.328	-0.638549	0.302835	-2.10857	0.0349816	0.207095	Tb927.10.4850	null	0	hypothetical protein, conserved
Tb11.02.5440b	37.07	72.43	47.6099	-0.843238	0.399986	-2.10817	0.0350163	0.207165	Tb11.02.5440b	null	0	SUMO-interacting motif-containing protein
Tb927.10.8400	95.93	154.19	110.715	-0.634916	0.301319	-2.10712	0.0351074	0.207568	Tb927.10.8400	null	0	legume-like lectin, putative
Tb927.11.8770	119.91	70	127.915	0.676383	0.321242	2.10552	0.0352456	0.208113	Tb927.11.8770	FAL1	0	ATP-dependent RNA helicase FAL1, putative
Tb927.9.11970	69.81	112.48	88.2548	-0.632752	0.300512	-2.10558	0.035241	0.208113	Tb927.9.11970	null	0	hypothetical protein, conserved
Tb927.11.2680	189.34	114.21	149.01	0.690515	0.328138	2.10434	0.0353484	0.208542	Tb927.11.2680	null	0	ATP synthase regulation protein NCA2, putative
Tb927.9.12820	69.63	128.33	103.317	-0.810573	0.385224	-2.10416	0.0353646	0.208542	Tb927.9.12820	null	0	dynein light chain, putative
Tb927.4.3780	23.1	7.39	23.2886	1.01699	0.483636	2.1028	0.0354833	0.20908	Tb927.4.3780	null	1	hypothetical protein, conserved
Tb927.5.4140	20.11	4.66	17.3136	1.0809	0.514083	2.10259	0.0355019	0.20908	Tb927.5.4140	null	5	ZIP Zinc transporter, putative
Tb927.8.5900	53.72	88.31	70.9199	-0.668349	0.317923	-2.10224	0.0355325	0.209123	Tb927.8.5900	null	0	Sedlin, N-terminal conserved region, putative
Tb927.9.12550	286.71	133.97	345.44	0.907197	0.431643	2.10173	0.0355769	0.209248	Tb927.9.12550	glk1	0	glycerol kinase, glycosomal
Tb927.4.130	22.08	4.28	20.5266	1.18986	0.566303	2.10109	0.0356328	0.209441	Tb927.4.130	null	0	receptor-type adenylate cyclase GRESAG 4, pseudogene, putative
Tb927.10.14440	61.07	104.33	77.7804	-0.69079	0.328842	-2.10067	0.0356698	0.209522	Tb927.10.14440	b9d1	0	b9 domain-containing protein 1
Tb11.v5.0712.1	18.66	38.97	23.4948	-0.86359	0.41127	-2.09981	0.0357456	0.209831	Tb11.v5.0712.1	null	6	calcium-transporting ATPase, putative
Tb927.3.2090	95.64	52.04	79.2601	0.745709	0.355881	2.09539	0.0361363	0.211987	Tb927.3.2090	null	0	Xaa-Pro aminopeptidase, putative
Tb927.11.14470	110.67	183.58	139.128	-0.672956	0.321282	-2.0946	0.0362068	0.212223	Tb927.11.14470	BBS9	0	Bardet-Biedl syndrome 9 protein
Tb927.9.6370	90.39	148.43	102.722	-0.652644	0.311612	-2.09441	0.0362234	0.212223	Tb927.9.6370	null	10	hypothetical protein, conserved
Tb927.10.8230	254.74	415.74	397.006	-0.661088	0.315761	-2.09363	0.0362929	0.212492	Tb927.10.8230	PDI2	0	protein disulfide isomerase 2
Tb927.1.500	35.42	10.88	32.7186	1.03494	0.494521	2.09281	0.0363658	0.212598	Tb927.1.500	null	0	retrotransposon hot spot protein (RHS, pseudogene), putative
Tb927.10.2300	37.99	72.76	59.2499	-0.822819	0.393246	-2.09237	0.0364051	0.212598	Tb927.10.2300	null	0	hypothetical protein, conserved
Tb927.8.6440	66.25	33.01	59.0022	0.866092	0.413878	2.09263	0.0363826	0.212598	Tb927.8.6440	RBP20	0	RNA-binding protein, putative
Tb927.9.13860	208.39	339.82	301.726	-0.682867	0.326358	-2.09239	0.036404	0.212598	Tb927.9.13860	KMP11-2	0	kinetoplastid membrane protein 11-2
Tb927.11.7240	72.9	113.64	89.5221	-0.618623	0.29575	-2.09171	0.0364647	0.212672	Tb927.11.7240	DCR2	0	nexin-dynein regulatory complex 2
Tb927.6.1500	163.97	104.4	149.829	0.5999	0.286798	2.09172	0.036464	0.212672	Tb927.6.1500	ADS	0	alkyl-dihydroxyacetone phosphate synthase
Tb927.9.11230	170.57	354.38	220.099	-0.941654	0.450265	-2.09134	0.036498	0.212729	Tb927.9.11230	null	0	calmodulin-like protein, putative
Tb927.4.690	40.15	70.21	52.6916	-0.718589	0.343761	-2.09037	0.0365843	0.212957	Tb927.4.690	null	0	geranylgeranyl transferase type II beta subunit, putative
Tb927.7.1770	106.09	162.29	126.843	-0.579962	0.277436	-2.09043	0.036579	0.212957	Tb927.7.1770	Mcmbp	0	Mini-chromosome maintenance complex-binding protein
Tb927.11.11430	113.53	175.7	139.231	-0.601582	0.287907	-2.0895	0.0366625	0.213001	Tb927.11.11430	CUL1	0	cullin 1, putative
Tb927.2.4460	100.6	58.95	98.5545	0.687929	0.329227	2.08953	0.0366603	0.213001	Tb927.2.4460	KRIPP21	0	Kinetoplast ribosomal PPR-repeat containing protein 21
Tb927.5.4390	39.03	15.95	45.784	0.948538	0.454	2.08929	0.0366817	0.213001	Tb927.5.4390	null	0	hypothetical protein, conserved
Tb927.7.4150	126.53	194.59	160.297	-0.586729	0.280834	-2.08924	0.0366862	0.213001	Tb927.7.4150	null	0	hypothetical protein, conserved
Tb927.2.1170	115.23	61.47	128.932	0.79223	0.379262	2.08888	0.0367189	0.213055	Tb927.2.1170	null	0	retrotransposon hot spot protein 5 (RHS5), putative
Tb927.9.12630	287.79	139.96	356.106	0.891887	0.427065	2.08841	0.0367608	0.213161	Tb927.9.12630	glk1	0	glycerol kinase, glycosomal
Tb927.3.1690	199.79	116.15	194.068	0.699504	0.33499	2.08813	0.0367858	0.213169	Tb927.3.1690	null	0	Mitochondrial ATP synthase subunit, putative
Tb927.11.3120	248.85	153.77	238.912	0.648875	0.310863	2.08733	0.0368581	0.213451	Tb927.11.3120	NOG1	0	nucleolar GTP-binding protein 1
Tb927.11.5010	41.8	81.81	41.622	-0.839703	0.402788	-2.08473	0.037094	0.21468	Tb927.11.5010	null	0	TFIIF-stimulated CTD phosphatase, putative
Tb927.9.7060	54.54	102.08	76.0165	-0.822143	0.394473	-2.08416	0.037146	0.214843	Tb927.9.7060	null	0	hypothetical protein, conserved
Tb927.3.1180	90.14	140.3	102.983	-0.608447	0.292008	-2.08367	0.0371902	0.214962	Tb927.3.1180	null	0	hypothetical protein, conserved
Tb927.10.5590	121.13	178.59	130.587	-0.535173	0.257027	-2.08216	0.0373274	0.215617	Tb927.10.5590	null	0	protein phosphatase 2C, putative
Tb927.2.3780	199.65	115.08	191.542	0.703679	0.338196	2.08069	0.0374627	0.21626	Tb927.2.3780	null	0	translation initiation factor IF-2, putative
Tb927.6.270	85.92	40.77	89.3428	0.880595	0.423321	2.0802	0.0375068	0.216376	Tb927.6.270	null	4	receptor-type adenylate cyclase GRESAG 4, pseudogene, putative
Tb927.8.6680	39.41	78.23	47.4908	-0.857732	0.4124	-2.07985	0.037539	0.216424	Tb927.8.6680	null	0	clathrin assembly sigma-adaptin protein 3, putative
Tb927.10.11270	40.81	19.22	35.8149	0.939721	0.452015	2.07896	0.0376212	0.216759	Tb927.10.11270	RBP23	0	RNA-binding protein, putative
Tb11.v5.0380.1	7.2	25.57	10.6642	-1.20231	0.578694	-2.07763	0.0377432	0.217292	Tb11.v5.0380.1	null	0	variant surface glycoprotein (VSG, atypical), putative
Tb927.11.16390	35.48	65.75	40.5071	-0.753743	0.362824	-2.07743	0.0377617	0.217292	Tb927.11.16390	CKS1	0	cyclin dependent kinases regulatory subunit, putative
Tb927.11.10470	40.52	80.62	65.5772	-0.871244	0.41952	-2.07676	0.0378234	0.217509	Tb927.11.10470	null	0	hypothetical protein, conserved
Tb927.10.1960	136.22	79.74	116.048	0.709884	0.341951	2.07598	0.0378956	0.217785	Tb927.10.1960	null	0	hypothetical protein, conserved
Tb11.v5.0869.1	47.96	23.73	42.3372	0.851873	0.410777	2.07381	0.0380974	0.218251	Tb11.v5.0869.1	null	1	cystathione gamma lyase, putative
Tb927.10.3700	39.12	71.73	42.0833	-0.785795	0.37876	-2.07465	0.0380188	0.218251	Tb927.10.3700	AMPKG	0	AMP-activated protein kinase, gamma regulatory subunit
Tb927.11.400	95.5	151.12	107.562	-0.612573	0.295302	-2.07439	0.0380429	0.218251	Tb927.11.400	null	0	Protein of unknown function (DUF1308), putative
Tb927.11.7340	87.92	50.1	84.6459	0.697564	0.336328	2.07406	0.0380736	0.218251	Tb927.11.7340	null	0	hypothetical protein, conserved
Tb927.11.8580	11.95	28.64	17.2589	-0.987433	0.476093	-2.07403	0.0380761	0.218251	Tb927.11.8580	null	0	DNA polymerase kappa, putative
Tb927.2.2940	94.21	160.5	109.813	-0.701354	0.338394	-2.0726	0.0382098	0.218757	Tb927.2.2940	null	0	hypothetical protein, conserved
Tb927.10.2620	126.78	72.14	140.968	0.728333	0.351493	2.07211	0.0382548	0.218875	Tb927.10.2620	null	0	CS domain containing protein, putative
Tb11.v5.0169.1	46.84	90.33	55.2664	-0.824239	0.398	-2.07095	0.0383635	0.218943	Tb11.v5.0169.1	null	0	hypothetical protein, conserved
Tb927.7.2700	378.73	220.98	310.371	0.704957	0.34035	2.07127	0.0383333	0.218943	Tb927.7.2700	B5R	0	NADH-cytochrome b5 reductase, putative
Tb927.8.8190	51.35	97.47	54.3033	-0.809662	0.390931	-2.07111	0.0383486	0.218943	Tb927.8.8190	null	0	hypothetical protein, conserved
Tb927.9.8815	189.37	318.29	226.058	-0.695599	0.335822	-2.07133	0.0383277	0.218943	Tb927.9.8815	null	1	hypothetical protein
Tb11.v5.0158.1	45.24	74.03	58.294	-0.686633	0.331599	-2.07067	0.0383892	0.218952	Tb11.v5.0158.1	null	0	hypothetical protein, conserved
Tb927.2.690	69.94	33.92	67.1909	0.886619	0.428309	2.07005	0.038448	0.219135	Tb927.2.690	null	0	leucine-rich repeat protein (LRRP), putative
Tb927.4.1370	65.1	121.6	91.8671	-0.799803	0.386461	-2.06955	0.038494	0.219135	Tb927.4.1370	null	0	hypothetical protein, conserved
Tb927.8.4820	146.98	90.03	123.651	0.663405	0.320552	2.06957	0.0384924	0.219135	Tb927.8.4820	EIF4G3	0	eukaryotic translation initiation factor 4 gamma 3
Tb11.v5.0559.1	95.93	53.99	95.5147	0.770765	0.372582	2.06871	0.0385729	0.219308	Tb11.v5.0559.1	null	0	oligosaccharyl transferase subunit, putative
Tb927.10.1190	57.56	101.42	72.3526	-0.751905	0.363448	-2.06881	0.0385639	0.219308	Tb927.10.1190	null	0	hypothetical protein, conserved
Tb927.9.7390	0.41	2.18	5.70309	-1.22489	0.592256	-2.06817	0.038624	0.21946	Tb927.9.7390	null	0	variant surface glycoprotein (VSG)-related, putative
Tb927.3.1670	117.38	178.02	139.856	-0.575312	0.278215	-2.06787	0.0386523	0.219483	Tb927.3.1670	null	0	hypothetical protein, conserved
Tb927.10.7860	41.31	17.59	49.1003	0.898114	0.434523	2.06689	0.0387441	0.219866	Tb927.10.7860	null	0	hypothetical protein, conserved
Tb927.10.6100	54.89	93.85	65.9459	-0.693709	0.335689	-2.06652	0.0387792	0.219927	Tb927.10.6100	null	1	Protein of unknown function (DUF2419), putative
Tb927.5.1280	87.49	143.25	109.996	-0.638444	0.309025	-2.06599	0.038829	0.220072	Tb927.5.1280	null	0	alanine racemase, putative
Tb927.11.15080	127	69.44	119.042	0.780721	0.378053	2.06511	0.0389128	0.220408	Tb927.11.15080	null	4	Transmembrane proteins 14C, putative
Tb927.6.700	251.63	144.63	264.877	0.714285	0.345926	2.06485	0.0389373	0.220409	Tb927.6.700	null	0	alanyl-tRNA synthetase, putative
Tb927.11.16450	66.82	122.67	74.9882	-0.769656	0.372936	-2.06377	0.0390391	0.220847	Tb927.11.16450	null	0	hypothetical protein, conserved
Tb927.5.2380	144.52	85.49	131.934	0.692881	0.335844	2.06311	0.0391025	0.221067	Tb927.5.2380	null	0	hydrolase, alpha/beta fold family, putative
Tb927.11.12570	40.83	69.87	57.176	-0.697752	0.338546	-2.06102	0.0393007	0.222049	Tb927.11.12570	null	0	kinetoplastid-specific dual specificity phosphatase, putative
Tb927.10.13950	88.71	44.04	91.0563	0.861674	0.418135	2.06075	0.0393265	0.222056	Tb927.10.13950	null	0	tubulin-specific chaperone, putative
Tb927.10.1720	154.23	83.78	121.175	0.777863	0.377545	2.06032	0.0393682	0.222153	Tb927.10.1720	null	0	ATP-dependent DEAD/H RNA helicase, putative
Tb927.1.1010	62.39	106.6	74.2206	-0.694086	0.336955	-2.05988	0.0394105	0.222252	Tb927.1.1010	null	0	E3 ubiquitin-protein ligase KCMF1, putative
Tb927.4.4550	135.57	66.96	130.033	0.837376	0.40669	2.05901	0.0394937	0.222488	Tb927.4.4550	null	0	hypothetical protein, conserved
Tb927.7.870	45.18	76.88	54.9972	-0.657487	0.319335	-2.05892	0.0395015	0.222488	Tb927.7.870	null	0	hypothetical protein, conserved
Tb927.11.8910	116.83	68.61	95.5665	0.701413	0.340923	2.05739	0.0396484	0.223177	Tb927.11.8910	NDUFA13	1	NADH-ubiquinone oxidoreductase B16.6 subunit
Tb11.v5.0967.1	31.16	57.02	39.3906	-0.787057	0.382919	-2.05541	0.0398391	0.223971	Tb11.v5.0967.1	null	0	hypothetical protein, conserved
Tb927.9.8850	352.56	561.66	426.791	-0.629703	0.306357	-2.05546	0.0398351	0.223971	Tb927.9.8850	null	0	actin A
Tb927.4.3410	132.28	81.2	125.413	0.6659	0.324247	2.05368	0.0400063	0.224771	Tb927.4.3410	null	0	selenoprotein, putative
Tb11.v5.0163.1	41.73	71.81	49.3715	-0.711089	0.346344	-2.05313	0.04006	0.224794	Tb11.v5.0163.1	null	0	HD domain containing protein, putative
Tb927.11.2360	131.94	79.24	137.329	0.655462	0.319227	2.05327	0.040046	0.224794	Tb927.11.2360	null	0	phenylalanyl-tRNA synthetase (beta subunit), putative
Tb927.10.11240	42.31	74.7	55.7205	-0.729134	0.355218	-2.05264	0.0401078	0.224823	Tb927.10.11240	null	0	hypothetical protein, conserved
Tb927.10.7440	214.81	140.03	205.296	0.585682	0.285342	2.05256	0.040115	0.224823	Tb927.10.7440	MTR4	0	ATP-dependent RNA helicase MTR4
Tb927.4.3090	12.25	29.39	17.1361	-0.970117	0.472754	-2.05205	0.0401645	0.224961	Tb927.4.3090	null	0	hypothetical protein, conserved
Tb927.10.5380	99.88	56.78	111.924	0.696361	0.339427	2.05158	0.0402106	0.22508	Tb927.10.5380	IFT122	0	intraflagellar transport protein 122
Tb927.10.14020	93.56	152.95	112.384	-0.640624	0.312316	-2.0512	0.0402473	0.225146	Tb927.10.14020	null	3	hypothetical protein, conserved
Tb927.11.15520	121.18	194.7	130.393	-0.627054	0.305881	-2.04999	0.040365	0.225665	Tb927.11.15520	null	0	hypothetical protein, conserved
Tb927.8.5750	120.09	78.19	117.604	0.546643	0.266733	2.0494	0.0404227	0.225848	Tb927.8.5750	null	0	hypothetical protein, conserved
Tb927.11.7030	117.89	182.81	149.502	-0.582312	0.284193	-2.049	0.0404617	0.225926	Tb927.11.7030	null	0	Rad51, putative
Tb927.10.2310	149.21	88.89	123.509	0.695462	0.33959	2.04795	0.0405653	0.226364	Tb927.10.2310	null	0	hypothetical protein, conserved
Tb11.v5.0580.1	62.06	27.93	45.3211	0.94699	0.462634	2.04695	0.0406627	0.226452	Tb11.v5.0580.1	null	3	delta-6 fatty acid desaturase, putative
Tb927.11.11690	154.42	85.88	157.525	0.727864	0.355664	2.04649	0.0407078	0.226452	Tb927.11.11690	null	0	Vacuolar proton pump subunit B, putative
Tb927.2.5240	131.88	75.33	120.912	0.724972	0.354271	2.04638	0.0407191	0.226452	Tb927.2.5240	PRP19	0	pre-mRNA splicing factor 19
Tb927.6.4820	56.08	89.53	62.3032	-0.622189	0.303968	-2.04689	0.0406692	0.226452	Tb927.6.4820	CPC1	0	chromosomal passenger complex protein 1
Tb927.7.1280	59.62	117.48	77.9423	-0.847983	0.414407	-2.04625	0.0407313	0.226452	Tb927.7.1280	null	1	hypothetical protein, conserved
Tb927.9.12160	152.99	97.81	157.21	0.565891	0.276433	2.04711	0.0406469	0.226452	Tb927.9.12160	null	0	hypothetical protein, conserved
Tb927.3.1440	91.77	146.77	105.338	-0.635373	0.310606	-2.04559	0.0407965	0.226536	Tb927.3.1440	null	0	Spastin, putative
Tb927.3.2870	118.58	70.38	131.8	0.652647	0.319013	2.04583	0.0407729	0.226536	Tb927.3.2870	null	1	multicopper oxidase, putative
Tb927.7.5230	218.72	139.61	208.891	0.617399	0.301867	2.04527	0.0408287	0.226576	Tb927.7.5230	null	1	lanosterol synthase
Tb927.9.3800	152.97	210.91	155.638	-0.441669	0.216004	-2.04473	0.0408814	0.226729	Tb927.9.3800	kkt18	0	kinetoplastid kinetochore protein 18
Tb927.3.2820	85.43	122.67	98.3077	-0.534807	0.261621	-2.0442	0.0409338	0.22676	Tb927.3.2820	null	1	TFIIF-stimulated CTD phosphatase, putative
Tb927.5.3230	248.18	136	224.459	0.762848	0.373183	2.04416	0.0409373	0.22676	Tb927.5.3230	null	0	hypothetical protein, conserved
Tb927.10.4990	40.35	75.7	56.8067	-0.772731	0.378109	-2.04367	0.0409863	0.226893	Tb927.10.4990	CRK3	0	cdc2-related kinase 3
Tb927.1.4630	39.49	87.1	49.5637	-0.93575	0.458344	-2.04159	0.0411923	0.227755	Tb927.1.4630	CFB1E	0	cyclin-like F-box protein 1E
Tb927.10.12630	54.44	100.6	73.1505	-0.785812	0.384879	-2.04171	0.0411803	0.227755	Tb927.10.12630	null	0	hypothetical protein, conserved
Tb927.7.350	37.63	15.16	31.1675	0.977619	0.479158	2.04029	0.0413218	0.228331	Tb927.7.350	null	0	hypothetical protein
Tb927.11.15640	56.78	25.58	50.313	0.863819	0.423487	2.03978	0.0413727	0.228399	Tb927.11.15640	MERS1	0	mitochondrial RNA binding complex 1 subunit
Tb927.9.12880	123.27	184.43	143.121	-0.551661	0.270468	-2.03966	0.0413847	0.228399	Tb927.9.12880	SLK2	0	STE20-like serine/threonine-protein kinase 2, putative
Tb927.11.9140	80.17	45.19	68.7437	0.702649	0.344599	2.03904	0.0414465	0.228464	Tb927.11.9140	MRB0880	0	mitochondrial RNA binding complex 1 subunit
Tb927.3.4000	87.05	151.68	131.373	-0.738282	0.362151	-2.0386	0.0414899	0.228464	Tb927.3.4000	null	0	clathrin coat assembly protein ap19, putative
Tb927.4.2610	9.09	21.16	14.8745	-0.989366	0.485334	-2.03852	0.0414975	0.228464	Tb927.4.2610	null	0	hypothetical protein
Tb927.8.680	45.14	94.47	57.5302	-0.902823	0.442849	-2.03867	0.041483	0.228464	Tb927.8.680	KREPA5	0	KREPA5
Tb927.11.9720	348.76	874.67	672.766	-1.06203	0.521044	-2.03827	0.0415228	0.228464	Tb927.11.9720	null	0	40S ribosomal protein S27, putative
Tb927.11.14200	65.92	111.23	78.4829	-0.685613	0.336486	-2.03757	0.041593	0.228711	Tb927.11.14200	null	0	ubiquitin-conjugating enzyme E2, putative
Tb927.7.6370	12.8	30.07	19.2901	-0.979461	0.48099	-2.03634	0.0417157	0.229246	Tb927.7.6370	null	0	Zinc finger, C3HC4 type (RING finger), putative
Tb927.10.4220	77.83	133.69	84.588	-0.693937	0.340934	-2.0354	0.0418105	0.229488	Tb927.10.4220	null	0	hypothetical protein, conserved
Tb927.6.4420	105.13	58.2	94.1862	0.747105	0.367041	2.03548	0.0418023	0.229488	Tb927.6.4420	null	0	tRNA (Guanine-1)-methyltransferase, putative
Tb927.9.12610	256	131.47	318.609	0.825625	0.405981	2.03366	0.0419863	0.230313	Tb927.9.12610	glk1	0	glycerol kinase, glycosomal
Tb927.2.4620	61.7	27.85	53.8484	0.875481	0.430626	2.03304	0.0420482	0.230513	Tb927.2.4620	null	4	Transmembrane adaptor Erv26, putative
Tb927.7.5610	85.61	126.37	111.634	-0.550282	0.270817	-2.03194	0.0421602	0.230987	Tb927.7.5610	null	0	hypothetical protein, conserved
Tb927.1.4800	80.63	133.61	89.3038	-0.66766	0.328741	-2.03096	0.0422588	0.231273	Tb927.1.4800	null	0	hypothetical protein, conserved
Tb927.3.5580	158.18	93.35	140.32	0.682788	0.336239	2.03066	0.0422892	0.231273	Tb927.3.5580	null	0	tryptophanyl-tRNA synthetase
Tb927.7.5930	450.38	259.56	545.077	0.715038	0.352117	2.03068	0.0422871	0.231273	Tb927.7.5930	PAD1	13	Protein Associated with Differentiation 1
Tb927.11.2900	34.77	64.53	42.8095	-0.774955	0.381808	-2.0297	0.042387	0.231388	Tb927.11.2900	null	0	HIT zinc finger, putative
Tb927.11.8680	8.78	19.45	13.0058	-0.978823	0.482215	-2.02985	0.0423718	0.231388	Tb927.11.8680	null	0	DNA polymerase kappa, putative
Tb927.5.620	43.75	19.45	35.4747	0.894928	0.440906	2.02975	0.0423823	0.231388	Tb927.5.620	null	1	invariant surface glycoprotein, putative
Tb11.v5.0514.1	36.49	75.17	109.306	-0.913863	0.450425	-2.02889	0.0424693	0.231697	Tb11.v5.0514.1	null	9	cation transporter, putative
Tb927.6.2500	43.34	78.06	52.1216	-0.744174	0.367102	-2.02716	0.042646	0.232521	Tb927.6.2500	null	0	RF-1 domain containing protein, putative
Tb927.1.2120	73.89	30.03	70.8442	0.968705	0.478071	2.02628	0.0427365	0.232829	Tb927.1.2120	CALP1.3	0	Calpain-like protein CALP1.3
Tb927.2.4930	93.34	54.54	72.9544	0.736898	0.363701	2.02611	0.042754	0.232829	Tb927.2.4930	null	0	esterase, putative
Tb927.11.8850	66.46	128.26	78.3894	-0.820267	0.405129	-2.02471	0.0428974	0.233469	Tb927.11.8850	null	4	Uncharacterised protein family (UPF0220), putative
Tb11.v5.0414.1	86.89	43.8	93.881	0.826523	0.408937	2.02115	0.0432644	0.233699	Tb11.v5.0414.1	null	0	ATP-dependent DEAD/H RNA helicase, putative
Tb927.10.10480	30.2	88.87	55.7603	-1.12911	0.558508	-2.02165	0.0432126	0.233699	Tb927.10.10480	null	0	histone H2B, putative
Tb927.10.10850	124.19	65.66	122.117	0.744874	0.368478	2.02149	0.0432292	0.233699	Tb927.10.10850	AGO1	0	Protein argonaute-1
Tb927.10.14450	38.74	67.68	39.3324	-0.714701	0.353567	-2.0214	0.0432381	0.233699	Tb927.10.14450	null	1	hypothetical protein, conserved
Tb927.10.6490	107.99	169.39	127.635	-0.614752	0.304192	-2.02094	0.0432864	0.233699	Tb927.10.6490	null	0	KIAA1430 homologue, putative
Tb927.11.10270	47.98	79.94	61.063	-0.654644	0.323846	-2.02146	0.0432318	0.233699	Tb927.11.10270	null	1	Golgi SNAP receptor complex member 1, putative
Tb927.11.13090	262.23	172.75	267.215	0.574083	0.283633	2.02404	0.0429665	0.233699	Tb927.11.13090	null	0	elongation factor 1 gamma, putative
Tb927.11.2190	47.84	83.27	61.5285	-0.700185	0.34621	-2.02243	0.0431318	0.233699	Tb927.11.2190	null	0	Domain of unknown function (DUF543), putative
Tb927.2.2770	43.07	96.86	57.5527	-0.964395	0.476844	-2.02245	0.0431297	0.233699	Tb927.2.2770	null	0	hypothetical protein, conserved
Tb927.4.1960	77.84	120.04	86.7476	-0.567347	0.280749	-2.02084	0.0432967	0.233699	Tb927.4.1960	null	0	hypothetical protein, conserved
Tb927.5.460	9.39	0	10.1395	1.1124	0.549761	2.02343	0.0430292	0.233699	Tb927.5.460	null	0	hypothetical protein, conserved
Tb927.7.3550	509.23	228.92	541.976	0.94363	0.466838	2.02132	0.0432466	0.233699	Tb927.7.3550	WCB	0	cytoskeleton associated protein, putative
Tb927.8.5320	52.03	101.65	79.3101	-0.836122	0.41376	-2.02079	0.0433016	0.233699	Tb927.8.5320	null	0	hypothetical protein, conserved
Tb927.9.4250	76.75	124.85	93.8841	-0.655066	0.323979	-2.02194	0.0431824	0.233699	Tb927.9.4250	null	0	hypothetical protein, conserved
Tb927.6.1710	7.11	19.52	12.6775	-1.07874	0.534226	-2.01927	0.0434596	0.234412	Tb927.6.1710	null	0	hypothetical protein, conserved
Tb927.6.3980	63.04	106.45	87.9615	-0.693935	0.343837	-2.01821	0.0435691	0.234583	Tb927.6.3980	null	0	hypothetical protein, conserved
Tb927.6.4840	386.23	243.41	329.544	0.622046	0.308163	2.01857	0.0435324	0.234583	Tb927.6.4840	METK1	0	S-adenosylmethionine synthetase, putative
Tb927.8.7470	116.78	75.63	113.381	0.577824	0.286303	2.01823	0.0435674	0.234583	Tb927.8.7470	null	0	hypothetical protein, conserved
Tb927.6.2640	125.09	65.49	112.289	0.776512	0.384919	2.01734	0.0436604	0.234795	Tb927.6.2640	KAP60	0	importin alpha subunit, putative
Tb927.6.4450	126.59	199.55	144.309	-0.613496	0.304085	-2.01751	0.0436419	0.234795	Tb927.6.4450	null	0	Pentatricopeptide repeat protein (PPR), putative
Tb927.10.6560	53.28	85.87	65.7752	-0.643436	0.319098	-2.01642	0.0437558	0.235163	Tb927.10.6560	null	0	Protein of unknown function DUF72, putative
Tb927.11.9860	298.23	577.18	486.972	-0.866046	0.429548	-2.01618	0.043781	0.235163	Tb927.11.9860	null	0	EF-hand domain pair, putative
Tb927.7.4470	80.83	33.22	90.1855	0.952321	0.472616	2.015	0.0439049	0.235689	Tb927.7.4470	null	4	hypothetical protein, conserved
Tb927.9.2470	553.69	317.95	539.693	0.726432	0.360848	2.01313	0.0441013	0.236603	Tb927.9.2470	NOP86	0	nucleolar protein
Tb927.10.4000	69.81	38.84	60.2105	0.748687	0.372038	2.0124	0.0441782	0.236875	Tb927.10.4000	null	0	methylglutaconyl-CoA hydratase, mitochondrial precursor, putative
Tb927.10.14830	359.29	574.03	355.396	-0.62374	0.310073	-2.01159	0.044263	0.237189	Tb927.10.14830	MCP5b	3	Mitochondrial ADP/ATP carrier protein 5b
Tb927.11.14630	75.95	144.01	93.2792	-0.805354	0.400519	-2.01078	0.044349	0.237434	Tb927.11.14630	null	0	ATP-dependent DNA DEAD/DEAH box helicase, putative
Tb927.9.2860.1	2.31	9.4	3.83884	-1.1518	0.572846	-2.01066	0.0443613	0.237434	Tb927.9.2860.1	null	1	hypothetical protein, conserved
Tb927.6.180	53.68	22	46.1593	0.964028	0.479776	2.00933	0.0445023	0.238048	Tb927.6.180	null	0	receptor-type adenylate cyclase GRESAG 4, putative
Tb927.10.12000	89.86	50.43	82.3581	0.744992	0.371108	2.00748	0.0446984	0.238955	Tb927.10.12000	null	0	iron-sulfur cluster assembly protein, putative
Tb927.7.1820	55.23	104.17	62.692	-0.797052	0.397261	-2.00637	0.0448172	0.239449	Tb927.7.1820	null	0	hypothetical protein, conserved
Tb927.10.14760	123.92	222.19	216.082	-0.769777	0.383847	-2.00543	0.0449173	0.239621	Tb927.10.14760	null	0	clathrin light chain, putative
Tb927.11.15920	50.42	99.81	66.7707	-0.860578	0.429148	-2.00532	0.0449289	0.239621	Tb927.11.15920	null	0	glutathione peroxidase, putative
Tb927.5.1030	43.31	17.97	46.5967	0.947806	0.472597	2.00553	0.0449068	0.239621	Tb927.5.1030	Isa2	0	Iron-sulfur assembly protein 2
Tb927.10.1400	93.81	157.33	106.258	-0.674056	0.336281	-2.00444	0.0450228	0.23998	Tb927.10.1400	HGPRT	0	hypoxanthine-guanine phosphoribosyltransferase
Tb927.1.5100	22.82	2.1	119.197	1.07715	0.537605	2.00361	0.0451116	0.240054	Tb927.1.5100	null	0	expression site-associated gene 2 (ESAG2) protein, putative
Tb927.10.9730	72.65	125.18	92.5732	-0.715033	0.356874	-2.0036	0.0451131	0.240054	Tb927.10.9730	null	0	hypothetical protein, conserved
Tb927.11.16650	61.26	33.13	60.5868	0.731708	0.365203	2.00357	0.0451164	0.240054	Tb927.11.16650	null	10	hypothetical protein, conserved
Tb927.1.120	1607.72	992.22	1591.59	0.642518	0.320815	2.00277	0.045202	0.240368	Tb927.1.120	null	0	retrotransposon hot spot protein 4 (RHS4), putative
Tb11.v5.0998.1	33.79	15.95	32.4429	0.893515	0.446508	2.00112	0.0453796	0.240836	Tb11.v5.0998.1	null	0	methionine aminopeptidase, putative
Tb927.10.9360	56.69	99.67	81.1636	-0.700959	0.350284	-2.00112	0.0453796	0.240836	Tb927.10.9360	null	0	L-2-hydroxyglutarate dehydrogenase, mitochondrial, putative
Tb927.11.10320	92.41	148.89	107.166	-0.632116	0.315948	-2.0007	0.0454253	0.240836	Tb927.11.10320	null	0	TatD related DNase, putative
Tb927.11.14460	55.72	90.7	79.5852	-0.641818	0.320785	-2.00077	0.0454172	0.240836	Tb927.11.14460	null	0	ADP-ribosylation factor GTPase activating protein 1, putative
Tb927.11.18700.1	19.5	4.28	20.7851	1.10863	0.554347	1.99988	0.0455129	0.240836	Tb927.11.18700.1	null	1	hypothetical protein, conserved
Tb927.2.1260	27.98	7.39	29.0021	1.07223	0.536058	2.00022	0.0454762	0.240836	Tb927.2.1260	null	0	expression site-associated gene 4 (ESAG4), degenerate
Tb927.2.4110	125.35	75.54	119.619	0.662942	0.331438	2.0002	0.0454791	0.240836	Tb927.2.4110	MPPA	0	Mitochondrial-processing peptidase subunit alpha
Tb927.6.3870	66.4	34.56	67.5525	0.792	0.395679	2.00162	0.0453252	0.240836	Tb927.6.3870	SGN1	0	RNA-binding protein, putative
Tb927.9.7710	57.54	103.67	78.2471	-0.762121	0.381112	-1.99973	0.0455298	0.240836	Tb927.9.7710	null	0	hypothetical protein, conserved
Tb927.10.7030	58.84	27.17	65.0327	0.871305	0.435833	1.99917	0.0455896	0.241011	Tb927.10.7030	null	0	hypothetical protein, conserved
Tb11.v5.0485.1	55.37	89.4	60.4541	-0.634179	0.317339	-1.99843	0.0456703	0.241258	Tb11.v5.0485.1	null	0	hypothetical protein, conserved
Tb927.10.14410	117.35	176.79	133.138	-0.558068	0.279278	-1.99825	0.0456896	0.241258	Tb927.10.14410	null	0	leucine-rich repeat protein (LRRP), putative
Tb927.11.3950	47.65	76.43	56.44	-0.620266	0.310543	-1.99736	0.0457866	0.241599	Tb927.11.3950	null	0	hypothetical protein, conserved
Tb927.8.3440	19.17	40.07	24.7356	-0.89227	0.446769	-1.99716	0.0458076	0.241599	Tb927.8.3440	null	0	hypothetical protein, conserved
Tb927.10.11400	90.33	148.53	97.9086	-0.671034	0.336098	-1.99654	0.0458751	0.241686	Tb927.10.11400	null	0	WD domain, G-beta repeat, putative
Tb927.11.7900	228.72	136.98	202.626	0.664638	0.33292	1.99639	0.0458919	0.241686	Tb927.11.7900	RBP16	0	mitochondrial RNA binding protein 16
Tb927.6.2710	109.8	66.13	112.915	0.673838	0.337548	1.99627	0.0459044	0.241686	Tb927.6.2710	null	2	hypothetical protein, conserved
Tb11.v5.0731.1	25.33	4.2	109.541	1.08208	0.542141	1.99595	0.0459396	0.241731	Tb11.v5.0731.1	null	1	65 kDa invariant surface glycoprotein, putative
Tb927.8.4800	58.91	104.76	78.9681	-0.753477	0.378039	-1.99312	0.0462482	0.243153	Tb927.8.4800	null	0	hypothetical protein, conserved
Tb927.8.5800	30.09	58.98	41.9398	-0.814183	0.408525	-1.99298	0.0462636	0.243153	Tb927.8.5800	null	0	hypothetical protein, conserved
Tb927.6.2470	61.59	101.65	75.726	-0.646193	0.324321	-1.99245	0.0463217	0.243317	Tb927.6.2470	null	0	hypothetical protein, conserved
Tb927.10.4660	66.43	133.27	97.4483	-0.870938	0.437721	-1.98971	0.0466228	0.244756	Tb927.10.4660	null	0	Transcription factor S-II (TFIIS), central domain containing protein, putative
Tb927.5.2200	57.45	24.6	46.4996	0.97084	0.488018	1.98935	0.0466626	0.244823	Tb927.5.2200	null	0	META domain containing protein, putative
Tb927.8.4810	170.19	108.96	166.938	0.598689	0.301163	1.98792	0.0468204	0.245508	Tb927.8.4810	PHB1	0	prohibitin 1
Tb927.11.550	112.82	46.75	117.322	0.957299	0.48181	1.98688	0.0469356	0.245521	Tb927.11.550	SCD6	0	hypothetical protein SCD6.10
Tb927.11.820	6.95	20.07	12.5086	-1.04756	0.527274	-1.98675	0.0469505	0.245521	Tb927.11.820	null	1	hypothetical protein
Tb927.4.2240	230.18	417.99	253.302	-0.773939	0.389565	-1.98667	0.0469585	0.245521	Tb927.4.2240	null	0	Aminotransferase class IV, putative
Tb927.8.2910	122.51	78.06	129.028	0.607062	0.305503	1.98709	0.0469122	0.245521	Tb927.8.2910	null	0	mannosyl-oligosaccharide 1,2-alpha-mannosidase IB, putative
Tb927.8.4290	43.94	18.52	41.1237	0.925971	0.466006	1.98704	0.0469181	0.245521	Tb927.8.4290	null	0	Ribosome biogenesis protein Nop16, putative
Tb927.9.2420	89.28	135.92	93.7578	-0.553442	0.27878	-1.98523	0.0471192	0.246218	Tb927.9.2420	null	0	hypothetical protein, conserved
Tb927.6.2800	91.16	54.22	89.7628	0.622127	0.313621	1.98369	0.0472906	0.246971	Tb927.6.2800	null	0	hypothetical protein, conserved
Tb927.4.450	166.52	98.06	159.867	0.680951	0.343348	1.98327	0.0473375	0.247073	Tb927.4.450	TbCoatomerAlpha	0	coatomer alpha subunit, putative
Tb927.6.4730	28.16	8.32	25.3652	1.02055	0.515015	1.98158	0.047526	0.247914	Tb927.6.4730	null	4	hypothetical protein
Tb927.4.210	52.54	25.27	59.5582	0.846866	0.427434	1.98128	0.0475601	0.247949	Tb927.4.210	null	0	retrotransposon hot spot protein 2 (RHS2), interrupted, degenerate
Tb927.3.2250	32.5	63.78	35.8333	-0.806988	0.407367	-1.98099	0.0475929	0.247977	Tb927.3.2250	null	0	hypothetical protein, conserved
Tb927.11.1600	76.36	128.66	94.9078	-0.686183	0.346496	-1.98035	0.0476645	0.248064	Tb927.11.1600	null	0	tatD related deoxyribonuclease, putative
Tb927.5.4010	34.55	11.76	51.7412	0.981256	0.495453	1.98052	0.0476449	0.248064	Tb927.5.4010	ESP4	0	Enriched in surface-labeled proteome protein 4
Tb927.7.4550	43.56	19.23	38.9198	0.904707	0.456965	1.97982	0.0477241	0.248231	Tb927.7.4550	MRPL7/12	0	Mitochondrial ribosomal protein L7/L12
Tb927.6.3630	127.47	81.29	115.487	0.62366	0.315126	1.97908	0.0478068	0.248518	Tb927.6.3630	SPL	0	sphingosine 1-phosphate lyase, putative
Tb927.11.14410	123.59	187.86	117.701	-0.563507	0.284852	-1.97825	0.0479009	0.248865	Tb927.11.14410	null	0	Ankyrin repeats (3 copies), putative
Tb927.4.3800	29.33	13.06	23.8824	0.904899	0.457543	1.97774	0.0479586	0.248878	Tb927.4.3800	null	0	hypothetical protein, conserved
Tb927.9.13570	114.52	75.2	91.5943	0.579522	0.292998	1.97791	0.0479393	0.248878	Tb927.9.13570	null	0	hypothetical protein, conserved
Tb927.7.4220	209.59	135.42	193.194	0.592867	0.299832	1.97733	0.048004	0.248971	Tb927.7.4220	null	0	WD domain, G-beta repeat/Dip2/Utp12 Family, putative
Tb927.2.4550	209.18	128.87	189.165	0.649182	0.328421	1.97668	0.0480782	0.249212	Tb927.2.4550	SPB1	0	2'-O-ribose RNA methyltransferase SPB1 homolog
Tb927.11.13140	308.89	168.6	221.189	0.772219	0.39078	1.97609	0.0481442	0.249412	Tb927.11.13140	COXX	0	cytochrome oxidase subunit X
Tb927.11.10970	61.4	102.63	86.2375	-0.691308	0.34988	-1.97584	0.0481724	0.249415	Tb927.11.10970	null	0	RWD domain/Uncharacterized protein family UPF0029, putative
Tb927.11.9980	385	208.61	395.455	0.762722	0.386182	1.97503	0.0482644	0.249748	Tb927.11.9980	null	0	2-oxoglutarate dehydrogenase E1 component, putative
Tb927.5.2920	62.11	102.17	70.3266	-0.655312	0.331894	-1.97446	0.0483292	0.249941	Tb927.5.2920	null	0	Ring finger domain containing protein, putative
Tb927.8.5890	64.43	33.38	65.9562	0.801697	0.406119	1.97404	0.048377	0.250045	Tb927.8.5890	ASF1B	0	histone chaperone ASF1B
Tb927.9.5220	27	50.81	39.7245	-0.794673	0.40285	-1.97263	0.0485379	0.250733	Tb927.9.5220	null	0	conserved protein
Tb927.5.2880	16.92	37.29	20.2774	-0.908299	0.46076	-1.97131	0.0486886	0.251368	Tb927.5.2880	null	0	chaperone protein DnaJ, putative
Tb927.3.3210	21.97	5.29	19.239	1.0825	0.549209	1.97102	0.0487219	0.251396	Tb927.3.3210	null	3	hypothetical protein
Tb927.11.220	33.85	62.9	50.3266	-0.778997	0.395338	-1.97046	0.0487861	0.251584	Tb927.11.220	null	0	hypothetical protein, conserved
Tb927.10.14140	223.68	100.12	289.901	0.92273	0.468429	1.96984	0.0488569	0.251662	Tb927.10.14140	PYK1	0	pyruvate kinase 1
Tb927.8.2180	17.94	36.57	26.4209	-0.874116	0.4437	-1.97006	0.0488317	0.251662	Tb927.8.2180	null	1	hypothetical protein, conserved
Tb927.2.2160	144.34	211.93	164.812	-0.520692	0.264441	-1.96903	0.0489494	0.251995	Tb927.2.2160	PFC11	0	paraflagellar rod component, putative
Tb927.10.430	166	109.51	153.272	0.571948	0.290571	1.96836	0.0490264	0.252104	Tb927.10.430	null	0	peroxidase, putative
Tb927.11.8510.1	24.07	47.83	30.6064	-0.848282	0.430946	-1.96842	0.0490197	0.252104	Tb927.11.8510.1	null	0	DNA polymerase kappa, putative
Tb11.v5.0211.1	16.41	3.74	14.3134	1.094	0.556109	1.96723	0.0491565	0.252156	Tb11.v5.0211.1	null	0	galactokinase-like protein, putative
Tb11.v5.0748.1	72.59	41.87	65.3284	0.716882	0.364532	1.96658	0.0492318	0.252156	Tb11.v5.0748.1	null	0	ABC transporter, putative
Tb927.1.5080	17.52	1.55	31.7299	1.09009	0.554302	1.96661	0.0492282	0.252156	Tb927.1.5080	null	0	expression site-associated gene 9 (ESAG9) protein, putative
Tb927.1.830.1	42.16	21.62	38.2466	0.808149	0.410709	1.96769	0.0491035	0.252156	Tb927.1.830.1	null	0	hypothetical protein, conserved
Tb927.10.8760	32.8	58.75	34.8997	-0.716787	0.364322	-1.96745	0.0491308	0.252156	Tb927.10.8760	null	3	hypothetical protein, conserved
Tb927.4.1860	979.54	621.47	1048.54	0.602824	0.306309	1.96803	0.049065	0.252156	Tb927.4.1860	null	0	ribosomal protein S19, putative
Tb927.7.4880	63.56	35.56	52.6761	0.764534	0.388693	1.96693	0.0491909	0.252156	Tb927.7.4880	null	3	hypothetical protein, conserved
Tb927.10.8810	53.62	90.23	61.8043	-0.660707	0.33625	-1.96493	0.0494227	0.252276	Tb927.10.8810	null	0	hypothetical protein, conserved
Tb927.11.460	127.92	78.48	110.491	0.645494	0.328315	1.96608	0.049289	0.252276	Tb927.11.460	null	0	predicted WD40 repeat protein
Tb927.3.4490	101.33	141.05	115.684	-0.474705	0.241565	-1.96513	0.0493996	0.252276	Tb927.3.4490	null	0	protein farnesyltransferase alpha subunit, putative
Tb927.4.2020	114.67	178.34	135.153	-0.599503	0.304997	-1.9656	0.0493449	0.252276	Tb927.4.2020	AP3M	0	AP-3 complex subunit mu, putative
Tb927.8.1070	65.92	119.75	80.109	-0.756899	0.385109	-1.96541	0.0493664	0.252276	Tb927.8.1070	null	0	hypothetical protein, conserved
Tb927.8.7210	15.99	30.82	28.1242	-0.840617	0.427767	-1.96513	0.0493993	0.252276	Tb927.8.7210	null	0	hypothetical protein, conserved
Tb927.7.1860	58.69	101.45	69.473	-0.701917	0.357383	-1.96405	0.0495244	0.25251	Tb927.7.1860	null	0	hypothetical protein, conserved
Tb927.7.970	168.55	106.13	167.734	0.633808	0.322681	1.96419	0.0495075	0.25251	Tb927.7.970	null	0	NMD3 family, putative
Tb927.3.4650	160.68	108.54	124.515	0.561635	0.286319	1.96158	0.049812	0.253703	Tb927.3.4650	null	1	C-8 sterol isomerase, putative
Tb927.4.1190	58.26	114.26	76.2288	-0.858534	0.43768	-1.96155	0.0498144	0.253703	Tb927.4.1190	null	1	LicD family, putative
Tb927.11.13840	130.68	186.36	155.905	-0.502999	0.256468	-1.96125	0.0498494	0.253738	Tb927.11.13840	null	0	hypothetical protein, conserved
Tb927.6.4280	434.67	169.65	593.56	1.01002	0.515114	1.96076	0.0499067	0.253887	Tb927.6.4280	GAPDH	0	glyceraldehyde 3-phosphate dehydrogenase, glycosomal
Tb927.11.14350	72.61	114.22	85.2722	-0.607081	0.309764	-1.95982	0.0500167	0.25416	Tb927.11.14350	MCP22	2	mitochondrial carrier protein
Tb927.5.830	55.62	96.5	55.0225	-0.705631	0.360039	-1.95987	0.0500105	0.25416	Tb927.5.830	TAC65	0	Tripartite attachment complex protein 65
Tb05.5K5.140	27.99	59.71	34.9605	-0.892333	0.455836	-1.95758	0.0502797	0.255056	Tb05.5K5.140	null	0	Trypanosoma specific protein, unknown function
Tb927.10.3350	76.95	43.55	65.4229	0.709258	0.362296	1.95768	0.0502681	0.255056	Tb927.10.3350	null	12	major facilitator superfamily, putative
Tb927.2.5480	46.22	90.78	53.6603	-0.832894	0.425424	-1.9578	0.0502536	0.255056	Tb927.2.5480	null	0	hypothetical protein, conserved
Tb927.3.4050	27.01	62.65	34.5539	-0.958174	0.489525	-1.95735	0.0503058	0.255056	Tb927.3.4050	null	1	hypothetical protein, conserved
Tb11.v5.0606.1	19.41	4.2	23.0819	1.07317	0.54839	1.95694	0.0503543	0.255158	Tb11.v5.0606.1	null	0	hypothetical protein, conserved
Tb11.v5.0812.1	36.43	17.59	30.0286	0.860122	0.439975	1.95493	0.0505911	0.256203	Tb11.v5.0812.1	null	0	signal recognition particle protein, putative
Tb927.11.1000	81.8	154.76	106.811	-0.815477	0.417206	-1.95461	0.0506287	0.256203	Tb927.11.1000	null	0	kinetoplastid kinetochore protein 16
Tb927.11.4150	64.93	34.14	63.9295	0.730764	0.373893	1.95447	0.0506454	0.256203	Tb927.11.4150	null	0	hypothetical protein, conserved
Tb11.02.5080b.1	91.04	52.9	92.08	0.706989	0.362156	1.95217	0.0509183	0.257152	Tb11.02.5080b.1	null	2	Endoplasmic Reticulum-Golgi Intermediate Compartment (ERGIC)/Endoplasmic reticulum vesicle transporter, putative
Tb927.10.13810	53.18	94.73	63.3962	-0.733916	0.375921	-1.95231	0.050901	0.257152	Tb927.10.13810	null	0	hypothetical protein, conserved
Tb927.10.5440	77.08	118.28	99.007	-0.562117	0.287905	-1.95244	0.0508861	0.257152	Tb927.10.5440	KREN2	0	RNA editing endoribonuclease
Tb927.9.12570	293.55	140.66	361.273	0.865507	0.443556	1.95129	0.0510225	0.257534	Tb927.9.12570	glk1	0	glycerol kinase, glycosomal
Tb927.6.2740	519.42	339.46	523.343	0.550695	0.282353	1.95038	0.0511311	0.257794	Tb927.6.2740	pdxK	0	pyridoxal kinase
Tb927.9.13380	85.68	41.75	106.433	0.798458	0.409351	1.95054	0.0511113	0.257794	Tb927.9.13380	ATG24	0	Autophagy-related protein 24
Tb927.1.780	43.71	75.33	52.9912	-0.688668	0.353164	-1.94999	0.0511769	0.257882	Tb927.1.780	null	0	leucine-rich repeat-containing protein
Tb927.7.2520	56.73	94.86	75.9255	-0.680473	0.349048	-1.94951	0.0512345	0.258028	Tb927.7.2520	null	0	Uncharacterised protein family UPF0066, putative
Tb927.4.1570	48.98	85.37	64.5506	-0.722416	0.370763	-1.94846	0.0513604	0.258518	Tb927.4.1570	null	1	hypothetical protein, conserved
Tb927.10.13350	100.47	146.25	114.706	-0.517314	0.265712	-1.9469	0.051547	0.259152	Tb927.10.13350	null	0	hypothetical protein, conserved
Tb927.4.3370	95.62	61.56	91.0386	0.59765	0.306941	1.94712	0.0515209	0.259152	Tb927.4.3370	null	0	hypothetical protein, conserved
Tb927.9.9750	76.43	40.31	96.2551	0.7557	0.388198	1.94669	0.0515724	0.259152	Tb927.9.9750	null	4	membrane- trafficking protein, putative
Tb927.10.4740	36.12	71.47	48.7656	-0.851812	0.438195	-1.94391	0.0519064	0.260686	Tb927.10.4740	null	0	nucleolar RNA-binding protein, putative
Tb927.11.715	89.3	153.68	117.831	-0.71164	0.366311	-1.94272	0.0520499	0.261144	Tb927.11.715	null	0	dynein light chain LC8, putative
Tb927.7.2190	86.77	51.77	100.07	0.673666	0.346772	1.94268	0.0520554	0.261144	Tb927.7.2190	null	2	translocon-associated protein (TRAP), alpha subunit, putative
Tb927.2.3440	99.95	157.38	111.489	-0.596309	0.30718	-1.94124	0.0522294	0.261581	Tb927.2.3440	null	1	cysteine peptidase, Clan CA, family C51, putative
Tb927.3.890	72.81	116.69	97.0195	-0.632583	0.32585	-1.94133	0.0522178	0.261581	Tb927.3.890	null	0	hypothetical protein, conserved
Tb927.7.1880	43.06	79.74	62.9472	-0.780581	0.402071	-1.9414	0.0522096	0.261581	Tb927.7.1880	null	0	zinc finger protein, putative
Tb927.10.5010	239.36	137.23	227.838	0.714345	0.368128	1.94048	0.0523214	0.261752	Tb927.10.5010	EF-G1	0	Elongation factor G1, mitochondrial, putative
Tb927.11.520	81.32	48.79	73.0669	0.686236	0.353636	1.94051	0.0523172	0.261752	Tb927.11.520	null	0	hypothetical protein, conserved
Tb927.7.4790	62.52	100.57	69.2992	-0.621882	0.320519	-1.94024	0.052351	0.261755	Tb927.7.4790	BETA6	0	proteasome beta 6 subunit
Tb927.11.15310	69.18	106.91	90.4853	-0.585185	0.301747	-1.93932	0.0524621	0.262166	Tb927.11.15310	null	0	hypothetical protein, conserved
Tb927.11.13460	49.96	24.27	54.4224	0.802714	0.414129	1.93832	0.0525846	0.262632	Tb927.11.13460	null	0	hypothetical protein, conserved
Tb927.10.2540	62.7	99.69	92.8531	-0.633431	0.326889	-1.93776	0.052653	0.262684	Tb927.10.2540	ADKC	0	adenylate kinase, putative
Tb927.11.14310	44.44	18.27	42.7602	0.928957	0.479341	1.93799	0.0526247	0.262684	Tb927.11.14310	Sm-G	0	small nuclear ribonucleoprotein Sm-G
Tb927.10.11010	43.46	77.33	54.9496	-0.71995	0.371594	-1.93746	0.0526888	0.262717	Tb927.10.11010	null	0	hypothetical protein, conserved
Tb927.10.4130	144.34	79.2	137.918	0.747129	0.385874	1.9362	0.0528434	0.263343	Tb927.10.4130	NDUFA5	0	NADH-ubiquinone oxidoreductase B13 subunit
Tb927.5.4590	2.65	8.86	6.05413	-1.1363	0.587014	-1.93573	0.0529014	0.263432	Tb927.5.4590	null	1	small GTP-binding rab protein, pseudogene, putative
Tb927.6.2760	61.94	96.75	80.1488	-0.595222	0.307517	-1.93558	0.0529196	0.263432	Tb927.6.2760	null	0	hypothetical protein, conserved
Tb10.v4.0052	89.74	40.82	82.5178	0.909373	0.469931	1.93512	0.0529756	0.263566	Tb10.v4.0052	null	0	microtubule-associated protein 2
Tb927.4.2300	73.92	39.74	73.7658	0.704286	0.364176	1.93392	0.0531233	0.264155	Tb927.4.2300	null	0	hypothetical protein, conserved
Tb927.3.2220	201.56	340.61	250.531	-0.709536	0.366969	-1.9335	0.0531741	0.264232	Tb927.3.2220	EIF3J	0	eukaryotic translation initiation factor 3 subunit j
Tb927.4.2360	110.34	66.95	99.141	0.63573	0.328829	1.93332	0.0531972	0.264232	Tb927.4.2360	null	0	hypothetical protein, conserved
Tb11.v5.0608.1	31.74	13.69	33.5922	0.913507	0.472763	1.93227	0.0533259	0.264593	Tb11.v5.0608.1	null	0	DNA-directed RNA polymerase III largest subunit, putative
Tb927.10.1480	25.17	8.95	25.2883	0.953204	0.493373	1.93202	0.0533576	0.264593	Tb927.10.1480	null	0	hypothetical protein
Tb927.11.1750	80.95	134.41	105.333	-0.675932	0.34982	-1.93223	0.0533317	0.264593	Tb927.11.1750	null	0	hypothetical protein, conserved
Tb927.3.3070	30.32	53.72	42.1663	-0.76845	0.397884	-1.93134	0.0534404	0.264722	Tb927.3.3070	PDEC	0	3', 5'-cyclic nucleotide phosphodiesterase, putative
Tb927.6.1530	141.36	85.15	142.62	0.660809	0.342152	1.93133	0.0534422	0.264722	Tb927.6.1530	null	0	Glutamine amidotransferase class-I, putative
Tb08.27P2.90	7.25	0	5.61585	1.11381	0.576878	1.93075	0.0535142	0.264792	Tb08.27P2.90	null	0	hypothetical protein
Tb927.8.2130	49.08	78.44	64.2032	-0.62742	0.324963	-1.93074	0.053515	0.264792	Tb927.8.2130	null	0	cyclic nucleotide-binding domain containing protein, putative
Tb927.11.3630	37.95	15.79	28.4259	0.923439	0.478393	1.93029	0.0535707	0.264923	Tb927.11.3630	NT8.3	9	nucleobase/nucleoside transporter 8.3
Tb927.5.2730	43.2	69.92	54.291	-0.652248	0.338103	-1.92914	0.0537137	0.265474	Tb927.5.2730	null	0	hypothetical protein, conserved
Tb927.7.1850	98.37	61.23	83.6954	0.624694	0.323857	1.92892	0.0537408	0.265474	Tb927.7.1850	null	0	hypothetical protein, conserved
Tb927.8.5550	34.21	63.45	38.1663	-0.780624	0.404893	-1.92798	0.0538582	0.265844	Tb927.8.5550	null	0	hypothetical protein, conserved
Tb927.9.8200	84.52	48.71	72.4691	0.729877	0.378598	1.92784	0.0538747	0.265844	Tb927.9.8200	null	0	Pescadillo N-terminus/BRCA1 C Terminus (BRCT) domain containing protein, putative
Tb11.v5.0600.1	38.75	17.81	35.2849	0.835066	0.433345	1.92702	0.0539768	0.266075	Tb11.v5.0600.1	null	0	HIT zinc finger, putative
Tb927.11.14790.2	10.26	25.28	12.9008	-0.996987	0.517379	-1.927	0.0539802	0.266075	Tb927.11.14790.2	PIF4	0	DNA repair and recombination helicase protein PIF4
Tb927.11.1450	538.93	286.29	542.799	0.792508	0.411394	1.9264	0.0540551	0.266299	Tb927.11.1450	null	0	2-oxoglutarate dehydrogenase E1 component, putative
Tb11.v5.0692.1	46.96	84.99	55.4699	-0.746527	0.387586	-1.9261	0.0540924	0.266337	Tb11.v5.0692.1	null	2	Thiopurine S-methyltransferase (TPMT), putative
Tb927.3.2970	25.54	60.58	32.3321	-0.958238	0.497654	-1.92551	0.0541656	0.266552	Tb927.3.2970	null	2	hypothetical protein, conserved
Tb927.7.1840	45.74	83	56.5767	-0.732644	0.380576	-1.92509	0.0542179	0.266665	Tb927.7.1840	null	0	zinc finger protein, putative
Tb11.v5.1021.1	30.46	13.31	26.4302	0.912412	0.474335	1.92356	0.0544098	0.267049	Tb11.v5.1021.1	null	10	variant surface glycoprotein (VSG), putative
Tb927.4.2670	75.41	125.05	98.771	-0.673211	0.349871	-1.92417	0.054333	0.267049	Tb927.4.2670	PPI	0	pyroglutamyl-peptidase I, putative
Tb927.6.3050	139.19	88.68	135.472	0.616258	0.320335	1.92379	0.0543805	0.267049	Tb927.6.3050	ALDH3	0	Aldehyde dehydrogenase 3, putative
Tb927.9.14160	278.08	184.37	242.168	0.55137	0.286646	1.92353	0.0544141	0.267049	Tb927.9.14160	RISP	1	rieske iron-sulfur protein, mitochondrial precursor
Tb927.11.270	94.23	48.12	87.4182	0.812198	0.422687	1.92151	0.0546673	0.267716	Tb927.11.270	MCP10	0	mitochondrial carrier protein
Tb927.3.920	89.6	145.85	120.384	-0.64978	0.33811	-1.9218	0.0546307	0.267716	Tb927.3.920	null	0	hypothetical protein, conserved
Tb927.6.1870	121.46	70.73	112.812	0.666454	0.346752	1.92199	0.054607	0.267716	Tb927.6.1870	EIF4E4	0	Eukaryotic translation initiation factor 4E-4
Tb927.8.3700	90.84	142.14	108.995	-0.59669	0.310558	-1.92135	0.0546881	0.267716	Tb927.8.3700	null	0	hypothetical protein, conserved
Tb927.8.4130	21.19	39.39	26.3939	-0.750631	0.390696	-1.92127	0.0546981	0.267716	Tb927.8.4130	CITFA-5b	0	class I transcription factor A, subunit 5b
Tb927.10.3670	67.95	114.71	110.02	-0.681249	0.354696	-1.92066	0.054775	0.267852	Tb927.10.3670	null	0	hypothetical protein, conserved
Tb927.11.12680	97.19	45.52	94.4452	0.874494	0.455385	1.92034	0.0548148	0.267852	Tb927.11.12680	null	0	prefoldin subunit 2, putative
Tb927.8.2710	121.18	79.83	116.963	0.554573	0.288755	1.92056	0.0547868	0.267852	Tb927.8.2710	null	0	SET domain containing protein, putative
Tb927.9.10670	73.78	123.25	82.5695	-0.664365	0.346143	-1.91934	0.0549415	0.268326	Tb927.9.10670	BBS1	0	bardet-biedl syndrome 1 protein
Tb927.11.6170	149.09	77.29	136.609	0.790595	0.412203	1.91797	0.0551142	0.269024	Tb927.11.6170	SEC31	0	protein transport protein SEC31, putative
Tb09.v4.0059	7.9	18.35	11.7056	-0.946937	0.493997	-1.91689	0.0552519	0.26955	Tb09.v4.0059	null	1	hypothetical protein
Tb927.7.4750	38.74	66.93	57.1935	-0.704647	0.367755	-1.91608	0.0553551	0.269763	Tb927.7.4750	null	0	hypothetical protein, conserved
Tb927.8.2400	36.64	17.51	31.8753	0.853171	0.445251	1.91615	0.0553455	0.269763	Tb927.8.2400	null	0	hypothetical protein, conserved
Tb927.2.5950	127.5	188.27	142.343	-0.518544	0.270739	-1.91529	0.0554554	0.26996	Tb927.2.5950	null	0	hypothetical protein, conserved
Tb927.8.2290	17.57	40.39	26.1242	-0.921014	0.48086	-1.91535	0.0554482	0.26996	Tb927.8.2290	null	0	hypothetical protein, conserved
Tb11.02.5130b.1	14.51	1.55	13.1299	1.11776	0.584055	1.9138	0.0556455	0.270034	Tb11.02.5130b.1	null	0	neurobeachin/beige protein, putative (fragment)
Tb927.10.950	53.16	83.89	70.1938	-0.597943	0.312356	-1.9143	0.0555818	0.270034	Tb927.10.950	null	1	hypothetical protein, conserved
Tb927.11.1800	22.76	57.64	33.8551	-0.98901	0.516652	-1.91427	0.055586	0.270034	Tb927.11.1800	null	0	histone H1
Tb927.11.6120	42.14	102.87	73.0164	-0.990832	0.517835	-1.91341	0.0556951	0.270034	Tb927.11.6120	null	12	ABC transporter, putative
Tb927.4.2880	247.49	145.19	236.771	0.692636	0.361869	1.91405	0.0556133	0.270034	Tb927.4.2880	NUP225	0	Nucleoporin NUP225
Tb927.5.1100	111.81	51.71	105.796	0.879589	0.459658	1.91357	0.0556746	0.270034	Tb927.5.1100	TbPEX5	0	peroxisome targeting signal 1 receptor
Tb927.6.2970	53.11	96.36	70.6864	-0.74419	0.388956	-1.9133	0.0557094	0.270034	Tb927.6.2970	null	0	pseudouridine synthase A-like protein, putative
Tb927.9.11840	90.83	48.42	82.5258	0.772217	0.403338	1.91457	0.0555478	0.270034	Tb927.9.11840	PNO1	0	pre-rRNA-processing protein PNO1, putative
Tb927.10.2750	96.22	58.83	97.0497	0.63166	0.330269	1.91256	0.055804	0.270203	Tb927.10.2750	DHSc	1	deoxyhypusine synthase
Tb927.10.8570	51	86.3	76.0261	-0.70605	0.369152	-1.91263	0.055796	0.270203	Tb927.10.8570	null	0	hypothetical protein, conserved
Tb927.2.5120	128.51	226.45	156.364	-0.753227	0.393988	-1.9118	0.0559017	0.270531	Tb927.2.5120	VAMP7	1	Vesicle-associated membrane protein 7
Tb927.10.13530	158.84	306.35	189.409	-0.844171	0.44167	-1.91132	0.055964	0.270687	Tb927.10.13530	null	0	hypothetical protein
Tb927.7.890	75.37	123.41	84.7977	-0.641654	0.335796	-1.91085	0.0560242	0.270689	Tb927.7.890	null	0	electron transfer protein, putative
Tb927.9.14330	131.26	187.8	181.196	-0.509898	0.266822	-1.911	0.0560045	0.270689	Tb927.9.14330	null	0	mismatch repair protein PMS1, putative
Tb09.v4.0148	26.32	55.92	29.3546	-0.872707	0.457125	-1.90912	0.0562466	0.271189	Tb09.v4.0148	null	1	hypothetical protein
Tb11.v5.1057.1	16.84	3.11	17.6409	1.06769	0.559255	1.90912	0.0562465	0.271189	Tb11.v5.1057.1	null	0	protein kinase, putative
Tb927.2.2340	21.62	4.66	20.7352	1.08522	0.568437	1.90913	0.0562458	0.271189	Tb927.2.2340	null	0	Glycerophosphoryl diester phosphodiesterase family, putative
Tb927.4.1080	223.58	150.63	222.201	0.525917	0.275477	1.90911	0.0562477	0.271189	Tb927.4.1080	null	0	V-type ATPase, A subunit, putative
Tb927.10.14980	80.73	42.08	81.2393	0.774577	0.405834	1.9086	0.0563133	0.271216	Tb927.10.14980	IFT52	0	intraflagellar transport protein 52
Tb927.9.13650	130.08	225.81	212.124	-0.736044	0.385638	-1.90864	0.0563086	0.271216	Tb927.9.13650	ARF1	0	ADP-ribosylation factor, putative
Tb927.10.8080	139.14	201.12	156.761	-0.489388	0.256627	-1.907	0.0565206	0.272069	Tb927.10.8080	null	0	Uncharacterized conserved protein (DUF2042), putative
Tb927.10.7220	31.56	62.55	39.3812	-0.796022	0.417545	-1.90643	0.0565942	0.272279	Tb927.10.7220	null	0	hypothetical protein, conserved
Tb927.11.13200	69.57	34.99	70.9804	0.769323	0.403638	1.90597	0.0566538	0.27242	Tb927.11.13200	null	2	LEM3 (ligand-effect modulator 3) family / CDC50 family, putative
Tb927.6.4610	70.99	111.82	91.9791	-0.609367	0.319761	-1.9057	0.0566897	0.272448	Tb927.6.4610	null	0	Ankyrin repeats (3 copies), putative
Tb927.11.13850	89.18	146.08	114.657	-0.660833	0.346946	-1.90471	0.0568175	0.272917	Tb927.11.13850	null	0	hypothetical protein, conserved
Tb927.6.4040	85.33	136.13	96.085	-0.626182	0.328832	-1.90426	0.0568758	0.273052	Tb927.6.4040	MRPL28	0	mitochondrial ribosomal protein L28
Tb927.1.2230	285.27	140.59	274.048	0.837784	0.440137	1.90346	0.0569802	0.273149	Tb927.1.2230	SMP1-1	0	small myristoylated protein 1-1
Tb927.11.7320	70.09	42.41	71.2859	0.655578	0.344385	1.90362	0.05696	0.273149	Tb927.11.7320	null	0	dual specificity phopshatase, putative
Tb927.11.8890	137.71	258.15	157.758	-0.81167	0.426558	-1.90284	0.0570617	0.273149	Tb927.11.8890	RPC19	0	DNA-dependent RNA polymerases, putative
Tb927.4.1450	66.71	102	80.1333	-0.568717	0.298838	-1.90309	0.0570284	0.273149	Tb927.4.1450	null	0	hypothetical protein, conserved
Tb927.7.2130	49.93	84.89	56.7274	-0.631354	0.331817	-1.90272	0.0570773	0.273149	Tb927.7.2130	null	0	Uncharacterized conserved protein (DUF2036), putative
Tb927.9.1910	52.54	85.75	64.6642	-0.64934	0.341167	-1.90329	0.0570023	0.273149	Tb927.9.1910	null	0	hypothetical protein, conserved
Tb927.10.11140	133.21	72.1	165.334	0.74148	0.390113	1.90068	0.0573437	0.273699	Tb927.10.11140	null	2	hypothetical protein, conserved
Tb927.10.12890	282.21	446.45	326.544	-0.611788	0.321819	-1.90103	0.0572979	0.273699	Tb927.10.12890	null	0	bifunctional aminoacyl-tRNA synthetase, putative
Tb927.10.9160	111.64	165.99	129.783	-0.538324	0.283203	-1.90084	0.0573233	0.273699	Tb927.10.9160	CYC12	0	Cyclin 12, L-type
Tb927.4.740	195.77	279.69	195.626	-0.482126	0.253633	-1.90088	0.0573173	0.273699	Tb927.4.740	null	0	Rgp1, putative
Tb927.9.2865	1.68	6.76	2.62444	-1.13038	0.594443	-1.90157	0.0572268	0.273699	Tb927.9.2865	null	1	Domain of unknown function (DUF5075), putative
Tb927.11.7380	122.11	217.02	156.174	-0.739488	0.389244	-1.89981	0.0574586	0.274104	Tb927.11.7380	G3PDH	0	glycerol-3-phosphate dehydrogenase (FAD-dependent), mitochondrial
Tb927.11.3840	61.08	33.6	60.8054	0.672525	0.354351	1.89791	0.0577085	0.27515	Tb927.11.3840	null	0	hypothetical protein, conserved
Tb927.10.14680	109.91	65.92	101.931	0.681916	0.359611	1.89626	0.0579254	0.276039	Tb927.10.14680	null	0	ribosome biogenesis protein, putative
Tb927.5.2750	59.36	33.68	58.069	0.692247	0.365173	1.89567	0.0580042	0.276123	Tb927.5.2750	null	1	Alpha/beta hydrolase family, putative
Tb927.9.4620	110.05	174.46	133.936	-0.609734	0.321629	-1.89577	0.0579909	0.276123	Tb927.9.4620	UBA3	0	NEDD8 activating enzyme subunit, putative
Tb927.10.4670	49.7	81.83	63.5036	-0.633473	0.334263	-1.89513	0.0580751	0.276315	Tb927.10.4670	null	1	hypothetical protein, conserved
Tb927.2.650	67.82	34.48	72.3919	0.784752	0.414151	1.89484	0.058113	0.27635	Tb927.2.650	null	0	hypothetical protein
Tb927.2.2130	43.44	21.55	36.9159	0.811268	0.428483	1.89335	0.0583112	0.277136	Tb927.2.2130	null	0	small GTP-binding protein RAB6, putative
Tb927.4.1320	70.64	128.3	81.9822	-0.750937	0.396663	-1.89314	0.0583396	0.277136	Tb927.4.1320	null	0	hypothetical protein, conserved
Tb927.9.6710	107.51	155.62	110.279	-0.512615	0.270909	-1.8922	0.0584644	0.277583	Tb927.9.6710	null	0	kynurenine 3-monooxygenase, putative
Tb927.10.13513	64.7	109.01	71.2345	-0.671603	0.355054	-1.89155	0.0585503	0.277845	Tb927.10.13513	null	0	Dpy-30 motif containing protein, putative
Tb927.9.10340	89.97	53.21	82.8287	0.652503	0.345105	1.89074	0.0586597	0.278218	Tb927.9.10340	POT1	11	Polyamine transporter 1, putative
Tb11.v5.0171.1	163.71	78.79	142.723	0.866069	0.458192	1.89019	0.0587329	0.278419	Tb11.v5.0171.1	null	0	5'-3' exonuclease XRNA, putative
Tb927.1.300	47.75	24.44	51.5493	0.760217	0.402251	1.88991	0.0587703	0.27845	Tb927.1.300	null	3	retrotransposon hot spot protein (RHS, pseudogene), putative
Tb927.11.12490	145.12	93.99	121.163	0.570452	0.301923	1.8894	0.0588384	0.278627	Tb927.11.12490	null	3	hypothetical protein, conserved
Tb927.6.4660	73.66	114.25	71.9743	-0.56823	0.300979	-1.88794	0.0590337	0.279406	Tb927.6.4660	null	11	cationic amino acid transporter, putative
Tb927.4.5120	135.8	77.52	131.222	0.705549	0.374324	1.88486	0.0594487	0.281222	Tb927.4.5120	null	0	hypothetical protein, conserved
Tb927.5.3450	147.55	99.43	147.986	0.533691	0.283181	1.88463	0.0594801	0.281224	Tb927.5.3450	null	0	eukaryotic translation initiation factor eIF2A, putative
Tb927.11.4920	69.05	115.59	80.7097	-0.65865	0.349652	-1.88373	0.0596017	0.281651	Tb927.11.4920	null	0	hypothetical protein, conserved
Tb927.4.5100	63.74	99.53	77.5343	-0.591161	0.314043	-1.88242	0.0597794	0.282344	Tb927.4.5100	null	2	Endoplasmic Reticulum-Golgi Intermediate Compartment (ERGIC)/Endoplasmic reticulum vesicle transporter, putative
Tb927.9.9310	99.2	63.95	112.457	0.586946	0.31186	1.88208	0.0598249	0.282411	Tb927.9.9310	null	0	hypothetical protein, conserved
Tb927.3.5780	9.43	0	9.92604	1.06228	0.565331	1.87904	0.0602397	0.284221	Tb927.3.5780	null	0	hypothetical protein
Tb927.11.14490	73.17	35.02	63.5067	0.861155	0.458373	1.87872	0.0602828	0.284276	Tb927.11.14490	RPB7	0	RNA polymerase subunit, putative
Tb927.5.4630	17.69	3.65	19.3253	1.02961	0.548317	1.87777	0.0604131	0.284741	Tb927.5.4630	null	0	expression site-associated gene 1 (ESAG1) protein, putative
Tb927.10.5050	95.97	186.15	115.933	-0.834415	0.444521	-1.87711	0.0605032	0.284869	Tb927.10.5050	null	0	mitochondrial ATP synthase epsilon chain
Tb927.6.5490	0.2	0	14.4748	-1.11475	0.593831	-1.87722	0.0604873	0.284869	Tb927.6.5490	null	1	expression site-associated gene 3 (ESAG3), degenerate
Tb927.8.5630	65.35	32.38	62.4095	0.826755	0.440814	1.87552	0.0607212	0.285747	Tb927.8.5630	PYR3	0	dihydroorotase, putative
Tb927.11.16400	40.84	99.62	74.1637	-0.976822	0.521696	-1.8724	0.0611515	0.286133	Tb927.11.16400	KAP3	0	kinetoplast-associated protein 3, putative
Tb927.11.7970	59.24	104.55	89.8993	-0.725788	0.387503	-1.87299	0.0610699	0.286133	Tb927.11.7970	null	0	hypothetical protein, conserved
Tb927.3.4080	198.36	136.52	205.211	0.495737	0.264728	1.87263	0.06112	0.286133	Tb927.3.4080	PT2	14	Pyruvate transporter, putative
Tb927.3.720	150.94	64.88	217.718	0.889583	0.474647	1.8742	0.060903	0.286133	Tb927.3.720	ZFP3	0	zinc finger protein 3
Tb927.4.4300	67.79	104.68	73.5281	-0.578523	0.308941	-1.8726	0.0611235	0.286133	Tb927.4.4300	null	0	NADH dehydrogenase (ubiquinone) 1 beta subcomplex subunit, putative
Tb927.4.4510	50.65	19.52	49.2794	0.978747	0.52228	1.87399	0.060932	0.286133	Tb927.4.4510	null	0	protein phosphatase 2C, putative
Tb927.5.3840	104.79	64.69	98.8158	0.661327	0.353118	1.87282	0.0610934	0.286133	Tb927.5.3840	null	0	hypothetical protein, conserved
Tb927.7.4340	160.43	99.78	135.698	0.612763	0.327015	1.87381	0.0609569	0.286133	Tb927.7.4340	null	0	Protein of unknown function (DUF1253), putative
Tb927.7.6840	14.84	37.7	26.5423	-1.0028	0.53531	-1.8733	0.0610266	0.286133	Tb927.7.6840	CEP44	0	Centrosomal spindle body, CEP44, putative
Tb927.8.4990	324.23	504.48	385.223	-0.592038	0.315981	-1.87365	0.0609789	0.286133	Tb927.8.4990	PFR2-3	0	Paraflagellar rod protein 2-3
Tb927.8.6780	85.3	130.39	97.8378	-0.588703	0.314174	-1.87381	0.0609564	0.286133	Tb927.8.6780	null	0	hypothetical protein, conserved
Tb927.10.9390	72	115.37	78.6128	-0.601904	0.321782	-1.87053	0.06141	0.287046	Tb927.10.9390	null	0	Macrocin-O-methyltransferase (TylF), putative
Tb927.11.4450	281.25	153.27	257.716	0.730697	0.390602	1.8707	0.0613872	0.287046	Tb927.11.4450	ALBA2	0	ALBA-Domain Protein
Tb927.11.14950	112.96	63.84	111.48	0.700046	0.37435	1.87003	0.0614797	0.287075	Tb927.11.14950	ZFP2	0	zinc finger protein 2
Tb927.11.9530	235.29	348.08	296.581	-0.539687	0.288596	-1.87004	0.0614776	0.287075	Tb927.11.9530	14-3-3-I	0	14-3-3 protein 1
Tb927.3.3540	126.55	198.16	155.447	-0.61644	0.329849	-1.86886	0.0616425	0.287241	Tb927.3.3540	NUP53b	0	Nucleoporin NUP53b
Tb927.4.100	299.05	193.71	303.659	0.567308	0.303542	1.86896	0.0616284	0.287241	Tb927.4.100	null	0	retrotransposon hot spot protein 1 (RHS1), interrupted
Tb927.5.4120	64.69	33.46	68.7562	0.785791	0.420443	1.86896	0.0616285	0.287241	Tb927.5.4120	null	0	LSU ribosomal protein, mitochondrial, putative
Tb927.8.7070	30.01	48.92	37.7078	-0.650505	0.347978	-1.86939	0.0615691	0.287241	Tb927.8.7070	FAZ15	0	Flagellum attachment zone protein 15
Tb927.11.14640	68.33	102.79	79.5251	-0.541528	0.289865	-1.86821	0.0617332	0.287461	Tb927.11.14640	null	0	hypothetical protein, conserved
Tb927.11.6990	96.16	172.91	93.3669	-0.744039	0.398294	-1.86806	0.0617533	0.287461	Tb927.11.6990	null	0	Calcium/calmodulin-dependent protein kinase kinase, putative
Tb927.3.1650	1.63	6.22	4.14866	-1.11171	0.595909	-1.86558	0.0621007	0.288524	Tb927.3.1650	null	2	hypothetical protein
Tb927.4.4980	83.37	174.67	140.344	-0.89888	0.481764	-1.86581	0.0620682	0.288524	Tb927.4.4980	null	0	NADH-ubiquinone oxidoreductase complex I subunit, putative
Tb927.5.960	90.99	54.8	90.8565	0.654872	0.351041	1.86552	0.0621092	0.288524	Tb927.5.960	null	0	atpase family aaa domain-containing protein 1
Tb927.7.880	55.77	29.81	50.8409	0.771485	0.413478	1.86584	0.0620632	0.288524	Tb927.7.880	RPB25	0	RNA-binding protein, putative
Tb927.11.3330	123.04	193.73	138.482	-0.609181	0.326629	-1.86506	0.0621736	0.288665	Tb927.11.3330	null	0	hypothetical protein, conserved
Tb927.6.3730	45.29	78.53	63.1897	-0.714968	0.383433	-1.86465	0.0622303	0.288665	Tb927.6.3730	null	1	chaperone protein DnaJ, putative
Tb927.8.2550	68.26	151.05	82.2859	-0.918419	0.492552	-1.86461	0.0622355	0.288665	Tb927.8.2550	PRI1	0	mitochondrial DNA primase
Tb927.10.1350	42.43	83.99	49.2965	-0.819618	0.439676	-1.86414	0.0623022	0.288827	Tb927.10.1350	null	0	hypothetical protein, conserved
Tb927.10.7750	48.34	91.4	60.6703	-0.781653	0.419419	-1.86366	0.0623698	0.288884	Tb927.10.7750	null	1	hypothetical protein, conserved
Tb927.5.850	35.67	75.6	48.1864	-0.887996	0.476496	-1.8636	0.0623785	0.288884	Tb927.5.850	null	0	hypothetical protein, conserved
Tb927.7.1010	48.34	97.23	70.7235	-0.844705	0.453738	-1.86166	0.062651	0.289871	Tb927.7.1010	null	0	hypothetical protein, conserved
Tb927.8.4980	306.66	482.76	383.448	-0.615562	0.330658	-1.86163	0.0626558	0.289871	Tb927.8.4980	PFR2-2	0	Paraflagellar rod protein 2-2
Tb927.10.5860	112.9	212.04	161.92	-0.812734	0.436665	-1.86123	0.0627115	0.289981	Tb927.10.5860	null	0	hypothetical protein, conserved
Tb927.5.1070	95.24	50.64	84.4844	0.776718	0.417469	1.86054	0.0628089	0.290283	Tb927.5.1070	null	0	OTU-like cysteine protease, putative
Tb927.9.9860	466.63	314.79	522.995	0.516147	0.277463	1.86024	0.0628519	0.290333	Tb927.9.9860	GRP170	0	170 kDa glucose-regulated protein, putative
Tb927.11.12830	71.21	105.14	85.7396	-0.514144	0.276676	-1.85829	0.0631273	0.290862	Tb927.11.12830	null	0	acyl-CoA binding protein, putative
Tb927.11.360	118.04	67.74	117.385	0.687954	0.370123	1.85872	0.0630672	0.290862	Tb927.11.360	null	0	ATP-binding protein, putative
Tb927.4.5110	73.31	120.15	89.0861	-0.646428	0.347714	-1.85908	0.0630158	0.290862	Tb927.4.5110	kkt8	0	kinetoplastid kinetochore protein 8
Tb927.7.7420	443.37	278.74	431.439	0.60343	0.324696	1.85845	0.0631055	0.290862	Tb927.7.7420	ATPF1A	0	ATP synthase F1, alpha subunit
Tb927.9.13990	65.6	25.67	74.7112	0.943602	0.507654	1.85875	0.0630628	0.290862	Tb927.9.13990	DRBD2	0	RNA-binding protein, putative
Tb927.11.14990	104.1	68.91	101.342	0.531095	0.286043	1.8567	0.0633542	0.291758	Tb927.11.14990	null	0	hypothetical protein, conserved
Tb927.10.4200	92.82	149.93	113.262	-0.613497	0.330594	-1.85574	0.0634906	0.292238	Tb927.10.4200	null	0	hypothetical protein, conserved
Tb927.11.13170	36.1	61.1	45.0873	-0.688387	0.37106	-1.85519	0.0635688	0.292262	Tb927.11.13170	null	0	hypothetical protein, conserved
Tb927.11.15780	30.03	58.32	38.4603	-0.789304	0.425475	-1.85511	0.0635801	0.292262	Tb927.11.15780	null	0	hypothetical protein, conserved
Tb927.6.5070	297.44	180.32	325.908	0.637788	0.343817	1.85502	0.0635929	0.292262	Tb927.6.5070	null	0	hypothetical protein, conserved
Tb927.11.12580	137.64	185.02	147.019	-0.423855	0.228628	-1.85391	0.0637526	0.292762	Tb927.11.12580	null	0	hypothetical protein, conserved
Tb927.2.3390	95.08	150.25	104.183	-0.606387	0.327103	-1.85381	0.0637664	0.292762	Tb927.2.3390	null	10	hypothetical protein, conserved
Tb927.10.8870	92.11	154.58	120.984	-0.688471	0.371511	-1.85317	0.0638586	0.29295	Tb927.10.8870	null	0	Myosin-like coiled-coil protein, putative
Tb927.8.4670	101.01	62.36	96.7063	0.621217	0.335236	1.85307	0.0638722	0.29295	Tb927.8.4670	null	0	hypothetical protein, conserved
Tb927.9.3680	143.12	84.24	142.569	0.669729	0.3615	1.85264	0.0639343	0.293086	Tb927.9.3680	null	0	hypothetical protein, conserved
Tb927.8.2340	41.11	74.83	52.8898	-0.748031	0.40387	-1.85216	0.064003	0.293253	Tb927.8.2340	null	0	hypothetical protein, conserved
Tb927.10.8960	39.9	68.53	50.6559	-0.686263	0.370857	-1.85048	0.0642447	0.294211	Tb927.10.8960	null	0	hypothetical protein, conserved
Tb927.10.4020	21.85	43.12	25.0147	-0.813987	0.440069	-1.84968	0.0643593	0.294288	Tb927.10.4020	null	0	hypothetical protein, conserved
Tb927.11.9210	115.82	74.66	106.94	0.584789	0.316111	1.84995	0.0643211	0.294288	Tb927.11.9210	null	0	NOL1/NOP2/sun family, putative
Tb927.8.7430	60.51	32.38	56.8048	0.766711	0.414465	1.84988	0.0643307	0.294288	Tb927.8.7430	null	0	ubiquinol-cytochrome c reductase, putative
Tb927.4.3360	67.33	107.02	79.2085	-0.591942	0.320113	-1.84916	0.0644343	0.294482	Tb927.4.3360	null	0	hypothetical protein, conserved
Tb11.v5.0357.1	32.21	13.06	27.5812	0.944597	0.511062	1.8483	0.0645585	0.294753	Tb11.v5.0357.1	null	0	homocysteine S-methyltransferase, putative
Tb927.7.4520	100.5	56.4	103.647	0.699853	0.378646	1.8483	0.0645587	0.294753	Tb927.7.4520	null	0	Thioredoxin-like, putative
Tb927.1.2210	196.12	103.14	200.033	0.768279	0.415722	1.84806	0.0645937	0.294764	Tb927.1.2210	null	0	nucleosome assembly protein (NAP), putative
Tb927.7.2360	136.53	85.88	141.323	0.583064	0.315603	1.84746	0.0646802	0.295009	Tb927.7.2360	null	0	N-acetyltransferase, putative
Tb927.10.9750	119.55	61.99	110.916	0.79465	0.430385	1.84637	0.0648384	0.295582	Tb927.10.9750	upl3	0	ubiquitin-protein ligase, putative
Tb927.1.3290	140.04	213.88	155.338	-0.568226	0.307866	-1.84569	0.0649369	0.295882	Tb927.1.3290	null	0	hypothetical protein, conserved
Tb927.10.10350	64.22	31.04	75.2351	0.802089	0.434955	1.84407	0.0651728	0.296678	Tb927.10.10350	null	0	STE/STE11 serine/threonine-protein kinase, putative
Tb927.5.950	96.49	52.15	97.5885	0.747024	0.405102	1.84404	0.0651772	0.296678	Tb927.5.950	null	0	monothiol glutaredoxin, putative
Tb927.10.2360	31.91	12.3	35.5267	0.931377	0.505189	1.84362	0.0652384	0.296807	Tb927.10.2360	null	1	hypothetical protein
Tb927.11.3810	19.2	5.84	18.7083	0.978318	0.53096	1.84254	0.0653957	0.297373	Tb927.11.3810	null	2	hypothetical protein
Tb927.10.11980	55.75	92.84	72.5224	-0.667163	0.36229	-1.84152	0.065546	0.297683	Tb927.10.11980	null	0	QA-SNARE protein putative
Tb927.10.4830	95.94	145.93	116.011	-0.573422	0.311329	-1.84185	0.0654971	0.297683	Tb927.10.4830	null	0	hypothetical protein, conserved
Tb927.11.12630	44.43	69.25	61.086	-0.614053	0.333511	-1.84118	0.0655957	0.297683	Tb927.11.12630	null	0	hypothetical protein, conserved
Tb927.11.6660	127.53	76.1	125.501	0.649631	0.352818	1.84126	0.0655831	0.297683	Tb927.11.6660	null	0	Tex-like protein N-terminal domain/Helix-hairpin-helix motif containing protein, putative
Tb927.8.3550	50.55	23.8	52.3794	0.849067	0.461328	1.84048	0.0656972	0.297994	Tb927.8.3550	MPK3	0	mitogen-activated protein kinase 3, putative
Tb927.5.3110	40.24	67.68	44.6797	-0.637703	0.346712	-1.83929	0.0658728	0.298491	Tb927.5.3110	MRPL49	0	Mitochondrial ribosomal protein L49
Tb927.9.1790	67.6	119	90.9498	-0.727826	0.395681	-1.83943	0.0658521	0.298491	Tb927.9.1790	null	0	hypothetical protein, conserved
Tb927.11.420	72.39	135.38	89.3816	-0.793188	0.43149	-1.83826	0.0660247	0.29873	Tb927.11.420	null	0	Fcf2 pre-rRNA processing, putative
Tb927.4.5190	69.77	116.36	74.5031	-0.664842	0.361649	-1.83836	0.066009	0.29873	Tb927.4.5190	null	0	hypothetical protein, conserved
Tb927.5.2210	81.77	132.46	92.3308	-0.622438	0.338546	-1.83856	0.0659802	0.29873	Tb927.5.2210	null	1	hypothetical protein, conserved
[truncated: 9,205 more rows]

## Sheet: GO annotations
S4 Table: GO annotations
P-value cutoff	0.01
Regulation links followed	Yes
Bonferroni correction	820
Annotated identifiers	693
Unknown identifiers	201
Unannotated identifiers	201
Background size	7689
Min p-value	5.18999e-198
List size	894
GOID	TERM	CORRECTED_PVALUE	UNCORRECTED_PVALUE	NUM_LIST_ANNOTATIONS	NUM_BG_ANNOTATIONS	ANNOTATED_GENES
GO:XXXXXXX	unannotated	4.25579e-195	5.18999e-198	201	201	Tb09.v4.0058, Tb09.v4.0060, Tb09.v4.0146, Tb09.v4.0147, Tb11.02.5440, Tb11.02.5440b, Tb11.v5.0156.1, Tb11.v5.0158.1, Tb11.v5.0163.1, Tb11.v5.0168.1, Tb11.v5.0169.1, Tb11.v5.0180.1, Tb11.v5.0187.1, Tb11.v5.0190.1, Tb11.v5.0192.1, Tb11.v5.0206.1, Tb11.v5.0238.1, Tb11.v5.0271.1, Tb11.v5.0288.1, Tb11.v5.0292.1, Tb11.v5.0305.1, Tb11.v5.0344.1, Tb11.v5.0345.1, Tb11.v5.0346.1, Tb11.v5.0379.1, Tb11.v5.03…
GO:0000786	nucleosome	3.87223e-37	4.72223e-40	46	49	Tb927.1.2430, Tb927.1.2450, Tb927.1.2470, Tb927.1.2490, Tb927.1.2510, Tb927.1.2530, Tb927.1.2550, Tb927.10.10445, Tb927.10.10460, Tb927.10.10470, Tb927.10.10480, Tb927.10.10490, Tb927.10.10500, Tb927.10.10510, Tb927.10.10520, Tb927.10.10530, Tb927.10.10540, Tb927.10.10550, Tb927.10.10560, Tb927.10.10570, Tb927.10.10580, Tb927.10.10590, Tb927.11.7350, Tb927.5.4170, Tb927.5.4180, Tb927.5.4190, Tb92…
GO:0000785	chromatin	2.00016e-35	2.43922e-38	50	59	Tb927.1.2430, Tb927.1.2450, Tb927.1.2470, Tb927.1.2490, Tb927.1.2510, Tb927.1.2530, Tb927.1.2550, Tb927.10.10445, Tb927.10.10460, Tb927.10.10470, Tb927.10.10480, Tb927.10.10490, Tb927.10.10500, Tb927.10.10510, Tb927.10.10520, Tb927.10.10530, Tb927.10.10540, Tb927.10.10550, Tb927.10.10560, Tb927.10.10570, Tb927.10.10580, Tb927.10.10590, Tb927.11.1790, Tb927.11.1860, Tb927.11.1870, Tb927.11.1880, T…
GO:0046982	protein heterodimerization activity	3.92283e-35	4.78393e-38	46	51	Tb927.1.2430, Tb927.1.2450, Tb927.1.2470, Tb927.1.2490, Tb927.1.2510, Tb927.1.2530, Tb927.1.2550, Tb927.10.10445, Tb927.10.10460, Tb927.10.10470, Tb927.10.10480, Tb927.10.10490, Tb927.10.10500, Tb927.10.10510, Tb927.10.10520, Tb927.10.10530, Tb927.10.10540, Tb927.10.10550, Tb927.10.10560, Tb927.10.10570, Tb927.10.10580, Tb927.10.10590, Tb927.11.7350, Tb927.5.4170, Tb927.5.4180, Tb927.5.4190, Tb92…
GO:0044815	DNA packaging complex	1.23054e-32	1.50066e-35	46	54	Tb927.1.2430, Tb927.1.2450, Tb927.1.2470, Tb927.1.2490, Tb927.1.2510, Tb927.1.2530, Tb927.1.2550, Tb927.10.10445, Tb927.10.10460, Tb927.10.10470, Tb927.10.10480, Tb927.10.10490, Tb927.10.10500, Tb927.10.10510, Tb927.10.10520, Tb927.10.10530, Tb927.10.10540, Tb927.10.10550, Tb927.10.10560, Tb927.10.10570, Tb927.10.10580, Tb927.10.10590, Tb927.11.7350, Tb927.5.4170, Tb927.5.4180, Tb927.5.4190, Tb92…
GO:0032993	protein-DNA complex	6.41115e-28	7.81847e-31	50	72	Tb927.1.2430, Tb927.1.2450, Tb927.1.2470, Tb927.1.2490, Tb927.1.2510, Tb927.1.2530, Tb927.1.2550, Tb927.10.10445, Tb927.10.10460, Tb927.10.10470, Tb927.10.10480, Tb927.10.10490, Tb927.10.10500, Tb927.10.10510, Tb927.10.10520, Tb927.10.10530, Tb927.10.10540, Tb927.10.10550, Tb927.10.10560, Tb927.10.10570, Tb927.10.10580, Tb927.10.10590, Tb927.10.3110, Tb927.11.11640, Tb927.11.2710, Tb927.11.5570, …
GO:0046983	protein dimerization activity	6.41215e-27	7.81969e-30	47	66	Tb927.1.2430, Tb927.1.2450, Tb927.1.2470, Tb927.1.2490, Tb927.1.2510, Tb927.1.2530, Tb927.1.2550, Tb927.10.10445, Tb927.10.10460, Tb927.10.10470, Tb927.10.10480, Tb927.10.10490, Tb927.10.10500, Tb927.10.10510, Tb927.10.10520, Tb927.10.10530, Tb927.10.10540, Tb927.10.10550, Tb927.10.10560, Tb927.10.10570, Tb927.10.10580, Tb927.10.10590, Tb927.10.16190, Tb927.11.7350, Tb927.5.4170, Tb927.5.4180, Tb…
GO:0044427	chromosomal part	4.53089e-18	5.52548e-21	59	137	Tb927.1.2430, Tb927.1.2450, Tb927.1.2470, Tb927.1.2490, Tb927.1.2510, Tb927.1.2530, Tb927.1.2550, Tb927.10.10445, Tb927.10.10460, Tb927.10.10470, Tb927.10.10480, Tb927.10.10490, Tb927.10.10500, Tb927.10.10510, Tb927.10.10520, Tb927.10.10530, Tb927.10.10540, Tb927.10.10550, Tb927.10.10560, Tb927.10.10570, Tb927.10.10580, Tb927.10.10590, Tb927.10.3110, Tb927.10.7240, Tb927.11.11640, Tb927.11.12480,…
GO:0005694	chromosome	3.64364e-17	4.44347e-20	60	146	Tb927.1.2430, Tb927.1.2450, Tb927.1.2470, Tb927.1.2490, Tb927.1.2510, Tb927.1.2530, Tb927.1.2550, Tb927.10.10445, Tb927.10.10460, Tb927.10.10470, Tb927.10.10480, Tb927.10.10490, Tb927.10.10500, Tb927.10.10510, Tb927.10.10520, Tb927.10.10530, Tb927.10.10540, Tb927.10.10550, Tb927.10.10560, Tb927.10.10570, Tb927.10.10580, Tb927.10.10590, Tb927.10.3110, Tb927.10.7240, Tb927.11.11640, Tb927.11.12480,…
GO:0006334	nucleosome assembly	4.91411e-11	5.99281e-14	18	22	Tb927.10.10460, Tb927.10.10470, Tb927.10.10480, Tb927.10.10490, Tb927.10.10500, Tb927.10.10510, Tb927.10.10520, Tb927.10.10540, Tb927.10.10550, Tb927.10.10560, Tb927.10.10570, Tb927.10.10580, Tb927.10.10590, Tb927.11.1790, Tb927.11.1860, Tb927.11.1870, Tb927.11.1880, Tb927.5.4170
GO:0031497	chromatin assembly	4.91411e-11	5.99281e-14	18	22	Tb927.10.10460, Tb927.10.10470, Tb927.10.10480, Tb927.10.10490, Tb927.10.10500, Tb927.10.10510, Tb927.10.10520, Tb927.10.10540, Tb927.10.10550, Tb927.10.10560, Tb927.10.10570, Tb927.10.10580, Tb927.10.10590, Tb927.11.1790, Tb927.11.1860, Tb927.11.1870, Tb927.11.1880, Tb927.5.4170
GO:0065004	protein-DNA complex assembly	2.01615e-10	2.45872e-13	18	23	Tb927.10.10460, Tb927.10.10470, Tb927.10.10480, Tb927.10.10490, Tb927.10.10500, Tb927.10.10510, Tb927.10.10520, Tb927.10.10540, Tb927.10.10550, Tb927.10.10560, Tb927.10.10570, Tb927.10.10580, Tb927.10.10590, Tb927.11.1790, Tb927.11.1860, Tb927.11.1870, Tb927.11.1880, Tb927.5.4170
GO:0034728	nucleosome organization	2.01615e-10	2.45872e-13	18	23	Tb927.10.10460, Tb927.10.10470, Tb927.10.10480, Tb927.10.10490, Tb927.10.10500, Tb927.10.10510, Tb927.10.10520, Tb927.10.10540, Tb927.10.10550, Tb927.10.10560, Tb927.10.10570, Tb927.10.10580, Tb927.10.10590, Tb927.11.1790, Tb927.11.1860, Tb927.11.1870, Tb927.11.1880, Tb927.5.4170
GO:0071824	protein-DNA complex subunit organization	7.1931e-10	8.77207e-13	18	24	Tb927.10.10460, Tb927.10.10470, Tb927.10.10480, Tb927.10.10490, Tb927.10.10500, Tb927.10.10510, Tb927.10.10520, Tb927.10.10540, Tb927.10.10550, Tb927.10.10560, Tb927.10.10570, Tb927.10.10580, Tb927.10.10590, Tb927.11.1790, Tb927.11.1860, Tb927.11.1870, Tb927.11.1880, Tb927.5.4170
GO:0003677	DNA binding	8.66934e-10	1.05724e-12	72	264	Tb927.1.2430, Tb927.1.2450, Tb927.1.2470, Tb927.1.2490, Tb927.1.2510, Tb927.1.2530, Tb927.1.2550, Tb927.1.640, Tb927.10.10445, Tb927.10.10460, Tb927.10.10470, Tb927.10.10480, Tb927.10.10490, Tb927.10.10500, Tb927.10.10510, Tb927.10.10520, Tb927.10.10530, Tb927.10.10540, Tb927.10.10550, Tb927.10.10560, Tb927.10.10570, Tb927.10.10580, Tb927.10.10590, Tb927.10.11020, Tb927.10.4220, Tb927.10.8950, Tb…
GO:0006323	DNA packaging	1.3186e-09	1.60804e-12	20	30	Tb927.10.10460, Tb927.10.10470, Tb927.10.10480, Tb927.10.10490, Tb927.10.10500, Tb927.10.10510, Tb927.10.10520, Tb927.10.10540, Tb927.10.10550, Tb927.10.10560, Tb927.10.10570, Tb927.10.10580, Tb927.10.10590, Tb927.10.8950, Tb927.10.8970, Tb927.11.1790, Tb927.11.1860, Tb927.11.1870, Tb927.11.1880, Tb927.5.4170
GO:0006333	chromatin assembly or disassembly	2.29141e-09	2.7944e-12	18	25	Tb927.10.10460, Tb927.10.10470, Tb927.10.10480, Tb927.10.10490, Tb927.10.10500, Tb927.10.10510, Tb927.10.10520, Tb927.10.10540, Tb927.10.10550, Tb927.10.10560, Tb927.10.10570, Tb927.10.10580, Tb927.10.10590, Tb927.11.1790, Tb927.11.1860, Tb927.11.1870, Tb927.11.1880, Tb927.5.4170
GO:0071103	DNA conformation change	1.24283e-07	1.51565e-10	21	39	Tb927.10.10460, Tb927.10.10470, Tb927.10.10480, Tb927.10.10490, Tb927.10.10500, Tb927.10.10510, Tb927.10.10520, Tb927.10.10540, Tb927.10.10550, Tb927.10.10560, Tb927.10.10570, Tb927.10.10580, Tb927.10.10590, Tb927.10.8950, Tb927.10.8970, Tb927.11.11560, Tb927.11.1790, Tb927.11.1860, Tb927.11.1870, Tb927.11.1880, Tb927.5.4170
GO:0051276	chromosome organization	3.31339e-06	4.04072e-09	37	116	Tb927.10.10460, Tb927.10.10470, Tb927.10.10480, Tb927.10.10490, Tb927.10.10500, Tb927.10.10510, Tb927.10.10520, Tb927.10.10530, Tb927.10.10540, Tb927.10.10550, Tb927.10.10560, Tb927.10.10570, Tb927.10.10580, Tb927.10.10590, Tb927.10.8950, Tb927.10.8970, Tb927.11.11560, Tb927.11.15600, Tb927.11.1790, Tb927.11.1860, Tb927.11.1870, Tb927.11.1880, Tb927.5.4170, Tb927.7.2820, Tb927.7.2830, Tb927.7.284…
