# Supplementary material for: Developmental changes and metabolic reprogramming during establishment of infection and progression of Trypanosoma brucei brucei through its insect host
Source: PLoS Negl Trop Dis. 2021 Sep 20;15(9):e0009504. doi: 10.1371/journal.pntd.0009504 (PMC8483307; doi:10.1371/journal.pntd.0009504)
Supplement: S5 Table — (XLSX) [file pntd.0009504.s007.xlsx]

## Sheet: DESeq2 PVD28 vs SGD28
S5 Table: DESeq2 PVD28 vs SGD28
Gene ID	PV D28 RPM	SG D28 RPM	DESeq2 baseMean	Log2FoldChange	lfcSE	stat	pvalue	padj	Gene ID	Gene Name	# TM Domains	Product Description
Tb927.9.15610	106.31	4762.84	723.502	-5.14694	0.423115	-12.1644	4.80996e-34	4.73348e-30	Tb927.9.15610	BARP	0	BARP protein
Tb927.9.15630	129.53	5352.94	818.212	-4.98459	0.438153	-11.3764	5.48387e-30	2.69834e-26	Tb927.9.15630	BARP	0	BARP protein
Tb11.v5.0344.1	201.95	7077.62	1079.86	-4.7348	0.439483	-10.7736	4.58801e-27	1.39132e-23	Tb11.v5.0344.1	null	0	BarP protein, putative
Tb927.9.15580	111.12	3253.59	506.925	-4.55526	0.423575	-10.7543	5.6552e-27	1.39132e-23	Tb927.9.15580	BARP	0	BARP protein
Tb927.7.400	17.51	549.9	96.9642	-4.66287	0.44372	-10.5086	7.88588e-26	1.5521e-22	Tb927.7.400	null	0	hypothetical protein, conserved
Tb927.9.15540	17.21	1002.21	157.24	-5.34733	0.510688	-10.4708	1.17589e-25	1.92865e-22	Tb927.9.15540	BARP	0	BARP protein
Tb927.10.13400	63.39	841.29	162.618	-3.68541	0.359641	-10.2475	1.21484e-24	1.50273e-21	Tb927.10.13400	null	6	Phosphatidic acid phostphatase, putative
Tb927.9.15600	115.43	1804.49	293.769	-3.86184	0.376877	-10.2469	1.22161e-24	1.50273e-21	Tb927.9.15600	BARP	0	BARP protein
Tb11.v5.0343.1	11.67	698.34	106.042	-5.36654	0.532055	-10.0864	6.34346e-24	6.93622e-21	Tb11.v5.0343.1	null	0	BarP protein, putative
Tb927.8.7610	309.32	1860.57	388.812	-2.62912	0.263832	-9.96513	2.1659e-23	2.13147e-20	Tb927.8.7610	AATP1	11	amino acid transporter 1, putative
Tb927.9.15560	56.05	986.76	159.128	-4.04692	0.425951	-9.50092	2.08051e-21	1.8613e-18	Tb927.9.15560	BARP	0	BARP protein
Tb927.5.630	31.12	651.39	226.274	-3.90793	0.411924	-9.48701	2.37751e-21	1.94976e-18	Tb927.5.630	null	1	acidic phosphatase, putative
Tb927.9.15570	20.16	953.44	149.247	-4.89562	0.518711	-9.43805	3.79774e-21	2.87489e-18	Tb927.9.15570	BARP	0	BARP protein
Tb11.v5.0346.1	26.92	558.36	88.2244	-4.26562	0.457811	-9.31742	1.19206e-20	8.37932e-18	Tb11.v5.0346.1	null	0	BarP protein, putative
Tb927.10.10770	491.81	3485.82	1047.14	-2.79802	0.301087	-9.29304	1.49939e-20	9.83698e-18	Tb927.10.10770	GCS1	0	Generative cell specific 1 protein, putative
Tb927.2.200	7.48	454.31	155.708	-4.49947	0.48684	-9.24219	2.41499e-20	1.48537e-17	Tb927.2.200	null	0	expression site-associated gene 3 (ESAG3), degenerate
Tb927.9.15530	257.55	6744.49	1034.7	-4.28077	0.464555	-9.21477	3.11933e-20	1.80573e-17	Tb927.9.15530	BARP	0	BARP protein
Tb927.7.6490	2.1	323.73	96.951	-4.60001	0.510988	-9.00218	2.21271e-19	1.20974e-16	Tb927.7.6490	null	0	hypothetical protein, conserved
Tb927.7.6570	4.37	308.97	81.4074	-4.4856	0.508603	-8.81945	1.15024e-18	5.95764e-16	Tb927.7.6570	ESP17	1	Enriched in surface-labeled proteome protein 17
Tb927.7.360	22.59	556.93	94.9062	-4.2418	0.482593	-8.78958	1.50116e-18	7.38647e-16	Tb927.7.360	null	0	hypothetical protein, conserved
Tb927.4.3870	705.25	30.25	162.915	3.80988	0.434321	8.77204	1.75465e-18	8.22261e-16	Tb927.4.3870	null	1	receptor-type adenylate cyclase GRESAG 4, putative
Tb927.7.380	8.95	372.65	65.5308	-4.51095	0.516037	-8.74152	2.29994e-18	1.02881e-15	Tb927.7.380	null	0	hypothetical protein, conserved
Tb927.4.3880	588.87	18.8	137.273	4.00504	0.459894	8.70862	3.0761e-18	1.31617e-15	Tb927.4.3880	null	1	receptor-type adenylate cyclase GRESAG 4, putative
Tb927.7.3500	62.14	447.86	200.828	-2.8055	0.325945	-8.60729	7.48057e-18	3.06735e-15	Tb927.7.3500	null	0	Prostaglandin E synthase
Tb927.9.6210	4125.87	726.44	1736.18	2.2592	0.263943	8.55942	1.13436e-17	4.46529e-15	Tb927.9.6210	AK3	0	arginine kinase
Tb927.4.3860	383	14.56	99.0546	3.79596	0.444358	8.54256	1.31284e-17	4.96909e-15	Tb927.4.3860	null	1	receptor-type adenylate cyclase GRESAG 4, putative
Tb927.9.6290	4351.6	629.86	1567.54	2.49056	0.292655	8.51021	1.73618e-17	6.32805e-15	Tb927.9.6290	AK1	0	arginine kinase
Tb927.2.5350	34.31	339.68	74.2598	-3.21394	0.401482	-8.0052	1.19274e-15	4.19205e-13	Tb927.2.5350	null	2	hypothetical protein, conserved
Tb927.8.970	180.22	1196.86	240.854	-2.71615	0.341593	-7.95143	1.84369e-15	6.25648e-13	Tb927.8.970	null	0	hypothetical protein
Tb927.8.3380	64.5	410.32	236.523	-2.58888	0.327357	-7.90842	2.60681e-15	8.55121e-13	Tb927.8.3380	SDH2N	0	succinate dehydrogenase iron-sulfur subunit
Tb927.7.440	19.61	473.51	82.4646	-4.05348	0.513819	-7.88892	3.0481e-15	9.67624e-13	Tb927.7.440	null	0	hypothetical protein, conserved
Tb927.8.7650	114.77	716.76	199.841	-2.59753	0.33329	-7.79359	6.51304e-15	2.00296e-12	Tb927.8.7650	null	11	amino acid transporter, putative
Tb927.5.3990	5.75	214.06	33.3272	-4.42657	0.570231	-7.76276	8.31022e-15	2.47821e-12	Tb927.5.3990	null	0	variant surface glycoprotein (VSG, atypical), putative
Tb927.2.5340	20.62	240.11	60.7972	-3.30529	0.427226	-7.73665	1.02072e-14	2.9544e-12	Tb927.2.5340	null	2	hypothetical protein, conserved
Tb11.v5.0731.1	4.2	282.42	109.541	-4.15333	0.539375	-7.70026	1.35787e-14	3.81794e-12	Tb11.v5.0731.1	null	1	65 kDa invariant surface glycoprotein, putative
Tb927.11.15530	324.52	33.89	118.638	2.82586	0.368661	7.66519	1.78563e-14	4.83158e-12	Tb927.11.15530	null	6	C-14 sterol reductase, putative
Tb927.9.15550	26.03	522.77	83.546	-4.07865	0.532254	-7.66299	1.81657e-14	4.83158e-12	Tb927.9.15550	BARP	0	BARP protein
Tb927.2.5300	40.35	324.1	76.9835	-2.97209	0.389677	-7.62706	2.40173e-14	6.21984e-12	Tb927.2.5300	null	2	hypothetical protein, conserved
Tb927.2.5330	10.2	187.6	40.5663	-3.7376	0.490297	-7.62313	2.47593e-14	6.24759e-12	Tb927.2.5330	null	2	hypothetical protein, conserved
Tb927.9.15520	110.63	1385.4	227.323	-3.453	0.453351	-7.61662	2.60414e-14	6.40684e-12	Tb927.9.15520	BARP	0	BARP protein
Tb927.9.14570	19.36	282.34	78.6253	-3.38639	0.445323	-7.60434	2.86362e-14	6.87338e-12	Tb927.9.14570	null	0	leucine-rich repeat protein (LRRP), putative
Tb927.9.6250	2005.4	328.35	798.702	2.31147	0.304746	7.58492	3.32696e-14	7.79538e-12	Tb927.9.6250	AK2	0	arginine kinase
Tb927.3.1790	126.46	739.27	401.894	-2.47205	0.327007	-7.55961	4.04274e-14	9.25223e-12	Tb927.3.1790	null	0	pyruvate dehydrogenase E1 beta subunit, putative
Tb927.7.420	27.63	392.84	69.5315	-3.57865	0.47766	-7.49203	6.78161e-14	1.51677e-11	Tb927.7.420	null	0	hypothetical protein, conserved
Tb927.1.4100	267.82	22.35	486.14	2.81767	0.38966	7.23111	4.79058e-13	1.04765e-10	Tb927.1.4100	COXIV	0	cytochrome oxidase subunit IV
Tb927.6.1570	70.83	470.9	153.506	-2.6629	0.370758	-7.18231	6.85447e-13	1.46641e-10	Tb927.6.1570	null	0	2-hydroxy-3-oxopropionate reductase, putative
Tb927.7.6860	20.62	445.3	138.561	-3.59901	0.501841	-7.17161	7.41185e-13	1.55191e-10	Tb927.7.6860	null	1	expression site-associated gene 5 (ESAG5) protein, putative
Tb927.1.5100	2.1	190.31	119.197	-3.82638	0.535321	-7.14784	8.81567e-13	1.8074e-10	Tb927.1.5100	null	0	expression site-associated gene 2 (ESAG2) protein, putative
Tb11.v5.0345.1	29.52	367.77	62.9603	-3.47047	0.486402	-7.13499	9.67948e-13	1.94399e-10	Tb11.v5.0345.1	null	0	BarP protein, putative
Tb11.0300	137.33	12.9	151.558	2.76078	0.388349	7.10901	1.16876e-12	2.30036e-10	Tb11.0300	null	1	hypothetical protein
Tb927.9.15640	50.47	417.38	104.629	-2.91625	0.413403	-7.05425	1.73532e-12	3.34849e-10	Tb927.9.15640	BARP	0	BARP protein
Tb927.10.14820	588.75	108.87	360.752	2.1317	0.304457	7.00166	2.52946e-12	4.787e-10	Tb927.10.14820	MCP5c	3	Mitochondrial ADP/ATP carrier protein 5c
Tb927.6.430	248.68	20.18	180.947	2.90258	0.421154	6.89195	5.50309e-12	1.02181e-09	Tb927.6.430	null	1	receptor-type adenylate cyclase GRESAG 4, putative
Tb927.3.600	8.56	136.98	29.8999	-3.56314	0.522892	-6.8143	9.47266e-12	1.7263e-09	Tb927.3.600	null	1	hypothetical protein
Tb927.5.510	74.24	401.16	156.639	-2.38572	0.350645	-6.8038	1.01896e-11	1.82319e-09	Tb927.5.510	SDH10	1	putative succinate dehydrogenase subunit
Tb927.5.5670.1	0	20.33	2.92906	-3.96566	0.586148	-6.76563	1.32731e-11	2.33251e-09	Tb927.5.5670.1	null	0	Variant Surface Glycoprotein, putative
Tb927.3.1500	2.1	176.48	48.5866	-3.89735	0.576323	-6.76244	1.35686e-11	2.34261e-09	Tb927.3.1500	null	0	variant surface glycoprotein (VSG)-related, putative
Tb927.6.190	403.83	28.43	86.5115	3.13869	0.464641	6.75509	1.42745e-11	2.42199e-09	Tb927.6.190	null	1	receptor-type adenylate cyclase GRESAG 4, putative
Tb11.v5.0484.1	246.26	12.53	58.9763	3.33487	0.495384	6.73189	1.67476e-11	2.79344e-09	Tb11.v5.0484.1	null	1	receptor-type adenylate cyclase GRESAG 4, putative
Tb927.8.1890	160.83	26.15	258.242	2.15548	0.321754	6.69917	2.09607e-11	3.38235e-09	Tb927.8.1890	CYC1	0	cytochrome c1, heme protein, mitochondrial, putative
Tb927.4.3520	275.71	1040.35	246.245	-1.98421	0.29619	-6.69914	2.09657e-11	3.38235e-09	Tb927.4.3520	null	4	Amastin surface glycoprotein, putative
Tb927.10.3620	84.15	403.04	169.045	-2.24841	0.335874	-6.69419	2.16874e-11	3.44235e-09	Tb927.10.3620	null	0	Laminin-like protein, putative
Tb927.1.70	5.75	130.77	37.1187	-3.43407	0.515124	-6.6665	2.61978e-11	4.09226e-09	Tb927.1.70	null	0	retrotransposon hot spot protein 4 (RHS4), putative
Tb11.v5.0546.1	330.29	29.88	71.2133	2.89417	0.435436	6.64661	2.99925e-11	4.61181e-09	Tb11.v5.0546.1	null	1	receptor-type adenylate cyclase GRESAG 4, putative
Tb927.6.220	34.48	440.08	81.1715	-3.28601	0.497788	-6.60122	4.07778e-11	6.17376e-09	Tb927.6.220	TbNT9	10	purine nucleoside transporter
Tb927.7.7530	47.07	314.87	200.817	-2.51224	0.380872	-6.59602	4.22329e-11	6.29719e-09	Tb927.7.7530	null	2	receptor-type adenylate cyclase GRESAG 4, putative
Tb927.7.2030	7.39	177.04	40.7106	-3.52449	0.536805	-6.56568	5.17969e-11	7.60796e-09	Tb927.7.2030	null	0	retrotransposon hot spot protein 7 (RHS7), putative
Tb927.2.3320	0	125.07	44.0813	-3.80633	0.581304	-6.54792	5.83457e-11	8.44383e-09	Tb927.2.3320	null	1	65 kDa invariant surface glycoprotein
Tb06.3A7.960	94.98	560.25	184.486	-2.48157	0.379226	-6.54378	5.99818e-11	8.55479e-09	Tb06.3A7.960	null	0	hypothetical protein
Tb927.11.7700.1	115.73	17.14	160.253	2.44089	0.37442	6.51911	7.07261e-11	9.94308e-09	Tb927.11.7700.1	null	1	hypothetical protein
Tb927.8.1610	371.63	70.29	191.442	2.1002	0.326065	6.44105	1.18651e-10	1.64457e-08	Tb927.8.1610	null	0	MSP-B, putative
Tb927.7.6600	22.63	204.19	95.4142	-2.80561	0.438384	-6.39989	1.55485e-10	2.12518e-08	Tb927.7.6600	null	0	hypothetical protein, conserved
Tb11.v5.0402.1	30.82	248.16	50.7449	-2.92709	0.457579	-6.3969	1.58559e-10	2.13751e-08	Tb11.v5.0402.1	null	0	BarP protein, putative
Tb927.7.2000	3.65	82.54	14.6127	-3.6151	0.565896	-6.38828	1.67758e-10	2.23095e-08	Tb927.7.2000	null	0	retrotransposon hot spot protein 7 (RHS7), putative
Tb11.v5.0826.1	8.02	268.41	86.1728	-3.53187	0.553221	-6.38419	1.72312e-10	2.26096e-08	Tb11.v5.0826.1	null	1	expression site-associated gene (ESAG) protein, putative
Tb927.5.1460	293.73	58.07	176.76	2.01362	0.31654	6.36134	2.00002e-10	2.58976e-08	Tb927.5.1460	null	0	Possible lysine decarboxylase, putative
Tb927.1.3830	97.62	673.04	361.269	-2.54612	0.4023	-6.32892	2.46885e-10	3.11487e-08	Tb927.1.3830	PGI	0	glucose-6-phosphate isomerase, glycosomal
Tb11.v5.0947.1	0	19.68	2.8423	-3.7302	0.589272	-6.33019	2.44862e-10	3.11487e-08	Tb11.v5.0947.1	null	0	variant surface glycoprotein (VSG), putative
Tb927.4.1230	32.08	236.84	124.616	-2.67186	0.423024	-6.3161	2.68251e-10	3.34159e-08	Tb927.4.1230	null	0	hypothetical protein
Tb927.4.3750	291.15	32.79	99.5253	2.61699	0.414518	6.31332	2.73112e-10	3.35961e-08	Tb927.4.3750	null	2	receptor-type adenylate cyclase GRESAG 4, putative
Tb927.3.3330	85.91	475.89	204.082	-2.37544	0.376491	-6.30942	2.80089e-10	3.40291e-08	Tb927.3.3330	null	0	heat shock protein 20, putative
Tb927.10.14830	574.03	109.35	355.396	2.0529	0.325533	6.30628	2.85825e-10	3.43025e-08	Tb927.10.14830	MCP5b	3	Mitochondrial ADP/ATP carrier protein 5b
Tb927.10.16560	0	21.95	3.21903	-3.68248	0.588004	-6.26267	3.7845e-10	4.48714e-08	Tb927.10.16560	null	0	variant surface glycoprotein (VSG), putative
Tb927.10.13700	23.64	168.17	39.2431	-2.73899	0.440219	-6.22189	4.91202e-10	5.75467e-08	Tb927.10.13700	null	1	phosphatidic acid phosphatase alpha, putative
Tb927.7.6770	26.84	224.95	144.415	-2.65105	0.426744	-6.21227	5.2224e-10	6.04631e-08	Tb927.7.6770	null	0	Acyl CoA binding protein, putative
Tb927.6.2490	44.93	226.18	125.388	-2.22727	0.361585	-6.15975	7.286e-10	8.33739e-08	Tb927.6.2490	SDH7	0	succinate dehydrogenase subunit 7
Tb927.6.3650	31.75	171.23	124.227	-2.25355	0.366745	-6.14473	8.00979e-10	9.06026e-08	Tb927.6.3650	ARL3C	0	ADP-ribosylation factor-like protein 3C, putative
Tb927.7.1950	4.28	75.92	14.6567	-3.42687	0.558293	-6.13811	8.35102e-10	9.3389e-08	Tb927.7.1950	null	0	retrotransposon hot spot protein 7 (RHS7), putative
Tb927.8.4520	5.84	93.82	49.7206	-2.94484	0.480992	-6.12243	9.21606e-10	1.01905e-07	Tb927.8.4520	null	4	hypothetical protein, conserved
Tb927.11.1470	43.04	191.1	108.552	-2.12163	0.347585	-6.1039	1.03511e-09	1.13184e-07	Tb927.11.1470	null	1	65 kDa invariant surface glycoprotein-like protein
Tb927.2.4760	109.25	417.3	128.332	-1.99121	0.326563	-6.09748	1.07754e-09	1.16528e-07	Tb927.2.4760	null	2	hypothetical protein, conserved
Tb927.11.2930	337.71	59.33	317.623	2.14022	0.351782	6.08394	1.17266e-09	1.25437e-07	Tb927.11.2930	null	0	membrane-associated protein, putative
Tb927.7.1110	52.19	211.78	229.224	-1.97128	0.324467	-6.07543	1.23653e-09	1.30846e-07	Tb927.7.1110	null	0	asparagine synthetase a, putative
Tb927.8.1630	416.65	71.13	187.131	2.15224	0.354542	6.07049	1.27519e-09	1.33502e-07	Tb927.8.1630	null	0	MSP-B, putative
Tb927.7.7520	52.5	277.27	173.682	-2.23713	0.37077	-6.03374	1.60212e-09	1.65962e-07	Tb927.7.7520	null	2	receptor-type adenylate cyclase GRESAG 4, putative
Tb927.11.11980	42.28	296.16	110.445	-2.61017	0.433	-6.02811	1.65893e-09	1.70057e-07	Tb927.11.11980	CAP15	0	cytoskeleton-associated protein 15
Tb927.10.16000	371.92	27.55	114.838	2.91287	0.484514	6.01195	1.83307e-09	1.85972e-07	Tb927.10.16000	null	2	expression site-associated gene 4 (ESAG4) protein, putative
Tb927.6.3800	107.03	417.1	452.306	-1.93626	0.322405	-6.00567	1.90549e-09	1.90334e-07	Tb927.6.3800	null	0	heat shock 70 kDa protein, mitochondrial precursor, putative
Tb927.10.14840	550.17	119.38	351.722	1.90527	0.317287	6.00488	1.91475e-09	1.90334e-07	Tb927.10.14840	MCP5a	3	Mitochondrial ADP/ATP carrier protein 5a
Tb11.v5.0601.1	360.66	77.54	185.805	1.90085	0.316928	5.99774	2.00077e-09	1.96896e-07	Tb11.v5.0601.1	null	1	major surface protease gp63, putative
Tb927.2.5310	107.56	514.2	136.415	-2.25209	0.376684	-5.97872	2.24902e-09	2.19135e-07	Tb927.2.5310	null	2	hypothetical protein, conserved
Tb927.1.5120	1.55	84.87	36.5044	-3.33227	0.56259	-5.9231	3.15938e-09	3.04818e-07	Tb927.1.5120	null	0	expression site-associated gene 1 (ESAG1) protein, putative
Tb927.6.160	45.18	244.71	98.1938	-2.33184	0.393845	-5.9207	3.20571e-09	3.06286e-07	Tb927.6.160	null	0	retrotransposon hot spot protein 1 (RHS1), putative
Tb927.9.4960	254.26	1015.53	550.517	-1.9842	0.336631	-5.89429	3.763e-09	3.56074e-07	Tb927.9.4960	null	0	hypothetical protein, conserved
Tb927.2.5290	32.37	236.19	59.9217	-2.70456	0.459158	-5.89026	3.85586e-09	3.59992e-07	Tb927.2.5290	null	2	hypothetical protein, conserved
Tb927.9.1500	768.13	111.07	496.774	2.31364	0.392853	5.88933	3.87757e-09	3.59992e-07	Tb927.9.1500	NEK15	0	Serine/threonine-protein kinase NEK15, putative
Tb927.11.4770	20.15	181.49	75.1882	-2.74704	0.469288	-5.85363	4.80961e-09	4.4235e-07	Tb927.11.4770	null	3	retrotransposon hot spot protein (RHS, pseudogene), putative
Tb927.8.6710	37.5	184.6	76.1008	-2.23592	0.382095	-5.85173	4.86487e-09	4.43289e-07	Tb927.8.6710	null	6	hypothetical protein, conserved
Tb927.8.6720	33.46	189.79	99.1456	-2.37813	0.407546	-5.83525	5.37114e-09	4.8493e-07	Tb927.8.6720	null	6	hypothetical protein, conserved
Tb927.9.14160	184.37	35.97	242.168	1.90787	0.327227	5.83041	5.52912e-09	4.94655e-07	Tb927.9.14160	RISP	1	rieske iron-sulfur protein, mitochondrial precursor
Tb927.5.1440	0	40.09	13.6035	-3.23554	0.555458	-5.82499	5.71171e-09	5.06386e-07	Tb927.5.1440	null	0	hypothetical protein
Tb11.0820	8.32	132.62	41.7627	-3.01083	0.519018	-5.80101	6.59157e-09	5.79176e-07	Tb11.0820	null	1	retrotransposon hot spot protein 4 (RHS4, pseudogene), putative
Tb927.6.560	140.67	387.91	193.504	-1.55747	0.268983	-5.7902	7.03019e-09	6.12249e-07	Tb927.6.560	catB	0	cysteine peptidase C (CPC)
Tb927.5.4010	11.76	137.88	51.7412	-2.87429	0.496661	-5.78722	7.15622e-09	6.17757e-07	Tb927.5.4010	ESP4	0	Enriched in surface-labeled proteome protein 4
Tb927.6.1310	0	33.35	8.87388	-3.12641	0.542811	-5.75967	8.42769e-09	7.2119e-07	Tb927.6.1310	null	0	Trypanosomal VSG domain containing protein, putative
Tb927.8.6730	25.83	177.98	81.9125	-2.50456	0.43678	-5.73415	9.80031e-09	8.31421e-07	Tb927.8.6730	ESP24	6	Enriched in surface-labeled proteome protein 24
Tb927.9.7390	2.18	28.42	5.70309	-3.16549	0.553534	-5.7187	1.07345e-08	9.0289e-07	Tb927.9.7390	null	0	variant surface glycoprotein (VSG)-related, putative
Tb927.2.3280	0	63.44	22.1457	-3.31772	0.580541	-5.71488	1.09781e-08	9.10529e-07	Tb927.2.3280	null	1	65 kDa invariant surface glycoprotein
Tb11.v5.0353.1	4.37	74.45	12.8895	-3.33922	0.584353	-5.71438	1.10104e-08	9.10529e-07	Tb11.v5.0353.1	null	0	retrotransposon hot spot (RHS) protein, putative
Tb927.7.2010	2.1	49.73	8.86393	-3.29773	0.577673	-5.70865	1.13875e-08	9.33874e-07	Tb927.7.2010	null	0	retrotransposon hot spot protein 7 (RHS7), putative
Tb927.7.1970	3.65	69.6	14.0506	-3.23832	0.569485	-5.68639	1.2975e-08	1.05526e-06	Tb927.7.1970	null	0	retrotransposon hot spot protein 7 (RHS7), putative
Tb927.7.1990	6.38	90.49	17.592	-3.23452	0.570678	-5.66785	1.44602e-08	1.16641e-06	Tb927.7.1990	null	0	retrotransposon hot spot protein 7 (RHS7), point mutation
Tb927.11.7550	22.47	166.93	77.3929	-2.51091	0.443446	-5.66226	1.49394e-08	1.19527e-06	Tb927.11.7550	null	4	hypothetical protein, conserved
Tb927.10.2410	25.83	174.47	89.8017	-2.44015	0.432417	-5.64306	1.67058e-08	1.32582e-06	Tb927.10.2410	MSP-C	0	MSP-C, putative
Tb927.9.15590	30.44	254.91	46.5104	-2.91295	0.516347	-5.64146	1.68612e-08	1.32745e-06	Tb927.9.15590	BARP	0	BARP protein
Tb927.2.4920	49.54	250.07	73.3982	-2.31142	0.40988	-5.63925	1.70796e-08	1.33397e-06	Tb927.2.4920	null	2	hypothetical protein, conserved
Tb927.7.5320	213.68	46.09	99.8339	1.81699	0.323208	5.62173	1.89053e-08	1.46494e-06	Tb927.7.5320	null	0	hypothetical protein, conserved
Tb11.0400	159.05	30.63	237.463	2.0824	0.374222	5.56462	2.62729e-08	2.01994e-06	Tb11.0400	P27	1	P27 protein, putative
Tb927.6.5020	789.14	153.33	232.753	2.04456	0.368441	5.54923	2.86937e-08	2.16933e-06	Tb927.6.5020	CYC7	0	cyclin 7, putative
Tb927.6.3750	191.33	552.65	598	-1.58743	0.286104	-5.54845	2.88214e-08	2.16933e-06	Tb927.6.3750	null	0	heat shock 70 kDa protein, mitochondrial precursor, putative
Tb927.11.5720	48.88	266.52	77.8488	-2.32294	0.418691	-5.54811	2.88774e-08	2.16933e-06	Tb927.11.5720	null	10	hypothetical protein, conserved
Tb927.7.180	1.55	93.63	100.5	-2.83859	0.514752	-5.51448	3.49819e-08	2.60801e-06	Tb927.7.180	null	0	Trypanosomal VSG domain containing protein, putative
Tb927.7.1960	8.39	110.93	19.3418	-3.20498	0.582838	-5.49891	3.82142e-08	2.82756e-06	Tb927.7.1960	null	0	retrotransposon hot spot protein 7 (RHS7), putative
Tb927.5.310	5.29	77.99	40.5448	-2.78432	0.506703	-5.49498	3.90752e-08	2.8697e-06	Tb927.5.310	null	1	invariant surface glycoprotein, putative
Tb927.5.1410	2.1	47.66	22.4612	-3.09224	0.563819	-5.48445	4.1475e-08	3.02337e-06	Tb927.5.1410	ISG64	1	64 kDa invariant surface glycoprotein
Tb927.10.7140	87.68	269.05	152.989	-1.65349	0.301816	-5.47849	4.28968e-08	3.10402e-06	Tb927.10.7140	MBAP2	1	membrane-bound acid phosphatase 2
Tb927.8.1620	322.88	76.39	180.223	1.77407	0.326172	5.43906	5.35621e-08	3.84748e-06	Tb927.8.1620	null	0	MSP-B, putative
Tb927.9.9750	40.31	192.07	96.2551	-2.13035	0.391792	-5.43745	5.40494e-08	3.85435e-06	Tb927.9.9750	null	4	membrane- trafficking protein, putative
Tb927.8.3620	105.87	382.49	147.082	-1.84297	0.339433	-5.42954	5.65003e-08	4.00014e-06	Tb927.8.3620	null	12	folate transporter, putative
Tb927.7.1980	4.2	63.46	12.3973	-3.09948	0.577461	-5.36742	7.98715e-08	5.61439e-06	Tb927.7.1980	null	0	retrotransposon hot spot protein 7 (RHS7), putative
Tb927.9.15620	52.32	368.71	70.1415	-2.6444	0.493454	-5.35896	8.3702e-08	5.84193e-06	Tb927.9.15620	BARP	0	BARP protein
Tb927.10.2560	275.83	916.9	1082	-1.71912	0.320973	-5.35597	8.50999e-08	5.89766e-06	Tb927.10.2560	mMDH	0	mitochondrial malate dehydrogenase
Tb927.8.7660	58.7	296.91	69.0504	-2.30268	0.430226	-5.35226	8.68637e-08	5.9778e-06	Tb927.8.7660	null	3	amino acid transporter (pseudogene), putative
Tb927.7.7090	211.59	38.76	341.752	2.01016	0.375808	5.34889	8.84945e-08	6.04774e-06	Tb927.7.7090	null	1	hypothetical protein, conserved
Tb927.5.1390	0	24.98	13.5568	-2.96608	0.554846	-5.34578	9.00295e-08	6.11021e-06	Tb927.5.1390	ISG64	1	64 kDa invariant surface glycoprotein
Tb927.2.5360	63.82	358.59	87.5573	-2.36619	0.442831	-5.34332	9.12595e-08	6.15127e-06	Tb927.2.5360	null	2	hypothetical protein, conserved
Tb927.11.1370	69.15	461.44	180.498	-2.45034	0.458883	-5.3398	9.30514e-08	6.22938e-06	Tb927.11.1370	GRX1	0	Dithiol glutaredoxin 1
Tb927.8.5120	105.87	10.59	112.836	2.61326	0.490397	5.32887	9.88236e-08	6.5711e-06	Tb927.8.5120	null	0	cytochrome c
Tb927.2.240	119.77	548.26	316.327	-2.04901	0.384621	-5.32735	9.9657e-08	6.58204e-06	Tb927.2.240	null	0	retrotransposon hot spot protein 5 (RHS5), putative
Tb927.2.5320	46.48	292.93	71.1853	-2.47261	0.464823	-5.31946	1.04075e-07	6.82798e-06	Tb927.2.5320	null	2	hypothetical protein, conserved
Tb927.11.11975	54.75	304.55	119.347	-2.31449	0.435224	-5.31792	1.04959e-07	6.84042e-06	Tb927.11.11975	null	0	cytoskeleton-associated protein, putative
Tb927.6.3740	170.31	470.53	528.836	-1.51687	0.285744	-5.30851	1.10526e-07	7.15586e-06	Tb927.6.3740	null	0	heat shock 70 kDa protein, mitochondrial precursor, putative
Tb927.7.4260	28.85	163.75	74.5747	-2.29207	0.433058	-5.29275	1.20488e-07	7.74983e-06	Tb927.7.4260	ESP13	1	Enriched in surface-labeled proteome protein 13
Tb927.9.7310	0	18.36	3.54066	-3.00986	0.571647	-5.26524	1.40007e-07	8.94682e-06	Tb927.9.7310	null	0	variant surface glycoprotein (VSG, pseudogene)-related, putative
Tb927.4.4000	501.55	100.4	141.111	1.96291	0.374289	5.24437	1.56819e-07	9.9565e-06	Tb927.4.4000	null	11	amino acid transporter, putative
Tb927.11.11965	68.82	306.45	119.878	-2.09921	0.400917	-5.23601	1.64081e-07	1.03508e-05	Tb927.11.11965	null	0	cytoskeleton-associated protein, putative
Tb927.7.2020	14.4	95.66	17.9961	-2.83821	0.543198	-5.22499	1.74163e-07	1.09168e-05	Tb927.7.2020	null	0	retrotransposon hot spot protein 7 (RHS7), putative
Tb11.v5.0295.1	4.2	86.8	29.3943	-2.90226	0.55562	-5.22346	1.75612e-07	1.0938e-05	Tb11.v5.0295.1	null	0	retrotransposon hot spot (RHS) protein, putative
Tb927.1.5170	0	48.07	29.2247	-3.00149	0.576717	-5.20444	1.94579e-07	1.20431e-05	Tb927.1.5170	null	0	variant surface glycoprotein (VSG)-related, putative
Tb927.5.4550	146.27	20.54	46.1024	2.2656	0.435597	5.20114	1.98065e-07	1.21822e-05	Tb927.5.4550	null	1	receptor-type adenylate cyclase GRESAG 4, putative
Tb927.3.1510	2.1	62.93	17.8065	-3.06142	0.589041	-5.19729	2.0222e-07	1.23532e-05	Tb927.3.1510	null	0	variant surface glycoprotein (VSG)-related, putative
Tb927.8.7440	248.34	77.82	119.077	1.41844	0.272974	5.19624	2.03356e-07	1.23532e-05	Tb927.8.7440	null	1	lipase, putative
Tb927.2.1170	61.47	252.09	128.932	-1.97917	0.382645	-5.17234	2.31177e-07	1.39572e-05	Tb927.2.1170	null	0	retrotransposon hot spot protein 5 (RHS5), putative
Tb927.11.9250	206.31	46.91	146.306	1.74896	0.341607	5.11981	3.05847e-07	1.83527e-05	Tb927.11.9250	null	1	hypothetical protein, conserved
Tb927.10.2890	115.97	438.23	440.452	-1.83435	0.360647	-5.08628	3.65153e-07	2.17786e-05	Tb927.10.2890	null	0	enolase
Tb927.8.550	30.73	170.83	70.3808	-2.30206	0.454666	-5.06318	4.12313e-07	2.44432e-05	Tb927.8.550	null	0	peptide methionine sulfoxide reductase, putative
Tb927.6.4660	114.25	24.55	71.9743	1.77397	0.351428	5.04789	4.46714e-07	2.6324e-05	Tb927.6.4660	null	11	cationic amino acid transporter, putative
Tb927.7.5060	13.77	94.75	33.9718	-2.45254	0.48813	-5.02436	5.05104e-07	2.95876e-05	Tb927.7.5060	null	11	CLN3 protein, putative
Tb927.2.3310	0	47.53	21.8841	-2.93298	0.584217	-5.02037	5.15729e-07	3.00313e-05	Tb927.2.3310	null	1	65 kDa invariant surface glycoprotein
Tb927.9.1960	62.1	229.62	121.504	-1.86548	0.37176	-5.01797	5.22197e-07	3.02291e-05	Tb927.9.1960	NIT1	0	nitrilase, putative
Tb927.1.290	27.67	168.68	76.8508	-2.29989	0.458823	-5.01258	5.37049e-07	3.0907e-05	Tb927.1.290	null	0	leucine-rich repeat protein (LRRP), putative
Tb11.v5.0713.1	421.75	1207.84	906.647	-1.53276	0.306202	-5.00572	5.56522e-07	3.18415e-05	Tb11.v5.0713.1	null	0	retrotransposon hot spot (RHS) protein, putative
Tb11.v5.0578.1	50.63	208.42	122.32	-1.97998	0.396276	-4.99647	5.83897e-07	3.32146e-05	Tb11.v5.0578.1	null	11	Plasma-membrane choline transporter, putative
Tb927.10.10610	34.69	150.84	69.0011	-1.99957	0.40091	-4.98759	6.11382e-07	3.45782e-05	Tb927.10.10610	null	6	protein tyrosine phosphatase, putative
Tb11.v5.0576.1	92.43	16.98	75.2535	2.01832	0.405996	4.97127	6.65145e-07	3.7404e-05	Tb11.v5.0576.1	null	1	receptor-type adenylate cyclase GRESAG 4, putative
Tb927.10.10250	1641.01	124.97	1485.54	2.62021	0.528543	4.95742	7.14371e-07	3.99439e-05	Tb927.10.10250	EP2	1	EP2 procyclin
Tb927.2.1330	49.47	214.71	109.583	-1.98849	0.401435	-4.95347	7.29019e-07	4.05327e-05	Tb927.2.1330	null	0	retrotransposon hot spot protein 6 (RHS6), degenerate
Tb11.v5.0307.1	1.55	47.87	21.6217	-2.64989	0.538186	-4.92375	8.48997e-07	4.69381e-05	Tb11.v5.0307.1	null	12	THT1 - hexose transporter, putative
Tb927.7.3520	91.96	410.15	230.722	-2.01227	0.411741	-4.88723	1.02265e-06	5.6223e-05	Tb927.7.3520	MPC2	2	Mitochondrial pyruvate carrier 2
Tb927.8.1650	13.77	104.84	34.2308	-2.49646	0.51175	-4.87829	1.07011e-06	5.85055e-05	Tb927.8.1650	null	13	Protein Associated with Differentiation, putative
Tb927.5.1450	297.17	59.17	122.836	1.93515	0.397806	4.86456	1.14714e-06	6.21458e-05	Tb927.5.1450	null	1	receptor-type adenylate cyclase GRESAG 4, putative
Tb927.4.200	27.08	166.74	61.3375	-2.31717	0.476374	-4.86418	1.14933e-06	6.21458e-05	Tb927.4.200	null	0	retrotransposon hot spot protein 1 (RHS1), putative
Tb927.9.1880	230.41	87.87	166.519	1.15938	0.238907	4.85284	1.21708e-06	6.54496e-05	Tb927.9.1880	null	0	WD domain, G-beta repeat, putative
Tb927.4.4620	875.63	270.41	586.989	1.4705	0.303793	4.84045	1.29546e-06	6.92858e-05	Tb927.4.4620	COXVIII	1	cytochrome oxidase subunit VIII
Tb927.4.2740	128.79	654.6	338.477	-2.10988	0.436153	-4.83747	1.31501e-06	6.99513e-05	Tb927.4.2740	null	0	p25-alpha, putative
Tb927.11.6990	172.91	28.92	93.3669	2.06583	0.427709	4.82998	1.36545e-06	7.22441e-05	Tb927.11.6990	null	0	Calcium/calmodulin-dependent protein kinase kinase, putative
Tb11.v5.0676.1	0	25.86	11.3066	-2.71335	0.563644	-4.81394	1.47984e-06	7.78775e-05	Tb11.v5.0676.1	null	0	expression site-associated gene 2 (ESAG2) protein, putative
Tb927.10.170	124.55	347.16	326.021	-1.50707	0.313999	-4.79961	1.58976e-06	8.32172e-05	Tb927.10.170	null	0	pseudouridine synthase, Cbf5p
Tb927.10.4880	548.12	136.14	700.804	1.69736	0.354353	4.79002	1.66761e-06	8.68304e-05	Tb927.10.4880	null	0	hypothetical protein, conserved
Tb927.11.1080	219.7	76.01	158.863	1.29467	0.270857	4.77991	1.75376e-06	9.08354e-05	Tb927.11.1080	NOP60	0	Nucleolar protein 60
Tb927.10.7090	9.96	133.14	53.1494	-2.63966	0.552579	-4.77699	1.77938e-06	9.168e-05	Tb927.10.7090	AOX	1	Alternative oxidase, mitochondrial
Tb927.10.11220	593.31	205.55	472.505	1.31161	0.274721	4.77435	1.8029e-06	9.24078e-05	Tb927.10.11220	PSSA-2	2	procyclic form surface phosphoprotein
Tb927.4.250	41.7	187.01	85.483	-2.03743	0.428219	-4.75792	1.95602e-06	9.97366e-05	Tb927.4.250	null	0	retrotransposon hot spot protein 5 (RHS5), putative
Tb927.5.285b	170.7	26.68	190.654	2.11377	0.444575	4.75459	1.98847e-06	0.000100869	Tb927.5.285b	null	1	expression site associated gene (ESAG) 4 protein, putative
Tb927.10.15910	7.39	65.63	32.8043	-2.4328	0.514219	-4.73106	2.23346e-06	0.000112715	Tb927.10.15910	GUP1	12	Glycerol uptake protein 1
Tb927.7.1780	69.21	213.54	154.754	-1.6316	0.3451	-4.7279	2.26855e-06	0.000113902	Tb927.7.1780	null	0	Adenine phosphoribosyltransferase, putative
Tb927.7.6550	19.15	105.74	33.3664	-2.28691	0.484615	-4.71903	2.3697e-06	0.000118377	Tb927.7.6550	null	1	hypothetical protein, conserved
Tb11.v5.0216.1	10.03	78.23	38.3659	-2.40849	0.510579	-4.71717	2.3915e-06	0.000118862	Tb11.v5.0216.1	null	1	invariant surface glycoprotein, putative
Tb927.8.8190	97.47	14.27	54.3033	2.06195	0.437837	4.70941	2.48438e-06	0.000122858	Tb927.8.8190	null	0	hypothetical protein, conserved
Tb927.7.3300	132.93	24.91	68.5343	1.93469	0.411173	4.70529	2.5351e-06	0.00012474	Tb927.7.3300	null	0	Flocculation protein FLO11-like
Tb927.2.1080	84.23	330.63	184.81	-1.86689	0.397101	-4.70129	2.58518e-06	0.000126571	Tb927.2.1080	null	0	retrotransposon hot spot protein 5 (RHS5), putative
Tb927.11.14160	143.42	39.58	77.0119	1.60357	0.342075	4.68776	2.7621e-06	0.000134564	Tb927.11.14160	null	0	Alpha/beta hydrolase family, putative
Tb927.6.4490	326.18	89.47	130.69	1.57519	0.337213	4.67121	2.99425e-06	0.000145155	Tb927.6.4490	null	0	hypothetical protein, conserved
Tb927.11.6640	55.87	272.51	112.17	-2.13023	0.457375	-4.65752	3.20039e-06	0.000154387	Tb927.11.6640	CYB5	1	cytochrome b5, putative
Tb927.5.4790	2.1	82.28	11.7125	-2.22757	0.478418	-4.65611	3.22242e-06	0.000154692	Tb927.5.4790	null	0	variant surface glycoprotein, degenerate
Tb927.5.1420	0	19.76	6.62102	-2.63618	0.566659	-4.65215	3.28489e-06	0.000156925	Tb927.5.1420	null	0	hypothetical protein
Tb927.5.1050	72.57	9.82	52.848	2.03904	0.438802	4.64684	3.37052e-06	0.000160238	Tb927.5.1050	null	0	hypothetical protein
Tb11.01.6241.1	0	41.59	18.8067	-2.74096	0.59027	-4.64357	3.4244e-06	0.000162017	Tb11.01.6241.1	null	0	expression site-associated gene (ESAG) protein, putative
Tb927.6.2540	52.9	167.78	78.0581	-1.70365	0.368506	-4.62313	3.77988e-06	0.00017798	Tb927.6.2540	null	0	DREV methyltransferase, putative
Tb927.11.7060	90.56	241.25	183.431	-1.48396	0.32204	-4.608	4.06563e-06	0.000190523	Tb927.11.7060	VSP1	0	acidocalcisomal pyrophosphatase
Tb11.v5.0330.1	29.26	133.34	64.6126	-2.05396	0.445904	-4.60629	4.09923e-06	0.000191187	Tb11.v5.0330.1	null	12	THT1 - hexose transporter, putative
Tb927.10.14030	288.3	688.62	387.405	-1.33135	0.289308	-4.60186	4.18739e-06	0.000194229	Tb927.10.14030	null	0	hypothetical protein, conserved
Tb927.10.9450	5.21	69.66	41.8109	-2.43586	0.529415	-4.60104	4.20393e-06	0.000194229	Tb927.10.9450	null	1	invariant surface glycoprotein, putative
Tb927.4.300	3.74	39.54	9.997	-2.60399	0.567356	-4.5897	4.43876e-06	0.000204121	Tb927.4.300	null	0	retrotransposon hot spot protein 3 (RHS3), putative
Tb05.5K5.190	244.42	47.27	85.0383	1.9126	0.419385	4.56048	5.10375e-06	0.000233609	Tb05.5K5.190	null	1	receptor-type adenylate cyclase GRESAG 4, putative
Tb927.8.950	159.68	427.61	136.328	-1.50027	0.32925	-4.55662	5.19831e-06	0.000236836	Tb927.8.950	null	0	hypothetical protein
Tb927.9.9730	210.75	61.94	154.314	1.47596	0.324299	4.55122	5.33359e-06	0.000241879	Tb927.9.9730	FP45	0	Flagellar pocket protein FP45
Tb927.7.470	30.74	122.28	58.6975	-1.90676	0.419274	-4.54778	5.42153e-06	0.00024474	Tb927.7.470	ESP14	2	Enriched in surface-labeled proteome protein 14
Tb927.11.3260	392.49	136.51	245.48	1.30048	0.286625	4.53722	5.69994e-06	0.000256033	Tb927.11.3260	POLID	0	mitochondrial DNA polymerase I protein D, putative
Tb927.10.7570	88.18	256.48	273.433	-1.52624	0.336447	-4.53635	5.72372e-06	0.000256033	Tb927.10.7570	PDH-E2	0	dihydrolipoamide acetyltransferase E2 subunit, putative
Tb11.v5.0186.1	17.34	84.1	31.1348	-2.14334	0.472884	-4.53249	5.82911e-06	0.000259567	Tb11.v5.0186.1	null	11	CLN3 protein, putative
Tb927.11.12040	589.5	118.62	469.478	1.89497	0.418928	4.52339	6.08581e-06	0.000269519	Tb927.11.12040	null	0	Cytochrome c oxidase component, putative
Tb927.7.6440	70.46	246.32	103.757	-1.77376	0.392273	-4.52175	6.13294e-06	0.000269519	Tb927.7.6440	null	1	vesicle transport v-SNARE protein, putative
Tb05.5K5.500	0	20.77	12.3011	-2.53093	0.55973	-4.52169	6.13477e-06	0.000269519	Tb05.5K5.500	null	0	expression site-associated gene 3 (ESAG3), degenerate
Tb927.2.3270	0	34.76	12.1308	-2.65876	0.588224	-4.51998	6.18465e-06	0.000270503	Tb927.2.3270	null	1	65 kDa invariant surface glycoprotein
Tb927.4.4450	33.35	138.95	98.8679	-1.84524	0.410121	-4.49927	6.81887e-06	0.000296922	Tb927.4.4450	GRESAG 4.4	1	adenylyl cyclase
Tb11.v5.0364.1	12.77	73.02	42.514	-2.08414	0.463503	-4.49649	6.90842e-06	0.000298887	Tb11.v5.0364.1	null	2	hypothetical protein, conserved
Tb11.v5.0752.1	0	21.14	19.838	-2.50811	0.557854	-4.49599	6.92474e-06	0.000298887	Tb11.v5.0752.1	null	0	expression site-associated gene 3 (ESAG3) protein, putative
Tb927.8.4340	14.24	86.9	34.9599	-2.23238	0.497225	-4.48969	7.13283e-06	0.000306525	Tb927.8.4340	null	4	hypothetical protein, conserved
Tb927.11.14970	287.78	106.5	294.534	1.17733	0.262514	4.48482	7.2977e-06	0.000312246	Tb927.11.14970	null	0	hypothetical protein, conserved
Tb927.1.3850	108.34	282.34	146.721	-1.43864	0.321232	-4.47851	7.51643e-06	0.000320213	Tb927.1.3850	null	1	Sec61beta family, putative
Tb927.9.11600	65.85	278.71	335.183	-1.85822	0.41569	-4.4702	7.81452e-06	0.000331477	Tb927.9.11600	gim5B	1	glycosomal membrane protein
Tb927.5.1470	18.52	91.46	133.925	-1.85761	0.416187	-4.4634	8.06686e-06	0.000340712	Tb927.5.1470	B5R	0	NADH-cytochrome b5 reductase, putative
Tb927.3.4830	10.42	70.25	23.5278	-2.29602	0.515159	-4.45691	8.31476e-06	0.000349682	Tb927.3.4830	null	0	hypothetical protein
Tb927.11.14620	7.48	89.82	77.6351	-2.46171	0.553149	-4.45035	8.57313e-06	0.000359014	Tb927.11.14620	null	0	expression site-associated gene 2 (ESAG2) protein, putative
Tb11.v5.0209.1	158.85	20.26	181.188	2.15452	0.484921	4.44303	8.87013e-06	0.000369877	Tb11.v5.0209.1	null	1	Adenylate and Guanylate cyclase catalytic domain containing protein, putative
Tb927.2.980	2.1	45.84	18.7475	-2.50893	0.564804	-4.44212	8.90787e-06	0.000369883	Tb927.2.980	null	0	retrotransposon hot spot protein 5 (RHS5), degenerate
Tb927.11.3580	97.52	265.58	115.828	-1.53706	0.346183	-4.44001	8.99531e-06	0.000370723	Tb927.11.3580	null	0	Thiamin pyrophosphokinase, vitamin B1 binding domain containing protein, putative
Tb927.3.1410	674.34	119.93	687.384	1.97395	0.444601	4.43982	9.00344e-06	0.000370723	Tb927.3.1410	COXVII	0	cytochrome oxidase subunit VII
Tb927.6.3580	238.71	79.76	133.609	1.27758	0.288517	4.4281	9.50674e-06	0.000389816	Tb927.6.3580	null	0	ATP-dependent DEAD/H DNA helicase recQ, putative
Tb927.5.4540	123.55	21.64	39.7672	1.9852	0.449032	4.42106	9.82166e-06	0.000401058	Tb927.5.4540	null	1	receptor-type adenylate cyclase GRESAG 4, putative
Tb927.9.7290	0	22.36	8.32085	-2.55287	0.577669	-4.41926	9.90391e-06	0.000402745	Tb927.9.7290	null	0	variant surface glycoprotein (VSG)-related, putative
Tb927.6.4130	151.59	395.27	181.738	-1.43519	0.325015	-4.41576	1.00654e-05	0.000406459	Tb927.6.4130	SDH3	0	succinate dehydrogenase subunit 3
Tb927.1.4890	2.18	40.95	30.7514	-2.48544	0.56289	-4.4155	1.00778e-05	0.000406459	Tb927.1.4890	null	0	expression site-associated gene 2 (ESAG2) protein, putative
Tb05.5K5.210	15.79	88.38	50.9976	-2.05249	0.465035	-4.41362	1.01656e-05	0.000408326	Tb05.5K5.210	null	2	hypothetical protein
Tb927.7.3590	34.7	154.58	115.335	-1.87341	0.424558	-4.41261	1.02134e-05	0.000408577	Tb927.7.3590	null	2	conserved protein
Tb927.1.420	243.08	631.11	455.688	-1.40996	0.319714	-4.41007	1.03339e-05	0.000410726	Tb927.1.420	null	0	retrotransposon hot spot protein 5 (RHS5), putative
Tb927.3.2420	50.05	200.82	102.288	-1.89456	0.429718	-4.40886	1.03918e-05	0.000410726	Tb927.3.2420	null	2	Microsomal signal peptidase 12 kDa subunit (SPC12), putative
Tb927.8.1640	311.97	89.46	161.634	1.51782	0.344267	4.40885	1.03923e-05	0.000410726	Tb927.8.1640	null	0	MSP-B, putative
Tb927.10.2620	72.14	213.43	140.968	-1.56996	0.356817	-4.39992	1.08293e-05	0.000426285	Tb927.10.2620	null	0	CS domain containing protein, putative
Tb11.v5.0231.1	37.75	155.87	123.091	-1.86764	0.424758	-4.39694	1.09787e-05	0.000430445	Tb11.v5.0231.1	null	1	75 kDa invariant surface glycoprotein, putative
Tb11.v5.1027.1	0	42.02	17.5008	-2.61331	0.594592	-4.39512	1.10712e-05	0.000432347	Tb11.v5.1027.1	null	0	procyclin-associated gene 2-like protein, putative
Tb11.v5.0261.1	111.95	267.05	121.865	-1.35074	0.308302	-4.38123	1.18012e-05	0.000459034	Tb11.v5.0261.1	null	0	adenosine 5'-monophosphoramidase, putative
Tb927.9.7770	160.61	356.58	341.829	-1.23019	0.281117	-4.37609	1.20829e-05	0.000468141	Tb927.9.7770	SpSyn	0	spermidine synthase
Tb11.v5.0650.1	143.35	468.62	457.33	-1.6445	0.375942	-4.37434	1.21801e-05	0.000470058	Tb11.v5.0650.1	null	0	enolase, putative
Tb927.2.1120	55.68	209.36	132.931	-1.78385	0.407988	-4.37231	1.22939e-05	0.000470437	Tb927.2.1120	null	0	retrotransposon hot spot protein 4 (RHS4), point mutation
Tb927.10.2430	221.32	35.18	90.7611	2.05438	0.469873	4.3722	1.23002e-05	0.000470437	Tb927.10.2430	null	1	receptor-type adenylate cyclase GRESAG 4, putative
Tb11.v5.0403.1	30.99	117.21	26.0959	-2.04727	0.468309	-4.37161	1.23334e-05	0.000470437	Tb11.v5.0403.1	null	0	BarP protein, putative
Tb927.11.3080	62.83	180.65	156.42	-1.52748	0.349493	-4.37057	1.23925e-05	0.000470867	Tb927.11.3080	null	0	vesicular protein trafficking mediator, putative
Tb11.v5.0208.1	5.84	52.07	30.0475	-2.31522	0.529924	-4.36897	1.24834e-05	0.000472499	Tb11.v5.0208.1	null	1	invariant surface glycoprotein, putative
Tb927.4.280	0	23.29	5.86425	-2.55057	0.583998	-4.36743	1.25718e-05	0.00047402	Tb927.4.280	null	0	retrotransposon hot spot protein 3 (RHS3), putative
Tb11.v5.0560.1	5.84	42.68	21.5005	-2.22521	0.51005	-4.36273	1.28448e-05	0.00048164	Tb11.v5.0560.1	null	0	leucine-rich repeat protein (LRRP), putative
Tb927.8.8000	37.96	139.9	68.8206	-1.81631	0.416368	-4.36227	1.28718e-05	0.00048164	Tb927.8.8000	null	0	hypothetical protein, conserved
Tb927.10.1500	202.49	451.09	471.693	-1.2242	0.280722	-4.36089	1.29533e-05	0.000482854	Tb927.10.1500	MetRS	0	methionyl-tRNA synthetase, putative
Tb11.v5.0470.1	150.15	23.53	51.4812	2.0745	0.476344	4.35504	1.3304e-05	0.000494057	Tb11.v5.0470.1	null	1	receptor-type adenylate cyclase GRESAG 4, putative
Tb927.10.11930	27.25	92.44	64.2597	-1.66712	0.383526	-4.34681	1.38132e-05	0.000509462	Tb927.10.11930	null	0	beta-D-hydroxybutyrate dehydrogenase
Tb927.6.3140	152.36	31.81	47.6483	1.93759	0.445766	4.34666	1.38224e-05	0.000509462	Tb927.6.3140	UBL11	0	Ubiquitin-like protein 11
Tb927.4.3990	499.93	111.68	143.118	1.77383	0.408267	4.34477	1.39421e-05	0.000511956	Tb927.4.3990	null	11	amino acid transporter, putative
Tb927.2.1920	97.01	300.87	198.87	-1.58473	0.367148	-4.31632	1.58652e-05	0.000580406	Tb927.2.1920	null	0	expression site-associated gene 5 (ESAG5) protein, putative
Tb927.11.5790	170.01	42.09	59.33	1.62533	0.377354	4.30719	1.65344e-05	0.000602341	Tb927.11.5790	null	0	hypothetical protein, conserved
Tb927.10.13790	41.45	139.93	132.399	-1.61784	0.375676	-4.30648	1.65872e-05	0.000602341	Tb927.10.13790	null	0	hypothetical protein, conserved
Tb927.5.4690	0	10.06	1.55267	-2.53784	0.589806	-4.30284	1.68625e-05	0.000610089	Tb927.5.4690	null	0	variant surface glycoprotein (VSG, atypical), putative
Tb927.8.7740	689.31	2320.42	901.092	-1.69716	0.395284	-4.29351	1.75872e-05	0.000633976	Tb927.8.7740	null	11	amino acid transporter, putative
Tb927.5.3470	114.54	33.02	92.9104	1.49371	0.348802	4.28241	1.84876e-05	0.000664003	Tb927.5.3470	null	0	hypothetical protein, conserved
Tb927.11.5570	118.7	36.3	61.9927	1.45412	0.340201	4.27428	1.91755e-05	0.000686205	Tb927.11.5570	MCM5	0	DNA replication licensing factor MCM5
Tb927.11.3760	10.42	63.15	32.6322	-2.10123	0.492234	-4.26877	1.96554e-05	0.00070083	Tb927.11.3760	null	0	hypothetical protein
Tb927.3.4070	78.02	223.58	170.107	-1.49854	0.351134	-4.26771	1.97494e-05	0.000701639	Tb927.3.4070	PT1	12	Pyruvate transporter, putative
Tb927.3.3340	81.04	16.09	130.625	1.73752	0.407446	4.26442	2.00419e-05	0.000709468	Tb927.3.3340	PDED	0	3', 5'-cyclic nucleotide phosphodiesterase, putative
Tb927.8.5910	63.87	173.14	59.2919	-1.51157	0.354968	-4.25834	2.05953e-05	0.000726446	Tb927.8.5910	null	0	hypothetical protein
Tb927.10.11770	90.28	234.34	157.551	-1.41689	0.332839	-4.25699	2.07196e-05	0.000728221	Tb927.10.11770	SDH4	2	succinate dehydrogenase cytochrome B subunit
Tb927.9.13710	151.03	464.34	197.427	-1.61816	0.380387	-4.25398	2.1e-05	0.00073545	Tb927.9.13710	ARF1	0	ADP-ribosylation factor, putative
Tb927.1.700	88.74	281.67	177.842	-1.60383	0.377461	-4.24901	2.14721e-05	0.000748693	Tb927.1.700	PGKC	0	phosphoglycerate kinase
Tb927.11.14610	0	50.07	30.0261	-2.54472	0.598984	-4.2484	2.15304e-05	0.000748693	Tb927.11.14610	null	0	procyclin-associated gene 4 (PAG4) protein, putative
Tb927.10.6750	152.58	400.74	200.076	-1.4471	0.341099	-4.24248	2.21068e-05	0.000763602	Tb927.10.6750	null	10	Plasma-membrane choline transporter, putative
Tb927.7.5980	456.47	1092.53	344.282	-1.31639	0.310294	-4.2424	2.21143e-05	0.000763602	Tb927.7.5980	PAD6	13	protein associated with differentiation 6, putative
Tb927.9.13680	170.7	518.28	215.17	-1.60021	0.377289	-4.24134	2.22185e-05	0.000764518	Tb927.9.13680	ARF1	0	ADP-ribosylation factor, putative
Tb927.3.590	45.4	190.84	71.9038	-1.91565	0.452164	-4.23662	2.26914e-05	0.000778071	Tb927.3.590	AT-E	11	adenosine transporter, putative
Tb11.v5.0217.1	67.12	9.26	75.6423	2.07691	0.4911	4.22911	2.34619e-05	0.000801695	Tb11.v5.0217.1	null	1	receptor-type adenylate cyclase GRESAG 4, putative
Tb927.11.1350	44.42	125.14	59.2632	-1.5792	0.373755	-4.22523	2.38697e-05	0.00081281	Tb927.11.1350	MCU	2	calcium uniporter protein, mitochondrial
Tb927.8.3730	10.66	57.84	28.9151	-2.11521	0.501043	-4.22162	2.42553e-05	0.000823092	Tb927.8.3730	null	4	COPI associated protein, putative
Tb11.v5.0379.1	67.41	9.26	20.8468	2.18217	0.517605	4.2159	2.48783e-05	0.000841332	Tb11.v5.0379.1	null	1	receptor-type adenylate cyclase GRESAG 4, putative
Tb927.11.15910	194.77	48.67	92.4324	1.64007	0.389313	4.21274	2.5229e-05	0.00085027	Tb927.11.15910	SODB1	0	iron superoxide dismutase
Tb927.10.11020	181.56	45.98	90.381	1.6258	0.38634	4.20821	2.57396e-05	0.000864518	Tb927.10.11020	MSH2	0	DNA mismatch repair protein MSH2, putative
Tb927.9.7430	0	15	5.66905	-2.43032	0.578071	-4.20419	2.62016e-05	0.000877041	Tb927.9.7430	null	0	variant surface glycoprotein (VSG)-related, putative
Tb927.5.410	17.88	89.02	36.7052	-2.07748	0.494609	-4.20023	2.66639e-05	0.000889491	Tb927.5.410	null	1	invariant surface glycoprotein, putative
Tb927.7.2650	35.16	160.23	119.524	-1.87419	0.447644	-4.1868	2.82914e-05	0.000940594	Tb927.7.2650	null	0	hypothetical protein, conserved
Tb927.8.4890	114.47	328.22	234.491	-1.51096	0.361059	-4.18478	2.85436e-05	0.000945784	Tb927.8.4890	null	1	pol-associated gene 1
Tb927.11.15230	46.69	159.46	133.973	-1.66985	0.402261	-4.15116	3.3079e-05	0.00109238	Tb927.11.15230	null	2	cytosolic coat protein, putative
Tb11.v5.0539.1	143.59	42.56	55.3552	1.47122	0.354864	4.14588	3.38513e-05	0.00111415	Tb11.v5.0539.1	BBS4	0	Bardet-Biedl syndrome 4 protein, putative
Tb927.4.240	16.88	75.67	24.6651	-2.05626	0.497515	-4.13305	3.57974e-05	0.00117428	Tb927.4.240	null	0	retrotransposon hot spot protein 4 (RHS4), degenerate
Tb927.8.5460	110.35	361.92	168.033	-1.66705	0.403436	-4.13214	3.59403e-05	0.00117504	Tb927.8.5460	Tb-44	0	Flagellar calcium-binding 44 kDa protein
Tb05.5K5.180	106.09	21.63	39.605	1.77769	0.430826	4.12625	3.68727e-05	0.00120154	Tb05.5K5.180	null	1	receptor-type adenylate cyclase GRESAG 4, putative
Tb927.1.4900	4.37	54.12	61.2798	-2.36439	0.573292	-4.12423	3.71971e-05	0.00120811	Tb927.1.4900	null	0	expression site-associated gene 11 (ESAG11) protein, putative
Tb927.2.4445	8.95	53.76	40.151	-1.98146	0.481111	-4.11851	3.81333e-05	0.00123444	Tb927.2.4445	null	0	hypothetical protein, conserved
Tb927.7.6560	49.89	161.79	72.4235	-1.66087	0.403369	-4.1175	3.83002e-05	0.00123578	Tb927.7.6560	null	0	hypothetical protein, conserved
Tb11.v5.0185.1	111.28	29.45	93.6352	1.59836	0.388359	4.11568	3.86036e-05	0.0012415	Tb11.v5.0185.1	null	0	hypothetical protein, conserved
Tb927.9.7800	26.91	94.27	81.8704	-1.63383	0.397225	-4.11311	3.90364e-05	0.00125133	Tb927.9.7800	null	5	hypothetical protein, conserved
Tb927.10.1470	273.16	90.29	102.583	1.34266	0.326905	4.10718	4.00514e-05	0.00127969	Tb927.10.1470	HGPRT	0	hypoxanthine-guanine phosphoribosyltransferase
Tb927.11.4750	22.42	136	171.226	-1.99885	0.487002	-4.1044	4.05373e-05	0.00129103	Tb927.11.4750	null	0	hypothetical protein
Tb927.10.8630	126.9	287.29	179.195	-1.25696	0.307195	-4.09173	4.2817e-05	0.00135923	Tb927.10.8630	null	0	Sucrase/ferredoxin-like, putative
Tb08.27P2.330	0	12.09	4.21471	-2.33545	0.572783	-4.07737	4.55481e-05	0.00144128	Tb08.27P2.330	null	0	expression site-associated gene 3 (ESAG3), degenerate
Tb927.9.7380	0	17.62	6.25346	-2.37672	0.583318	-4.07449	4.61162e-05	0.00145458	Tb927.9.7380	null	0	variant surface glycoprotein (VSG)-related, putative
Tb11.v5.1026.1	0	29.06	23.2013	-2.34833	0.576858	-4.0709	4.68321e-05	0.00147046	Tb11.v5.1026.1	null	0	procyclin-associated gene 2-like protein, putative
Tb927.5.320	115.79	15.66	147.409	2.01797	0.49576	4.07047	4.69186e-05	0.00147046	Tb927.5.320	null	1	receptor-type adenylate cyclase GRESAG 4, putative
Tb927.3.3780	183.29	530.57	266.899	-1.52522	0.374904	-4.06829	4.73591e-05	0.00147335	Tb927.3.3780	TXN1a	0	tryparedoxin 1a, putative
Tb927.11.5050	176.32	48.81	141.273	1.51271	0.371925	4.06723	4.75748e-05	0.00147335	Tb927.11.5050	FHm	0	fumarate hydratase, class I
Tb11.v5.0551.1	28.18	102.43	51.4451	-1.76089	0.432953	-4.06715	4.75922e-05	0.00147335	Tb11.v5.0551.1	null	0	leucine-rich repeat protein (LRRP), putative
Tb927.10.7000	94.36	31.41	69.413	1.34918	0.331734	4.06706	4.76096e-05	0.00147335	Tb927.10.7000	TZP37	1	hypothetical protein, conserved
Tb927.10.12440	159.98	52.91	89.3208	1.33084	0.327967	4.05785	4.95255e-05	0.00152784	Tb927.10.12440	null	0	kinesin, putative
Tb927.11.3980	127.6	36.71	288.614	1.4394	0.355681	4.04688	5.19044e-05	0.00159622	Tb927.11.3980	null	0	metallo-peptidase, Clan ME, Family M16
Tb927.8.6450	623.17	1611.89	726.943	-1.39764	0.345701	-4.04292	5.27898e-05	0.00161839	Tb927.8.6450	ICP	0	inhibitor of cysteine peptidase
Tb927.11.14540	13.14	60.72	45.582	-1.8206	0.450527	-4.04105	5.3213e-05	0.0016263	Tb927.11.14540	null	0	hypothetical protein, conserved
Tb927.7.2580	143.27	32.19	74.2014	1.68906	0.418221	4.03867	5.37551e-05	0.00163778	Tb927.7.2580	ZC3H19	0	zinc finger protein family member, putative
Tb11.v5.0288.1	229.09	73.09	80.1266	1.36054	0.33757	4.03038	5.56861e-05	0.00169138	Tb11.v5.0288.1	null	1	ribonucleoside-diphosphate reductase small chain, putative
Tb927.10.7590	52.86	158.5	81.8667	-1.579	0.392433	-4.02361	5.7312e-05	0.00172743	Tb927.10.7590	null	0	hypothetical protein, conserved
Tb927.10.300	72.17	193.12	77.5748	-1.50057	0.37296	-4.0234	5.73651e-05	0.00172743	Tb927.10.300	MCUb	2	mitochondrial calcium uniporter, putative
Tb927.11.3220	4.37	52.96	52.275	-2.10388	0.52293	-4.02325	5.73995e-05	0.00172743	Tb927.11.3220	mca1	1	metacaspase
Tb927.4.4010	380.85	86.37	115.194	1.72255	0.428641	4.01864	5.85362e-05	0.00175626	Tb927.4.4010	null	11	amino acid transporter, putative
Tb09.v4.0154	0	15.89	5.06848	-2.28443	0.568896	-4.01556	5.93054e-05	0.00177393	Tb09.v4.0154	null	0	expression site-associated gene 3 (ESAG3, pseudogene), putative
Tb927.9.5650	91.54	260.74	152.638	-1.51094	0.376852	-4.00938	6.08783e-05	0.00181546	Tb927.9.5650	UFC1	0	E2-like ubiquitin-conjugation enzyme, putative
Tb927.3.4180	10.12	52.31	52.6122	-1.9343	0.48279	-4.00651	6.16216e-05	0.00183208	Tb927.3.4180	null	0	hypothetical protein
Tb927.1.2040	0	19.81	7.69135	-2.307	0.576046	-4.00489	6.20467e-05	0.00183916	Tb927.1.2040	null	0	expression site-associated gene 2 (ESAG2) protein, putative
Tb927.7.1570	145.13	52.03	115.683	1.22556	0.306292	4.00128	6.30001e-05	0.00186181	Tb927.7.1570	null	0	hypothetical protein, conserved
Tb927.9.13655	123.16	353.18	148.926	-1.52168	0.381616	-3.98746	6.67848e-05	0.00196462	Tb927.9.13655	ARF1	0	ADP-ribosylation factor, putative
Tb927.11.9010	33.69	124.83	71.5367	-1.75224	0.439501	-3.9869	6.69433e-05	0.00196462	Tb927.11.9010	null	9	cation transporter, putative
Tb05.5K5.220	5.84	47.95	26.025	-2.12863	0.534034	-3.98594	6.7213e-05	0.00196462	Tb05.5K5.220	null	2	hypothetical protein
Tb927.5.610	23.09	87.7	77.7208	-1.72896	0.433788	-3.98571	6.72776e-05	0.00196462	Tb927.5.610	null	2	acidic phosphatase, putative
Tb927.7.3600	433.9	138.29	109.727	1.38372	0.347288	3.98436	6.76616e-05	0.00196999	Tb927.7.3600	null	1	emp24/gp25L/p24 family/GOLD, putative
Tb927.5.1060	100.13	25.14	197.167	1.57848	0.396273	3.98332	6.79601e-05	0.00197265	Tb927.5.1060	null	0	mitochondrial processing peptidase, beta subunit, putative
Tb927.7.6920	260.08	65.02	88.8615	1.59937	0.401586	3.98264	6.81536e-05	0.00197265	Tb927.7.6920	null	1	hypothetical protein, conserved
Tb927.8.3630	268.05	73.86	93.5705	1.52832	0.383825	3.98182	6.83901e-05	0.00197369	Tb927.8.3630	null	12	folate transporter, putative
Tb11.01.6240.1	0	28.25	16.6456	-2.35671	0.592401	-3.97823	6.94289e-05	0.00199254	Tb11.01.6240.1	null	0	expression site-associated gene 2 (ESAG2) protein, putative
Tb927.8.8360	81.58	9.18	21.1413	2.23439	0.561663	3.97817	6.94482e-05	0.00199254	Tb927.8.8360	null	0	receptor-type adenylate cyclase GRESAG 4, putative
Tb927.7.4180	63.45	196.17	199.753	-1.52538	0.383945	-3.9729	7.10034e-05	0.00203123	Tb927.7.4180	ELO1	5	Fatty acid elongase
Tb927.3.5810	0	28.42	10.1984	-2.3426	0.590833	-3.96491	7.34221e-05	0.00209434	Tb927.3.5810	null	0	expression site-associated gene 2 (ESAG2) (pseudogene)
Tb927.6.3120	7.39	46.86	24.5359	-2.03853	0.514812	-3.95976	7.50239e-05	0.00213384	Tb927.6.3120	null	0	chaperone protein DnaJ, putative
Tb927.3.3460	252.6	494.83	374.777	-1.04835	0.264924	-3.95715	7.58483e-05	0.00215108	Tb927.3.3460	SDH5	0	succinate dehydrogenase flavoprotein subunit, putative
Tb927.2.1350	0	13.99	3.1687	-2.31643	0.585684	-3.9551	7.65041e-05	0.00216344	Tb927.2.1350	null	0	retrotransposon hot spot protein 1 (RHS1), interrupted
Tb927.11.5090	66.82	13.7	69.7786	1.78171	0.450574	3.95431	7.6756e-05	0.00216434	Tb927.11.5090	mASAT	0	aspartate aminotransferase, mitochondrial
Tb927.10.12700	195.65	538.95	385.881	-1.43225	0.363031	-3.94526	7.97131e-05	0.00223744	Tb927.10.12700	null	0	pyruvate dehydrogenase E1 alpha subunit, putative
Tb927.9.5590	208.12	58.85	160.27	1.46929	0.372499	3.94443	7.99915e-05	0.00223744	Tb927.9.5590	TOP2	0	DNA topoisomerase ii
Tb11.v5.0212.1	34.94	106.63	74.1894	-1.56449	0.396645	-3.94431	8.00305e-05	0.00223744	Tb11.v5.0212.1	null	0	ribulose-phosphate 3-epimerase, putative
Tb927.8.5440	109.33	291.58	147.351	-1.46159	0.371582	-3.93343	8.37434e-05	0.00233461	Tb927.8.5440	Tb-24	0	flagellar calcium-binding 24 kDa protein
Tb927.2.1380	15.71	79.96	40.7435	-1.94568	0.494753	-3.93262	8.40251e-05	0.00233585	Tb927.2.1380	null	0	leucine-rich repeat protein (LRRP), putative
Tb927.2.690	33.92	115.4	67.1909	-1.70686	0.435091	-3.92299	8.74558e-05	0.00242437	Tb927.2.690	null	0	leucine-rich repeat protein (LRRP), putative
Tb927.9.11580	70.09	217.34	203.701	-1.54559	0.395206	-3.91084	9.19761e-05	0.00254103	Tb927.9.11580	gim5A	1	glycosomal membrane protein
Tb11.v5.0281.1	104.8	17.11	147.099	1.85987	0.475633	3.9103	9.21806e-05	0.00254103	Tb11.v5.0281.1	null	1	receptor-type adenylate cyclase GRESAG 4, putative
Tb927.10.12010	32.21	103.7	65.3911	-1.60402	0.410527	-3.90722	9.3364e-05	0.00256115	Tb927.10.12010	null	0	hypothetical protein, conserved
Tb927.9.15070	303.58	119.79	186.788	1.11188	0.284584	3.90705	9.3431e-05	0.00256115	Tb927.9.15070	null	0	hypothetical protein, conserved
Tb927.10.550	163.99	59.75	74.4333	1.2149	0.311218	3.90369	9.47383e-05	0.00258978	Tb927.10.550	null	4	hypothetical protein, conserved
Tb927.7.4480	124.77	274.92	119.164	-1.22565	0.314653	-3.89526	9.80952e-05	0.00267411	Tb927.7.4480	null	0	adenosine 5'-monophosphoramidase, putative
Tb927.10.3040	218.67	488.94	224.52	-1.23992	0.318642	-3.89128	9.97178e-05	0.00271084	Tb927.10.3040	SDH9	1	succinate dehydrogenase subunit
Tb927.11.9000	55.98	181.89	98.2591	-1.64995	0.424091	-3.89057	0.000100009	0.00271127	Tb927.11.9000	null	9	cation transporter, putative
Tb927.7.5960	757.93	1856.19	520.539	-1.33534	0.343349	-3.88916	0.00010059	0.00271953	Tb927.7.5960	PAD4	13	protein associated with differentiation 4, putative
Tb927.8.3530	192.95	651.1	809.742	-1.61275	0.41516	-3.88464	0.000102483	0.00276312	Tb927.8.3530	G3PDH	0	glycerol-3-phosphate dehydrogenase [NAD+], glycosomal
Tb927.2.170	100.05	275.22	154.304	-1.47377	0.379483	-3.88362	0.000102912	0.00276633	Tb927.2.170	null	0	leucine-rich repeat protein 1 (LRRP1), putative
Tb927.3.3760	144.99	378.88	214.28	-1.41504	0.364416	-3.88303	0.000103165	0.00276633	Tb927.3.3760	TXN1b	0	tryparedoxin 1b, putative
Tb927.6.370	44.64	174.19	78.8676	-1.79506	0.462629	-3.88012	0.000104403	0.00279192	Tb927.6.370	null	2	hypothetical protein, conserved
Tb927.3.2480	42.04	119.21	70.4747	-1.49555	0.385549	-3.87902	0.000104879	0.00279707	Tb927.3.2480	null	4	Arv1-like family, putative
Tb927.10.14900	208.47	37.45	50.812	1.93364	0.498975	3.87522	0.000106527	0.00283332	Tb927.10.14900	null	0	hypothetical protein, conserved
Tb927.11.16200	564.8	100.11	494.295	1.90585	0.491975	3.87388	0.000107118	0.00283373	Tb927.11.16200	CAP17	0	cytoskeleton-associated protein 17
Tb927.6.1330	2.1	13.62	3.67787	-2.20345	0.568769	-3.87407	0.000107033	0.00283373	Tb927.6.1330	null	0	Trypanosomal VSG domain containing protein, putative
Tb927.10.3130	250.06	97.32	133.901	1.09101	0.281748	3.87228	0.000107822	0.0028447	Tb927.10.3130	null	0	myotubularin-associated protein, putative
Tb927.8.6580	20.36	112.79	141.575	-1.89751	0.490607	-3.86768	0.000109874	0.00289111	Tb927.8.6580	SDH1	0	Succinate dehydrogenase [ubiquinone] flavoprotein subunit, mitochondrial
Tb927.10.2350	18.44	78.43	85.5718	-1.73193	0.447896	-3.8668	0.000110272	0.00289382	Tb927.10.2350	null	0	pyruvate dehydrogenase complex E3 binding protein, putative
Tb927.8.3050	175.09	46.58	77.6887	1.58257	0.409644	3.86328	0.000111876	0.00292812	Tb927.8.3050	TZP62	1	Chitobiase/beta-hexosaminidase C-terminal domain containing protein, putative
Tb927.9.3120	184.56	77.71	223.91	1.0904	0.282339	3.86203	0.000112449	0.0029353	Tb927.9.3120	null	2	STE/STE11 serine/threonine-protein kinase, putative
Tb927.7.4230	56.56	160.57	86.5486	-1.5023	0.389112	-3.86083	0.000113001	0.00294192	Tb927.7.4230	ESP12	1	Enriched in surface-labeled proteome protein 12
Tb927.2.4800	66.55	181.65	122.506	-1.43615	0.372124	-3.85934	0.000113693	0.00295169	Tb927.2.4800	null	0	hypothetical protein, conserved
Tb927.7.4770	143.74	320.79	200.074	-1.22697	0.317971	-3.85873	0.000113976	0.00295169	Tb927.7.4770	PPIase	0	cyclophilin-type peptidyl-prolyl cis-trans isomerase, putative
Tb927.10.990	12.06	58.72	34.511	-1.85686	0.482478	-3.84859	0.000118801	0.00306856	Tb927.10.990	ESP6	0	Enriched in surface-labeled proteome protein 6
Tb11.v5.0797.1	65.97	216.22	111.832	-1.6351	0.426716	-3.83181	0.000127204	0.003277	Tb11.v5.0797.1	null	0	flagellar calcium-binding protein
Tb927.11.15980	86.05	28.14	103.973	1.40855	0.368041	3.82717	0.000129625	0.00333065	Tb927.11.15980	null	0	hypothetical protein, conserved
Tb927.3.4910	75.04	193.69	146.665	-1.36521	0.357082	-3.82324	0.000131708	0.00337535	Tb927.3.4910	null	8	signal peptide peptidase, putative
Tb11.v5.0308.1	10.03	56.04	32.5039	-1.9511	0.510777	-3.81987	0.000133523	0.00341298	Tb11.v5.0308.1	null	12	THT1 - hexose transporter, putative
Tb927.10.9270	236.11	71.54	66.6578	1.41521	0.370811	3.81653	0.00013534	0.00345047	Tb927.10.9270	null	1	emp24/gp25L/p24 family/GOLD, putative
Tb927.11.340	197.77	75.3	90.7686	1.17144	0.307155	3.81382	0.000136833	0.00347951	Tb927.11.340	null	0	hypothetical protein, conserved
Tb927.5.1810	404.95	856.26	718.544	-1.12852	0.296072	-3.81166	0.000138039	0.00350114	Tb927.5.1810	p67	2	lysosomal/endosomal membrane protein p67
Tb927.8.5465	72.01	242.02	130.299	-1.65487	0.434722	-3.80672	0.000140821	0.00356251	Tb927.8.5465	Tb-24	0	flagellar calcium-binding 24 kDa protein
Tb927.5.1180	293.54	112.68	136.023	1.16724	0.306826	3.80424	0.000142241	0.00358921	Tb927.5.1180	null	0	hypothetical protein, conserved
Tb927.5.1730	79.48	197.08	136.899	-1.35088	0.356074	-3.79383	0.000148342	0.0037336	Tb927.5.1730	ISP	0	Ecotin-like protein
Tb927.10.14150	33.22	114.5	127.201	-1.57952	0.416614	-3.79133	0.00014984	0.00376167	Tb927.10.14150	null	0	nuclear segregation protein, putative
Tb927.7.1130	137.88	341.98	146.253	-1.36839	0.361744	-3.78275	0.000155103	0.00388388	Tb927.7.1130	TDPX2	0	trypanothione/tryparedoxin dependent peroxidase 2
Tb11.v5.0448.1	30.82	97.66	53.6548	-1.62135	0.42906	-3.77885	0.000157553	0.00393523	Tb11.v5.0448.1	null	0	leucine-rich repeat protein (LRRP), putative
Tb927.11.4760	79.48	21.35	67.3946	1.5164	0.402061	3.77155	0.000162234	0.00404189	Tb927.11.4760	null	0	hypothetical protein
Tb927.7.700	132.81	45.6	130.242	1.20644	0.320081	3.76916	0.000163798	0.00407053	Tb927.7.700	NOP74	0	Nucleolar protein 74
Tb927.8.5270	21.63	75.6	38.4319	-1.63496	0.433919	-3.76788	0.00016464	0.00408116	Tb927.8.5270	null	0	hypothetical protein, conserved
Tb927.3.2660	132.65	48.75	105.362	1.18552	0.315702	3.75517	0.000173222	0.0042831	Tb927.3.2660	null	0	TatD related DNase, putative
Tb927.11.17870	16.17	87.69	57.6472	-1.93518	0.515752	-3.75216	0.00017532	0.00432413	Tb927.11.17870	null	0	variant surface glycoprotein (VSG), interrupted
Tb927.8.930	149.78	337.88	115.741	-1.27301	0.339631	-3.7482	0.000178105	0.00438183	Tb927.8.930	null	0	hypothetical protein
Tb927.4.290	3.65	26.19	7.11465	-2.19267	0.585535	-3.74473	0.000180586	0.00443178	Tb927.4.290	null	0	retrotransposon hot spot protein 3 (RHS3), putative
Tb927.10.6740	46.15	143.7	101.5	-1.57187	0.419903	-3.74342	0.000181534	0.00444397	Tb927.10.6740	null	11	Plasma-membrane choline transporter, putative
Tb927.10.2420	33.55	4.01	13.8299	2.04765	0.547774	3.73814	0.00018539	0.00451982	Tb927.10.2420	null	0	hypothetical protein
Tb927.11.12800	278.32	95.84	101.745	1.27088	0.339998	3.73792	0.000185551	0.00451982	Tb927.11.12800	RNR2	1	ribonucleoside-diphosphate reductase small chain
Tb11.v5.0406.1	8.02	45.16	27.94	-1.96997	0.528647	-3.72643	0.000194209	0.00471903	Tb11.v5.0406.1	null	12	glycerol uptake protein, putative
Tb927.8.6000	138	278.6	319.201	-1.07336	0.288284	-3.72327	0.000196657	0.00476676	Tb927.8.6000	null	5	fatty acid desaturase, putative
Tb927.5.4570	8.32	52.8	32.1936	-1.93681	0.521172	-3.71626	0.000202196	0.00488896	Tb927.5.4570	FLA3	2	Flagellum adhesion protein 3
Tb11.v5.0774.1	29.32	104.89	93.5375	-1.56967	0.423116	-3.70979	0.000207431	0.00500326	Tb11.v5.0774.1	null	0	dihydrolipoamide acetyltransferase precursor, putative
Tb927.6.380	35.52	130.66	58.8551	-1.73828	0.469515	-3.70228	0.00021367	0.00514114	Tb927.6.380	null	2	hypothetical protein, conserved
Tb927.4.2450	76.94	194.93	181.732	-1.3121	0.355019	-3.69585	0.000219149	0.00526012	Tb927.4.2450	PDI-1	1	protein disulfide isomerase 1
Tb927.1.5080	1.55	34.81	31.7299	-2.07712	0.562548	-3.69235	0.000222191	0.00531097	Tb927.1.5080	null	0	expression site-associated gene 9 (ESAG9) protein, putative
Tb11.v5.0636.1	40.44	193.33	107.904	-1.86647	0.50552	-3.69217	0.000222347	0.00531097	Tb11.v5.0636.1	null	0	C-terminal motor kinesin, putative
Tb927.4.4540	1.55	26.6	19.335	-1.95552	0.530074	-3.68914	0.00022501	0.00534236	Tb927.4.4540	null	0	zinc finger domain, LSD1 subclass, putative
Tb927.2.1250	26.08	98.76	71.0167	-1.65815	0.44953	-3.68862	0.00022547	0.00534236	Tb927.2.1250	null	0	hypothetical protein
Tb11.v5.0228.1	23.1	84.83	65.1305	-1.62442	0.440417	-3.68836	0.000225704	0.00534236	Tb11.v5.0228.1	null	2	75 kDa invariant surface glycoprotein, putative
Tb927.8.6060	73.14	213.94	464.642	-1.43693	0.389601	-3.68821	0.000225833	0.00534236	Tb927.8.6060	AKCT	0	2-amino-3-ketobutyrate coenzyme A ligase
Tb927.8.4050	357.24	166.11	315.75	0.929188	0.252114	3.68558	0.000228184	0.00538502	Tb927.8.4050	FLA1BP-2	2	FLA1-binding protein
Tb927.3.680	107.25	37.52	121.822	1.20056	0.325946	3.6833	0.00023023	0.00542033	Tb927.3.680	null	2	cytochrome P450, putative
Tb927.11.18690.1	41.54	4.45	33.9021	2.0456	0.5555	3.68244	0.00023101	0.0054257	Tb927.11.18690.1	null	0	expression site-associated gene 4 (ESAG4) protein, putative
Tb927.10.5710	6.46	57.11	22.6483	-2.17524	0.59084	-3.6816	0.000231775	0.0054307	Tb927.10.5710	null	0	hypothetical protein, conserved
Tb927.11.6570	507.71	190.91	488.107	1.16955	0.318109	3.67657	0.000236391	0.00552319	Tb927.11.6570	null	14	Nodulin-like, putative
Tb11.v5.0160.1	125.92	327.39	200.998	-1.38257	0.376161	-3.67548	0.000237406	0.00552319	Tb11.v5.0160.1	null	0	cyclophilin-type peptidyl-prolyl cis-trans isomerase, putative
Tb927.9.7350	2.18	27.76	9.98747	-2.18127	0.593398	-3.6759	0.000237014	0.00552319	Tb927.9.7350	null	0	expression site-associated gene 1 (ESAG1), pseudogene
Tb927.9.12320	130.77	268.11	286.479	-1.10809	0.30166	-3.6733	0.000239439	0.00554498	Tb927.9.12320	null	0	cystathione gamma lyase, putative
Tb927.9.2990	75.67	161.59	88.7614	-1.16323	0.316674	-3.67327	0.000239469	0.00554498	Tb927.9.2990	null	0	hypothetical protein
Tb927.8.7720	7.93	41.32	24.5582	-1.89767	0.517333	-3.66818	0.000244285	0.0056432	Tb927.8.7720	null	1	hypothetical protein, conserved
Tb927.1.5060	5.21	39.62	27.1995	-1.96877	0.537071	-3.66575	0.000246614	0.00568368	Tb927.1.5060	null	0	variant surface glycoprotein (VSG)-related, putative
Tb927.4.1250	196.87	80.52	134.25	1.06931	0.291978	3.66231	0.000249948	0.00574646	Tb927.4.1250	null	0	peroxisome biogenesis factor 1, putative
Tb927.7.2190	51.77	122.63	100.07	-1.30419	0.35621	-3.66129	0.000250944	0.00574646	Tb927.7.2190	null	2	translocon-associated protein (TRAP), alpha subunit, putative
Tb927.8.1510	172.95	56.32	136.796	1.31586	0.359411	3.66115	0.00025109	0.00574646	Tb927.8.1510	DBP2B	0	ATP-dependent RNA helicase DBP2B, putative
Tb927.7.860	157.12	55.35	130.693	1.19446	0.326445	3.65901	0.000253196	0.00578121	Tb927.7.860	null	0	hypothetical protein, conserved
Tb927.6.130	19.28	79.23	38.533	-1.77877	0.486298	-3.65778	0.000254413	0.00579554	Tb927.6.130	null	0	hypothetical leucine-rich repeat protein 1 (LRRP1)
Tb927.2.5280	182.2	70.69	156.818	1.13647	0.310955	3.65478	0.0002574	0.00585006	Tb927.2.5280	ESP1	0	Enriched in surface-labeled proteome protein 1
Tb927.11.11640	235.27	90.76	128.635	1.1551	0.316394	3.65084	0.000261386	0.00592696	Tb927.11.11640	MCM6	0	DNA replication licensing factor MCM6
Tb927.10.14140	100.12	393.65	289.901	-1.71473	0.470051	-3.64797	0.000264325	0.00597983	Tb927.10.14140	PYK1	0	pyruvate kinase 1
Tb927.10.12750	23.09	1.54	5.21192	2.21622	0.608128	3.64433	0.000268085	0.00605096	Tb927.10.12750	null	6	hypothetical protein
Tb11.v5.0226.1	19.06	74.97	33.5379	-1.79019	0.49141	-3.64296	0.000269516	0.00606935	Tb11.v5.0226.1	null	1	invariant surface glycoprotein, putative
Tb927.9.4820	157.52	67.65	118.852	1.05642	0.290337	3.63858	0.000274143	0.00615945	Tb927.9.4820	null	7	calcium/potassium channel (CAKC), putative
Tb927.10.7700	188.67	59.74	195.205	1.34385	0.369439	3.63755	0.000275249	0.00617021	Tb927.10.7700	ABCG	5	ATP-binding cassette protein subfamily G
Tb927.11.7080	139.05	273.18	211.583	-1.09161	0.300558	-3.63195	0.00028129	0.0062913	Tb927.11.7080	null	0	acidocalcisomal pyrophosphatase
Tb927.5.5100	2.1	124.81	18.2729	-1.43044	0.393934	-3.63117	0.000282137	0.00629594	Tb927.5.5100	null	0	variant surface glycoprotein, degenerate
Tb927.10.4580	168.29	74.66	102.47	1.01579	0.279885	3.62932	0.000284171	0.00632699	Tb927.10.4580	null	0	hypothetical protein, conserved
Tb927.6.3830	81.08	175.18	91.8617	-1.23355	0.33995	-3.62863	0.000284928	0.00632953	Tb927.6.3830	null	0	hypothetical protein, conserved
Tb927.7.5420	254.67	86.16	86.9157	1.26645	0.349416	3.62448	0.00028954	0.00641748	Tb927.7.5420	null	2	hypothetical protein, conserved
Tb927.6.110	0	12.25	2.99397	-2.12739	0.587135	-3.62334	0.000290822	0.00643142	Tb927.6.110	null	0	hypothetical protein
Tb05.5K5.240	0	23.49	13.1695	-2.04668	0.565263	-3.62076	0.000293736	0.0064813	Tb05.5K5.240	null	1	expression site-associated gene 3 (ESAG3) protein, putative
Tb927.10.200	241.53	426.24	238.465	-0.93514	0.258639	-3.61562	0.000299625	0.00659644	Tb927.10.200	null	5	vacuolar ATP synthase, putative
Tb927.8.960	154.66	49.53	131.267	1.29915	0.359477	3.61401	0.000301501	0.00662292	Tb927.8.960	null	2	hypothetical protein, conserved
Tb927.5.400	3.74	34.69	21.2134	-2.00101	0.553985	-3.61203	0.000303809	0.00665877	Tb927.5.400	ISG75	1	75 kDa invariant surface glycoprotein, putative
Tb927.1.490	21.71	70.93	38.6423	-1.61183	0.446661	-3.60861	0.000307837	0.00673204	Tb927.1.490	null	0	hypothetical protein
Tb927.4.4460	56.56	143.14	115.452	-1.3484	0.373826	-3.60702	0.00030973	0.00675813	Tb927.4.4460	GRESAG 4.4	1	adenylyl cyclase
Tb927.7.930	35.56	99.63	143.153	-1.37845	0.382218	-3.60646	0.000310403	0.00675813	Tb927.7.930	ZC3H17	0	zinc finger CCCH domain containing protein 17
Tb927.3.5090	40.94	109.55	73.3368	-1.4309	0.396965	-3.6046	0.000312634	0.00679169	Tb927.3.5090	TXN2	1	tryparedoxin 2, putative
Tb927.3.2960	161.9	436.44	239.309	-1.39603	0.38761	-3.60163	0.000316228	0.00685463	Tb927.3.2960	IAGNH	0	inosine-adenosine-guanosine-nucleosidehydrolase
Tb927.10.7180	341.83	83.77	937.613	1.56203	0.434396	3.59588	0.000323296	0.00699242	Tb927.10.7180	CRAM	1	cysteine-rich, acidic integral membrane protein precursor
Tb927.8.820	159.51	61.93	87.9965	1.07695	0.299632	3.59426	0.000325312	0.00702061	Tb927.8.820	null	0	VID27 cytoplasmic protein, putative
Tb11.v5.0788.1	1.55	40.94	45.391	-2.12998	0.59291	-3.59241	0.000327631	0.00704477	Tb11.v5.0788.1	null	0	expression site-associated gene 2 (ESAG2) protein, putative
Tb927.10.3360	17.89	70.09	49.9992	-1.66371	0.463141	-3.59223	0.000327863	0.00704477	Tb927.10.3360	null	0	hypothetical protein, conserved
Tb11.v5.0602.1	38.67	106.1	52.6864	-1.49892	0.417671	-3.58875	0.000332269	0.00710689	Tb11.v5.0602.1	null	0	leucine-rich repeat protein 1 (LRRP1), putative
Tb927.5.330	112.54	19.37	157.236	1.77076	0.493451	3.58852	0.000332564	0.00710689	Tb927.5.330	null	1	receptor-type adenylate cyclase GRESAG 4, putative
Tb11.v5.0668.1	256.5	569.09	297.572	-1.19187	0.33216	-3.58824	0.000332921	0.00710689	Tb11.v5.0668.1	null	0	protein disulfide isomerase
Tb927.11.7780	38.67	101.91	147.084	-1.34974	0.376439	-3.58556	0.000336357	0.0071647	Tb927.11.7780	ATOM46	1	Mitochondrial import receptor subunit ATOM46
Tb927.4.2750	32.43	2.55	27.0608	2.03797	0.568568	3.5844	0.000337859	0.00718114	Tb927.4.2750	null	0	hypothetical protein, conserved
Tb927.9.9550	58.58	138.2	111.81	-1.27285	0.355657	-3.57888	0.00034507	0.00731862	Tb927.9.9550	null	1	conserved protein, unknown function
Tb927.3.2010	186.93	79.79	103.884	1.07573	0.301022	3.57361	0.000352087	0.00745137	Tb927.3.2010	null	0	hypothetical protein, conserved
Tb927.10.5890	177.07	68.65	144.939	1.11317	0.311722	3.57103	0.000355582	0.00750919	Tb927.10.5890	null	0	Galactose oxidase, central domain containing protein, putative
Tb927.10.5700	0	14.88	6.46371	-2.04124	0.572492	-3.56554	0.000363112	0.00765179	Tb927.10.5700	ESP3	0	Enriched in surface-labeled proteome protein 3
Tb927.9.1610	52.28	131.36	78.1833	-1.32748	0.372443	-3.56424	0.000364915	0.00767334	Tb927.9.1610	null	3	CDP-diacylglycerol--inositol 3-phosphatidyltransferase, putative
Tb927.6.2940	74.36	174.49	108.123	-1.27614	0.358172	-3.56294	0.000366729	0.00767867	Tb927.6.2940	PPCDC	0	phosphopantothenoylcysteine decarboxylase, putative
Tb927.4.270	3.74	26.56	7.43814	-2.09287	0.5874	-3.56294	0.000366721	0.00767867	Tb927.4.270	null	0	retrotransposon hot spot protein 3 (RHS3), putative
Tb927.11.14600	0	22.15	21.7001	-2.06235	0.579091	-3.56135	0.000368951	0.0077088	Tb927.11.14600	null	0	procyclin-associated gene 2-like protein, putative
Tb927.11.16430	220.06	606.9	215.127	-1.47955	0.41559	-3.56012	0.000370683	0.00772859	Tb927.11.16430	ERAP18	0	18 kDa ER-associated protein
Tb927.8.5870	151.7	45.61	79.5289	1.3922	0.391902	3.55243	0.000381692	0.00794128	Tb927.8.5870	null	0	hypothetical protein, conserved
Tb927.5.3220	28.72	95.2	76.2118	-1.559	0.439034	-3.55098	0.000383805	0.00795208	Tb927.5.3220	null	0	signal peptidase type I, putative
Tb927.3.3270	27.38	220.18	148.981	-2.01336	0.567048	-3.55059	0.000384363	0.00795208	Tb927.3.3270	PFK	0	ATP-dependent 6-phosphofructokinase, glycosomal
Tb927.6.4500	214.23	399.84	251.191	-0.998473	0.281228	-3.55041	0.000384635	0.00795208	Tb927.6.4500	null	1	conserved repeat domain containing protein, putative
Tb927.8.3720	42.16	99.65	72.0928	-1.27568	0.359415	-3.54932	0.000386234	0.00796841	Tb927.8.3720	null	2	SUMO-interacting motif-containing protein
Tb927.6.150	5.75	44.87	19.4139	-2.03899	0.575396	-3.54362	0.000394675	0.00812551	Tb927.6.150	null	0	retrotransposon hot spot protein 3 (RHS3), frameshift
Tb927.2.950	44.04	133.43	64.7109	-1.56442	0.441753	-3.54139	0.000398026	0.0081774	Tb927.2.950	PFC13	0	paraflagellar rod component, putative
Tb927.10.9130	117.17	49.37	126.38	1.14146	0.322389	3.54064	0.000399162	0.00818366	Tb927.10.9130	null	0	pre-mRNA splicing factor ATP-dependent RNA helicase, putative
Tb927.11.14550	150.12	47.55	114.958	1.27064	0.359044	3.53894	0.000401735	0.0082044	Tb927.11.14550	null	0	PPPDE putative peptidase domain containing protein, putative
Tb927.10.5690	0	29.15	27.4905	-2.0787	0.58739	-3.53887	0.000401841	0.0082044	Tb927.10.5690	null	0	procyclin-associated gene 2 (PAG2) protein, putative
Tb927.5.309b	17.89	69.54	37.6433	-1.7341	0.490488	-3.53545	0.000407075	0.00829404	Tb927.5.309b	null	1	invariant surface glycoprotein, putative
Tb927.2.5060	129.57	315.1	307.126	-1.29931	0.367639	-3.53421	0.000408999	0.00831603	Tb927.2.5060	null	0	GTP binding protein, putative
Tb927.8.7630	523.37	226.43	186.635	1.0049	0.28439	3.53352	0.000410063	0.00832048	Tb927.8.7630	AATP1	11	amino acid transporter 1, putative
Tb927.5.295b	137.73	302.35	206.993	-1.18874	0.336513	-3.53251	0.000411631	0.00833511	Tb927.5.295b	null	0	retrotransposon hotspot (RHS) protein 1
Tb927.9.14650	0	11.15	4.09328	-2.00443	0.567995	-3.52895	0.000417205	0.00843063	Tb927.9.14650	null	0	SLACS retrotransposable element (part), putative (pseudogene)
Tb927.11.8040	42.2	139.23	83.1154	-1.59196	0.4513	-3.5275	0.000419505	0.00845974	Tb927.11.8040	null	0	LSU ribosomal protein, mitochondrial, putative
Tb927.1.4910	4.2	30.96	18.8331	-2.05164	0.581931	-3.52558	0.000422561	0.00850392	Tb927.1.4910	null	0	expression site-associated gene 1 (ESAG1) protein, putative
Tb11.v5.0693.1	3.65	19.81	4.81367	-2.04542	0.581394	-3.51813	0.000434607	0.00872851	Tb11.v5.0693.1	null	0	retrotransposon hot spot (RHS) protein, putative
Tb927.6.4640	209.56	87.43	162.484	1.00393	0.285439	3.51716	0.000436196	0.00874258	Tb927.6.4640	null	0	hypothetical protein, conserved
Tb927.9.14400	136.55	58.1	91.0626	1.04333	0.296814	3.51511	0.000439575	0.0087924	Tb927.9.14400	null	0	leucine-rich repeat protein (LRRP), putative
Tb927.10.12950	138.11	52.72	99.5166	1.20249	0.342476	3.51116	0.000446155	0.00890591	Tb927.10.12950	BBP110	0	Basal body protein
Tb927.11.10060	77.84	206.49	148.323	-1.38876	0.395907	-3.50779	0.000451848	0.00900129	Tb927.11.10060	null	0	Biotin--acetyl-CoA-carboxylase ligase, putative
Tb927.2.6220	0	13.1	7.43733	-2.04145	0.582111	-3.50698	0.000453219	0.00901036	Tb927.2.6220	TbNT4	10	adenosine transporter 2, putative
Tb927.10.13000	290.29	128.5	250.522	0.968217	0.276498	3.50171	0.000462284	0.00917205	Tb927.10.13000	PDEA	0	cAMP phosphodiesterase A, putative
Tb11.v5.0605.1	51.41	209.14	172.947	-1.69259	0.484084	-3.49649	0.000471427	0.00933463	Tb11.v5.0605.1	null	0	pyruvate kinase 1, putative
Tb927.6.5180	10.5	45	15.7666	-1.85531	0.531139	-3.49308	0.000477478	0.00943546	Tb927.6.5180	null	0	retrotransposon hot spot protein 4 (RHS4), interrupted
Tb927.9.8760	154.82	37.61	115.221	1.58246	0.453333	3.49071	0.00048173	0.00949053	Tb927.9.8760	TZP251	0	hypothetical protein, conserved
Tb927.10.14500	245.6	74.38	134.417	1.39242	0.398922	3.49046	0.000482194	0.00949053	Tb927.10.14500	null	0	hypothetical protein, conserved
Tb05.5K5.520	0	88.52	12.9043	-1.2992	0.372474	-3.48802	0.000486604	0.00955822	Tb05.5K5.520	null	1	variant surface glycoprotein, degenerate
Tb927.2.300	122.19	273.51	185.299	-1.20984	0.347166	-3.48491	0.000492295	0.00963184	Tb927.2.300	null	3	DNA-directed RNA polymerase, pseudogene, putative
Tb11.v5.0173.1	77.23	165.29	106.069	-1.16464	0.334196	-3.48491	0.000492309	0.00963184	Tb11.v5.0173.1	null	0	hypothetical protein, conserved
Tb927.7.2200	95.66	26.51	39.5568	1.41271	0.405719	3.48198	0.000497714	0.00971826	Tb927.7.2200	TIM9	0	mitochondrial import inner membrane translocase subunit tim9
Tb927.10.8440	13.7	64.61	32.5361	-1.79611	0.516112	-3.48007	0.000501281	0.00976853	Tb927.10.8440	THT1-	12	glucose transporter 1B
Tb927.7.1930	13.61	59.88	27.5843	-1.72756	0.497156	-3.47489	0.000511063	0.00993947	Tb927.7.1930	null	1	nucleoside diphosphatase, putative
Tb11.v5.0300.1	2.1	104.76	14.8556	-1.3597	0.391364	-3.47426	0.000512261	0.00994163	Tb11.v5.0300.1	null	0	variant surface protein, atypical (VSG), putative
Tb927.2.1760	782.07	333.75	608.883	1.00604	0.289609	3.47377	0.000513194	0.00994163	Tb927.2.1760	null	1	hypothetical protein, conserved
Tb927.2.5610	86.62	300.79	131.199	-1.62531	0.468948	-3.46585	0.000528549	0.010219	Tb927.2.5610	POMP22B	0	Present in the outer mitochondrial membrane proteome 22B
Tb927.3.610	30.61	88.4	43.8249	-1.52205	0.439421	-3.46377	0.000532667	0.0102689	Tb927.3.610	null	0	N-acetyltransferase complex ARD1 subunit, putative
Tb927.10.12760	37.94	1.82	17.3615	2.11307	0.610097	3.46349	0.000533218	0.0102689	Tb927.10.12760	ZC3H36	0	zinc finger protein family member, putative
Tb927.9.15470	91.38	33.07	92.1519	1.14594	0.33092	3.46289	0.000534404	0.0102716	Tb927.9.15470	null	0	kinesin, putative
Tb927.11.14930	234.36	98.06	184.815	1.02649	0.296503	3.46198	0.000536215	0.0102863	Tb927.11.14930	null	1	hypothetical protein, conserved
Tb927.10.8480	9.66	52.4	37.7099	-1.79075	0.517429	-3.46085	0.000538466	0.0103094	Tb927.10.8480	THT1-	12	glucose transporter, putative
Tb927.11.13650	201.95	63.29	114.967	1.38318	0.400183	3.45638	0.000547493	0.0104513	Tb927.11.13650	CYB5	1	cytochrome b5, putative
Tb927.9.3170	738.99	198.66	646.623	1.50077	0.434234	3.45613	0.000547999	0.0104513	Tb927.9.3170	COXV	0	cytochrome oxidase subunit V
Tb927.1.5200	0	14.51	9.911	-1.97267	0.570967	-3.45496	0.000550379	0.0104764	Tb927.1.5200	null	0	expression site-associated gene 1 (ESAG1) protein, putative
Tb927.5.1360	130.79	271.69	218.774	-1.14559	0.331805	-3.4526	0.000555202	0.0105478	Tb927.5.1360	NDRT	0	nucleoside 2-deoxyribosyltransferase
Tb927.10.14410	176.79	72.5	133.138	1.04479	0.302875	3.44958	0.000561453	0.0106255	Tb927.10.14410	null	0	leucine-rich repeat protein (LRRP), putative
Tb927.9.760	0	14.35	5.57697	-2.00089	0.579964	-3.45002	0.000560541	0.0106255	Tb927.9.760	null	0	hypothetical protein
Tb927.6.350	2.18	22.16	9.69467	-1.98287	0.575356	-3.44634	0.000568236	0.0107332	Tb927.6.350	null	0	hypothetical protein, conserved
Tb927.2.1310	47.16	125.7	64.7903	-1.41895	0.412168	-3.44265	0.000576051	0.01086	Tb927.2.1310	null	0	leucine-rich repeat protein (LRRP, pseudogene), putative
Tb927.3.520	0	11	6.09236	-1.94942	0.566363	-3.442	0.000577427	0.0108651	Tb927.3.520	null	0	expression site-associated gene 1 (ESAG1) protein, putative
Tb927.1.1820	60.56	130.48	112.786	-1.15717	0.336487	-3.43896	0.000583944	0.010948	Tb927.1.1820	null	0	hypothetical PIN domain-containing protein
Tb927.2.5530	115.57	373.64	156.362	-1.55635	0.452571	-3.43891	0.000584058	0.010948	Tb927.2.5530	POMP22-1	0	Present in the outer mitochondrial membrane proteome 22-1
Tb927.7.3220	208.27	93.5	93.3973	1.02031	0.296777	3.43796	0.000586108	0.0109656	Tb927.7.3220	null	0	ChaC-like protein, putative
Tb927.6.2740	339.46	628.96	523.343	-0.980274	0.285305	-3.43588	0.000590623	0.0110291	Tb927.6.2740	pdxK	0	pyridoxal kinase
Tb927.8.2770	139.72	39.11	213.457	1.40448	0.409079	3.43329	0.000596314	0.0111142	Tb927.8.2770	IP3R	5	inositol 1,4,5-trisphosphate receptor
Tb927.9.4310	2.1	21.63	16.1377	-1.85975	0.542863	-3.42582	0.000612947	0.0114027	Tb927.9.4310	null	5	tricarboxylate carrier, putative
Tb927.9.15870	0	19.08	17.5359	-1.89214	0.552541	-3.42444	0.00061607	0.0114391	Tb927.9.15870	null	0	hypothetical protein
Tb927.9.670	0	12.09	3.92304	-1.99969	0.584172	-3.42312	0.000619074	0.0114733	Tb927.9.670	null	0	hypothetical protein
Tb927.8.1460	21.38	75.69	32.9079	-1.65899	0.48497	-3.42081	0.00062434	0.0115491	Tb927.8.1460	null	10	EamA-like transporter family, putative
Tb927.3.4970	188.76	79.37	161.232	1.03068	0.301734	3.41587	0.000635785	0.0117388	Tb927.3.4970	null	0	hypothetical protein, conserved
Tb927.9.8000	156.4	308.63	256.792	-1.06747	0.312754	-3.41315	0.000642168	0.0118344	Tb927.9.8000	null	0	ubiquitin-protein ligase, putative
Tb927.2.4700	34.86	90.07	74.9003	-1.32916	0.389883	-3.40913	0.000651711	0.0119719	Tb927.2.4700	SDH8	2	succinate dehydrogenase subunit
Tb927.10.8460	10.96	51.83	41.785	-1.68502	0.494288	-3.40898	0.00065206	0.0119719	Tb927.10.8460	THT1-	12	glucose transporter, putative
Tb927.9.12590	80.68	265.41	255.959	-1.51419	0.444392	-3.40733	0.000656008	0.0120219	Tb927.9.12590	glk1	0	glycerol kinase, glycosomal
Tb927.2.2015	7.31	37.68	11.3024	-1.94613	0.571253	-3.40677	0.00065736	0.0120243	Tb927.2.2015	null	0	hypothetical protein
Tb927.5.4580	19.52	62.82	36.8382	-1.56942	0.46109	-3.40372	0.00066474	0.0121367	Tb927.5.4580	FLA3	2	Flagellum adhesion protein 3
Tb927.10.8470	36.32	101.47	114.963	-1.3676	0.402037	-3.40167	0.000669747	0.0122055	Tb927.10.8470	THT1-	12	glucose transporter, putative
Tb927.6.4300	151.48	692.57	583.378	-1.75302	0.515522	-3.40048	0.000672686	0.012229	Tb927.6.4300	GAPDH	0	glyceraldehyde 3-phosphate dehydrogenase, glycosomal
Tb927.9.13110	167.26	61.29	84.8411	1.19034	0.350085	3.40014	0.000673522	0.012229	Tb927.9.13110	null	0	hypothetical protein, conserved
Tb927.11.7640.1	6.85	29.99	12.1382	-1.81942	0.5358	-3.39571	0.000684517	0.0124058	Tb927.11.7640.1	null	0	Gp63-1 surface protease homolog, putative
Tb927.5.288b	52.15	111.19	78.8352	-1.18267	0.348836	-3.39032	0.000698103	0.0126287	Tb927.5.288b	null	0	ribulose-phosphate 3-epimerase, putative
Tb11.v5.0294.1	5.92	32.1	16.641	-1.86344	0.550195	-3.38688	0.000706926	0.0127649	Tb11.v5.0294.1	null	0	retrotransposon hot spot (RHS) protein, putative
Tb927.11.14740	100.82	209.32	154.883	-1.12661	0.332806	-3.38519	0.000711299	0.0128203	Tb927.11.14740	null	0	YqaJ-like viral recombinase domain containing protein, putative
Tb927.6.2790	70.58	193.17	672.896	-1.32324	0.391081	-3.38355	0.000715558	0.0128735	Tb927.6.2790	TDH	0	L-threonine 3-dehydrogenase
Tb927.2.680	7.31	48.31	16.5065	-1.96197	0.581977	-3.37121	0.000748384	0.0134395	Tb927.2.680	null	1	Protein of unknown function (DUF1181), putative
Tb10.v4.0035	222.34	85.53	81.5517	1.17027	0.347289	3.36972	0.000752442	0.0134878	Tb10.v4.0035	null	0	stress-inducible protein STI1-like, putative
Tb927.11.5020	217.24	101.61	200.819	0.92605	0.275362	3.36302	0.000770941	0.0137942	Tb927.11.5020	null	0	hypothetical protein, conserved
Tb927.1.480	59.34	149.17	99.5942	-1.30606	0.388451	-3.36222	0.000773176	0.0138091	Tb927.1.480	null	0	leucine-rich repeat protein (LRRP), putative
Tb927.1.1960	65.97	20.62	83.3361	1.32306	0.393756	3.36009	0.000779164	0.0138909	Tb927.1.1960	null	0	chaperone protein DnaJ, putative
Tb927.5.3660	20.24	57.26	39.3052	-1.48534	0.442183	-3.35912	0.000781925	0.0139026	Tb927.5.3660	null	0	hypothetical protein, conserved
Tb927.9.12730	136.64	55.46	108.554	1.05787	0.314978	3.35856	0.000783501	0.0139026	Tb927.9.12730	null	0	chaperone protein DnaJ, putative
Tb927.3.2590	0	15.97	5.92459	-1.97288	0.587454	-3.35836	0.000784059	0.0139026	Tb927.3.2590	null	0	hypothetical protein
Tb927.10.1770	18.05	57.69	35.6903	-1.50717	0.448951	-3.35709	0.000787686	0.0139418	Tb927.10.1770	null	0	hypothetical protein
Tb11.v5.0495.1	20.08	65.56	28.7179	-1.60784	0.47909	-3.35602	0.000790729	0.0139697	Tb11.v5.0495.1	null	0	retrotransposon hot spot (RHS), putative
Tb927.3.560	0	15.68	13.6524	-1.95445	0.582454	-3.35554	0.000792106	0.0139697	Tb927.3.560	null	0	expression site-associated gene 11 (ESAG11) protein, putative
Tb927.7.1120	110.65	312.29	144.117	-1.44536	0.431084	-3.35284	0.000799858	0.0140449	Tb927.7.1120	TDPX1	0	trypanothione/tryparedoxin dependent peroxidase 1, cytosolic
Tb927.9.12090	151.14	60.18	161.925	1.07059	0.319323	3.35268	0.000800332	0.0140449	Tb927.9.12090	null	0	Putative death-receptor fusion protein (DUF2428), putative
Tb927.1.640	201.04	92.26	146.025	0.902876	0.269308	3.35257	0.000800648	0.0140449	Tb927.1.640	null	0	BRCA2
Tb11.v5.0367.1	0	14.27	9.65925	-1.87077	0.559847	-3.34158	0.000833041	0.0145871	Tb11.v5.0367.1	null	1	expression site-associated gene (ESAG) protein, putative
Tb927.10.8850	143.65	55.47	116.513	1.12906	0.33815	3.33894	0.000840993	0.0147002	Tb927.10.8850	null	0	A distinct subfamily of CDD/CDA-like deaminases, putative
Tb927.5.950	52.15	139.62	97.5885	-1.37474	0.411869	-3.33781	0.000844405	0.0147337	Tb927.5.950	null	0	monothiol glutaredoxin, putative
Tb927.9.9630	188.79	324.75	211.765	-0.901267	0.270387	-3.33324	0.000858402	0.0149514	Tb927.9.9630	null	3	TPR repeat/Tetratricopeptide repeat, putative
Tb11.v5.0838.1	5.21	33.93	16.692	-1.85981	0.558764	-3.32843	0.000873383	0.0151854	Tb11.v5.0838.1	null	0	leucine-rich repeat protein (LRRP), putative
Tb927.2.1110	114.98	296.8	146.883	-1.34618	0.40465	-3.32678	0.00087857	0.0152487	Tb927.2.1110	null	0	DNA-directed RNA polymerase III subunit 2, pseudogene, putative
Tb927.11.5010	81.81	22.96	41.622	1.45785	0.438312	3.32604	0.000880884	0.0152619	Tb927.11.5010	null	0	TFIIF-stimulated CTD phosphatase, putative
Tb11.v5.0787.1	29.78	4.45	16.919	1.87545	0.564117	3.32457	0.000885553	0.0153088	Tb11.v5.0787.1	null	0	kinesin, putative
Tb927.9.14660	5.84	31.89	9.70011	-1.93303	0.581502	-3.32421	0.000886699	0.0153088	Tb927.9.14660	null	1	SLACS reverse transcriptase, putative (pseudogene)
Tb927.7.6000	700.02	1745.78	546.961	-1.30057	0.391706	-3.32028	0.000899261	0.0154985	Tb927.7.6000	null	13	protein associated with differentiation 8, putative
Tb927.11.16080	86.88	206.07	140.163	-1.26659	0.381845	-3.31703	0.000909799	0.0156318	Tb927.11.16080	null	0	Soluble NSF attachment protein, SNAP, putative
Tb927.11.2235	15.71	61.4	58.1371	-1.56512	0.471871	-3.31684	0.000910404	0.0156318	Tb927.11.2235	null	0	hypothetical protein
Tb927.5.360	51.65	147.47	122.28	-1.39978	0.422134	-3.31596	0.000913298	0.0156318	Tb927.5.360	ISG75	1	75 kDa invariant surface glycoprotein
Tb927.2.2160	211.93	90.97	164.812	0.94356	0.284572	3.31572	0.000914085	0.0156318	Tb927.2.2160	PFC11	0	paraflagellar rod component, putative
Tb927.4.3920	236.7	89.04	205.5	1.14163	0.344395	3.31489	0.000916776	0.0156318	Tb927.4.3920	null	12	CRAL/TRIO domain containing protein, putative
Tb927.8.4810	108.96	211.1	166.938	-1.02372	0.308862	-3.3145	0.000918083	0.0156318	Tb927.8.4810	PHB1	0	prohibitin 1
Tb927.2.650	34.48	98.72	72.3919	-1.40282	0.42324	-3.31449	0.000918114	0.0156318	Tb927.2.650	null	0	hypothetical protein
Tb927.11.14040	231.07	94.49	146.89	1.02041	0.30801	3.31292	0.000923281	0.0156926	Tb927.11.14040	null	0	RIC1, putative
Tb927.4.3480	27.07	78.74	45.3835	-1.50206	0.453504	-3.31212	0.000925913	0.0157102	Tb927.4.3480	null	4	hypothetical protein
Tb927.7.160	0	11.16	3.09304	-1.93861	0.58581	-3.30928	0.000935372	0.0158434	Tb927.7.160	null	1	expression site-associated gene 2 (ESAG2), degenerate
Tb927.5.1160	76.72	167.29	144.162	-1.13819	0.344226	-3.30651	0.000944652	0.0159731	Tb927.5.1160	null	1	Degradation arginine-rich protein for mis-folding, putative
Tb927.10.6760	33.06	100.98	59.2065	-1.46522	0.443546	-3.30343	0.000955103	0.0161155	Tb927.10.6760	null	11	Plasma-membrane choline transporter, putative
Tb927.2.2900	50.97	122.27	74.5697	-1.28175	0.388048	-3.30306	0.000956352	0.0161155	Tb927.2.2900	null	0	ARP2/3 complex subunit, putative
Tb11.v5.0309.1	38.03	100.19	115.005	-1.3424	0.407134	-3.2972	0.000976527	0.0164274	Tb11.v5.0309.1	null	12	THT1 - hexose transporter, putative
Tb927.8.3470	94.27	182.11	91.8894	-1.05324	0.319668	-3.29478	0.000984979	0.0165162	Tb927.8.3470	null	1	Vesicle transport v-SNARE protein N-terminus, putative
Tb927.2.900	13.77	62.14	49.8854	-1.67982	0.509893	-3.29446	0.000986106	0.0165162	Tb927.2.900	null	0	hypothetical protein
Tb927.7.6850	103.37	46.23	534.915	1.03089	0.312936	3.29425	0.000986843	0.0165162	Tb927.7.6850	TS	0	trans-sialidase
Tb927.11.5740	107.9	41.89	90.2848	1.10714	0.336447	3.29068	0.00099947	0.0166798	Tb927.11.5740	null	0	formin-like protein
Tb927.2.370	320.13	621.09	508.404	-1.0262	0.311866	-3.29052	0.00100001	0.0166798	Tb927.2.370	null	0	retrotransposon hot spot protein 1 (RHS1), putative
Tb927.11.17830	0	16.93	6.30588	-1.92981	0.586759	-3.28893	0.0010057	0.0167463	Tb927.11.17830	null	1	hypothetical protein, conserved
Tb927.6.4140	49.51	125.21	187.769	-1.25746	0.383275	-3.28082	0.00103506	0.0172061	Tb927.6.4140	PFC4	0	paraflagellar rod component, putative
Tb927.5.470	51.58	12.17	43.1169	1.54399	0.47114	3.27715	0.00104862	0.0174022	Tb927.5.470	RibJ	12	riboflavin transporter
Tb927.3.3240	93.18	219.44	128.814	-1.25802	0.384046	-3.27569	0.00105403	0.0174625	Tb927.3.3240	null	0	hypothetical protein, conserved
Tb927.10.8760	58.75	18.96	34.8997	1.35688	0.414847	3.2708	0.00107244	0.0177129	Tb927.10.8760	null	3	hypothetical protein, conserved
Tb927.7.7040	59.49	157.25	169.683	-1.34101	0.410082	-3.27011	0.00107505	0.0177129	Tb927.7.7040	MTAP	0	methylthioadenosine phosphorylase, putative
Tb927.10.13840	123.59	57.45	86.5033	0.975869	0.298432	3.26999	0.00107552	0.0177129	Tb927.10.13840	null	0	Domain of unknown function (DUF4475), putative
Tb927.10.16190	172.59	55.11	83.17	1.34291	0.410704	3.26977	0.00107634	0.0177129	Tb927.10.16190	ACP2	1	procyclic-enriched flagellar receptor adenylate cyclase 2
Tb927.11.9020	54.42	132.15	68.4571	-1.3078	0.400044	-3.26914	0.00107876	0.0177229	Tb927.11.9020	null	9	cation transporter, putative
Tb927.11.13220	45.98	105.58	133.866	-1.18618	0.362918	-3.26844	0.00108141	0.0177369	Tb927.11.13220	null	1	phospholipid:diacylglycerol acyltransferase-like protein
Tb927.11.17890	0	21.66	9.87142	-1.94805	0.596377	-3.26648	0.00108895	0.0178308	Tb927.11.17890	null	0	expression site-associated gene 1 (ESAG1) protein, putative
Tb927.4.210	25.27	71.81	59.5582	-1.43205	0.438516	-3.26568	0.00109201	0.0178513	Tb927.4.210	null	0	retrotransposon hot spot protein 2 (RHS2), interrupted, degenerate
Tb927.10.1270	137.99	47.19	95.7933	1.20254	0.368359	3.26458	0.00109627	0.0178913	Tb927.10.1270	null	0	mismatch repair protein, putative
Tb11.v5.0213.1	8.95	49.89	30.5678	-1.77435	0.544194	-3.26051	0.00111212	0.0181198	Tb11.v5.0213.1	null	0	variant surface protein (VSG), putative
Tb927.7.6990	90.88	35.85	106.739	1.0918	0.33499	3.25919	0.0011173	0.0181741	Tb927.7.6990	null	1	hypothetical protein, conserved
Tb927.3.1440	146.77	59.78	105.338	1.08984	0.335474	3.24865	0.00115955	0.0188302	Tb927.3.1440	null	0	Spastin, putative
Tb927.2.3290	0	8.81	4.46847	-1.87844	0.578983	-3.24438	0.00117708	0.0190835	Tb927.2.3290	null	1	65 kDa invariant surface glycoprotein
Tb927.8.6390	62.35	135.75	119.591	-1.17899	0.363725	-3.24142	0.00118934	0.0192505	Tb927.8.6390	TbLysoPLA	0	lysophospholipase, putative
Tb927.9.13650	225.81	527.34	212.124	-1.25011	0.386017	-3.23849	0.00120165	0.0194178	Tb927.9.13650	ARF1	0	ADP-ribosylation factor, putative
Tb927.8.5470	122.95	306.55	214.123	-1.28895	0.39829	-3.23622	0.00121123	0.0195405	Tb927.8.5470	Tb-17	0	flagellar calcium-binding 24 kDa protein
Tb927.11.1340	95.81	26.01	83.7367	1.44191	0.44585	3.23406	0.00122043	0.0196279	Tb927.11.1340	FC1	0	Flagella connector protein 1
Tb11.v5.0798.1	99.06	254.2	141.243	-1.3272	0.410387	-3.23401	0.00122063	0.0196279	Tb11.v5.0798.1	null	0	flagellar calcium-binding protein
Tb927.10.2990	226.52	103.22	158.625	0.930992	0.288109	3.23139	0.00123188	0.0197503	Tb927.10.2990	CBP110	0	nuclear cap binding complex subunit CBP110
Tb927.11.11780	133.97	55.9	109.684	1.04592	0.323699	3.23115	0.00123291	0.0197503	Tb927.11.11780	null	0	acyl-CoA dehydrogenase, putative
Tb927.4.2630	104.6	36.51	135.859	1.20138	0.371849	3.23084	0.00123427	0.0197503	Tb927.4.2630	null	0	ATP-dependent DEAD/H RNA helicase, putative
Tb927.9.3290	55.47	125.94	60.6434	-1.22219	0.379222	-3.2229	0.00126899	0.0202729	Tb927.9.3290	null	0	4F5 protein family, putative
Tb927.11.2510	183.22	90.03	217.467	0.875693	0.271852	3.22121	0.00127651	0.02036	Tb927.11.2510	null	0	NUC173 domain containing protein, putative
Tb927.10.13350	146.25	66.47	114.706	0.941396	0.292691	3.21634	0.00129836	0.0206549	Tb927.10.13350	null	0	hypothetical protein, conserved
Tb927.11.2410	249.11	100.57	599.855	1.07152	0.3332	3.21586	0.00130055	0.0206549	Tb927.11.2410	null	0	Flabarin, putative
Tb927.6.4340	59.21	140.71	72.7201	-1.26596	0.393681	-3.21569	0.0013013	0.0206549	Tb927.6.4340	TbLSm5	0	U6 snRNA-associated Sm-like protein LSm5p
Tb927.4.2580	80.29	25.2	61.2895	1.27938	0.398033	3.21426	0.00130782	0.0207251	Tb927.4.2580	null	0	hypothetical protein, conserved
Tb11.v5.0238.1	95.52	28.54	52.2352	1.32537	0.41247	3.21326	0.00131238	0.0207638	Tb11.v5.0238.1	null	0	Kinesin associated protein, putative
Tb927.1.280	5.75	25.79	8.29943	-1.82824	0.569135	-3.21232	0.00131667	0.0207984	Tb927.1.280	null	0	Protein of unknown function (DUF1181), putative
Tb927.11.16350	22.8	69.04	53.5408	-1.46027	0.45478	-3.21093	0.00132305	0.0208656	Tb927.11.16350	null	4	hypothetical protein, conserved
Tb927.9.12700	165.08	58.57	122.663	1.17947	0.367385	3.21045	0.00132529	0.0208674	Tb927.9.12700	null	2	phospholipase A1, putative
Tb11.v5.0310.1	13.77	49.41	58.7018	-1.47375	0.459284	-3.20881	0.00133287	0.0209532	Tb11.v5.0310.1	null	12	THT1 - hexose transporter, putative
Tb927.11.720	86.8	163.69	127.186	-1.00592	0.313663	-3.207	0.00134128	0.021052	Tb927.11.720	null	0	hypothetical protein, conserved
Tb927.1.300	24.44	66.25	51.5493	-1.33281	0.415738	-3.20588	0.00134649	0.0211	Tb927.1.300	null	3	retrotransposon hot spot protein (RHS, pseudogene), putative
Tb927.10.14890	49.78	200.03	114.625	-1.63454	0.51021	-3.20366	0.00135694	0.02123	Tb927.10.14890	KIFC1	0	C-terminal motor kinesin, putative
Tb927.10.4280	229.02	60.94	284.997	1.47301	0.459949	3.20256	0.00136211	0.021277	Tb927.10.4280	null	0	ubiquinol-cytochrome c reductase complex 14 kda protein
Tb927.11.4230	128.09	57.73	138.47	0.976442	0.305035	3.20108	0.00136914	0.021353	Tb927.11.4230	null	0	hypothetical protein, conserved
Tb927.6.4280	169.65	708.88	593.56	-1.65044	0.515771	-3.19996	0.00137449	0.0214024	Tb927.6.4280	GAPDH	0	glyceraldehyde 3-phosphate dehydrogenase, glycosomal
Tb11.0370	8.86	31.24	12.3676	-1.6777	0.524882	-3.19633	0.00139188	0.021639	Tb11.0370	null	0	chrXI additional, unordered contigs
Tb927.4.3630	63.2	123.53	75.0603	-1.0614	0.332427	-3.19286	0.00140869	0.0218592	Tb927.4.3630	PP1-5	0	serine threonine-protein phosphatase PP1, putative
Tb927.6.1550	68.93	24.71	75.7883	1.24042	0.388542	3.1925	0.00141049	0.0218592	Tb927.6.1550	POMP30	1	Leucine-rich repeat, ribonuclease inhibitor subtype domain-containing protein
Tb927.10.6720	57.86	150.17	93.5381	-1.3543	0.424577	-3.18977	0.00142388	0.0220321	Tb927.10.6720	null	11	Plasma-membrane choline transporter, putative
Tb927.11.1500	2.18	19.8	11.0366	-1.82801	0.573388	-3.18809	0.00143218	0.0221257	Tb927.11.1500	null	0	leucine-rich repeat protein (LRRP), putative, (fragment)
Tb927.6.4870	181.94	342.4	289.847	-0.993289	0.311801	-3.18565	0.00144428	0.0222776	Tb927.6.4870	METK1	0	S-adenosylmethionine synthetase, putative
Tb927.9.12630	139.96	385.74	356.106	-1.36733	0.429358	-3.1846	0.00144957	0.0223169	Tb927.9.12630	glk1	0	glycerol kinase, glycosomal
Tb927.3.1400	64.75	132.45	77.863	-1.09813	0.344864	-3.18424	0.00145136	0.0223169	Tb927.3.1400	null	0	alpha-tubulin N-acetyltransferase, putative
Tb927.8.4700	48.37	116.13	105.977	-1.2607	0.396006	-3.18354	0.00145486	0.0223358	Tb927.8.4700	AATP6	10	amino acid transporter, putative
Tb927.1.4870	0	14.55	12.6978	-1.87879	0.590923	-3.17941	0.00147574	0.0226173	Tb927.1.4870	null	0	expression site-associated gene 1 (ESAG1) protein, putative
Tb927.5.4390	15.95	55.5	45.784	-1.48617	0.467495	-3.17901	0.00147779	0.0226173	Tb927.5.4390	null	0	hypothetical protein, conserved
Tb927.11.17040	237.12	70.11	246.629	1.36297	0.428983	3.17721	0.001487	0.0226941	Tb927.11.17040	ACP1	1	procyclic-enriched flagellar receptor adenylate cyclase 1
Tb927.1.180	269.24	514.47	428.089	-1.00208	0.315406	-3.17713	0.00148742	0.0226941	Tb927.1.180	null	0	retrotransposon hot spot protein 1 (RHS1), putative
Tb927.10.12090	34.31	88.25	74.3619	-1.29843	0.409423	-3.17136	0.00151728	0.0231139	Tb927.10.12090	RBP7A	0	RNA-binding protein, putative
Tb927.4.4180	110.21	31.38	60.9482	1.37494	0.433742	3.16994	0.00152468	0.0231206	Tb927.4.4180	null	0	SUMO-interacting motif-containing protein
Tb927.6.2860	122.91	45.96	75.999	1.07507	0.339148	3.16991	0.00152485	0.0231206	Tb927.6.2860	null	0	WD domain, G-beta repeat, putative
Tb927.8.7280	163.74	62.8	57.2687	1.1053	0.348728	3.16952	0.0015269	0.0231206	Tb927.8.7280	null	1	emp24/gp25L/p24 family/GOLD, putative
Tb927.4.4140	95.36	28.91	66.1817	1.2861	0.405776	3.16948	0.00152712	0.0231206	Tb927.4.4140	null	0	hypothetical protein, conserved
Tb927.8.6890	637.07	1770.88	752.399	-1.40675	0.44393	-3.16885	0.00153043	0.0231352	Tb927.8.6890	SDH11	1	putative succinate dehydrogenase subunit
Tb927.4.5340	120.33	45.97	128.827	1.11531	0.352386	3.16502	0.00155074	0.0234063	Tb927.4.5340	FAZ11	0	Flagellum attachment zone protein 11
Tb927.11.6210	115.36	42.16	143.605	1.1012	0.348021	3.16418	0.00155523	0.023438	Tb927.11.6210	CYP51	0	Lanosterol 14-alpha demethylase
Tb927.5.1145	22.8	67.05	32.2829	-1.47534	0.466402	-3.16323	0.00156031	0.0234786	Tb927.5.1145	null	0	hypothetical protein
Tb927.3.2870	70.38	138.64	131.8	-1.04073	0.329159	-3.16179	0.00156801	0.0235585	Tb927.3.2870	null	1	multicopper oxidase, putative
Tb927.8.2210	13.61	48.44	38.4215	-1.48083	0.469154	-3.15638	0.00159741	0.0239637	Tb927.8.2210	PTR1	0	pteridine reductase 1
Tb927.4.4430	67.18	147.47	115.009	-1.1694	0.370549	-3.15585	0.0016003	0.0239705	Tb927.4.4430	GRESAG 4.4	1	adenylyl cyclase
Tb927.10.8020	130.98	230.74	282.775	-0.901894	0.285844	-3.1552	0.00160386	0.0239873	Tb927.10.8020	POP	0	prolyl endopeptidase
Tb927.8.3400	66.34	20.98	53.6755	1.23044	0.390114	3.15406	0.00161015	0.0240447	Tb927.8.3400	null	4	palmitoyl acyltransferase 12, putative
Tb927.8.1990	534.51	935.45	494.37	-0.905087	0.287165	-3.1518	0.00162268	0.0241951	Tb927.8.1990	TRYP2	0	peroxidoxin
Tb927.8.4100	358.01	169.32	323.868	0.900469	0.285884	3.14976	0.00163403	0.0243275	Tb927.8.4100	FLA1BP-1	2	FLA1-binding protein
Tb927.3.3650	132.04	56.92	100.396	1.00336	0.319567	3.13975	0.00169092	0.0251301	Tb927.3.3650	null	0	hypothetical protein, conserved
Tb927.11.11430	175.7	79.47	139.231	0.971344	0.309406	3.13938	0.00169305	0.0251301	Tb927.11.11430	CUL1	0	cullin 1, putative
Tb927.10.9820	134.61	54.78	120.982	0.991339	0.315843	3.13871	0.00169695	0.0251501	Tb927.10.9820	MIP	0	mitochondrial intermediate peptidase
Tb927.8.8070	36.03	79.07	51.9915	-1.17764	0.375317	-3.13772	0.00170266	0.0251968	Tb927.8.8070	null	0	conserved protein
Tb927.8.7520	116.45	49.85	97.576	1.00585	0.320943	3.13403	0.00172425	0.025478	Tb927.8.7520	null	0	aminopeptidase, putative
Tb11.v5.0421.1	10.96	50.49	34.977	-1.66233	0.531419	-3.1281	0.00175943	0.0259589	Tb11.v5.0421.1	null	1	75 kDa invariant surface glycoprotein, putative
Tb927.10.9080	1475.66	595.68	1560	1.07331	0.343256	3.12686	0.00176684	0.0260292	Tb927.10.9080	null	11	pteridine transporter, putative
Tb927.2.1700	56.39	136.66	124.596	-1.23167	0.394018	-3.12591	0.00177254	0.0260742	Tb927.2.1700	ESP10	2	Enriched in surface-labeled proteome protein 10
Tb11.v5.0559.1	53.99	118.4	95.5147	-1.19309	0.382148	-3.12207	0.00179584	0.0263773	Tb11.v5.0559.1	null	0	oligosaccharyl transferase subunit, putative
Tb927.11.15010	78.88	28.62	95.8181	1.12662	0.361427	3.11715	0.0018261	0.0267819	Tb927.11.15010	NEK21	0	Serine/threonine-protein kinase NEK21, putative
Tb927.11.1630	118.85	51	115.04	0.97863	0.314277	3.11391	0.00184626	0.0270372	Tb927.11.1630	null	0	LSU ribosomal protein, mitochondrial, putative
Tb927.2.6210	2.1	15.24	6.22007	-1.80051	0.578817	-3.11068	0.00186659	0.0272944	Tb927.2.6210	null	0	iron/ascorbate oxidoreductase family protein, putative
Tb927.11.1020	74.16	134.02	327.642	-0.888741	0.286106	-3.10633	0.00189425	0.027623	Tb927.11.1020	null	0	ribokinase, putative
Tb927.9.9370	45.88	4.08	49.5664	1.84275	0.593238	3.10626	0.00189468	0.027623	Tb927.9.9370	null	0	PSP1 C-terminal conserved region, putative
Tb927.7.5570	29.56	78.14	49.2545	-1.36287	0.439086	-3.10388	0.00190999	0.027805	Tb927.7.5570	MOB1A	0	cell cycle associated protein MOB1-A
Tb927.7.4280	183.12	66.36	58.2533	1.14187	0.367996	3.10294	0.00191609	0.0278527	Tb927.7.4280	null	2	hypothetical protein, conserved
Tb927.10.4260	194.34	408.68	208.55	-1.11877	0.360619	-3.10236	0.00191983	0.0278659	Tb927.10.4260	null	10	hypothetical protein, conserved
Tb927.6.5170	0	13.1	5.31936	-1.82303	0.588164	-3.09952	0.00193836	0.0280934	Tb927.6.5170	null	0	retrotransposon hot spot protein 4 (RHS4), interrupted
Tb927.11.15070	148.72	67.48	116.168	0.91136	0.294137	3.09842	0.00194558	0.028127	Tb927.11.15070	BBP119	0	Basal body protein
Tb11.v5.0192.1	51.87	17.71	31.312	1.24633	0.402264	3.09829	0.0019464	0.028127	Tb11.v5.0192.1	null	0	B-box zinc finger, putative
Tb927.11.13880	134.17	48.94	96.4357	1.12011	0.362029	3.09397	0.00197496	0.0284979	Tb927.11.13880	null	0	kinetoplastid-specific protein tyrosine phosphatase, putative
Tb927.10.4040	216.39	368.11	213.755	-0.876437	0.283573	-3.09069	0.00199689	0.0287722	Tb927.10.4040	null	1	3-keto-dihydrosphingosine reductase
Tb927.1.1090	41.78	108.21	45.3145	-1.36881	0.443586	-3.08578	0.00203021	0.0292095	Tb927.1.1090	null	0	hypothetical protein, conserved
Tb927.6.3240	116.09	43.5	106.981	1.10727	0.359517	3.07987	0.00207088	0.0297008	Tb927.6.3240	null	0	hypothetical protein, conserved
Tb927.10.4450	196.58	83.18	82.5768	1.04592	0.339618	3.07968	0.00207221	0.0297008	Tb927.10.4450	null	0	stress-inducible protein STI1-like, putative
Tb927.8.7480	74.99	14.56	77.5455	1.59824	0.518993	3.07951	0.00207342	0.0297008	Tb927.8.7480	null	0	hypothetical protein, conserved
Tb927.2.5950	188.27	86.22	142.343	0.89737	0.291899	3.07425	0.00211036	0.0301861	Tb927.2.5950	null	0	hypothetical protein, conserved
Tb927.3.4030	138.75	46.42	120.789	1.23868	0.403244	3.07178	0.0021279	0.0303928	Tb927.3.4030	null	0	hypothetical protein, conserved
Tb927.5.3780	44.01	92.1	98.6617	-1.07426	0.34999	-3.0694	0.0021449	0.0305912	Tb927.5.3780	null	0	hypothetical protein, conserved
Tb927.10.3700	71.73	22.36	42.0833	1.27975	0.417181	3.0676	0.00215783	0.0307311	Tb927.10.3700	AMPKG	0	AMP-activated protein kinase, gamma regulatory subunit
Tb927.4.2900	137.54	51.44	90.3697	1.13674	0.370744	3.0661	0.00216871	0.0308415	Tb927.4.2900	null	0	hypothetical protein, conserved
Tb927.10.6010	112.25	40.35	73.8063	1.1329	0.369565	3.0655	0.00217307	0.0308588	Tb927.10.6010	SCC3	0	Cohesin subunit SCC3, putative
Tb927.10.30	0	11.8	9.17747	-1.76788	0.577476	-3.06138	0.00220316	0.031241	Tb927.10.30	null	0	variant surface glycoprotein (VSG, pseudogene), putative
Tb927.10.2400	1.55	19.92	7.86515	-1.79742	0.587729	-3.05825	0.00222634	0.0313888	Tb927.10.2400	null	3	hypothetical protein
Tb927.3.730	241.84	112.82	135.539	0.892076	0.291635	3.05888	0.00222165	0.0313888	Tb927.3.730	null	0	hypothetical protein, conserved
Tb927.5.1930	105.44	181.2	153.166	-0.881748	0.288281	-3.05864	0.00222345	0.0313888	Tb927.5.1930	null	1	signal peptidase subunit, putative
Tb927.10.13950	44.04	113.44	91.0563	-1.30393	0.426343	-3.05839	0.00222526	0.0313888	Tb927.10.13950	null	0	tubulin-specific chaperone, putative
Tb927.11.6920	213.42	91.96	185.017	0.981986	0.321235	3.05691	0.00223634	0.0314847	Tb927.11.6920	null	0	hypothetical protein, conserved
Tb927.10.2470	82.76	169.29	143.452	-1.07476	0.351794	-3.05508	0.00225004	0.0316323	Tb927.10.2470	null	7	Cleft lip and palate transmembrane protein 1 (CLPTM1), putative
Tb927.9.12040	59.12	18.36	48.8614	1.24826	0.408805	3.05343	0.00226242	0.031761	Tb927.9.12040	MT57	0	cap-specific 2'-O-methyltransferase
Tb927.7.4390	84.46	204.63	381.018	-1.19474	0.391416	-3.05236	0.00227048	0.0318288	Tb927.7.4390	null	0	threonine synthase, putative
Tb927.11.9030	59.71	115.54	77.9555	-1.07662	0.353052	-3.04948	0.0022924	0.0320903	Tb927.11.9030	null	9	cation transporter, putative
Tb927.9.14430	175.97	308.6	224.053	-0.919744	0.30182	-3.04733	0.00230887	0.0322751	Tb927.9.14430	CK2A1	0	Casein kinase II
Tb927.8.1945	27.8	87.82	61.2513	-1.46165	0.479803	-3.04635	0.00231637	0.0323338	Tb927.8.1945	null	0	hypothetical protein
Tb927.11.9420	50.64	103.72	82.4842	-1.04721	0.344084	-3.04346	0.00233874	0.0326	Tb927.11.9420	null	0	ATP synthase, putative
Tb927.10.6830	131.85	52.71	52.9575	1.10561	0.364106	3.0365	0.00239339	0.0332802	Tb927.10.6830	BBS4	0	bardet-biedl syndrome 4 protein
Tb927.5.291b	9.95	44.18	28.2138	-1.65909	0.546428	-3.03624	0.00239552	0.0332802	Tb927.5.291b	ESP5	0	variant surface glycoprotein (VSG)-related, putative
Tb927.10.3660	20.99	75.5	75.5979	-1.50929	0.497159	-3.03582	0.0023988	0.0332802	Tb927.10.3660	cASAT	0	aspartate aminotransferase
Tb927.7.7150	65.32	18.72	37.1467	1.29962	0.428134	3.03554	0.00240107	0.0332802	Tb927.7.7150	null	0	hypothetical protein, conserved
Tb927.7.4150	194.59	89.72	160.297	0.911291	0.300345	3.03414	0.00241219	0.0333873	Tb927.7.4150	null	0	hypothetical protein, conserved
Tb11.v5.0789.1	2.18	15.72	8.83106	-1.7905	0.59032	-3.0331	0.00242057	0.0334093	Tb11.v5.0789.1	null	1	expression site-associated gene 2 (ESAG2) protein, putative
Tb927.4.4860	22.5	61.31	35.3359	-1.39294	0.459242	-3.03312	0.00242039	0.0334093	Tb927.4.4860	AATP8	11	amino acid transporter 8, putative
Tb11.v5.0214.1	139.5	271.81	207.088	-1.03061	0.340074	-3.03053	0.00244122	0.0336471	Tb11.v5.0214.1	null	0	retrotransposon hot spot (RHS) protein, putative
Tb927.6.5010	39.23	114.37	113.5	-1.33027	0.439087	-3.02962	0.00244858	0.033661	Tb927.6.5010	null	0	hypothetical protein, conserved
Tb927.8.5890	33.38	85.93	65.9562	-1.26507	0.417574	-3.02956	0.00244907	0.033661	Tb927.8.5890	ASF1B	0	histone chaperone ASF1B
Tb927.9.5860	483.42	878	556.158	-0.939948	0.310305	-3.02911	0.00245278	0.033665	Tb927.9.5860	TRYP1	0	tryparedoxin peroxidase
Tb927.10.3590	167.04	80.14	125.387	0.819912	0.270792	3.02783	0.00246316	0.0337604	Tb927.10.3590	null	0	hypothetical protein, conserved
Tb927.5.110	0	11.44	5.68118	-1.75848	0.581725	-3.02288	0.00250385	0.0342704	Tb927.5.110	null	0	variant surface glycoprotein (VSG)-related, putative
Tb927.9.13795	300.78	543.2	295.574	-0.943132	0.312178	-3.02114	0.00251825	0.0344195	Tb927.9.13795	KMP11-4	0	kinetoplastid membrane protein 11-4
Tb927.3.870	121.67	46.4	64.5016	1.08609	0.359791	3.01867	0.0025389	0.0346537	Tb927.3.870	null	0	Histone RNA hairpin-binding protein RNA-binding domain containing protein, putative
Tb927.3.3550	102.67	37.97	85.8448	1.14719	0.380229	3.01709	0.00255211	0.0347857	Tb927.3.3550	null	0	hypothetical protein, conserved
Tb927.11.12080.2	19.23	3.43	5.84459	1.83084	0.607737	3.01254	0.00259068	0.0352626	Tb927.11.12080.2	GPI12	1	N-acetyl-D-glucosaminylphosphatidylinositol de-N-acetylase
Tb927.10.4780	38.97	88.85	74.8747	-1.20233	0.399211	-3.01176	0.00259734	0.0353044	Tb927.10.4780	GPIdeAc	0	GPI inositol deacylase precursor
Tb927.8.7590	87.89	26.57	47.8451	1.26	0.418688	3.00939	0.00261774	0.0355327	Tb927.8.7590	null	1	receptor-type adenylate cyclase GRESAG 4, putative
Tb927.11.11140	209.97	85.31	151.994	1.02698	0.341601	3.00636	0.00264396	0.0358391	Tb927.11.11140	null	0	hypothetical protein
Tb927.5.1090	74.58	152.28	172.571	-1.05317	0.350475	-3.00496	0.00265611	0.0359544	Tb927.5.1090	null	0	threonyl-tRNA synthetase, putative
Tb927.7.6310	88.09	19.29	55.2108	1.50333	0.500591	3.00311	0.00267234	0.0361244	Tb927.7.6310	PLK	0	polo-like protein kinase
Tb927.3.2720	64.12	22.59	53.4829	1.17046	0.389902	3.00192	0.00268279	0.0362158	Tb927.3.2720	null	4	hypothetical protein
Tb927.7.720	144.98	59.03	109.009	1.06621	0.355768	2.99693	0.00272709	0.0367634	Tb927.7.720	null	0	conserved protein
Tb10.v4.0219	15.87	44.56	26.727	-1.46241	0.488081	-2.99624	0.00273331	0.0367968	Tb10.v4.0219	null	0	retrotransposon hot spot protein (RHS, pseudogene), putative
Tb927.8.2550	151.05	36.28	82.2859	1.51465	0.505839	2.99432	0.00275055	0.0369783	Tb927.8.2550	PRI1	0	mitochondrial DNA primase
Tb927.10.15080	152.3	61.64	130.821	1.03137	0.344606	2.99291	0.00276328	0.0370591	Tb927.10.15080	WDR1	0	WD40 Repeat 1
Tb927.3.1610	41.14	81.3	73.6612	-1.08473	0.362475	-2.99257	0.00276641	0.0370591	Tb927.3.1610	null	0	CMGC/CLK family protein kinase, putative
Tb927.11.14880	289.25	122.63	201.924	1.0006	0.334378	2.99241	0.00276785	0.0370591	Tb927.11.14880	PFC9	0	Paraflagellar Rod Proteome Component 9, putative
Tb927.10.15410	140.06	44.36	424.217	1.26569	0.423361	2.98962	0.00279329	0.0373271	Tb927.10.15410	gMDH	0	glycosomal malate dehydrogenase
Tb927.11.6770	156.24	81.09	125.079	0.83031	0.277753	2.98938	0.00279546	0.0373271	Tb927.11.6770	null	0	hypothetical protein, conserved
Tb927.10.5020	46.45	104.47	81.6146	-1.14388	0.382769	-2.98844	0.00280403	0.0373909	Tb927.10.5020	eif4e5	0	Eukaryotic translation initiation factor 4E type 5
Tb927.11.6350	274.31	112.24	221.496	1.0482	0.351019	2.98617	0.002825	0.0376195	Tb927.11.6350	null	0	AAA ATPase, putative
Tb927.4.5310	13.06	44.46	35.2074	-1.45546	0.487558	-2.9852	0.00283395	0.0376797	Tb927.4.5310	RDK2	0	Repressor of differentiation kinase 2
Tb927.3.2730	222.16	86.89	143.986	1.10151	0.369059	2.98465	0.00283902	0.0376797	Tb927.3.2730	null	0	SUMO-interacting motif-containing protein
Tb927.11.10500	129.33	51.35	62.4167	1.01315	0.339479	2.98444	0.002841	0.0376797	Tb927.11.10500	null	0	hypothetical protein, conserved
Tb927.9.10060	21.63	54.14	36.48	-1.25362	0.420503	-2.98125	0.00287078	0.0380234	Tb927.9.10060	null	0	hypothetical protein, conserved
Tb927.2.5930	66.43	127.6	146.735	-0.992992	0.33319	-2.98026	0.00288007	0.038047	Tb927.2.5930	null	0	hypothetical protein, conserved
Tb927.4.3460	73.82	181.22	110.178	-1.26724	0.425221	-2.98018	0.00288078	0.038047	Tb927.4.3460	null	0	ubiquitin-conjugating enzyme E2, putative
Tb927.4.1320	128.3	42.34	81.9822	1.24685	0.418431	2.97982	0.00288417	0.038047	Tb927.4.1320	null	0	hypothetical protein, conserved
Tb927.4.2170	39.67	87.23	54.5901	-1.13784	0.38254	-2.97444	0.00293527	0.0386694	Tb927.4.2170	null	2	hypothetical protein, conserved
Tb927.9.8655	27.33	72.77	39.6688	-1.38913	0.467303	-2.97264	0.00295247	0.038844	Tb927.9.8655	null	0	hypothetical protein
Tb927.4.4440	37.03	84.73	79.087	-1.19274	0.401429	-2.97122	0.00296616	0.0388967	Tb927.4.4440	GRESAG 4.4	1	adenylyl cyclase
Tb927.9.12610	131.47	315.05	318.609	-1.2156	0.409151	-2.97103	0.00296807	0.0388967	Tb927.9.12610	glk1	0	glycerol kinase, glycosomal
Tb927.11.5450	534.82	240.49	310.511	0.940797	0.31666	2.971	0.00296834	0.0388967	Tb927.11.5450	null	0	malic enzyme
Tb927.9.3780	62.81	145.93	92.7082	-1.22925	0.413884	-2.97003	0.00297766	0.038967	Tb927.9.3780	MPC1	0	Mitochondrial pyruvate carrier 1
Tb927.2.5630	64.62	185.58	98.2414	-1.40013	0.471708	-2.96822	0.00299534	0.0391463	Tb927.2.5630	null	0	hypothetical protein, conserved
Tb927.4.4350	70.84	156.14	146.849	-1.13812	0.383616	-2.96682	0.00300893	0.0392217	Tb927.4.4350	null	1	emp24/gp25L/p24 family/GOLD, putative
Tb927.4.5060	123.24	40.56	213.401	1.18957	0.400958	2.96681	0.00300908	0.0392217	Tb927.4.5060	null	0	hypothetical protein
Tb927.11.15210	271.92	132.79	155.002	0.821042	0.277095	2.96304	0.0030462	0.0395708	Tb927.11.15210	ESP16	1	TLR4 regulator and MIR-interacting MSAP, putative
Tb927.4.3400	64.63	129.73	92.5139	-1.03735	0.3501	-2.96302	0.00304639	0.0395708	Tb927.4.3400	null	0	hypothetical protein, conserved
Tb927.10.6510	115.72	267.72	449.296	-1.16581	0.393473	-2.96286	0.00304793	0.0395708	Tb927.10.6510	HSP60	0	chaperonin HSP60, mitochondrial precursor
Tb927.2.6130	40.61	104.54	121.903	-1.23499	0.417294	-2.95951	0.00308124	0.0399505	Tb927.2.6130	null	1	ABC transporter, putative
Tb927.9.8580	110.23	251.07	131.21	-1.20096	0.406002	-2.95802	0.00309624	0.0400923	Tb927.9.8580	null	0	hypothetical protein, conserved
Tb927.9.9000	226.67	108.53	119.217	0.867038	0.293172	2.95744	0.00310206	0.0401148	Tb927.9.9000	idi1	0	isopentenyl-diphosphate delta-isomerase (type II)
Tb927.10.8520	15.33	55.93	147.11	-1.32962	0.450213	-2.95332	0.0031438	0.0406013	Tb927.10.8520	THT2-	12	glucose transporter, putative
Tb927.9.3750	52.57	121.68	57.6157	-1.23161	0.417654	-2.94888	0.00318924	0.0410443	Tb927.9.3750	null	0	hypothetical protein, conserved
Tb927.8.6430	15.41	43.78	44.9837	-1.32643	0.449861	-2.94853	0.00319286	0.0410443	Tb927.8.6430	null	0	hypothetical protein, conserved
Tb927.2.3480	41.24	97.33	105.891	-1.18844	0.403072	-2.94846	0.00319362	0.0410443	Tb927.2.3480	TFIIS2-2	0	transcription elongation factor s-II, putative
Tb927.6.2210	168.11	83.95	169.703	0.825303	0.279921	2.94835	0.00319479	0.0410443	Tb927.6.2210	null	0	hypothetical protein, conserved
Tb927.3.2790	108.71	34.17	78.5597	1.25747	0.426564	2.94791	0.00319935	0.0410492	Tb927.3.2790	null	0	leucine-rich repeat protein (LRRP), putative
Tb927.11.2630	131.4	53.98	120.542	1.0111	0.343402	2.94436	0.00323628	0.041469	Tb927.11.2630	null	0	diphthamide biosynthesis enzyme Dph1/Dph2 domain containing protein, putative
Tb927.9.7030	151.63	61.01	108.477	1.05235	0.357967	2.93979	0.0032843	0.0420297	Tb927.9.7030	null	0	hypothetical protein, conserved
Tb927.8.940	169.31	66.64	139.439	1.09354	0.372307	2.93719	0.00331203	0.0423294	Tb927.8.940	null	2	hypothetical protein, conserved
Tb927.9.13200	224.07	81.67	387.316	1.17145	0.398943	2.93638	0.00332069	0.0423852	Tb927.9.13200	null	0	hypothetical protein
Tb927.10.5930	410.23	209.8	230.004	0.752207	0.256292	2.93496	0.00333587	0.0425237	Tb927.10.5930	NEK17-3	0	NEK family Serine/threonine-protein kinase, putative
Tb11.v5.0241.1	76.72	26.96	53.9565	1.17519	0.401005	2.93061	0.00338294	0.043068	Tb11.v5.0241.1	null	0	dynein heavy chain, putative
Tb927.3.3080	108.51	48.18	74.3749	0.966384	0.330149	2.92712	0.00342119	0.0434987	Tb927.3.3080	NEK6	0	Serine/threonine-protein kinase NEK6, putative
Tb11.v5.0567.1	44.35	109.35	88.8285	-1.25111	0.427634	-2.92566	0.00343723	0.0436462	Tb11.v5.0567.1	null	0	retrotransposon hot spot (RHS) protein, putative
Tb927.10.350	60.18	17.91	41.1981	1.24869	0.426933	2.92479	0.0034469	0.0437126	Tb927.10.350	BBP59	0	protein kinase PK4, putative
Tb927.5.3610	195.49	94.43	170.145	0.834355	0.285311	2.92437	0.00345158	0.0437155	Tb927.5.3610	null	1	adaptor complex protein (AP) 3 delta subunit 1, putative
Tb927.10.12880	76.43	149.71	116.828	-1.00093	0.342405	-2.92324	0.00346411	0.0438047	Tb927.10.12880	null	0	SET domain containing protein, putative
Tb927.1.220	294.89	536.03	444.395	-0.935748	0.32014	-2.92293	0.00346752	0.0438047	Tb927.1.220	null	0	retrotransposon hot spot protein 1 (RHS1), putative
Tb927.3.4060	105.73	39.51	81.2222	1.14553	0.392137	2.92125	0.00348631	0.0439856	Tb927.3.4060	null	0	asparagine synthetase domain-containing protein 1
Tb927.8.2100	85.75	164.13	90.3574	-1.01009	0.345882	-2.92032	0.00349669	0.04406	Tb927.8.2100	null	4	vacuolar ATP synthase 16 kDa proteolipid subunit, putative
Tb927.7.1210	165.46	57.9	98.2848	1.17634	0.402984	2.91908	0.0035107	0.0441546	Tb927.7.1210	null	0	regulator of chromosome condensation, putative
Tb927.10.8295	41.86	102.94	51.2122	-1.28783	0.441211	-2.91886	0.00351317	0.0441546	Tb927.10.8295	null	0	hypothetical protein, conserved
Tb927.10.6800	99.69	171.31	122.521	-0.896246	0.307254	-2.91695	0.00353468	0.0443372	Tb927.10.6800	null	0	developmentally regulated GTP-binding protein, putative
Tb927.11.18710.1	122.13	30.16	65.8281	1.47832	0.506834	2.91678	0.00353671	0.0443372	Tb927.11.18710.1	null	0	hypothetical protein, conserved
Tb11.v5.0716.1	25.83	62.25	42.2694	-1.21481	0.416879	-2.91407	0.00356753	0.0446668	Tb11.v5.0716.1	null	0	hypothetical protein, conserved
Tb927.4.2400	153.65	51.01	111.53	1.23714	0.424637	2.91341	0.00357507	0.0447042	Tb927.4.2400	TZP157	0	hypothetical protein, conserved
Tb927.7.4440	34.56	71.36	50.6052	-1.07936	0.370543	-2.91291	0.00358077	0.0447187	Tb927.7.4440	null	0	NAD dependent epimerase/dehydratase family, putative
Tb927.11.8820	46.35	93.86	64.4993	-1.09994	0.377926	-2.91046	0.00360896	0.0450137	Tb927.11.8820	null	2	glutathionylspermidine synthetase, putative
Tb927.9.7550	188.3	92.55	186.122	0.824232	0.283251	2.90991	0.00361537	0.0450365	Tb927.9.7550	ADSL	0	adenylosuccinate lyase, putative
Tb927.8.5330	183.71	91.32	114.584	0.88059	0.303312	2.90324	0.00369321	0.045948	Tb927.8.5330	null	0	tyrosyl/methionyl-tRNA synthetase, putative
Tb927.11.15410	34.48	77.72	26.9536	-1.25084	0.43139	-2.89956	0.00373686	0.046417	Tb927.11.15410	null	0	hypothetical protein, conserved
Tb927.10.5080	17.34	48.39	44.0523	-1.29957	0.448241	-2.89927	0.00374034	0.046417	Tb927.10.5080	TTA2	6	GPI transamidase component Tta2
Tb927.8.1790	7.31	33.44	47.7896	-1.45505	0.502467	-2.89582	0.00378166	0.046827	Tb927.8.1790	null	0	hypothetical protein, conserved
Tb927.7.2680	37.48	2.91	60.5661	1.6965	0.585866	2.89572	0.0037829	0.046827	Tb927.7.2680	ZC3H22	0	zinc finger protein family member, putative
Tb927.7.5090	104.07	41.08	84.978	1.04259	0.360188	2.89458	0.00379664	0.0469382	Tb927.7.5090	CND2	0	condensin complex subunit 2, putative
Tb927.8.8170	168.09	84.17	145.023	0.78995	0.273004	2.89355	0.0038091	0.0470331	Tb927.8.8170	MRB8170	0	mitochondrial RNA binding protein 1, putative
Tb927.2.220	29.4	75.46	48.5539	-1.29151	0.446505	-2.89249	0.003822	0.0471332	Tb927.2.220	null	0	retrotransposon hot spot protein 2 (RHS2), interrupted, degenerate
Tb11.v5.0865.1	10.42	43.54	37.443	-1.50797	0.521552	-2.89131	0.00383635	0.047251	Tb11.v5.0865.1	null	0	receptor-type adenylate cyclase GRESAG 4, putative
Tb927.3.5160	100.99	37.15	83.463	1.09171	0.377682	2.89054	0.00384582	0.0473084	Tb927.3.5160	BBP136	0	Basal body protein
Tb927.1.5160	0	13.71	7.44945	-1.69975	0.588267	-2.88942	0.00385953	0.0473586	Tb927.1.5160	null	0	hypothetical protein
Tb927.9.4560	374.76	171.88	331.381	0.91606	0.317019	2.8896	0.00385729	0.0473586	Tb927.9.4560	RBP32	0	RBP32
Tb927.7.4820	28.47	75.04	43.7988	-1.30573	0.452122	-2.888	0.00387701	0.0474581	Tb927.7.4820	null	0	Trm112p-like protein, putative
Tb927.8.7640	457.28	196.51	299.043	0.990919	0.343119	2.88798	0.00387728	0.0474581	Tb927.8.7640	AATP1	11	amino acid transporter 1, putative
Tb927.8.3990	68.12	136.41	92.0526	-1.03158	0.357318	-2.88701	0.0038892	0.0474905	Tb927.8.3990	null	0	hypothetical protein, conserved
Tb927.3.4650	108.54	45.24	124.515	0.928317	0.321553	2.88698	0.00388958	0.0474905	Tb927.3.4650	null	1	C-8 sterol isomerase, putative
Tb927.10.8320	541.48	157.95	419.938	1.34789	0.467028	2.8861	0.00390042	0.0475639	Tb927.10.8320	COXIX	1	cytochrome oxidase subunit IX, putative
Tb927.11.8210	202.43	70.81	147.936	1.18364	0.41026	2.88509	0.00391303	0.0476586	Tb927.11.8210	null	0	RAD50 DNA repair-like protein
Tb927.10.15730	216.42	67.17	191.831	1.3076	0.453485	2.88346	0.00393338	0.0478472	Tb927.10.15730	null	0	SPRY domain/Ankyrin repeats (3 copies), putative
Tb927.11.1520	2.1	23.61	22.5173	-1.61725	0.561475	-2.88036	0.00397222	0.04826	Tb927.11.1520	null	2	expression site-associated gene 3 (ESAG3) protein, putative
Tb927.8.2360	43.67	100.26	68.3766	-1.18136	0.410372	-2.87876	0.00399241	0.0484455	Tb927.8.2360	MED-T4	0	mediator of rna polymerase ii transcription subunit 4
Tb927.9.9300	44.26	15.08	85.2947	1.20269	0.418126	2.87639	0.00402247	0.0487502	Tb927.9.9300	null	0	hypothetical protein, conserved
Tb927.9.9090	97.39	178.23	110.785	-0.93571	0.325719	-2.87275	0.00406917	0.0492555	Tb927.9.9090	null	0	WD domain, G-beta repeat, putative
Tb927.5.2450	212.71	112.35	182.385	0.720723	0.251018	2.8712	0.0040892	0.0494372	Tb927.5.2450	XRNB	0	5'-3' exoribonuclease B, putative (pseudogene)
Tb927.8.7730	210.33	102.15	170.771	0.806794	0.281344	2.86764	0.00413542	0.0498743	Tb927.8.7730	DHCS	7	Sphingosine N-acyltransferase, putative
Tb927.11.4100.1	8.56	38.27	21.6811	-1.68309	0.586927	-2.86764	0.0041355	0.0498743	Tb927.11.4100.1	null	0	variant surface glycoprotein (VSG), putative
Tb927.6.1530	85.15	162.05	142.62	-1.00471	0.350412	-2.86723	0.00414086	0.0498778	Tb927.6.1530	null	0	Glutamine amidotransferase class-I, putative
Tb927.9.12550	133.97	344.42	345.44	-1.24152	0.434206	-2.85929	0.00424589	0.051043	Tb927.9.12550	glk1	0	glycerol kinase, glycosomal
Tb927.6.290	33.68	85.69	89.9501	-1.23414	0.431647	-2.85914	0.00424797	0.051043	Tb927.6.290	null	2	receptor-type adenylate cyclase GRESAG 4, pseudogene, putative
Tb927.8.4490	83.61	30.32	55.3174	1.15273	0.403577	2.85627	0.00428645	0.0514427	Tb927.8.4490	null	0	hypothetical protein
Tb927.10.8510	24.82	69.68	142.692	-1.23282	0.431955	-2.85405	0.00431661	0.0517415	Tb927.10.8510	THT2-	12	glucose transporter, putative
Tb927.11.240	209.1	106.08	208.124	0.768163	0.269259	2.85288	0.00433252	0.051869	Tb927.11.240	null	0	hypothetical protein, conserved
Tb927.8.7670	111.16	224.77	253.432	-1.03862	0.364366	-2.85047	0.00436548	0.0522001	Tb927.8.7670	null	11	amino acid transporter, putative
Tb927.11.3210	7.31	29.98	12.9446	-1.57217	0.551732	-2.84952	0.00437852	0.0522925	Tb927.11.3210	null	0	hypothetical protein
Tb927.1.5090	0	13.83	10.4766	-1.68773	0.592466	-2.84866	0.00439038	0.0523706	Tb927.1.5090	null	0	expression site-associated gene 1(ESAG1), pseudogene
Tb927.7.4410	50.78	12.45	33.0624	1.40475	0.493209	2.84819	0.0043969	0.0523849	Tb927.7.4410	null	0	hypothetical protein, conserved
Tb927.4.4080	163.15	68.07	89.2838	0.985253	0.346101	2.84672	0.00441727	0.0525639	Tb927.4.4080	null	4	C-5 sterol desaturase, putative
Tb927.2.4925	12.13	32.05	14.1401	-1.47782	0.519618	-2.84405	0.00445438	0.0529415	Tb927.2.4925	null	0	hypothetical protein
Tb11.v5.0734.1	41.61	11.44	23.0343	1.39233	0.489733	2.84304	0.00446859	0.0530463	Tb11.v5.0734.1	null	3	multidrug resistance-associated protein, putative
Tb927.11.16480	149.61	251.66	195.78	-0.861564	0.303297	-2.84066	0.00450206	0.0533793	Tb927.11.16480	null	0	enoyl-CoA hydratase/isomerase family protein, putative
Tb927.8.700	239.09	122.55	163.384	0.745568	0.262631	2.83885	0.00452769	0.0536185	Tb927.8.700	TbPIF7	0	DNA repair and recombination helicase protein PIF7
Tb927.1.3150	220.53	98.5	121.978	0.951713	0.335412	2.83745	0.00454757	0.0537893	Tb927.1.3150	null	4	hypothetical protein, conserved
Tb927.7.3330	261.52	80.19	281.88	1.28974	0.45467	2.83664	0.00455908	0.0538606	Tb927.7.3330	FAZ10	0	Flagellar attachment zone protein 10
Tb11.1810.1	121.38	217.53	162.964	-0.93749	0.330642	-2.83536	0.00457734	0.0540115	Tb11.1810.1	null	0	retrotransposon hot spot (RHS) protein, (pseudogene), putative
Tb927.11.9330	127.16	46.39	80.3776	1.11209	0.392542	2.83304	0.00461079	0.0543002	Tb927.11.9330	null	0	helicase-like protein
Tb11.v5.0514.1	75.17	189.43	109.306	-1.27552	0.450252	-2.8329	0.00461284	0.0543002	Tb11.v5.0514.1	null	9	cation transporter, putative
Tb927.7.5590	156.74	76.62	197.2	0.853929	0.30168	2.83058	0.00464634	0.0546292	Tb927.7.5590	null	0	Domain of unknown function (DUF3883), putative
Tb927.11.5540	178.22	69.26	58.7439	1.05009	0.371323	2.82798	0.00468427	0.0550094	Tb927.11.5540	null	3	emp24/gp25L/p24 family/GOLD, putative
Tb927.10.11170	156.35	64.63	150.219	1.01471	0.358928	2.82706	0.00469782	0.0550473	Tb927.10.11170	null	0	hypothetical protein, conserved
Tb927.11.5780	174.02	92.26	153.1	0.730726	0.258506	2.82673	0.00470256	0.0550473	Tb927.11.5780	MTRNAP	0	DNA-directed RNA polymerase, mitochondrial
Tb927.7.7270	90.42	34.33	64.6481	1.13911	0.402995	2.82662	0.00470427	0.0550473	Tb927.7.7270	null	0	SUMO-interacting motif-containing protein
Tb927.9.10440	338.03	165.12	272.233	0.836564	0.296102	2.82526	0.00472428	0.0552	Tb927.9.10440	null	0	DNA polymerase epsilon catalytic subunit, putative
Tb927.6.4850	173.88	276.29	241.939	-0.786576	0.278532	-2.824	0.00474282	0.0552	Tb927.6.4850	METK1	0	S-adenosylmethionine synthetase, putative
Tb927.11.10810	13.06	52.3	30.4143	-1.53928	0.545085	-2.82393	0.00474383	0.0552	Tb927.11.10810	PUF11	0	pumillio/PUF RNA binding protein 11
Tb927.4.3590	163.06	300.16	241.751	-0.94501	0.334644	-2.82392	0.00474398	0.0552	Tb927.4.3590	null	0	translation elongation factor 1-beta, putative
Tb927.6.3620.2	2.18	15.16	10.7275	-1.57006	0.556004	-2.82383	0.00474537	0.0552	Tb927.6.3620.2	null	0	zinc finger protein, putative
Tb927.11.11340	158.65	76.13	107.053	0.796768	0.282235	2.82306	0.00475669	0.0552664	Tb927.11.11340	GCP3	0	gamma-tubulin complex component 3
Tb927.10.5190	93.83	29.92	51.3116	1.19945	0.425154	2.82122	0.00478413	0.0555197	Tb927.10.5190	null	0	Kinesin associated protein, putative
Tb927.5.290	7.39	33.03	22.8348	-1.50913	0.535203	-2.81973	0.00480635	0.0557118	Tb927.5.290	null	0	galactose kinase, degenerate
Tb927.5.3320	41.41	97.28	95.4368	-1.16054	0.411671	-2.8191	0.00481582	0.0557558	Tb927.5.3320	null	1	Pseudokinase, putative
Tb927.11.14330	298.14	111.03	237.723	1.13628	0.403301	2.81744	0.00484076	0.0559734	Tb927.11.14330	null	0	HECT-domain (ubiquitin-transferase), putative
Tb927.5.3890	122.11	44.43	71.3499	1.10125	0.390915	2.8171	0.00484599	0.0559734	Tb927.5.3890	null	0	hypothetical protein, conserved
Tb927.8.610	135.38	58.99	111.39	0.877717	0.311618	2.81664	0.00485284	0.0559868	Tb927.8.610	TZP96.2	0	hypothetical protein, conserved
Tb927.7.1810	50.56	99.76	81.376	-1.0412	0.369755	-2.81593	0.00486358	0.0560338	Tb927.7.1810	null	0	hypothetical protein, conserved
Tb927.1.4480	234.43	85.28	166.796	1.14645	0.407191	2.8155	0.00487018	0.0560338	Tb927.1.4480	null	0	WD repeat and HMG-box DNA-binding protein, putative
Tb927.10.11240	74.7	28.42	55.7205	1.10134	0.391207	2.81525	0.00487399	0.0560338	Tb927.10.11240	null	0	hypothetical protein, conserved
Tb927.10.100	1.55	19.81	18.8085	-1.61053	0.572327	-2.814	0.00489296	0.0561108	Tb927.10.100	null	0	expression site-associated gene 2 (ESAG2), degenerate
Tb927.11.12820	146.49	56.83	59.9107	1.04654	0.371916	2.81393	0.00489405	0.0561108	Tb927.11.12820	RNR2	1	ribonucleoside-diphosphate reductase small chain
Tb927.8.5310	85.25	36.43	85.4594	0.962929	0.342231	2.81368	0.00489779	0.0561108	Tb927.8.5310	null	0	Polyketide cyclase / dehydrase and lipid transport, putative
Tb927.6.4960	87.05	28.54	62.9867	1.1499	0.408876	2.81234	0.00491825	0.0562796	Tb927.6.4960	zc3h47	0	Zinc finger CCCH domain-containing protein 47
Tb927.11.5855	0	12.54	8.65295	-1.60433	0.570675	-2.81128	0.00493443	0.0563992	Tb927.11.5855	null	0	hypothetical protein
Tb927.10.8230	415.74	733.58	397.006	-0.890455	0.316879	-2.81008	0.00495288	0.0565445	Tb927.10.8230	PDI2	0	protein disulfide isomerase 2
Tb927.1.5110	2.18	22.07	37.4471	-1.65351	0.588663	-2.80892	0.00497083	0.0566722	Tb927.1.5110	null	0	expression site-associated gene 11 (ESAG11) protein, putative
Tb927.10.8820	122.07	53.99	133.447	0.926008	0.329704	2.80861	0.00497559	0.0566722	Tb927.10.8820	SMEE1	0	hook complex protein, conserved
Tb927.9.3770	43.96	95.02	62.866	-1.14012	0.406075	-2.80766	0.00499031	0.0567265	Tb927.9.3770	null	2	hypothetical protein, conserved
Tb927.4.1480	177.37	82.65	149.124	0.895468	0.318949	2.80756	0.00499189	0.0567265	Tb927.4.1480	SNM1	0	DNA cross-link repair protein pso2/snm1
Tb927.6.1250	112.96	53	113.1	0.908126	0.323599	2.80633	0.00501089	0.0568768	Tb927.6.1250	MRPS29	0	Mitochondrial SSU ribosomal protein 29
Tb927.6.4020	76.5	153.74	89.0419	-1.07156	0.381978	-2.8053	0.00502697	0.0569936	Tb927.6.4020	null	0	hypothetical protein, conserved
Tb927.10.13960	163.77	83.5	124.728	0.747662	0.266784	2.8025	0.00507082	0.0574231	Tb927.10.13960	PF20	0	paralyzed flagella protein 20
Tb927.9.9960	173.34	79.27	95.1077	0.875971	0.312643	2.80182	0.00508148	0.0574231	Tb927.9.9960	KAT80	0	katanin P80 subunit, putative
Tb927.1.90	18.89	58.91	53.983	-1.38369	0.493891	-2.80161	0.00508476	0.0574231	Tb927.1.90	null	0	retrotransposon hot spot protein (RHS, pseudogene), putative
Tb927.10.12740	57.01	15	75.365	1.3558	0.483974	2.8014	0.00508819	0.0574231	Tb927.10.12740	ZC3H35	0	Zinc finger CCCH domain-containing protein 35
Tb927.8.2280	6.46	35.07	35.6917	-1.53751	0.549217	-2.79945	0.00511893	0.0577038	Tb927.8.2280	POMP39-4	0	Present in the outer mitochondrial membrane proteome 39-4
Tb927.7.3620	177.13	84.97	180.882	0.843519	0.301415	2.79853	0.00513359	0.0578028	Tb927.7.3620	TyrRS	0	tyrosyl-tRNA synthetase
Tb927.11.16530	107.12	46.33	90.7824	0.924271	0.330399	2.79744	0.00515099	0.0579325	Tb927.11.16530	null	0	hypothetical protein, conserved
Tb11.v5.0558.1	14.07	48.67	40.3963	-1.402	0.501652	-2.79476	0.0051938	0.0583472	Tb11.v5.0558.1	null	9	oligosaccharyl transferase subunit, putative
Tb927.8.8150	23.8	56.24	35.5022	-1.26234	0.451968	-2.79299	0.00522232	0.0586007	Tb927.8.8150	null	0	C2 domain containing protein, putative
Tb927.11.15870	57.02	105.34	94.393	-0.977662	0.350491	-2.78941	0.00528045	0.0591855	Tb927.11.15870	null	2	hypothetical protein, conserved
Tb927.10.2530	48.71	94.64	95.5541	-1.02531	0.367661	-2.78873	0.00529159	0.059243	Tb927.10.2530	ADKF	0	adenylate kinase, putative
Tb927.10.3800	64.71	114.7	86.5347	-0.90675	0.325247	-2.78788	0.0053054	0.0593301	Tb927.10.3800	null	0	predicted RING finger protein
Tb927.7.5400	332.06	151.11	115.052	0.901035	0.323304	2.78696	0.00532057	0.0594322	Tb927.7.5400	null	2	hypothetical protein, conserved
Tb927.11.7800	36.33	74.58	63.8303	-1.07336	0.385469	-2.78457	0.00535994	0.059804	Tb927.11.7800	null	2	hypothetical protein, conserved
Tb927.10.15130	32.37	74.26	70.9611	-1.16943	0.420169	-2.78324	0.00538185	0.0599805	Tb927.10.15130	SEC22	1	Vesicle-trafficking protein SEC22, putative
Tb927.10.5940	294.29	151.84	164.41	0.738151	0.265257	2.78277	0.00538969	0.0599999	Tb927.10.5940	NEK17-2	0	NEK family Serine/threonine-protein kinase, putative
Tb927.3.2650	67.34	163.27	96.8378	-1.24625	0.447964	-2.78203	0.00540195	0.0600684	Tb927.3.2650	null	0	cytochrome c oxidase copper chaperone, putative
Tb927.5.440	81.56	22.31	202.668	1.35221	0.486628	2.77874	0.00545699	0.060612	Tb927.5.440	null	1	trans-sialidase, putative
Tb927.11.830	221.99	94.83	186.914	0.962192	0.346399	2.7777	0.00547454	0.0606997	Tb927.11.830	null	0	hypothetical protein, conserved
Tb927.9.12570	140.66	365.88	361.273	-1.23818	0.445784	-2.77754	0.00547722	0.0606997	Tb927.9.12570	glk1	0	glycerol kinase, glycosomal
Tb927.4.4410	58.19	111.46	86.4253	-1.02635	0.369787	-2.77552	0.00551141	0.0610099	Tb927.4.4410	GRESAG 4.4	1	adenylyl cyclase
Tb927.8.4880	234.88	124.44	213.808	0.716265	0.258246	2.77357	0.00554447	0.0612748	Tb927.8.4880	null	0	DNA polymerase alpha catalytic subunit
Tb927.11.14140	58.7	119.88	111.578	-1.05304	0.379749	-2.77298	0.00555456	0.0612748	Tb927.11.14140	ECT	0	ethanolamine-phosphate cytidylyltransferase
Tb927.6.1660	132.21	62.87	105.485	0.851288	0.307024	2.77271	0.00555914	0.0612748	Tb927.6.1660	null	0	hypothetical protein, conserved
Tb927.3.3350	141.82	60.29	83.0803	1.01621	0.366512	2.77265	0.00556025	0.0612748	Tb927.3.3350	null	0	hypothetical protein, conserved
Tb927.10.1910	134.44	50.84	111.108	1.08815	0.392553	2.77199	0.00557154	0.0613306	Tb927.10.1910	null	1	STE/STE11 serine/threonine-protein kinase, putative
Tb927.10.280	1993.15	635.65	1416.54	1.26026	0.454846	2.77074	0.00559286	0.0614965	Tb927.10.280	COXVI	0	cytochrome oxidase subunit VI
Tb927.10.6200	228.66	74.66	201.015	1.26021	0.454947	2.77001	0.00560551	0.0615668	Tb927.10.6200	null	1	hypothetical protein, conserved
Tb11.v5.0349.1	25.36	68.2	43.6438	-1.32027	0.47706	-2.76752	0.00564851	0.0619698	Tb11.v5.0349.1	null	0	DNA-directed RNA polymerase II subunit 2, putative
Tb927.11.4260	42.57	83.59	45.8659	-1.09942	0.397736	-2.7642	0.00570626	0.0625338	Tb927.11.4260	null	2	Protein of unknown function, DUF607, putative
Tb927.7.2170	104.7	46.7	171.778	0.919258	0.332618	2.76371	0.00571483	0.062558	Tb927.7.2170	NOP168	0	Nucleolar protein 168
Tb927.9.6650	141.3	220.46	148.37	-0.769493	0.278594	-2.76206	0.00574379	0.0628051	Tb927.9.6650	null	0	tRNA synthetases class II (A)/Threonyl and Alanyl tRNA synthetase second additional domain containing protein, putative
Tb927.8.6650	18.82	0.73	18.8401	1.68255	0.609621	2.76	0.00578019	0.0631331	Tb927.8.6650	DRBD13	0	RNA-binding protein, putative
Tb927.7.7360	91.55	35.49	72.0819	1.06708	0.386737	2.7592	0.00579437	0.0632177	Tb927.7.7360	CRK2	0	cdc2-related kinase 2
Tb11.v5.0710.1	5.75	19.16	9.46094	-1.4833	0.537768	-2.75825	0.00581123	0.0632682	Tb11.v5.0710.1	null	0	Gp63-1 surface protease homolog, putative
Tb927.7.5660	120.55	49.49	89.3356	1.02039	0.369951	2.75818	0.00581233	0.0632682	Tb927.7.5660	pDC2	0	Outer dynein arm docking complex protein 2, putative
Tb927.7.1340	292.97	650.93	357.385	-1.14514	0.415231	-2.75785	0.00581828	0.0632682	Tb927.7.1340	HSP10	0	10 kDa heat shock protein, putative
Tb927.6.2230	136.44	61.98	133.294	0.961756	0.349005	2.75571	0.00585654	0.0635492	Tb927.6.2230	RGG1	0	RGG protein
Tb927.11.9310	182.64	86.36	108.691	0.874941	0.317505	2.75568	0.00585704	0.0635492	Tb927.11.9310	null	0	tRNA pseudouridine synthase, putative
Tb927.5.1630	89.55	181.25	106.679	-1.08473	0.393752	-2.75486	0.00587177	0.0635895	Tb927.5.1630	null	1	hypothetical protein, conserved
Tb11.v5.0277.1	66.44	30.32	64.2479	0.966842	0.350984	2.75466	0.00587526	0.0635895	Tb11.v5.0277.1	null	0	ATP-dependent DEAD/H RNA helicase, putative
Tb927.11.12660	186.1	86.48	126.249	0.853831	0.310011	2.7542	0.00588363	0.0635895	Tb927.11.12660	null	0	hypothetical protein, conserved
Tb927.6.4180	63.15	112.34	79.2993	-0.944501	0.342952	-2.75403	0.0058866	0.0635895	Tb927.6.4180	POMP32	2	FUN14 family, putative
Tb927.7.7500	69.07	148.79	187.03	-1.09058	0.396244	-2.7523	0.00591784	0.0638568	Tb927.7.7500	TLP7	0	thymine-7-hydroxylase, putative
Tb927.10.7270	111.54	48.15	70.2856	0.934118	0.339493	2.75151	0.00593206	0.0639402	Tb927.10.7270	null	5	hypothetical protein, conserved
Tb927.8.3700	142.14	63.69	108.995	0.916756	0.333293	2.7506	0.00594856	0.0640479	Tb927.8.3700	null	0	hypothetical protein, conserved
Tb927.11.2710	91.84	36.07	47.1764	1.06327	0.386749	2.74926	0.00597298	0.0642405	Tb927.11.2710	CDC45	0	Cell division cycle 45
Tb927.8.8140	18.44	54.03	39.0891	-1.35066	0.491344	-2.7489	0.00597958	0.0642413	Tb927.8.8140	null	0	small GTP-binding rab protein, putative
Tb927.10.5350	197.51	81.2	175.666	1.02179	0.371881	2.74763	0.00600274	0.0643933	Tb927.10.5350	null	0	dynein heavy chain, putative
Tb927.1.1220	34.3	85.74	66.6558	-1.25439	0.456595	-2.74728	0.00600921	0.0643933	Tb927.1.1220	null	0	RWD domain-containing protein
Tb927.8.1140	68.02	120.05	83.4478	-0.910804	0.331557	-2.74705	0.00601335	0.0643933	Tb927.8.1140	null	0	hypothetical protein, conserved
Tb927.7.3450	25.61	60.98	39.4994	-1.25015	0.455221	-2.74624	0.0060282	0.0644821	Tb927.7.3450	null	0	protein I/6
Tb927.9.7470	37.18	10.43	334.655	1.30443	0.47534	2.74421	0.00606562	0.064721	Tb927.9.7470	NT10	10	purine nucleoside transporter
Tb927.11.12780.1	217.96	92.61	92.5152	0.965768	0.351964	2.74394	0.00607063	0.064721	Tb927.11.12780.1	null	1	ribonucleoside-diphosphate reductase small chain, putative
Tb927.6.3000	56.02	113.17	87.6793	-1.03265	0.376383	-2.74361	0.00607684	0.064721	Tb927.6.3000	null	5	sphingolipid delta 4 desaturase, putative
Tb927.4.5430	0	7.07	2.43621	-1.59969	0.583035	-2.74373	0.00607458	0.064721	Tb927.4.5430	null	0	variant surface glycoprotein (VSG, atypical), putative
Tb927.6.3470	115.69	48.09	42.5465	0.990697	0.361234	2.74253	0.00609675	0.0648628	Tb927.6.3470	null	0	hypothetical protein, conserved
Tb927.9.12800	149.68	79.37	136.98	0.758527	0.27683	2.74004	0.0061431	0.0652854	Tb927.9.12800	null	0	hypothetical protein, conserved
Tb927.10.260	31.08	73.97	33.8686	-1.21664	0.444189	-2.73902	0.00616224	0.0654181	Tb927.10.260	null	0	BolA-like protein, putative
Tb927.2.1160	53.17	119.73	74.4251	-1.15626	0.422434	-2.73714	0.00619759	0.0657225	Tb927.2.1160	null	0	retrotransposon hot spot protein 2 (RHS2), interrupted, degenerate
Tb927.10.16150	132.93	52.46	79.3141	1.0275	0.375798	2.73417	0.00625374	0.0662465	Tb927.10.16150	null	1	ATP-dependent zinc metallopeptidase, putative
Tb927.6.2800	54.22	100.58	89.7628	-0.89526	0.327844	-2.73075	0.00631902	0.0668661	Tb927.6.2800	null	0	hypothetical protein, conserved
Tb09.v4.0109	1.55	18.22	12.6481	-1.56547	0.573577	-2.72931	0.00634661	0.0670859	Tb09.v4.0109	null	0	hypothetical protein
Tb927.4.220	13.53	45	21.6813	-1.45523	0.53335	-2.72848	0.00636279	0.0671113	Tb927.4.220	null	0	retrotransposon hot spot protein 2 (RHS2), interrupted, degenerate
Tb927.10.13380	154.54	69.94	84.421	0.890949	0.326542	2.72844	0.00636355	0.0671113	Tb927.10.13380	ORC4L	0	Origin recognition complex subunit 4-like protein
Tb927.10.1210	139.49	69.25	130.862	0.830852	0.304579	2.72787	0.00637439	0.0671113	Tb927.10.1210	null	0	katanin, putative
Tb927.11.8310	47.52	95.2	88.9256	-1.0697	0.392151	-2.72778	0.00637629	0.0671113	Tb927.11.8310	CITFA-4	0	class I transcription factor A, subunit 4
Tb927.10.2330	29.01	59.74	52.822	-1.10424	0.404931	-2.72699	0.00639144	0.0671989	Tb927.10.2330	null	0	hypothetical protein, conserved
Tb927.11.3460	93.27	161.18	107.256	-0.863719	0.316844	-2.72601	0.00641059	0.0673283	Tb927.11.3460	null	0	hypothetical protein, conserved
Tb927.7.2150	51.65	17.11	46.8083	1.13703	0.417165	2.7256	0.00641843	0.0673388	Tb927.7.2150	TZP150	0	SUMO-interacting motif-containing protein
Tb927.8.4130	39.39	10.63	26.3939	1.22037	0.447837	2.72504	0.00642943	0.0673824	Tb927.8.4130	CITFA-5b	0	class I transcription factor A, subunit 5b
Tb927.9.12150	56.48	101.54	72.3099	-0.9153	0.335977	-2.72429	0.00644391	0.0674477	Tb927.9.12150	null	0	transport protein particle (TRAPP) subunit, putative
Tb927.10.5880	161.19	66.16	134.743	1.02065	0.374684	2.72401	0.00644937	0.0674477	Tb927.10.5880	null	0	Proteophosphoglycan, putative
Tb927.11.2270	111.51	46.63	107.275	0.993909	0.365014	2.72293	0.00647053	0.0675971	Tb927.11.2270	IC140	0	inner dynein arm I1 intermediate chain, axonemal
Tb927.3.1000	24.9	58.61	49.5124	-1.15551	0.424796	-2.72015	0.00652518	0.0680958	Tb927.3.1000	null	0	frataxin-like, mitochondrial precursor, putative
Tb927.10.7890	118.92	39.63	99.7238	1.20698	0.443983	2.71852	0.00655737	0.0681453	Tb927.10.7890	null	0	hypothetical protein, conserved
Tb927.6.4030	80.41	141.44	96.9627	-0.898643	0.330619	-2.71806	0.00656657	0.0681453	Tb927.6.4030	null	0	superoxide dismutase, putative
Tb927.9.12780	140.43	71.48	149.772	0.750106	0.275995	2.71783	0.00657123	0.0681453	Tb927.9.12780	null	0	Leucine carboxyl methyltransferase/Cupin-like domain containing protein, putative
Tb927.9.7150	137.32	62.04	131.21	0.954329	0.351144	2.71777	0.00657227	0.0681453	Tb927.9.7150	null	0	RNA pseudouridylate synthase protein, putative
Tb927.5.300	24.36	55.82	35.0213	-1.18812	0.437192	-2.71763	0.00657521	0.0681453	Tb927.5.300	TLP5	0	thymine-7-hydroxylase, putative
Tb927.9.2075	143.48	48.82	184.358	1.18424	0.435777	2.71754	0.00657699	0.0681453	Tb927.9.2075	null	0	hypothetical protein
Tb927.11.11560	252.38	91.81	196.756	1.1129	0.409537	2.71747	0.0065784	0.0681453	Tb927.11.11560	TOP2B	0	DNA topoisomerase II beta, putative
Tb927.10.10750	178.04	77.27	153.045	0.910309	0.335096	2.71657	0.00659632	0.0681506	Tb927.10.10750	null	0	metallo-peptidase, Clan MC, Family M14, putative
Tb11.v5.0802.1	43.55	13.18	18.7412	1.25097	0.460549	2.71626	0.00660242	0.0681506	Tb11.v5.0802.1	null	2	hypothetical protein, conserved
Tb927.10.7860	17.59	48.04	49.1003	-1.22622	0.451474	-2.71604	0.00660677	0.0681506	Tb927.10.7860	null	0	hypothetical protein, conserved
Tb927.11.7790	112.49	214.61	136.517	-0.985987	0.363033	-2.71598	0.00660809	0.0681506	Tb927.11.7790	MRPS16	0	Mitochondrial ribosomal protein S16
Tb927.11.12440	143.45	66.68	98.5147	0.892289	0.328596	2.71546	0.00661845	0.0681506	Tb927.11.12440	null	0	Plus-3 domain/Zinc finger, C3HC4 type (RING finger), putative
Tb927.10.5590	178.59	89.62	130.587	0.754094	0.277715	2.71536	0.00662047	0.0681506	Tb927.10.5590	null	0	protein phosphatase 2C, putative
Tb927.4.160	43.17	92.29	47.5857	-1.14807	0.423667	-2.70984	0.00673151	0.0692213	Tb927.4.160	null	0	leucine-rich repeat protein 1 (LRRP1), frameshift
Tb927.6.360	5.92	32.11	17.6593	-1.57869	0.582692	-2.7093	0.00674256	0.0692626	Tb927.6.360	null	0	UDP-Gal or UDP-GlcNAc-dependent glycosyltransferase (pseudogene), putative
Tb927.4.4420	38.67	80.94	65.222	-1.10148	0.40691	-2.70695	0.00679054	0.0696827	Tb927.4.4420	null	4	adenylyl cyclase, pseudogene, putative
Tb11.v5.0263.1	47.37	100.4	79.306	-1.06813	0.395034	-2.7039	0.00685309	0.0701827	Tb11.v5.0263.1	null	0	PX domain containing protein, putative
Tb927.9.3840	23.43	64.79	36.5402	-1.29442	0.478729	-2.70388	0.00685353	0.0701827	Tb927.9.3840	null	1	hypothetical protein, conserved
Tb927.11.6280	200.49	100.65	845.101	0.808166	0.299	2.7029	0.00687383	0.0703174	Tb927.11.6280	PPDK	0	pyruvate phosphate dikinase
Tb927.2.6200	0	9.1	5.01568	-1.5748	0.583558	-2.69862	0.00696266	0.0711522	Tb927.2.6200	TbNT3	11	adenosine transporter 2, putative
Tb927.2.4400	112	53.26	133.573	0.838715	0.310994	2.69688	0.00699923	0.0714517	Tb927.2.4400	null	0	SSU ribosomal protein, mitochondrial, putative
Tb11.02.5080b.1	52.9	105.45	92.08	-1.00661	0.373859	-2.69248	0.00709221	0.0723259	Tb11.02.5080b.1	null	2	Endoplasmic Reticulum-Golgi Intermediate Compartment (ERGIC)/Endoplasmic reticulum vesicle transporter, putative
Tb927.8.4240	90.59	25.28	76.3886	1.3175	0.489438	2.69186	0.0071055	0.0723864	Tb927.8.4240	null	0	hypothetical protein, conserved
Tb927.9.690	0	9.62	6.12797	-1.56005	0.57995	-2.68997	0.00714581	0.0727217	Tb927.9.690	null	0	variant surface glycoprotein (VSG, pseudogene)-related, putative
Tb927.11.7610	6.38	18.73	7.44895	-1.51013	0.562365	-2.68532	0.00724603	0.0736654	Tb927.11.7610	null	0	gp63-1 surface protease homologue, pseudogene
Tb927.11.14180	132.36	61.66	83.6571	0.885675	0.329889	2.68477	0.00725801	0.0737111	Tb927.11.14180	null	0	CLASP N terminal, putative
Tb927.11.8150	131.68	60.77	109.099	0.859665	0.320283	2.68408	0.00727305	0.0737877	Tb927.11.8150	null	0	ULK family pseudokinase, putative
Tb927.11.4520	263.65	130.24	179.259	0.821884	0.306314	2.68314	0.00729335	0.0739044	Tb927.11.4520	null	0	hypothetical protein, conserved
Tb927.10.7230	287.22	117.08	314.998	1.02818	0.383261	2.68271	0.00730293	0.0739044	Tb927.10.7230	FLAM1	0	Flagellar Member 1
Tb927.8.7970	139.62	39.1	68.6637	1.34191	0.500328	2.68206	0.00731708	0.0739044	Tb927.8.7970	null	0	hypothetical protein
Tb927.8.2370	193.69	86.93	207.917	0.920287	0.343172	2.6817	0.00732482	0.0739044	Tb927.8.2370	DclI	0	dicer-like protein
Tb927.9.5960	136.92	284.93	245.518	-1.0663	0.397651	-2.68149	0.00732951	0.0739044	Tb927.9.5960	SDH2C	0	succinate dehydrogenase iron-sulfur subunit, putative
Tb11.02.5380.1	71.22	24.03	59.3824	1.14162	0.425743	2.68149	0.00732961	0.0739044	Tb11.02.5380.1	RRP44	0	exosome complex exonuclease RRP44p homologue
Tb927.3.4720	211.61	366.31	256.117	-0.86539	0.322885	-2.68018	0.0073582	0.0741167	Tb927.3.4720	null	0	dynamin-1-like protein
Tb927.9.13620	163.66	68.99	126.656	0.981492	0.366364	2.67901	0.00738409	0.0743015	Tb927.9.13620	null	0	hypothetical protein, conserved
Tb927.5.2550	71.6	143.12	105.98	-1.01834	0.380314	-2.67764	0.00741424	0.0745286	Tb927.5.2550	null	0	hypothetical protein, conserved
Tb927.10.2360	12.3	39.9	35.5267	-1.38573	0.517763	-2.67638	0.00744228	0.0747342	Tb927.10.2360	null	1	hypothetical protein
Tb927.10.12620	78.12	27.53	98.2856	1.12939	0.422306	2.67434	0.00748773	0.0751139	Tb927.10.12620	null	0	Protein of unknown function (DUF3648), putative
Tb927.8.1240	85.84	37.08	65.7944	0.939073	0.351267	2.67339	0.00750891	0.0751631	Tb927.8.1240	null	0	electron transfer flavoprotein-ubiquinone oxidoreductase, putative
Tb927.4.130	4.28	27.62	20.5266	-1.54375	0.577497	-2.67317	0.00751379	0.0751631	Tb927.4.130	null	0	receptor-type adenylate cyclase GRESAG 4, pseudogene, putative
Tb927.7.600	116.32	55.4	85.0916	0.885763	0.331363	2.67309	0.00751555	0.0751631	Tb927.7.600	null	0	mitochondrial DNA ligase homolog, LIG k-beta
Tb927.7.5340	36	6.27	30.626	1.52836	0.572243	2.67082	0.0075667	0.0755979	Tb927.7.5340	CARP3	0	cAMP response protein 3
Tb927.10.6670	53.28	114.87	64.2046	-1.12531	0.421509	-2.66972	0.00759149	0.0757686	Tb927.10.6670	null	0	dynein light chain, putative
Tb927.1.750	138.23	65.01	178.724	0.860058	0.322206	2.66928	0.00760134	0.0757901	Tb927.1.750	null	0	Metal-binding domain-containing protein
Tb927.2.3190	10.12	29.95	24.7259	-1.32266	0.495663	-2.66847	0.00761984	0.0758976	Tb927.2.3190	null	3	Got1/Sft2-like family, putative
Tb927.9.14280	223.16	105.13	191.799	0.856307	0.320949	2.66805	0.0076293	0.075915	Tb927.9.14280	null	0	hypothetical protein, conserved
Tb927.11.9540	192.78	64.57	83.8841	1.21029	0.453681	2.66771	0.00763705	0.0759153	Tb927.11.9540	null	0	hypothetical protein, conserved
Tb927.8.6100	170.43	65.4	143.539	1.07305	0.403256	2.66095	0.00779198	0.0773552	Tb927.8.6100	null	0	hypothetical protein, conserved
Tb927.10.14810	127.03	222.59	173.416	-0.882231	0.331589	-2.66062	0.00779978	0.0773552	Tb927.10.14810	mbf1	0	multiprotein-bridging factor 1, putative
Tb927.11.6050	189.32	88.87	201.308	0.894146	0.336098	2.66037	0.00780547	0.0773552	Tb927.11.6050	null	0	Flagellar-associated PapD-like, putative
Tb927.4.1640	170.43	73.84	95.6776	0.887734	0.333923	2.6585	0.007849	0.0776963	Tb927.4.1640	NST3	8	Nucleotide sugar transporter 3
Tb11.v5.0670.1	287.57	472.68	411.691	-0.812777	0.305797	-2.6579	0.007863	0.0776963	Tb11.v5.0670.1	null	0	retrotransposon hot spot (RHS) protein, putative
Tb927.6.4860	190.1	315.75	276.167	-0.830655	0.312567	-2.65752	0.00787168	0.0776963	Tb927.6.4860	METK1	0	S-adenosylmethionine synthetase, putative
Tb927.4.3950	194.82	78.74	354.575	1.02624	0.386218	2.65714	0.00788058	0.0776963	Tb927.4.3950	CAP5.5	0	cytoskeleton-associated protein CAP5.5, putative
Tb927.6.4710	126.78	57.94	118.559	0.908004	0.341722	2.65714	0.00788065	0.0776963	Tb927.6.4710	null	0	calmodulin, putative
Tb927.11.16520	36.57	83.43	42.8379	-1.16616	0.438926	-2.65686	0.00788727	0.0776963	Tb927.11.16520	null	1	hypothetical protein, conserved
Tb927.10.11700	70.25	22.2	53.1153	1.15164	0.433574	2.65615	0.00790387	0.0777819	Tb927.10.11700	null	0	guanylate kinase, putative
Tb927.1.3290	213.88	102.26	155.338	0.85912	0.323611	2.65479	0.00793573	0.0779667	Tb927.1.3290	null	0	hypothetical protein, conserved
Tb927.10.5770	222.57	114	209.165	0.78148	0.294379	2.65468	0.00793848	0.0779667	Tb927.10.5770	VCP	0	Valosin-containing protein
Tb927.7.1310	210.43	93.45	163.729	0.939151	0.353982	2.6531	0.00797562	0.07817	Tb927.7.1310	null	0	hypothetical protein, conserved
Tb927.9.2160	56.79	14.92	42.8291	1.32507	0.499458	2.65301	0.00797772	0.07817	Tb927.9.2160	null	0	hypothetical protein, conserved
Tb927.11.8970	43.05	117.22	118.513	-1.23839	0.466825	-2.65279	0.00798302	0.07817	Tb927.11.8970	null	0	ribose 5-phosphate isomerase, putative
Tb927.10.7040	142.77	59.81	76.7432	0.961936	0.362741	2.65186	0.00800508	0.0781815	Tb927.10.7040	null	0	hypothetical protein, conserved
Tb11.v5.0414.1	43.8	96.24	93.881	-1.11079	0.41892	-2.65156	0.00801205	0.0781815	Tb11.v5.0414.1	null	0	ATP-dependent DEAD/H RNA helicase, putative
Tb927.9.14300	101.84	47.18	66.9717	0.963294	0.363302	2.6515	0.00801362	0.0781815	Tb927.9.14300	AZI1	0	5-azacytidine-induced protein 1, putative
Tb927.8.5480	20.53	53.86	46.8537	-1.21105	0.456759	-2.6514	0.00801597	0.0781815	Tb927.8.5480	null	0	hypothetical protein, conserved
Tb927.3.1080	168.95	289.81	189.917	-0.882527	0.333068	-2.64969	0.00805656	0.0784996	Tb927.3.1080	POMP23	4	Present in the outer mitochondrial membrane proteome 23
Tb927.9.13460	28.64	72.47	61.8734	-1.2017	0.453686	-2.64874	0.00807923	0.0786427	Tb927.9.13460	null	0	Spt4/RpoE2 zinc finger, putative
Tb927.6.5190	22.16	70.82	30.0091	-1.45369	0.549243	-2.64672	0.00812765	0.0790358	Tb927.6.5190	null	1	DNA-directed RNA polymerase III, pseudogene, putative
Tb927.7.5260	64.83	121.08	103.467	-0.961506	0.363619	-2.64427	0.00818674	0.0795318	Tb927.7.5260	null	0	Cytochrome c oxidase biogenesis protein Cmc1 like, putative
Tb927.3.910	106.29	51.99	100.63	0.905943	0.342812	2.64268	0.0082253	0.0797525	Tb927.3.910	TUBG	0	tubulin gamma chain
Tb927.9.13740	176.24	343.38	161.89	-0.996377	0.377082	-2.64234	0.00823362	0.0797525	Tb927.9.13740	ARF1	0	ADP-ribosylation factor, putative
Tb927.11.7720.1	7.39	21.91	11.5706	-1.41966	0.537371	-2.64186	0.00824531	0.0797525	Tb927.11.7720.1	null	0	Gp63-1 surface protease homolog, putative
Tb927.10.10990	44.19	15.81	58.9976	1.11193	0.420922	2.64166	0.00824998	0.0797525	Tb927.10.10990	null	0	predicted WD40 repeat protein
Tb927.4.140	0	8.53	2.0513	-1.53546	0.581173	-2.642	0.00824175	0.0797525	Tb927.4.140	null	0	hypothetical protein
Tb927.9.8620	143.62	61.07	101.23	0.978611	0.371299	2.63564	0.00839789	0.0811027	Tb927.9.8620	null	0	hypothetical protein, conserved
Tb927.6.2510	15.24	34.65	25.7677	-1.24099	0.470999	-2.6348	0.00841864	0.0812234	Tb927.6.2510	SDHAF2	0	Succinate dehydrogenase assembly factor 2, mitochondrial
Tb927.6.5160	18.43	47.27	20.2282	-1.37748	0.522965	-2.63398	0.00843902	0.0812626	Tb927.6.5160	null	0	retrotransposon hot spot protein 3 (RHS3), point mutation
Tb927.7.5780	162.78	60.52	49.6061	1.09847	0.417056	2.63387	0.0084418	0.0812626	Tb927.7.5780	null	1	thioredoxin, putative
Tb927.10.9570	216.63	365.77	357.854	-0.838611	0.318423	-2.63364	0.00844748	0.0812626	Tb927.10.9570	PFC14	0	paraflagellar rod component, putative
Tb927.5.910	55.51	101.27	130.949	-0.913412	0.346927	-2.63287	0.00846673	0.0813683	Tb927.5.910	null	10	oligosaccharyl transferase subunit, putative
Tb927.10.4060	132.56	66.03	109.925	0.784329	0.298008	2.6319	0.00849086	0.0815205	Tb927.10.4060	null	0	Ankyrin repeats (3 copies), putative
Tb11.v5.0706.1	56.91	15.73	28.3322	1.28853	0.489898	2.63021	0.00853323	0.0818475	Tb11.v5.0706.1	null	0	hypothetical protein, conserved
Tb927.5.390	18.98	56.24	50.6313	-1.31151	0.498895	-2.62883	0.00856794	0.0821004	Tb927.5.390	null	2	75 kDa invariant surface glycoprotein, putative
Tb927.1.430	30.2	65.25	64.7137	-1.06698	0.406006	-2.628	0.00858897	0.0822218	Tb927.1.430	null	1	retrotransposon hot spot protein (RHS, pseudogene), putative
Tb927.6.2960	206.5	104.17	126.989	0.731384	0.278416	2.62695	0.00861548	0.0823955	Tb927.6.2960	null	0	epsilon-adaptin, putative
Tb927.6.4260	150.9	245.22	150.174	-0.82452	0.313922	-2.62651	0.00862649	0.0824207	Tb927.6.4260	null	1	hypothetical protein, conserved
Tb927.9.11120	225.15	124.69	209.539	0.658366	0.250778	2.62529	0.00865751	0.0826368	Tb927.9.11120	null	0	Chromosome passenger complex (CPC) protein INCENP N terminal, putative
Tb927.7.5390	111.48	51.23	90.2529	0.874108	0.333096	2.62419	0.00868552	0.0828238	Tb927.7.5390	null	6	hypothetical protein, conserved
Tb927.8.2810	176.36	90.76	123.783	0.782995	0.298795	2.62051	0.00877984	0.0835784	Tb927.8.2810	XRNC	0	5'-3' exoribonuclease C
Tb927.7.7550	4.2	13.62	5.32919	-1.50244	0.573356	-2.62044	0.00878164	0.0835784	Tb927.7.7550	null	0	Protein of unknown function (DUF1181), putative
Tb927.7.3130	115.61	46.83	90.5433	0.977181	0.373103	2.61907	0.00881711	0.0838349	Tb927.7.3130	TZP103	0	Transition Zone Protein 103 kDa
Tb927.1.2000	4.28	20.21	9.18034	-1.49699	0.572454	-2.61504	0.00892172	0.084503	Tb927.1.2000	null	0	hypothetical protein
Tb927.11.19470	0	6.63	3.10379	-1.54414	0.59047	-2.6151	0.00892004	0.084503	Tb927.11.19470	null	0	expression site-associated gene 3 (ESAG3), frameshifted and degenerate
Tb927.9.10830	60.25	134.29	98.585	-1.13296	0.433137	-2.61571	0.00890413	0.084503	Tb927.9.10830	null	0	metal dependent 5'-nucleotidase
Tb927.4.2030	57.74	101.82	84.9427	-0.896641	0.342805	-2.6156	0.00890706	0.084503	Tb927.4.2030	ALBA4	0	DNA/RNA-binding protein Alba 4
Tb927.6.1640	137.02	61.41	82.4069	0.96571	0.369554	2.61318	0.00897048	0.0848832	Tb927.6.1640	null	0	single strand-specific nuclease, putative
Tb927.11.3730	270.15	129.53	311.301	0.827185	0.31666	2.61222	0.00899564	0.0850395	Tb927.11.3730	LeuRS	0	leucyl-tRNA synthetase, putative
Tb11.v5.0714.1	14.61	1.46	5.85728	1.59951	0.612714	2.61053	0.00904009	0.0852958	Tb11.v5.0714.1	null	0	RNA-binding protein, putative
Tb927.8.2750	108.89	57.52	106.618	0.799332	0.306193	2.61055	0.00903969	0.0852958	Tb927.8.2750	null	0	hypothetical protein, conserved
Tb11.v5.0959.1	64.24	23.25	43.6914	1.09291	0.418904	2.60898	0.00908139	0.0855607	Tb11.v5.0959.1	null	0	hypothetical protein, conserved
Tb927.11.6490	122.05	237.53	128.816	-1.02963	0.394673	-2.60882	0.00908555	0.0855607	Tb927.11.6490	null	0	hypothetical protein, conserved
Tb927.5.830	96.5	38.69	55.0225	1.01089	0.387674	2.60757	0.00911865	0.0857903	Tb927.5.830	TAC65	0	Tripartite attachment complex protein 65
Tb927.6.4100	191.24	79.72	128.906	0.951699	0.36505	2.60704	0.00913285	0.0858418	Tb927.6.4100	null	0	hypothetical protein, conserved
Tb927.11.16940	45.51	14.43	28.0192	1.20969	0.46443	2.60468	0.00919596	0.0863526	Tb927.11.16940	null	0	MIZ/SP-RING zinc finger, putative
Tb927.9.14540	34.56	73.34	44.6928	-1.12939	0.433864	-2.60309	0.0092388	0.0866721	Tb927.9.14540	null	0	leucine-rich repeat protein (LRRP, pseudogene), putative
Tb11.v5.0965.1	60.06	22.73	59.0382	1.06721	0.410751	2.5982	0.00937126	0.087831	Tb11.v5.0965.1	null	0	ATP-dependent DEAH-box RNA helicase, putative
Tb927.6.3530	109.58	196.65	136.404	-0.930155	0.358053	-2.59781	0.00938204	0.0878484	Tb927.6.3530	null	0	hypothetical protein, conserved
Tb927.4.3910	54.43	18.65	42.9584	1.16832	0.450295	2.59457	0.00947101	0.0885777	Tb927.4.3910	KIN13-4a	0	Kinesin-13 4a, putative
Tb927.9.1720	71.88	121.59	73.841	-0.865778	0.333721	-2.59432	0.00947793	0.0885777	Tb927.9.1720	null	2	peroxisomal membrane protein 4, putative
Tb927.8.2110	236.04	126.24	109.435	0.716339	0.2762	2.59356	0.00949886	0.088689	Tb927.8.2110	null	0	Alpha/beta hydrolase family, putative
Tb927.9.740	12.39	34.08	19.1188	-1.37726	0.531446	-2.59154	0.00955474	0.0890856	Tb927.9.740	null	0	hypothetical protein, conserved
Tb927.8.1130	133.82	38.66	77.1509	1.29088	0.498154	2.59132	0.0095609	0.0890856	Tb927.8.1130	null	0	protein phosphatase with EF-Hand domains, putative
Tb927.4.230	201.25	368.2	220.454	-0.944738	0.364616	-2.59105	0.00956849	0.0890856	Tb927.4.230	null	0	DNA-directed RNA polymerase III subunit, pseudogene, putative
Tb927.2.100	347.83	569.33	606.254	-0.787963	0.304152	-2.59069	0.00957846	0.0890942	Tb927.2.100	null	0	retrotransposon hot spot protein 1 (RHS1), putative
Tb927.6.900	92.37	39.05	61.2362	0.911698	0.351962	2.59033	0.00958838	0.0891022	Tb927.6.900	SPBB1	0	Substrate of Polo-like kinase in the basal body 1
Tb11.v5.0477.1	78.14	35.79	67.7454	0.915825	0.353745	2.58894	0.00962718	0.0893784	Tb11.v5.0477.1	null	0	TPR repeat, putative
Tb927.10.10880	154.96	81.48	176.024	0.749046	0.289437	2.58794	0.00965515	0.08955	Tb927.10.10880	ABCF1	0	ATP-binding cassette sub-family F member 1, putative
Tb927.1.1420	86.56	25.27	80.7207	1.26528	0.488971	2.58763	0.00966387	0.08955	Tb927.1.1420	null	0	conserved protein, unknown function
Tb927.6.490	11.76	43.77	40.1121	-1.37781	0.532531	-2.58729	0.00967339	0.089554	Tb927.6.490	PAG3	1	procyclin associated gene 3 (PAG3) protein
Tb927.10.5380	56.78	103.68	111.924	-0.909966	0.352006	-2.58509	0.00973544	0.090016	Tb927.10.5380	IFT122	0	intraflagellar transport protein 122
Tb927.9.6310	98.78	39.11	133.451	1.00891	0.390313	2.58487	0.0097416	0.090016	Tb927.9.6310	null	7	ABC transporter, putative
Tb927.4.4470	37.87	83.69	82.6719	-1.10346	0.427141	-2.58337	0.0097841	0.0903239	Tb927.4.4470	GRESAG 4.4	1	adenylyl cyclase
Tb11.v5.0540.1	33.3	75.75	46.7418	-1.15938	0.449113	-2.58149	0.00983753	0.090732	Tb11.v5.0540.1	null	11	amino acid transporter 8, putative
Tb927.2.5180	72.64	126.05	99.8405	-0.860911	0.333686	-2.58001	0.00987988	0.0909856	Tb927.2.5180	null	0	aldo-keto reductase, putative
Tb927.5.4040	149.13	66.73	166.226	0.908973	0.352402	2.57936	0.00989827	0.0909856	Tb927.5.4040	null	0	Mitochondrial SSU ribosomal protein, putative
Tb927.10.12990	82.47	159.41	113.299	-0.983017	0.381177	-2.5789	0.00991152	0.0909856	Tb927.10.12990	null	0	predicted ankyrin repeat family protein
Tb927.8.1870	148.68	318.87	317.976	-1.04228	0.404173	-2.5788	0.0099145	0.0909856	Tb927.8.1870	GLP1	1	Golgi/lysosome glycoprotein 1
Tb927.10.4520	212.21	107.21	133.983	0.783936	0.304008	2.57867	0.00991819	0.0909856	Tb927.10.4520	null	0	6-phosphofructo-2-kinase/fructose-2,6-bisphosphatas, putative
Tb927.3.800	92.96	182.3	105.996	-1.02267	0.3966	-2.57859	0.00992049	0.0909856	Tb927.3.800	VIT1	3	Vacuolar iron transporter 1, putative
Tb927.8.760	41.78	139.6	378.889	-1.28248	0.497547	-2.5776	0.0099489	0.0911612	Tb927.8.760	Nopp44/46-1	0	nucleolar RNA-binding protein
Tb927.3.5780	0	12.24	9.92604	-1.50192	0.583243	-2.57512	0.0100206	0.0916472	Tb927.3.5780	null	0	hypothetical protein
Tb927.4.2780	158.9	76.86	105.809	0.867877	0.337023	2.57513	0.0100203	0.0916472	Tb927.4.2780	null	0	hypothetical protein, conserved
Tb927.10.11710	57.31	16.53	36.9123	1.19936	0.466215	2.57254	0.0100955	0.0922464	Tb927.10.11710	null	1	hypothetical protein
Tb927.1.60	351.61	659.03	429.585	-0.951035	0.369833	-2.57153	0.0101251	0.0924066	Tb927.1.60	null	0	RNA polymerase (pseudogene), putative
Tb927.11.1230	13.7	46.67	31.07	-1.38478	0.538585	-2.57115	0.0101361	0.0924066	Tb927.11.1230	null	0	hypothetical protein, conserved
Tb927.10.3570	90.02	42.57	98.3399	0.863406	0.335828	2.57098	0.0101412	0.0924066	Tb927.10.3570	KREX2	0	RNA editing exonuclease 2
Tb927.7.1850	61.23	101.83	83.6954	-0.866709	0.337301	-2.56954	0.0101834	0.0927057	Tb927.7.1850	null	0	hypothetical protein, conserved
Tb927.5.350	8.02	28.99	18.7545	-1.44033	0.561179	-2.56661	0.0102699	0.0934071	Tb927.5.350	ISG75	1	75 kDa invariant surface glycoprotein, putative
Tb927.10.6640	124.15	201.35	194.952	-0.807537	0.314761	-2.56556	0.010301	0.0936029	Tb927.10.6640	null	2	transmembrane emp24 domain-containing protein
Tb927.9.4570	104.62	50.57	61.2523	0.824983	0.321616	2.56511	0.0103142	0.0936363	Tb927.9.4570	null	0	hypothetical protein, conserved
Tb927.11.10370	116.04	51.23	155.181	0.948411	0.369952	2.5636	0.0103592	0.0939587	Tb927.11.10370	null	1	glycosyl hydrolase-like protein
Tb927.10.15510	94.92	39.94	59.2687	0.944336	0.368489	2.56273	0.0103853	0.0941086	Tb927.10.15510	null	4	hypothetical protein, conserved
Tb927.4.4690	281.3	144.43	161.807	0.783925	0.30596	2.56218	0.0104018	0.0941714	Tb927.4.4690	null	0	hypothetical protein, conserved
Tb927.3.5660	44.73	95.31	61.785	-1.05872	0.41339	-2.56108	0.0104346	0.0942537	Tb927.3.5660	GnTI	1	UDP-GlcNAc:alpha3-D-mannoside beta-1,2-N-acetylglucosaminyltransferase I
Tb927.2.2020	7.39	30.97	31.8742	-1.36536	0.533134	-2.56102	0.0104367	0.0942537	Tb927.2.2020	null	2	expression site-associated gene 3 (ESAG3) protein, putative
Tb927.2.4410	59.34	123.37	75.3714	-1.05692	0.412713	-2.56092	0.0104396	0.0942537	Tb927.2.4410	null	3	Eukaryotic protein of unknown function (DUF846), putative
Tb927.9.9860	314.79	483.17	522.995	-0.720862	0.281541	-2.56042	0.0104545	0.0943017	Tb927.9.9860	GRP170	0	170 kDa glucose-regulated protein, putative
Tb927.8.7150	177.47	79.03	160.872	0.93534	0.365503	2.55905	0.0104959	0.0945876	Tb927.8.7150	null	1	UDP-Gal or UDP-GlcNAc-dependent glycosyltransferase, putative
Tb927.9.10190	210.97	115.47	137.187	0.711928	0.278308	2.55806	0.0105258	0.0946911	Tb927.9.10190	null	3	hypothetical protein, conserved
Tb927.11.250	91.38	178.06	97.0001	-1.00745	0.393837	-2.55803	0.0105266	0.0946911	Tb927.11.250	null	0	ubiquitin carboxyl-terminal hydrolase, putative
Tb927.4.4240	32.54	64.31	45.0506	-1.02386	0.400642	-2.55555	0.010602	0.0952822	Tb927.4.4240	null	0	hypothetical protein, conserved
Tb927.7.5790	66.1	146.64	94.5075	-1.10778	0.433776	-2.55381	0.010655	0.0956307	Tb927.7.5790	null	0	protein disulfide isomerase, putative
Tb927.10.8160	32.92	76.87	41.6134	-1.17476	0.460034	-2.55365	0.0106602	0.0956307	Tb927.10.8160	null	1	hypothetical protein, conserved
Tb927.1.1530	35.07	10.43	57.8109	1.27999	0.501477	2.55244	0.0106972	0.0958754	Tb927.1.1530	null	0	STE group serine/threonine-protein kinase, putative
Tb927.10.9000	177.75	83.56	135.615	0.8379	0.328957	2.54714	0.010861	0.0972547	Tb927.10.9000	null	0	hypothetical protein, conserved
Tb927.1.2430	574.23	228.23	283.643	1.05006	0.412461	2.54585	0.0109013	0.0975268	Tb927.1.2430	null	0	histone H3, putative
Tb927.7.4500	56.96	116.98	90.9691	-0.998076	0.39223	-2.54462	0.0109397	0.0977814	Tb927.7.4500	null	0	PX domain containing protein, putative
Tb927.11.8530	22.42	48.31	29.513	-1.15827	0.455347	-2.54371	0.0109681	0.0979464	Tb927.11.8530	null	0	DNA polymerase kappa, putative
Tb927.7.3250	0	13.54	31.1329	-1.40194	0.551561	-2.54176	0.0110295	0.0984059	Tb927.7.3250	null	0	expression site-associated gene 6 (ESAG6) protein, putative
Tb11.v5.0771.1	36.36	77.79	40.8802	-1.13616	0.447257	-2.54027	0.0110765	0.0987357	Tb11.v5.0771.1	null	0	hypothetical protein, conserved
Tb927.9.8740	67.7	19.97	113.596	1.24543	0.49046	2.53932	0.0111069	0.0988196	Tb927.9.8740	DRBD3	0	Double RNA binding domain protein 3
Tb927.9.13920	273.26	455.16	268.595	-0.825929	0.325257	-2.53931	0.011107	0.0988196	Tb927.9.13920	KMP11-1	0	kinetoplastid membrane protein 11-1
Tb927.10.12200	25.67	62.57	48.8829	-1.06998	0.421412	-2.53903	0.0111161	0.0988196	Tb927.10.12200	null	0	hypothetical protein, conserved
Tb927.9.10960	146.38	74.76	127.62	0.746974	0.294257	2.53851	0.0111327	0.0988196	Tb927.9.10960	null	0	ATP-dependent DEAD/H RNA helicase, putative
Tb927.9.4660	86	38.93	73.0487	0.936743	0.369052	2.53824	0.0111413	0.0988196	Tb927.9.4660	null	0	hypothetical protein, conserved
Tb927.6.4750	140.63	74.11	147.792	0.71801	0.282895	2.53808	0.0111462	0.0988196	Tb927.6.4750	null	0	hypothetical protein, conserved
Tb927.5.1750	115.72	53.93	88.7969	0.855908	0.337365	2.53703	0.0111796	0.098987	Tb927.5.1750	null	0	conserved protein, unknown function
Tb927.6.1540	59.33	98.33	112.816	-0.830414	0.327339	-2.53686	0.0111852	0.098987	Tb927.6.1540	null	5	Yip1 domain containing protein, putative
Tb927.4.500	62.2	123.2	65.2916	-1.02278	0.403674	-2.53367	0.0112873	0.0997236	Tb927.4.500	null	0	FHA domain containing protein, putative
Tb927.7.7560	0	5.46	1.46957	-1.49911	0.591683	-2.53363	0.0112887	0.0997236	Tb927.7.7560	null	0	hypothetical protein
Tb927.7.4370	119.93	51.36	93.3712	0.926667	0.365956	2.53218	0.0113355	0.100048	Tb927.7.4370	null	0	hypothetical protein, conserved
Tb927.3.2610	37.58	74.44	52.4153	-1.06792	0.421978	-2.53074	0.0113821	0.100369	Tb927.3.2610	GPIdeAc2	10	GPI inositol deacylase 2
Tb927.2.5500	92.63	199.84	104.537	-1.10249	0.436037	-2.52842	0.0114576	0.100944	Tb927.2.5500	null	0	hypothetical protein, conserved
Tb927.7.3430	31.45	67.16	60.9826	-1.03895	0.411468	-2.52498	0.0115704	0.101847	Tb927.7.3430	PPIase	0	cyclophilin-type peptidyl-prolyl cis-trans isomerase, putative
Tb927.10.1530	132.64	63.03	83.5917	0.822643	0.325928	2.524	0.0116028	0.10204	Tb927.10.1530	null	0	hypothetical protein, conserved
Tb927.8.2630	84.46	36.72	134.193	0.938674	0.372156	2.52226	0.0116604	0.10238	Tb927.8.2630	KIN-C	0	kinesin-C
Tb927.10.3220	6.85	22.15	10.1265	-1.39614	0.553541	-2.5222	0.0116622	0.10238	Tb927.10.3220	null	0	nucleolus protein, putative
Tb927.10.13630	354.99	159.25	249.354	0.902681	0.357943	2.52186	0.0116736	0.102389	Tb927.10.13630	null	0	glucosidase, putative
Tb927.11.15150	23.81	59.29	68.3136	-1.08294	0.429654	-2.52049	0.0117192	0.102697	Tb927.11.15150	null	1	1-acyl-sn-glycerol-3-phosphate acyltransferase, putative
Tb09.v4.0201	0	8.36	5.35248	-1.48673	0.590166	-2.51918	0.0117628	0.102987	Tb09.v4.0201	null	0	expression site-associated gene 3 (ESAG3, pseudogene), putative
Tb927.11.6450	99.09	160.12	129.56	-0.795939	0.316005	-2.51876	0.011777	0.10302	Tb927.11.6450	null	10	Serine incorporator (Serinc), putative
Tb927.11.10520	116.87	45.53	103.814	1.01631	0.403989	2.5157	0.0118798	0.103755	Tb927.11.10520	kkt2	0	kinetoplastid kinetochore protein 2
Tb927.11.1900	258.71	385.48	484.823	-0.693289	0.275593	-2.51563	0.0118821	0.103755	Tb927.11.1900	null	0	T-complex protein 1, beta subunit, putative
Tb927.10.620	79.76	32.56	63.3789	0.993405	0.395228	2.5135	0.011954	0.10429	Tb927.10.620	null	0	hypothetical protein, conserved
Tb927.6.270	40.77	89.79	89.3428	-1.08922	0.43342	-2.51309	0.0119679	0.104319	Tb927.6.270	null	4	receptor-type adenylate cyclase GRESAG 4, pseudogene, putative
Tb927.10.10080	33.29	73.25	44.0322	-1.08696	0.432589	-2.51269	0.0119814	0.10433	Tb927.10.10080	null	0	hypothetical protein, conserved
Tb927.7.7200	139.18	48.09	143.287	1.13721	0.452635	2.51243	0.0119904	0.10433	Tb927.7.7200	TZP250	0	hypothetical protein, conserved
Tb927.11.3430	32.84	61.64	44.9182	-1.00826	0.401366	-2.51206	0.0120027	0.104345	Tb927.11.3430	null	0	hypothetical protein, conserved
Tb927.11.3890	92.51	43.99	96.3638	0.769155	0.306294	2.51117	0.0120332	0.104518	Tb927.11.3890	null	0	N(2), N(2)-dimethylguanosine tRNA methyltransferase, putative
Tb05.5K5.40	25.07	63.46	46.9896	-1.16924	0.466763	-2.50499	0.0122453	0.106267	Tb05.5K5.40	null	0	hypothetical protein, conserved
Tb927.10.15400	129.95	58.6	141.941	0.93502	0.37339	2.50414	0.012275	0.10643	Tb927.10.15400	null	0	kinesin, putative
Tb927.11.6320	86.83	147.21	174.115	-0.814892	0.325549	-2.50313	0.0123099	0.106639	Tb927.11.6320	null	0	MRB1-associated protein
Tb927.5.1830	341.77	577.96	554.375	-0.80519	0.321792	-2.5022	0.0123423	0.106826	Tb927.5.1830	p67	2	lysosomal/endosomal membrane protein p67
Tb927.9.5040	248.43	107.97	231.845	0.943345	0.377087	2.50167	0.0123611	0.106888	Tb927.9.5040	PDEB1	0	cAMP-specific phosphodiesterase
Tb927.6.4250	156.66	270.01	146.713	-0.884187	0.353481	-2.50137	0.0123713	0.106888	Tb927.6.4250	null	0	hypothetical protein, conserved
Tb927.8.4410	51.99	20.54	43.3834	1.00197	0.400763	2.50015	0.0124142	0.107165	Tb927.8.4410	null	0	ARP2/3 complex subunit, putative
Tb11.v5.0555.1	83.34	28.19	72.5115	1.12044	0.448847	2.49626	0.0125512	0.108252	Tb11.v5.0555.1	null	0	hypothetical protein, conserved
Tb927.2.1130	5.21	20.25	10.1333	-1.43047	0.57366	-2.49359	0.012646	0.108868	Tb927.2.1130	null	0	retrotransposon hot spot protein 3 (RHS3), interrupted, degenerate
Tb927.11.10710	118.34	56.84	124.093	0.827804	0.332011	2.4933	0.0126561	0.108868	Tb927.11.10710	null	0	hypothetical protein, conserved
Tb927.9.8450	463.53	243.75	223.873	0.73348	0.294205	2.49309	0.0126636	0.108868	Tb927.9.8450	ADKG	0	UMP/CMP kinase
Tb927.10.1300	93.34	40.07	49.7521	0.900803	0.361333	2.493	0.0126668	0.108868	Tb927.10.1300	null	0	hypothetical protein, conserved
Tb927.1.380	29.1	64.43	35.9827	-1.14375	0.45892	-2.49226	0.0126932	0.109	Tb927.1.380	null	0	Protein of unknown function (DUF1181), putative
Tb927.4.3570	159.61	282.61	226.896	-0.900646	0.361581	-2.49086	0.0127436	0.109266	Tb927.4.3570	null	0	translation elongation factor 1-beta, putative
Tb927.11.15830	100.53	45.57	115.878	0.929958	0.37336	2.49078	0.0127464	0.109266	Tb927.11.15830	null	0	RNA methyltransferase, putative
Tb927.10.4640	308.95	166.94	259.229	0.690686	0.277458	2.48934	0.0127982	0.109595	Tb927.10.4640	EIF3L	0	eukaryotic translation initiation factor 3 subunit l
Tb927.11.4980	65.14	31.78	88.1793	0.879168	0.353209	2.48909	0.0128071	0.109595	Tb927.11.4980	null	0	ATP-dependent DEAD/H RNA helicase, putative
Tb927.9.7000	87.72	174.3	109.94	-1.02141	0.410438	-2.48859	0.0128252	0.109655	Tb927.9.7000	null	0	methyltransferase domain containing protein, putative
Tb927.7.300	26.07	69.98	51.0798	-1.25779	0.505991	-2.4858	0.0129259	0.11042	Tb927.7.300	null	0	UDP-Gal or UDP-GlcNAc-dependent glycosyltransferase, putative
Tb927.2.2380	194.78	87.75	81.7648	0.920809	0.370474	2.48549	0.0129374	0.110422	Tb927.2.2380	null	1	glycosyltransferase (GlcNAc), putative
Tb927.11.10660	317.08	141.67	304.468	0.926717	0.373293	2.48254	0.0130449	0.111243	Tb927.11.10660	BBP590	0	Basal body protein
Tb927.11.710	113.59	173.94	117.954	-0.740833	0.298923	-2.47834	0.0131994	0.112464	Tb927.11.710	null	4	SCAMP family, putative
Tb927.2.1200	224.12	438.22	299.63	-0.988198	0.39888	-2.47743	0.0132331	0.112653	Tb927.2.1200	null	1	DNA-directed RNA polymerase III subunit 2, pseudogene, putative
Tb927.8.2160	176.19	74.12	269.264	0.971825	0.392322	2.47711	0.013245	0.112657	Tb927.8.2160	PGPA	11	p-glycoprotein
Tb927.10.5680	2.1	16.17	20.5816	-1.43256	0.578566	-2.47605	0.0132844	0.112888	Tb927.10.5680	null	0	procyclin-associated gene 1 (PAG1) protein, putative
Tb11.v5.0833.1	29.57	7.36	18.1078	1.31536	0.531296	2.47576	0.0132952	0.112888	Tb11.v5.0833.1	null	0	kinesin, putative
Tb927.7.4920	142.76	240.95	148.747	-0.855114	0.345661	-2.47385	0.0133664	0.113143	Tb927.7.4920	null	0	hypothetical protein, conserved
Tb927.9.2350	161.75	73.27	147.772	0.856023	0.346061	2.47362	0.0133753	0.113143	Tb927.9.2350	null	0	calcium/calmodulin-dependent protein kinase, putative
Tb927.7.5470	152.94	76.28	116.597	0.758836	0.306798	2.4734	0.0133832	0.113143	Tb927.7.5470	POMP36	1	Present in the outer mitochondrial membrane proteome 36
Tb927.6.2600	52.15	107.74	98.991	-1.00766	0.407508	-2.47274	0.0134081	0.113143	Tb927.6.2600	null	2	Protein of unknown function (DUF1077), putative
Tb927.11.14680	272.65	121.92	267.476	0.910892	0.368383	2.47268	0.0134105	0.113143	Tb927.11.14680	ATR	1	phosphatidylinositol 3-related kinase, putative
Tb927.7.7400	141.77	57.91	204.581	0.969721	0.39222	2.47239	0.0134213	0.113143	Tb927.7.7400	BBP248	0	Basal body protein
Tb11.v5.0586.1	104.56	51.25	74.7864	0.834033	0.337343	2.47236	0.0134225	0.113143	Tb11.v5.0586.1	null	0	hypothetical protein, conserved
Tb927.3.1250	63.44	128.69	59.7117	-1.07886	0.436427	-2.47203	0.013435	0.113143	Tb927.3.1250	RPB10z	0	DNA-directed RNA polymerase I subunit RPB10
Tb927.7.740	106.45	49.2	108.79	0.87953	0.355795	2.47201	0.0134354	0.113143	Tb927.7.740	null	2	chaperone protein DnaJ, putative
Tb927.11.7045	36.48	84.5	50.8231	-1.17073	0.473617	-2.47189	0.0134401	0.113143	Tb927.11.7045	null	0	hypothetical protein
Tb927.11.3650	133.68	41.29	90.5197	1.22699	0.496987	2.46885	0.0135549	0.114012	Tb927.11.3650	null	0	adenylosuccinate synthetase, putative
Tb927.4.2210	28.88	58.87	60.7227	-1.05188	0.426333	-2.46727	0.0136148	0.114418	Tb927.4.2210	null	0	hypothetical protein, conserved
Tb927.7.1230	117.49	58.88	104.212	0.758576	0.307605	2.46607	0.0136605	0.114704	Tb927.7.1230	null	0	hypothetical protein, conserved
Tb927.8.4170	81	36.96	95.6048	0.907271	0.368035	2.46518	0.0136946	0.114892	Tb927.8.4170	MRD1	0	RNA-binding protein, putative
Tb927.1.2190	109.2	36.65	113.262	1.156	0.469052	2.46455	0.0137185	0.114995	Tb927.1.2190	null	0	Raptor N-terminal CASPase like domain containing protein, putative
Tb927.5.1310	58.24	24.14	69.4496	1.02571	0.416351	2.46357	0.0137561	0.115212	Tb927.5.1310	null	7	protoheme IX farnesyltransferase, putative
Tb927.9.4640	160.65	82.52	140.126	0.795054	0.323093	2.46076	0.0138645	0.116021	Tb927.9.4640	mks6	0	Meckel syndrome type 6 protein, putative
Tb927.7.5360	26.2	54.67	45.4673	-1.00839	0.409895	-2.46012	0.013889	0.116085	Tb927.7.5360	null	6	Haemolysin-III related, putative
Tb927.11.9390	20.69	46	46.8811	-1.07333	0.436364	-2.45971	0.0139051	0.116085	Tb927.11.9390	null	0	Octanoyltransferase, putative
Tb927.11.900	909.54	457.98	383.713	0.801349	0.325799	2.45964	0.0139076	0.116085	Tb927.11.900	IDH	0	isocitrate dehydrogenase, putative
Tb11.v5.0736.1	54.01	23.69	34.4966	0.974104	0.396197	2.45864	0.0139465	0.116185	Tb11.v5.0736.1	null	0	ABC1 family, putative
Tb11.v5.0230.1	19.23	55.92	42.0537	-1.27803	0.519902	-2.45822	0.0139628	0.116185	Tb11.v5.0230.1	null	1	75 kDa invariant surface glycoprotein, putative
Tb927.10.15790	36.74	71.62	47.3509	-1.02861	0.418467	-2.45803	0.01397	0.116185	Tb927.10.15790	null	0	CHCH domain containing protein, putative
Tb927.1.4800	133.61	63.42	89.3038	0.860637	0.35015	2.45791	0.0139749	0.116185	Tb927.1.4800	null	0	hypothetical protein, conserved
Tb927.5.900	77.85	142.6	123.026	-0.91607	0.372717	-2.45781	0.0139786	0.116185	Tb927.5.900	null	11	oligosaccharyl transferase subunit, putative
Tb927.11.14300	203.66	108.63	198.439	0.687265	0.279743	2.45677	0.0140192	0.11637	Tb927.11.14300	IC70	0	Dynein intermediate chain, axonemal
Tb11.v5.0428.1	49.01	20.62	39.8537	0.989068	0.40261	2.45664	0.0140244	0.11637	Tb11.v5.0428.1	null	0	hypothetical protein, conserved
Tb927.10.10420	66.17	151.86	77.0369	-1.16663	0.474996	-2.45608	0.0140463	0.116453	Tb927.10.10420	null	0	monothiol glutaredoxin, putative
Tb927.11.5600	30.91	65.76	76.8931	-1.06294	0.433285	-2.45321	0.0141588	0.117287	Tb927.11.5600	ATOM14	0	Archaic Translocase of outer membrane 14 kDa subunit
Tb11.v5.0786.1	0	3.28	0.462116	-1.39434	0.568675	-2.45191	0.0142098	0.11761	Tb11.v5.0786.1	null	0	variant surface glycoprotein (VSG), putative
Tb927.4.4820	17.81	43.05	40.9553	-1.11791	0.456028	-2.45141	0.0142298	0.117677	Tb927.4.4820	AATP10	11	amino acid transporter 10, putative
Tb927.8.4920	87.68	43.21	77.169	0.799328	0.326123	2.451	0.0142461	0.117712	Tb927.8.4920	null	0	hypothetical protein, conserved
Tb927.7.940	84.44	174.21	144.088	-1.03768	0.423512	-2.45018	0.0142783	0.11788	Tb927.7.940	null	0	protein kinase C substrate protein, heavy chain, putative
Tb927.11.2230	119.56	234.99	140.016	-0.981662	0.400748	-2.44957	0.0143027	0.117982	Tb927.11.2230	CAT	0	carnitine O-acetyltransferase, putative
Tb927.7.5795	49.27	11.64	29.8953	1.32037	0.539138	2.44903	0.0143242	0.11806	Tb927.7.5795	null	0	hypothetical protein
Tb927.1.540	132.17	62.36	150.695	0.807059	0.329598	2.44861	0.0143407	0.118098	Tb927.1.540	RPC128	0	DNA-directed RNA polymerase III, putative
Tb927.7.1720	96.99	37.06	48.4321	0.959424	0.391874	2.4483	0.0143532	0.118102	Tb927.7.1720	NFU1	0	NFU1 iron-sulfur cluster scaffold homolog, mitochondrial
Tb927.8.6700	93.99	37.35	43.5241	0.943129	0.385511	2.44644	0.0144275	0.118589	Tb927.8.6700	null	6	hypothetical protein, conserved
Tb11.v5.0273.1	97.98	33.44	73.6269	1.14519	0.468149	2.44621	0.0144365	0.118589	Tb11.v5.0273.1	null	0	hypothetical protein, conserved
Tb927.6.3720	102.22	153.37	143.866	-0.690731	0.282538	-2.44473	0.0144959	0.118978	Tb927.6.3720	null	0	hypothetical protein, conserved
Tb927.9.8330	4.28	20.1	26.8573	-1.31634	0.538577	-2.44412	0.0145207	0.119082	Tb927.9.8330	null	0	hypothetical protein
Tb927.5.3240	114.62	53.93	114.905	0.878518	0.359526	2.44354	0.0145438	0.119172	Tb927.5.3240	null	0	hypothetical protein, conserved
Tb11.v5.0757.1	160.88	82.53	65.7569	0.797661	0.326598	2.44233	0.0145927	0.119473	Tb11.v5.0757.1	null	0	stress-inducible protein STI1-like, putative
Tb11.v5.0780.1	15.17	2.55	6.6097	1.48263	0.607273	2.44146	0.014628	0.119663	Tb11.v5.0780.1	null	0	ABC transporter, putative
Tb927.1.1470	20.21	2.91	17.3527	1.4566	0.596868	2.44041	0.0146705	0.119911	Tb927.1.1470	null	0	conserved protein, unknown function
Tb927.11.6310	59.37	101.45	84.9469	-0.878425	0.360016	-2.43996	0.0146888	0.11996	Tb927.11.6310	null	0	hypothetical protein, conserved
Tb927.5.2520	104.76	48.16	106.877	0.838898	0.343885	2.43947	0.0147087	0.120024	Tb927.5.2520	null	0	TPR repeat, putative
Tb927.10.7360	22.93	48.59	47.7125	-1.02256	0.41974	-2.43619	0.0148431	0.121019	Tb927.10.7360	null	6	ATP-binding cassette protein, putative
Tb927.6.2890	129.19	54	66.4288	0.956471	0.392681	2.43575	0.0148612	0.121067	Tb927.6.2890	null	1	single strand-specific nuclease, putative
Tb927.11.12490	93.99	49.36	121.163	0.817193	0.335603	2.435	0.014892	0.121217	Tb927.11.12490	null	3	hypothetical protein, conserved
Tb927.6.520	2938.71	752.96	8689.39	1.2736	0.523196	2.43426	0.0149221	0.121277	Tb927.6.520	EP3-2	1	EP3-2 procyclin
Tb927.11.12390	132.28	59.69	111.067	0.899775	0.369636	2.43422	0.014924	0.121277	Tb927.11.12390	null	0	hypothetical protein, conserved
Tb927.10.2370	34.69	75.51	177.241	-0.95571	0.392697	-2.43371	0.0149449	0.121348	Tb927.10.2370	LA	0	Lupus La protein homolog, putative
Tb927.5.3680	125.55	55.54	53.5156	0.917226	0.377504	2.42971	0.0151108	0.122496	Tb927.5.3680	null	2	GPI-GlcNAc transferase complex, PIG-H component, putative
Tb927.11.14640	102.79	53.36	79.5251	0.774875	0.318928	2.42963	0.0151144	0.122496	Tb927.11.14640	null	0	hypothetical protein, conserved
Tb927.4.2200	139.76	58.81	123.541	0.969352	0.399008	2.4294	0.0151237	0.122496	Tb927.4.2200	null	0	Sec7 domain containing protein, putative
Tb11.v5.0531.1	95.7	259.93	276.463	-1.20476	0.496205	-2.42795	0.0151843	0.122885	Tb11.v5.0531.1	null	0	fructose-bisphosphate aldolase, glycosomal, putative
Tb927.10.6000	72.86	25.93	65.7798	1.08941	0.448794	2.42742	0.0152066	0.122939	Tb927.10.6000	null	0	hypothetical protein, conserved
Tb927.11.14770	145.66	75.43	70.7405	0.720515	0.296851	2.4272	0.015216	0.122939	Tb927.11.14770	null	0	hypothetical protein, conserved
Tb927.9.1680	82.81	134.28	80.2592	-0.795641	0.328103	-2.42497	0.0153096	0.123595	Tb927.9.1680	null	0	Lys-63-specific deubiquitinase BRCC36, putative
Tb927.5.3440	57.4	20.54	35.8376	1.05091	0.43364	2.42346	0.0153733	0.124007	Tb927.5.3440	null	0	hypothetical protein, conserved
Tb927.8.7620	379.97	195.06	153.979	0.761199	0.314336	2.42161	0.0154521	0.124472	Tb927.8.7620	AATP1	11	amino acid transporter 1, putative
Tb927.7.6420	323.26	682.92	394.059	-1.05211	0.434487	-2.42151	0.0154562	0.124472	Tb927.7.6420	null	0	hypothetical protein, conserved
Tb927.10.1140	72.69	32.21	55.042	0.900412	0.371921	2.42098	0.0154788	0.124552	Tb927.10.1140	TUBE1	0	epsilon tubulin
Tb927.11.4700	250.02	503.66	383.697	-1.00585	0.415621	-2.42011	0.0155157	0.124746	Tb927.11.4700	null	0	prostaglandin f synthase
Tb927.10.8210	112.99	59.34	96.194	0.761132	0.314699	2.4186	0.0155803	0.125164	Tb927.10.8210	KREPA2	0	KREPA2
Tb927.11.13610	351.69	153.91	106.902	0.953765	0.394466	2.41786	0.015612	0.125316	Tb927.11.13610	null	0	rhodanese-like domain containing protein, putative
Tb927.11.3250	689.26	280.77	654.742	1.0054	0.416092	2.41629	0.0156795	0.125657	Tb927.11.3250	null	0	dynein heavy chain, putative
Tb927.10.780	33.59	76.63	63.585	-1.10865	0.458824	-2.41628	0.01568	0.125657	Tb927.10.780	null	0	Ring finger domain containing protein, putative
Tb927.11.4430	24.44	55.87	102.019	-1.03492	0.428371	-2.41594	0.0156945	0.125671	Tb927.11.4430	FR1	11	ferric reductase transmembrane protein, putative
Tb927.10.15680	197.85	100.6	192.139	0.794818	0.32922	2.41425	0.0157677	0.126137	Tb927.10.15680	null	3	hypothetical protein, conserved
Tb927.8.3680	131.16	63.76	101.5	0.82439	0.341504	2.414	0.0157784	0.126137	Tb927.8.3680	kkt4	0	kinetoplastid kinetochore protein 4
Tb927.7.5730	93.1	44.97	79.6439	0.832216	0.344873	2.41311	0.0158171	0.126344	Tb927.7.5730	null	0	hypothetical protein, conserved
Tb927.10.7410	409.05	186.71	360.022	0.898469	0.372507	2.41195	0.0158673	0.126558	Tb927.10.7410	null	0	succinyl-CoA ligase [GDP-forming] beta-chain, putative
Tb927.8.4430	491.83	846.24	472.325	-0.83153	0.344817	-2.41151	0.0158866	0.126558	Tb927.8.4430	null	0	uridine phosphorylase
Tb927.10.11040	104.33	50.81	70.0205	0.826821	0.342871	2.41146	0.0158887	0.126558	Tb927.10.11040	null	0	hypothetical protein, conserved
Tb927.11.11720	178.01	244.74	205.001	-0.595395	0.246918	-2.41131	0.0158954	0.126558	Tb927.11.11720	null	1	FG-GAP repeat protein, putative
Tb927.10.8860	34.69	69.42	65.5237	-0.988397	0.410042	-2.41047	0.0159318	0.126696	Tb927.10.8860	null	6	hypothetical protein, conserved
Tb927.10.3970	94.99	37.27	58.0562	0.950059	0.394163	2.41032	0.0159384	0.126696	Tb927.10.3970	null	0	hypothetical protein, conserved
Tb927.11.11210	266.02	140.31	192.504	0.735414	0.305502	2.40723	0.016074	0.127671	Tb927.11.11210	PFC17	0	paraflagellar rod component, putative
Tb927.11.16700	289.31	138.61	153.495	0.832154	0.34577	2.40667	0.0160988	0.127764	Tb927.11.16700	null	0	hypothetical protein, conserved
Tb927.8.7870	46.73	83.72	70.6638	-0.910525	0.378638	-2.40474	0.0161841	0.128338	Tb927.8.7870	null	2	receptor-type adenylate cyclase GRESAG 4, putative
Tb927.9.13860	339.82	553.32	301.726	-0.788307	0.327867	-2.40435	0.0162012	0.12837	Tb927.9.13860	KMP11-2	0	kinetoplastid membrane protein 11-2
Tb927.5.1380	8.95	32.46	28.5458	-1.21621	0.506239	-2.40244	0.016286	0.128939	Tb927.5.1380	null	0	hypothetical protein
Tb927.10.12060	36.46	8.82	44.0095	1.29916	0.54099	2.40144	0.0163306	0.129141	Tb927.10.12060	null	7	hypothetical protein, conserved
Tb11.v5.0207.1	96.05	40.96	83.9321	0.980613	0.408371	2.40128	0.0163379	0.129141	Tb11.v5.0207.1	null	0	neurobeachin/beige protein, putative
Tb927.6.3770	108.21	193.91	117.297	-0.906273	0.377695	-2.39949	0.0164181	0.129671	Tb927.6.3770	null	3	hypothetical protein, conserved
Tb927.7.4220	135.42	69.91	193.194	0.778261	0.324628	2.39739	0.0165122	0.13031	Tb927.7.4220	null	0	WD domain, G-beta repeat/Dip2/Utp12 Family, putative
Tb927.8.2560	30.27	62.85	58.0055	-1.02317	0.426999	-2.39619	0.0165667	0.130599	Tb927.8.2560	U5_15K	0	spliceosomal U5 snRNP-specific protein, putative
Tb927.11.5210	23.89	45.08	36.5464	-1.04519	0.436278	-2.3957	0.0165887	0.130599	Tb927.11.5210	null	0	hypothetical protein, conserved
Tb927.9.6570	0	12.98	9.03166	-1.42645	0.595413	-2.39573	0.0165871	0.130599	Tb927.9.6570	null	5	hypothetical protein, conserved
Tb927.3.5800	0	9.09	8.81932	-1.40667	0.587711	-2.39348	0.0166894	0.130875	Tb927.3.5800	null	3	expression site-associated gene 1 (ESAG1), degenerate
Tb927.2.1810	364.91	191.54	373.459	0.731724	0.305648	2.39401	0.0166652	0.130875	Tb927.2.1810	ISWI	0	chromatin-remodeling complex atpase chain iswi
Tb927.7.4060	472.72	899.69	447.807	-0.960377	0.401165	-2.39397	0.0166672	0.130875	Tb927.7.4060	null	0	cysteine peptidase, Clan CA, family C2, putative
Tb927.3.990	74.78	26.73	75.4952	1.04092	0.434854	2.39372	0.0166785	0.130875	Tb927.3.990	null	0	hypothetical protein, conserved
Tb927.9.8260	44.64	78.04	90.5853	-0.883129	0.368975	-2.39346	0.0166902	0.130875	Tb927.9.8260	TimRhom I	4	rhomboid-like protein
Tb927.11.6410	202	103.39	165.114	0.787648	0.329186	2.39271	0.0167242	0.131038	Tb927.11.6410	null	0	hypothetical protein, conserved
Tb927.9.7180	253.83	124.13	218.854	0.805626	0.336828	2.3918	0.0167658	0.131259	Tb927.9.7180	null	0	adenosine monophosphate deaminase, putative
Tb927.10.14910	144.26	222.16	149.776	-0.744175	0.311327	-2.39033	0.0168333	0.131682	Tb927.10.14910	null	0	Sarcalumenin, putative
Tb927.11.5700	202.04	108.46	181.052	0.724782	0.30328	2.38981	0.016857	0.131763	Tb927.11.5700	null	0	hypothetical protein, conserved
Tb927.10.15200	25.7	57.39	38.2022	-1.08217	0.453079	-2.38848	0.0169182	0.132096	Tb927.10.15200	null	0	Predicted coiled-coil domain-containing protein (DUF2360), putative
Tb927.7.6410	117.92	60.41	135.83	0.768081	0.321601	2.3883	0.0169264	0.132096	Tb927.7.6410	null	0	hypothetical protein, conserved
Tb927.11.930	101.92	49.97	82.9048	0.740411	0.310092	2.38771	0.0169535	0.132186	Tb927.11.930	null	0	hypothetical protein, conserved
Tb927.9.9115	30.52	77.34	34.2733	-1.24466	0.521363	-2.38732	0.0169716	0.132186	Tb927.9.9115	null	1	hypothetical protein
Tb927.8.1670	73.04	30.53	63.605	0.984697	0.412494	2.38718	0.0169783	0.132186	Tb927.8.1670	NEK14	0	Serine/threonine-protein kinase NEK14, putative
Tb927.11.9590	325.68	575.28	768.472	-0.857967	0.359477	-2.38671	0.0169998	0.132249	Tb927.11.9590	null	0	S-adenosylhomocysteine hydrolase, putative
Tb11.v5.0712.1	38.97	14.8	23.4948	1.09338	0.45838	2.38531	0.0170649	0.132609	Tb11.v5.0712.1	null	6	calcium-transporting ATPase, putative
Tb927.9.7100	48.45	92.57	40.2475	-1.05382	0.44183	-2.38513	0.017073	0.132609	Tb927.9.7100	null	1	hypothetical protein, conserved
Tb927.11.5350	46.98	93.03	101.869	-1.01075	0.423863	-2.38463	0.0170964	0.132686	Tb927.11.5350	HMIT	12	myo-inositol/proton symporter (MIT)
Tb927.4.3810	162.65	93.31	185.421	0.671578	0.281718	2.38387	0.0171318	0.132757	Tb927.4.3810	RPB2	0	DNA-directed RNA polymerase II subunit 2, putative
Tb927.11.5310	71.31	26.08	54.8272	1.0719	0.449674	2.38372	0.0171385	0.132757	Tb927.11.5310	null	0	PPPDE putative peptidase domain containing protein, putative
Tb927.11.2880	90.29	35.1	70.191	1.00433	0.421357	2.38356	0.017146	0.132757	Tb927.11.2880	KIN-A	0	kinesin, putative
Tb927.11.14240	154.25	75.11	124.611	0.805392	0.338186	2.3815	0.0172421	0.133396	Tb927.11.14240	AHI1	0	WD domain, G-beta repeat, putative
Tb927.10.12600	118.03	167.29	122.521	-0.633418	0.266065	-2.38069	0.0172803	0.133587	Tb927.10.12600	HEN1	0	Small RNA 2'-O-methyltransferase
Tb927.9.10430	106.13	186.63	117.915	-0.907733	0.381401	-2.37999	0.017313	0.133641	Tb927.9.10430	null	0	Zinc-binding domain containing protein, putative
Tb927.9.5240	240.06	123.04	185.537	0.77584	0.326013	2.37978	0.0173228	0.133641	Tb927.9.5240	MSH3	0	mismatch repair protein MSH3, putative
Tb927.3.4490	141.05	80.53	115.684	0.631716	0.265463	2.37967	0.0173281	0.133641	Tb927.3.4490	null	0	protein farnesyltransferase alpha subunit, putative
Tb927.7.5615	14.48	30.89	21.3446	-1.14232	0.480449	-2.37761	0.017425	0.134103	Tb927.7.5615	null	3	hypothetical protein
Tb927.11.5060	139.87	62.65	140.598	0.872711	0.367062	2.37755	0.0174279	0.134103	Tb927.11.5060	null	0	Mitochondrial small ribosomal subunit Rsm22, putative
Tb11.v5.0532.1	12.84	33.44	28.0926	-1.22192	0.513943	-2.37753	0.017429	0.134103	Tb11.v5.0532.1	null	0	retrotransposon hot spot (RHS) protein, putative
Tb927.8.8160	98.68	46.62	80.2977	0.788823	0.332112	2.37517	0.0175407	0.134858	Tb927.8.8160	null	0	SUMO-interacting motif-containing protein
Tb927.11.15790	26.29	58.1	37.609	-1.03605	0.436297	-2.37464	0.0175659	0.134946	Tb927.11.15790	null	0	hypothetical protein, conserved
Tb927.2.720	0	7.28	2.82043	-1.39174	0.586399	-2.37337	0.0176268	0.135308	Tb927.2.720	null	0	retrotransposon hot spot protein 5 (RHS5), degenerate
Tb927.3.5580	93.35	155.35	140.32	-0.819397	0.345457	-2.37192	0.0176959	0.135733	Tb927.3.5580	null	0	tryptophanyl-tRNA synthetase
Tb927.4.2430	72.87	34.97	94.9231	0.838647	0.353698	2.37108	0.0177361	0.135935	Tb927.4.2430	LCCR4	0	Endonuclease/Exonuclease/phosphatase family, putative
Tb927.10.10320	33.22	66.98	41.6483	-1.00882	0.425633	-2.37016	0.0177805	0.13617	Tb927.10.10320	null	0	dynein light chain Tctex-type, putative
Tb927.5.890	80.67	156.53	113.832	-0.969267	0.409041	-2.36961	0.0178069	0.136266	Tb927.5.890	OST	10	oligosaccharyl transferase subunit, putative
Tb11.0380	8.4	24.34	13.8206	-1.24841	0.527101	-2.36844	0.0178633	0.136591	Tb11.0380	null	0	chrXI additional, unordered contigs
Tb927.5.1200	23.52	49.8	54.9173	-0.973597	0.411383	-2.36664	0.0179503	0.13715	Tb927.5.1200	CSL4	0	exosome complex component CSL4
Tb927.5.840	71.72	32.74	92.7837	0.940926	0.397769	2.36551	0.0180053	0.137394	Tb927.5.840	NOP111	0	Nucleolar protein 111
Tb927.10.14650	152.82	303.59	130.307	-1.03925	0.439352	-2.36541	0.0180102	0.137394	Tb927.10.14650	null	0	hypothetical protein, conserved
Tb11.v5.0168.1	45.56	13.19	18.1847	1.24903	0.528383	2.36387	0.0180853	0.137722	Tb11.v5.0168.1	null	0	FHA domain containing protein, putative
Tb927.11.2970	121.99	69.41	90.4682	0.689815	0.291833	2.36373	0.018092	0.137722	Tb927.11.2970	null	0	hypothetical protein, conserved
Tb927.10.14230	113.23	51.88	111.684	0.894852	0.378587	2.36367	0.0180952	0.137722	Tb927.10.14230	null	0	hypothetical protein, conserved
Tb927.11.5670	29.57	54.5	46.5933	-0.928395	0.393077	-2.36187	0.0181831	0.138285	Tb927.11.5670	null	0	Mnd1 family, putative
Tb927.11.5250	127.85	63.84	170.577	0.806923	0.341692	2.36155	0.0181989	0.138297	Tb927.11.5250	null	0	hypothetical protein, conserved
Tb927.11.1330	81.71	151.78	93.7195	-0.945754	0.400762	-2.35989	0.0182805	0.138799	Tb927.11.1330	null	0	Stress responsive A/B Barrel Domain, putative
Tb927.10.13280	203.37	89.92	278.081	0.91974	0.389781	2.35963	0.0182931	0.138799	Tb927.10.13280	null	0	hypothetical protein, conserved
Tb927.2.1790	41.95	94.37	45.955	-1.12266	0.475871	-2.35917	0.018316	0.138866	Tb927.2.1790	null	0	hypothetical protein, conserved
Tb927.3.4590	27.3	6.99	23.2473	1.28053	0.54369	2.35525	0.0185102	0.14023	Tb927.3.4590	null	0	hypothetical protein, conserved
Tb927.4.4530	123.43	51.15	98.5055	0.971677	0.412737	2.35423	0.0185614	0.14051	Tb927.4.4530	null	0	hypothetical protein, conserved
Tb927.10.11130	162.23	87.74	129.651	0.705594	0.299894	2.35281	0.018632	0.140936	Tb927.10.11130	null	0	SET domain containing protein, putative
Tb927.2.820	407.12	596.76	566.19	-0.656672	0.279146	-2.35243	0.018651	0.140971	Tb927.2.820	null	0	retrotransposon hot spot protein 1 (RHS1), interrupted
Tb927.1.2320	15.71	40.96	44.7612	-1.08248	0.460256	-2.35191	0.0186774	0.141062	Tb927.1.2320	null	0	hypothetical protein, conserved
Tb927.6.1360	0	9.41	4.52815	-1.38561	0.589283	-2.35135	0.0187052	0.141147	Tb927.6.1360	PPIase	0	cyclophilin-type peptidyl-prolyl cis-trans isomerase, putative
Tb927.11.4510	201.96	90.61	169.168	0.906102	0.385393	2.35111	0.0187173	0.141147	Tb927.11.4510	null	0	Sister chromatid cohesion C-terminus, putative
Tb927.6.815	1.55	12.98	9.23513	-1.343	0.571448	-2.35017	0.0187649	0.141398	Tb927.6.815	null	0	hypothetical protein
Tb927.10.1050	166.96	283.5	177.901	-0.832715	0.354481	-2.34911	0.0188181	0.141583	Tb927.10.1050	CBP1	1	serine peptidase, Clan SC, Family S10
Tb927.11.6230	55.22	121.77	178.913	-1.02153	0.43486	-2.34911	0.0188182	0.141583	Tb927.11.6230	null	9	protein transport protein SEC61 subunit alpha, putative
Tb927.9.12830	107.01	47.27	86.5847	0.876185	0.373061	2.34864	0.0188421	0.141654	Tb927.9.12830	null	0	hypothetical protein, conserved
Tb927.2.1260	7.39	29.57	29.0021	-1.29132	0.549975	-2.34796	0.0188765	0.141721	Tb927.2.1260	null	0	expression site-associated gene 4 (ESAG4), degenerate
Tb927.9.8540	201.7	105.93	163.646	0.702187	0.299071	2.3479	0.0188798	0.141721	Tb927.9.8540	VCL1	11	Voltage-gated Chloride channel Like 1
Tb927.2.1800	366.34	192.65	309.203	0.729508	0.310982	2.34582	0.0189854	0.142405	Tb927.2.1800	null	0	DNA polymerase delta catalytic subunit, putative
Tb927.8.5110	47.12	11	32.5771	1.3169	0.561579	2.34499	0.0190274	0.142611	Tb927.8.5110	null	0	hypothetical protein, conserved
Tb927.11.1480	111.76	41.45	277.265	1.04586	0.446131	2.34428	0.0190636	0.142774	Tb927.11.1480	null	1	receptor-type adenylate cyclase GRESAG 4, putative
Tb927.6.3700	52.4	110.76	60.3221	-1.07185	0.457291	-2.34391	0.0190827	0.142808	Tb927.6.3700	null	1	peptidyl-tRNA hydrolase PTH2, putative
Tb927.11.10390	108.91	54.69	85.604	0.819375	0.349653	2.34339	0.0191092	0.142898	Tb927.11.10390	null	0	hypothetical protein, conserved
Tb927.10.7690	165.57	84.5	154.361	0.711893	0.304225	2.34002	0.0192828	0.144087	Tb927.10.7690	CMF4	0	Component of motile flagella 4
Tb927.10.740	111.84	53.78	117.699	0.841385	0.359629	2.33959	0.0193049	0.144098	Tb927.10.740	SMC4	0	structural maintenance of chromosome 4, putative
Tb11.v5.0486.1	54.37	21.06	38.196	1.03316	0.441693	2.3391	0.0193305	0.144098	Tb11.v5.0486.1	null	0	katanin, putative
Tb927.11.17860	6.22	26	21.9922	-1.29267	0.552693	-2.33885	0.0193432	0.144098	Tb927.11.17860	null	2	hypothetical protein, conserved
Tb927.9.11480	171.4	273.87	192.917	-0.778393	0.332829	-2.33872	0.0193498	0.144098	Tb927.9.11480	ESP9	2	Enriched in surface-labeled proteome protein 9
Tb927.10.10780	116.35	172.42	122.348	-0.691945	0.295897	-2.33847	0.019363	0.144098	Tb927.10.10780	null	0	hypothetical protein, conserved
Tb927.10.2960	189.34	107.69	142.403	0.671958	0.287375	2.33827	0.0193734	0.144098	Tb927.10.2960	GUF1	0	Translation factor GUF1, mitochondrial, putative
Tb927.6.4900	230.87	359.37	319.31	-0.734198	0.314105	-2.33743	0.0194167	0.144098	Tb927.6.4900	METK1	0	S-adenosylmethionine synthetase, putative
Tb05.5K5.260	7.31	27.45	26.7942	-1.28097	0.548083	-2.33718	0.0194299	0.144098	Tb05.5K5.260	null	0	variant surface glycoprotein (VSG), putative
Tb927.7.1150	123.88	56.05	109.819	0.899006	0.384657	2.33716	0.0194307	0.144098	Tb927.7.1150	null	0	hypothetical protein, conserved
Tb927.9.770	0	5.46	1.8576	-1.38555	0.592634	-2.33796	0.0193894	0.144098	Tb927.9.770	null	0	hypothetical protein, conserved
Tb927.6.3640	58.11	97.18	70.5477	-0.869683	0.372487	-2.3348	0.0195539	0.144794	Tb927.6.3640	null	0	zinc finger of C3HC4-type, RING/B-box zinc finger, putative
Tb927.2.2910	55.39	101.85	79.537	-0.892216	0.38215	-2.33473	0.0195576	0.144794	Tb927.2.2910	null	0	hypothetical protein, conserved
Tb927.11.11840	30.98	60.51	33.9625	-1.04403	0.447213	-2.33452	0.0195687	0.144794	Tb927.11.11840	null	0	hypothetical protein, conserved
Tb927.7.2310	162.61	80.04	97.2433	0.800339	0.342976	2.33351	0.0196213	0.145074	Tb927.7.2310	null	0	DNA primase small subunit, putative
Tb927.6.4910	224.52	345.63	315.434	-0.728206	0.312146	-2.3329	0.0196534	0.145107	Tb927.6.4910	METK1	0	S-adenosylmethionine synthetase, putative
Tb927.9.8320	0	12.98	12.6233	-1.34238	0.57542	-2.33286	0.0196553	0.145107	Tb927.9.8320	null	5	hypothetical protein
Tb927.11.3530.2	6.46	0	2.98585	1.4043	0.602195	2.33197	0.0197023	0.145345	Tb927.11.3530.2	null	0	NADH dehydrogenase (ubiquinone) 1 alpha subcomplex subunit, putative
Tb11.v5.0587.1	39.82	11.07	32.3172	1.24281	0.533535	2.32938	0.0198388	0.146242	Tb11.v5.0587.1	PKA-R	0	protein kinase A regulatory subunit
Tb927.7.1880	79.74	145.19	62.9472	-0.942073	0.404656	-2.32808	0.0199076	0.146608	Tb927.7.1880	null	0	zinc finger protein, putative
Tb927.8.5590	247.11	128.32	182.978	0.760442	0.32667	2.32786	0.0199197	0.146608	Tb927.8.5590	null	0	SH3-binding, glutamic acid-rich protein, putative
Tb927.6.5070	180.32	305.23	325.908	-0.811185	0.348506	-2.32761	0.0199331	0.146608	Tb927.6.5070	null	0	hypothetical protein, conserved
Tb927.6.4890	190.39	304.6	283.375	-0.766785	0.329562	-2.32668	0.0199824	0.146795	Tb927.6.4890	METK1	0	S-adenosylmethionine synthetase, putative
Tb927.2.4000	99.1	53.93	105.037	0.704257	0.302702	2.32657	0.0199884	0.146795	Tb927.2.4000	null	0	hypothetical protein, conserved
Tb927.10.3510	135.69	69.03	158.245	0.798773	0.343446	2.32576	0.0200313	0.147001	Tb927.10.3510	null	0	tRNA pseudouridine synthase D (TruD), putative
Tb927.8.530	0	7.36	3.51577	-1.36981	0.589091	-2.32529	0.0200563	0.147074	Tb927.8.530	null	0	leucine-rich repeat protein (LRRP), point mutation
Tb11.v5.0223.1	50.63	15.52	171.109	1.13171	0.48682	2.32469	0.0200886	0.147201	Tb11.v5.0223.1	null	1	BNR repeat-like domain/Concanavalin A-like lectin/glucanases superfamily, putative
Tb927.10.12210	36.24	75.07	122.696	-0.93076	0.400967	-2.32129	0.0202714	0.148346	Tb927.10.12210	null	0	ribulose-5-phosphate 3-epimerase, putative
Tb927.7.4470	33.22	81.37	90.1855	-1.1161	0.480825	-2.32122	0.0202749	0.148346	Tb927.7.4470	null	4	hypothetical protein, conserved
Tb927.4.180	11.13	31.05	20.4019	-1.20384	0.519178	-2.31874	0.020409	0.149216	Tb927.4.180	null	0	hypothetical protein
Tb927.11.6040	236.36	388.95	317.549	-0.783062	0.337819	-2.31799	0.0204497	0.149403	Tb927.11.6040	null	14	Nodulin-like, putative
Tb927.3.3380	27.84	55.02	41.8861	-0.989127	0.426788	-2.31761	0.0204707	0.149445	Tb927.3.3380	null	0	TFIIF-stimulated CTD phosphatase, putative
Tb927.10.14270	6.22	0	3.60695	1.38641	0.598426	2.31676	0.0205168	0.149581	Tb927.10.14270	null	0	TFIIF-stimulated CTD phosphatase, putative
Tb927.3.3890	56.39	21.62	69.1438	0.915399	0.395143	2.31663	0.020524	0.149581	Tb927.3.3890	null	0	hypothetical protein, conserved
Tb927.7.1410	147.73	72.61	111.589	0.826342	0.356731	2.31643	0.0205349	0.149581	Tb927.7.1410	TZP91	0	hypothetical protein, conserved
Tb927.9.11070	51.95	22.73	63.0147	0.901854	0.389615	2.31473	0.0206277	0.150146	Tb927.9.11070	null	0	predicted zinc finger protein
Tb927.8.8280	24.61	56.95	55.03	-1.09632	0.474025	-2.31279	0.0207344	0.150811	Tb927.8.8280	null	0	hypothetical protein, conserved
Tb927.10.14480	85.26	37.89	77.8576	0.921095	0.398457	2.31166	0.0207967	0.151144	Tb927.10.14480	null	0	hypothetical protein, conserved
Tb927.7.5210	214.37	116.15	246.558	0.703522	0.304398	2.31119	0.0208221	0.151144	Tb927.7.5210	null	0	Putative Phosphatase/Protein of unknown function DUF89, putative
Tb927.11.8380	35.4	65.51	68.4906	-0.875308	0.378738	-2.31112	0.0208263	0.151144	Tb927.11.8380	CPR	1	NADPH--cytochrome P450 reductase, putative
Tb927.10.4170	205.96	107.43	217.26	0.744087	0.322019	2.3107	0.0208496	0.151202	Tb927.10.4170	TZP292	0	hypothetical protein, conserved
Tb927.11.14270	140.35	77.84	115.793	0.686238	0.297051	2.31017	0.0208786	0.151301	Tb927.11.14270	null	0	STE group serine/threonine-protein kinase, putative
Tb927.11.9580.2	0	6.79	1.96712	-1.36835	0.5925	-2.30945	0.0209185	0.151367	Tb927.11.9580.2	null	3	hypothetical protein, conserved
Tb927.7.3420	67.18	124.92	87.6818	-0.934052	0.404428	-2.30956	0.0209123	0.151367	Tb927.7.3420	PPIase	0	peptidyl-prolyl cis-trans isomerase, putative
Tb927.9.12740	78.82	138.55	69.4069	-0.892999	0.386827	-2.30852	0.0209701	0.151505	Tb927.9.12740	null	0	Zeta toxin, putative
Tb927.10.13990	114.67	58.7	77.9226	0.795438	0.344587	2.30838	0.0209781	0.151505	Tb927.10.13990	null	0	Pentatricopeptide repeat protein (PPR), putative
Tb927.8.6260	133.65	66.5	125.223	0.715583	0.310007	2.30828	0.0209838	0.151505	Tb927.8.6260	null	0	hypothetical protein, conserved
Tb927.7.5440	158.62	83.59	163.383	0.734501	0.318306	2.30754	0.021025	0.151691	Tb927.7.5440	null	0	hypothetical protein, conserved
Tb927.7.1320	297.75	538.2	378.323	-0.898533	0.389516	-2.3068	0.0210662	0.151773	Tb927.7.1320	HSP10	0	10 kDa heat shock protein, putative
Tb927.6.620	143.01	61.71	172.233	0.931941	0.404001	2.30678	0.0210671	0.151773	Tb927.6.620	null	0	hypothetical protein, conserved
Tb927.9.10010	63.91	119.21	156.3	-0.888559	0.385576	-2.3045	0.0211947	0.152478	Tb927.9.10010	null	3	chaperone protein DnaJ, putative
Tb927.11.14800	102.91	47.74	60.1854	0.857124	0.371973	2.30426	0.0212078	0.152478	Tb927.11.14800	null	0	hypothetical protein, conserved
Tb927.11.14650	123.01	63.52	105.513	0.712228	0.309128	2.30399	0.021223	0.152478	Tb927.11.14650	null	0	SUMO-interacting motif-containing protein
Tb927.5.4380	48.38	15.08	42.2916	1.16685	0.506462	2.30392	0.021227	0.152478	Tb927.5.4380	KPP1	0	Kinetoplastid-specific Protein Phosphatase 1
Tb927.1.1030	59.45	98.62	87.7586	-0.825091	0.358228	-2.30326	0.0212643	0.152634	Tb927.1.1030	NOP49	0	Nucleolar protein 49
Tb927.7.4460	124.13	58.94	119.325	0.811215	0.352469	2.30152	0.0213623	0.153226	Tb927.7.4460	null	0	von Willebrand factor type A domain containing protein, putative
Tb927.3.3520	32.84	12.97	37.3608	1.01587	0.441462	2.30114	0.0213835	0.153267	Tb927.3.3520	POMP25	0	Present in the outer mitochondrial membrane proteome 25
Tb927.5.4600	0	9.98	7.8499	-1.34706	0.585738	-2.29976	0.021462	0.153271	Tb927.5.4600	null	1	expression site-associated gene 3 (ESAG3) protein, putative
Tb927.7.560	56.53	102.22	110.497	-0.815883	0.354664	-2.30044	0.0214233	0.153271	Tb927.7.560	null	0	hypothetical protein, conserved
Tb927.8.6500	113	47.87	79.2586	0.93529	0.406624	2.30014	0.0214405	0.153271	Tb927.8.6500	CDC20	0	cell division cycle protein 20, putative
Tb927.11.12070	85.48	41.35	54.2377	0.860755	0.374238	2.30002	0.0214471	0.153271	Tb927.11.12070	null	0	hypothetical protein, conserved
Tb927.4.3720	37.75	87.52	58.8199	-1.09177	0.474706	-2.29989	0.0214544	0.153271	Tb927.4.3720	null	0	Uncharacterized conserved protein (DUF2039), putative
Tb927.11.1010	64.75	103.87	104.309	-0.736185	0.32016	-2.29943	0.0214805	0.153292	Tb927.11.1010	null	1	chaperone protein DnaJ, putative
Tb927.1.3170	32.46	65.85	95.0636	-0.885777	0.385469	-2.29792	0.0215663	0.153792	Tb927.1.3170	null	0	CHORD, putative
Tb927.11.280	112.29	55.31	104.893	0.793445	0.345559	2.29612	0.021669	0.154413	Tb927.11.280	null	0	hypothetical protein, conserved
Tb927.2.940	5.29	19.76	8.07457	-1.337	0.582623	-2.29479	0.0217453	0.154732	Tb927.2.940	null	0	Protein of unknown function (DUF1181), putative
Tb927.8.3140	54.25	98.81	65.8986	-0.88771	0.386805	-2.29498	0.0217341	0.154732	Tb927.8.3140	SIR2rp2	0	SIR2-like protein 4, putative
Tb11.v5.0262.1	88.91	42.05	81.0694	0.848918	0.369983	2.29448	0.0217631	0.154747	Tb11.v5.0262.1	null	0	hypothetical protein, conserved
Tb927.10.11850	111.96	50.14	67.7112	0.901836	0.393235	2.29337	0.0218264	0.155086	Tb927.10.11850	TZP112	0	WD domain, G-beta repeat, putative
Tb927.3.5450	109.83	46.71	89.5728	0.965281	0.420962	2.29304	0.0218459	0.155112	Tb927.3.5450	BBP96	0	Basal body protein
Tb927.3.4390	172.71	89.3	109.178	0.758415	0.330807	2.29262	0.0218697	0.155169	Tb927.3.4390	GCVL-1	0	dihydrolipoamide dehydrogenase
Tb927.3.3070	53.72	22.44	42.1663	0.99253	0.433013	2.29215	0.021897	0.155251	Tb927.3.3070	PDEC	0	3', 5'-cyclic nucleotide phosphodiesterase, putative
Tb11.v5.0703.1	27.55	61.24	37.7115	-1.10223	0.481125	-2.29095	0.0219665	0.155632	Tb11.v5.0703.1	null	0	leucine-rich repeat protein (LRRP), putative
Tb927.1.3670	8.39	30.45	43.4866	-1.22436	0.534537	-2.2905	0.0219922	0.155701	Tb927.1.3670	null	0	expression site-associated gene 8 (ESAG8) protein, putative
Tb05.5K5.230	0	7.43	4.25201	-1.34465	0.587299	-2.28956	0.0220471	0.155978	Tb05.5K5.230	null	1	RAB GTP-binding protein, degenerate
Tb927.6.4820	89.53	48.71	62.3032	0.764263	0.333958	2.2885	0.0221083	0.156299	Tb927.6.4820	CPC1	0	chromosomal passenger complex protein 1
Tb927.8.3130	70.8	31.25	48.0216	0.875889	0.383044	2.28665	0.0222161	0.156948	Tb927.8.3130	null	0	S-adenosyl-methyltransferase mraW-like protein, putative
Tb927.10.8800	176.74	75.42	79.3258	0.938225	0.410442	2.28589	0.0222609	0.157152	Tb927.10.8800	null	0	SUMO-interacting motif-containing protein
Tb11.v5.0901.1	15.62	2.91	10.1646	1.35946	0.595216	2.28399	0.0223724	0.157779	Tb11.v5.0901.1	null	0	tubulin-tyrsoine ligase-like protein, putative
Tb927.10.10360	34.31	11.45	61.3169	1.16552	0.510393	2.28357	0.0223968	0.157779	Tb927.10.10360	MARP	0	Microtubule-associated repetitive protein
Tb927.10.12230	379.87	218.24	176.319	0.63159	0.276582	2.28355	0.0223979	0.157779	Tb927.10.12230	null	0	hypothetical protein, conserved
Tb927.10.10650	145.71	82.11	97.8799	0.693311	0.303651	2.28325	0.0224156	0.15779	Tb927.10.10650	NAR1	0	cytosolic Fe-S cluster assembly factor NAR1, putative
Tb927.10.14700	219.47	306.19	303.641	-0.601466	0.263456	-2.28298	0.0224315	0.15779	Tb927.10.14700	null	0	hypothetical protein, conserved
Tb11.v5.1020.1	33.52	74.92	56.2583	-1.07635	0.471618	-2.28226	0.0224741	0.157833	Tb11.v5.1020.1	null	0	retrotransposon hot spot (RHS) protein, putative
Tb927.6.5090	141.47	76.65	171.019	0.703035	0.308077	2.28201	0.0224887	0.157833	Tb927.6.5090	null	9	hypothetical protein, conserved
Tb927.10.8810	90.23	40.8	61.8043	0.831492	0.364381	2.28193	0.0224934	0.157833	Tb927.10.8810	null	0	hypothetical protein, conserved
Tb927.2.1560	215.56	356.22	248.559	-0.811593	0.355682	-2.28179	0.0225017	0.157833	Tb927.2.1560	null	0	peptidyl-prolyl cis-trans isomerase, putative
Tb927.9.14230	102.58	52.11	85.3353	0.747094	0.327565	2.28075	0.0225633	0.158152	Tb927.9.14230	null	1	hypothetical protein, conserved
Tb927.9.15460	170.62	71.74	236.814	0.94631	0.415133	2.27953	0.0226353	0.158544	Tb927.9.15460	null	8	calcium motive p-type ATPase, putative
Tb927.7.3050	222.45	126.64	190.172	0.666989	0.292637	2.27924	0.0226531	0.158556	Tb927.7.3050	null	0	Mitochondrial SSU ribosomal protein, putative
Tb927.5.1010	170.09	82.04	164.062	0.790629	0.347012	2.27839	0.0227032	0.15878	Tb927.5.1010	null	0	hypothetical protein, conserved
Tb927.3.3820	98.02	45.81	94.5968	0.807939	0.354646	2.27815	0.0227175	0.15878	Tb927.3.3820	null	5	hypothetical protein, conserved
Tb927.10.12470	121.69	66.99	90.87	0.690639	0.303208	2.27777	0.0227401	0.158825	Tb927.10.12470	null	0	hypothetical protein, conserved
Tb927.4.100	193.71	295.24	303.659	-0.704519	0.309384	-2.27716	0.0227764	0.158967	Tb927.4.100	null	0	retrotransposon hot spot protein 1 (RHS1), interrupted
Tb927.6.2170	108.83	189.45	227.657	-0.853334	0.374803	-2.27675	0.0228009	0.159025	Tb927.6.2170	null	0	co-chaperone GrpE, putative
Tb927.8.1090	120.16	62.39	107.287	0.721822	0.317406	2.27413	0.0229581	0.159882	Tb927.8.1090	NPAPL	0	NPAPL
Tb927.10.8580	153.85	77.24	87.093	0.811192	0.356728	2.27398	0.0229671	0.159882	Tb927.10.8580	ARL3B	0	ADP-ribosylation factor-like protein 3b, putative
Tb927.6.4920	237.44	360.46	330.914	-0.712836	0.313487	-2.27389	0.0229726	0.159882	Tb927.6.4920	METK1	0	S-adenosylmethionine synthetase, putative
Tb927.9.10570	75.05	137.71	169.453	-0.868639	0.382152	-2.27302	0.023025	0.159959	Tb927.9.10570	null	0	predicted zinc finger protein
Tb927.11.8160	325.64	143.53	332.06	0.916211	0.403148	2.27264	0.0230479	0.159959	Tb927.11.8160	null	0	dynein heavy chain, putative
Tb927.11.14560	203.62	119.24	225.074	0.601359	0.264636	2.27241	0.023062	0.159959	Tb927.11.14560	CPSF160	0	Cleavage and polyadenylation specificity factor CPSF160, putative
Tb927.11.5980	127.85	57.14	67.1915	0.882378	0.38832	2.2723	0.0230686	0.159959	Tb927.11.5980	null	0	conserved protein
Tb927.8.7860	25.66	48.15	48.5398	-0.937409	0.412554	-2.27221	0.023074	0.159959	Tb927.8.7860	null	4	receptor-type adenylate cyclase GRESAG 4, putative
Tb927.6.3710	75.05	29.65	65.6452	0.999151	0.43975	2.27209	0.0230811	0.159959	Tb927.6.3710	null	0	hypothetical protein, conserved
Tb927.2.6180	4.2	19.32	11.8888	-1.36627	0.601733	-2.27056	0.0231735	0.160486	Tb927.2.6180	null	0	iron/ascorbate oxidoreductase family protein, putative
Tb927.11.11850	143.28	78.32	141.103	0.658744	0.290213	2.26986	0.0232158	0.160666	Tb927.11.11850	null	0	splicing factor 3B subunit 1, putative
Tb927.9.1600	170.18	72.83	209.479	0.924195	0.407313	2.26901	0.0232679	0.160858	Tb927.9.1600	TZP182	0	hypothetical protein, conserved
Tb927.10.2520	126.01	69.17	115.543	0.682092	0.300631	2.26887	0.0232762	0.160858	Tb927.10.2520	ppl2	0	PrimPol-like protein 2
Tb927.11.7410	55.17	98.32	102.693	-0.874921	0.385668	-2.26859	0.0232934	0.160864	Tb927.11.7410	null	0	MSP-A, putative
Tb927.3.2100	111	56.6	118.32	0.729593	0.321726	2.26775	0.0233445	0.161103	Tb927.3.2100	null	0	hypothetical protein, conserved
Tb927.10.8780	210.11	97.27	212.788	0.858407	0.378598	2.26733	0.0233702	0.161167	Tb927.10.8780	null	0	AAA domain containing protein, putative
Tb927.11.7120	101.84	49.09	99.7613	0.778981	0.343705	2.26643	0.0234253	0.161393	Tb927.11.7120	null	0	hypothetical protein, conserved
Tb927.6.140	50.09	105.09	89.811	-1.03897	0.458453	-2.26625	0.023436	0.161393	Tb927.6.140	null	0	retrotransposon hot spot protein 5 (RHS5), putative
Tb927.11.4800	34.31	68.34	74.5937	-0.933916	0.412145	-2.26599	0.0234521	0.161393	Tb927.11.4800	null	0	clathrin coat assembly protein, putative
Tb927.5.2760	45.1	82.58	60.2678	-0.912897	0.402932	-2.26563	0.0234739	0.16143	Tb927.5.2760	null	1	UDP-Gal or UDP-GlcNAc-dependent glycosyltransferase, putative
Tb927.7.750	82.01	39.87	70.3889	0.825379	0.364429	2.26486	0.0235215	0.161645	Tb927.7.750	TZP93	0	hypothetical protein, conserved
Tb927.10.2040	131.48	63.94	112.174	0.762054	0.336693	2.26335	0.0236141	0.162168	Tb927.10.2040	null	0	STE group serine/threonine-protein kinase, putative
Tb927.3.4230	51.57	101.71	120.37	-0.934436	0.412961	-2.26277	0.0236498	0.1623	Tb927.3.4230	CMF33	1	serine peptidase, clan SB, family S8-like protein
Tb927.8.1665	2.1	11.96	5.38704	-1.34101	0.593094	-2.26103	0.0237572	0.162923	Tb927.8.1665	null	0	hypothetical protein
Tb927.7.490	60.76	30.56	67.7286	0.870467	0.385048	2.26067	0.0237797	0.162963	Tb927.7.490	null	0	hypothetical protein, conserved
Tb927.3.1700	40.07	67.1	67.813	-0.812777	0.359685	-2.25969	0.0238403	0.163266	Tb927.3.1700	null	2	diacylglycerol acyltransferase, putative
Tb11.v5.1039.1	99.6	47.96	85.4351	0.840865	0.372227	2.25901	0.0238827	0.163442	Tb11.v5.1039.1	CBP110	0	nuclear cap binding complex subunit CBP110, putative
Tb927.5.3810	120.09	50.19	142.159	0.9539	0.422366	2.25846	0.0239167	0.163457	Tb927.5.3810	PYR6-5	0	orotidine-5-phosphate decarboxylase/orotate phosphoribosyltransferase, putative
Tb927.6.3670	263.44	136	250.724	0.736981	0.326323	2.25844	0.0239181	0.163457	Tb927.6.3670	PFC8	0	paraflagellar rod component, putative
Tb927.11.4860	152.26	243.79	150.987	-0.766453	0.339438	-2.25801	0.0239452	0.163528	Tb927.11.4860	null	0	Ring finger domain containing protein, putative
Tb927.11.8330	7.77	27.91	23.2128	-1.20342	0.533084	-2.25748	0.0239784	0.163642	Tb927.11.8330	null	0	hypothetical protein, conserved
Tb11.v5.0360.1	45.52	79.4	96.7341	-0.863402	0.382613	-2.25659	0.0240336	0.163905	Tb11.v5.0360.1	null	0	aminopeptidase, putative
Tb927.11.11750.1	351.92	177.07	215.19	0.775518	0.343752	2.25604	0.0240681	0.164027	Tb927.11.11750.1	null	2	membrane-bound acid phosphatase, putative
Tb927.7.1220	133.15	56.81	134.983	0.927534	0.411286	2.2552	0.0241205	0.164235	Tb927.7.1220	null	0	hypothetical protein, conserved
Tb927.1.2490	1124.6	509.75	627.704	0.873039	0.387154	2.25502	0.0241321	0.164235	Tb927.1.2490	null	0	histone H3, putative
Tb927.5.4640	4.66	20.86	8.92172	-1.33933	0.594079	-2.25446	0.0241673	0.164248	Tb927.5.4640	null	0	hypothetical protein, conserved
Tb927.10.8330	102.95	45.04	40.5157	0.902143	0.400135	2.25459	0.0241589	0.164248	Tb927.10.8330	null	0	S. cerevisiae PSP1 homologue, putative
Tb927.8.8330	28.22	74.86	70.7522	-1.14213	0.506811	-2.25357	0.0242234	0.164515	Tb927.8.8330	null	0	cysteine peptidase, putative
Tb927.6.260	6.85	25.06	21.0946	-1.23352	0.547581	-2.25267	0.02428	0.164759	Tb927.6.260	null	1	hypothetical protein
Tb927.11.10090	90.66	44.67	81.1681	0.773543	0.34342	2.25247	0.0242927	0.164759	Tb927.11.10090	null	0	hypothetical protein, conserved
Tb927.6.3410	7.31	20.32	14.3062	-1.20518	0.535326	-2.2513	0.0243668	0.165147	Tb927.6.3410	null	0	hypothetical protein, conserved
Tb927.11.6910	46.69	78.56	75.7287	-0.828852	0.36833	-2.25029	0.0244303	0.165463	Tb927.11.6910	null	2	hypothetical protein, conserved
Tb927.4.4740	39.61	80.47	70.9569	-0.97159	0.43187	-2.24973	0.0244662	0.165593	Tb927.4.4740	DHCS	5	Sphingosine N-acyltransferase, putative
Tb927.10.11920	138.48	294.65	135.51	-1.0628	0.472609	-2.24879	0.0245261	0.165884	Tb927.10.11920	null	0	hypothetical protein, conserved
Tb927.5.2900	59.21	22.8	41.5705	0.981672	0.436848	2.24717	0.0246292	0.166427	Tb927.5.2900	HDAC4	0	histone deacetylase 4
Tb927.10.1040	386.24	532.36	354.521	-0.586526	0.261027	-2.247	0.0246402	0.166427	Tb927.10.1040	CBP1	0	serine peptidase, Clan SC, Family S10
Tb927.11.15200	15.62	38.53	30.2745	-1.1287	0.502606	-2.2457	0.0247234	0.166808	Tb927.11.15200	null	0	hypothetical protein, conserved
Tb927.3.2760	147.7	65.61	115.338	0.917687	0.408662	2.24559	0.0247305	0.166808	Tb927.3.2760	null	0	hypothetical protein, conserved
Tb927.10.5620	114	281.92	286.227	-1.11557	0.496958	-2.24479	0.0247818	0.166986	Tb927.10.5620	ALD	0	fructose-bisphosphate aldolase, glycosomal
Tb927.11.1490	7.31	0	13.3445	1.37565	0.612913	2.24445	0.0248035	0.166986	Tb927.11.1490	null	0	receptor-type adenylate cyclase GRESAG 4, putative (fragment)
Tb927.9.1670	36.19	11.65	27.8191	1.04279	0.464622	2.24438	0.0248078	0.166986	Tb927.9.1670	AUK3	0	Aurora kinase 3, putative
Tb927.11.13240	63.86	118.93	92.2395	-0.92966	0.414327	-2.24378	0.0248465	0.16705	Tb927.11.13240	RPC25	0	RNA polymerase subunit, putative
Tb927.11.14460	90.7	136.24	79.5852	-0.732842	0.326621	-2.24371	0.0248512	0.16705	Tb927.11.14460	null	0	ADP-ribosylation factor GTPase activating protein 1, putative
Tb927.2.2770	96.86	34.17	57.5527	1.10512	0.492752	2.24275	0.0249127	0.167349	Tb927.2.2770	null	0	hypothetical protein, conserved
Tb927.9.14080	130.93	194.98	128.981	-0.69494	0.30991	-2.24239	0.024936	0.167391	Tb927.9.14080	null	0	vesicle-associated membrane protein, putative
Tb927.7.4170	78.53	139.97	131.623	-0.869258	0.387704	-2.24207	0.024957	0.167418	Tb927.7.4170	ELO2	5	Fatty acid elongase
Tb927.8.5200	159.84	84.91	186.415	0.731606	0.326422	2.24129	0.0250073	0.167641	Tb927.8.5200	null	0	Mitochondrial SSU ribosomal protein, putative
Tb927.2.3660	254.18	101.82	234.712	1.00266	0.447425	2.24095	0.0250293	0.167674	Tb927.2.3660	PFC10	0	paraflagellar rod component, putative
Tb927.10.3710	180.9	283.8	199.218	-0.739582	0.330096	-2.2405	0.0250582	0.167738	Tb927.10.3710	PA26	0	proteasome activator protein PA26
Tb927.4.1430	163.12	87.13	123.91	0.657728	0.293592	2.24028	0.025073	0.167738	Tb927.4.1430	null	0	hypothetical protein, conserved
Tb927.8.2740	119.2	63.2	111.604	0.756477	0.338026	2.23792	0.025226	0.168647	Tb927.8.2740	TbRBP38	0	mitochondrial RNA binding protein
Tb927.5.930	116.04	50.22	257.989	0.927589	0.414684	2.23686	0.0252957	0.168777	Tb927.5.930	FRDg	0	NADH-dependent fumarate reductase
Tb927.6.1180	120.16	56.98	100.314	0.833475	0.372689	2.23638	0.0253266	0.168777	Tb927.6.1180	null	0	hypothetical protein, conserved
Tb927.8.2090	68.49	124.48	79.0432	-0.895726	0.400542	-2.23629	0.0253329	0.168777	Tb927.8.2090	PPIL1	0	cyclophilin type peptidyl-prolyl cis-trans isomerase, putative
Tb927.4.870	289.67	120.62	275.137	0.960474	0.429498	2.23627	0.0253339	0.168777	Tb927.4.870	null	0	dynein heavy chain, putative
Tb927.7.6780	38.27	12.9	36.7547	1.12515	0.503186	2.23606	0.0253478	0.168777	Tb927.7.6780	null	4	hypothetical protein
Tb927.11.8960	144.08	72.87	156.568	0.762228	0.340881	2.23605	0.0253483	0.168777	Tb927.11.8960	null	0	hypothetical protein, conserved
Tb927.8.4190	65.01	20.01	63.3574	1.09073	0.487896	2.23559	0.0253787	0.168865	Tb927.8.4190	null	0	hypothetical protein, conserved
Tb927.6.4880	166.12	272.65	215.801	-0.791048	0.353895	-2.23526	0.0254003	0.168895	Tb927.6.4880	METK1	0	S-adenosylmethionine synthetase, putative
Tb927.10.2770	78.32	38.97	75.0458	0.744768	0.333425	2.23369	0.0255033	0.169465	Tb927.10.2770	null	0	eukaryotic translation initiation factor 5, putative
Tb927.9.11810	54.38	89.19	87.5466	-0.779627	0.349153	-2.23291	0.025555	0.169642	Tb927.9.11810	null	10	membrane transporter protein, putative
Tb11.v5.0211.1	3.74	17.19	14.3134	-1.28385	0.575082	-2.23246	0.0255847	0.169642	Tb11.v5.0211.1	null	0	galactokinase-like protein, putative
Tb927.11.12020	33.38	69.12	56.7424	-1.00101	0.448409	-2.23235	0.0255917	0.169642	Tb927.11.12020	null	0	hypothetical protein, conserved
Tb927.9.2881	6.76	0.36	2.8949	1.34144	0.600937	2.23224	0.0255989	0.169642	Tb927.9.2881	null	1	Domain of unknown function (DUF5075), putative
Tb927.11.16160	93.68	165.87	124.1	-0.867912	0.389052	-2.23084	0.0256919	0.170144	Tb927.11.16160	null	0	ATP binding protein-like protein
Tb927.11.1300	113.33	58.58	99.2509	0.704959	0.316102	2.23016	0.0257368	0.170148	Tb927.11.1300	null	0	UBA/TS-N domain containing protein, putative
Tb927.2.4620	27.85	59.59	53.8484	-0.992744	0.445163	-2.23007	0.025743	0.170148	Tb927.2.4620	null	4	Transmembrane adaptor Erv26, putative
Tb927.1.3250	145.91	66.72	137.233	0.897569	0.402569	2.2296	0.0257738	0.170148	Tb927.1.3250	null	0	Domain of unknown function (DUF4456), putative
Tb927.10.6810	49.89	88.26	95.8506	-0.846243	0.379554	-2.22957	0.0257758	0.170148	Tb927.10.6810	null	0	guanylate kinase, putative
Tb927.11.7040	95.18	207.22	102.475	-1.07478	0.482066	-2.22953	0.025779	0.170148	Tb927.11.7040	null	0	pterin-4-alpha-carbinolamine dehydratase, putative
Tb927.2.5810	211	110.48	207.542	0.738375	0.331654	2.22635	0.0259911	0.171398	Tb927.2.5810	null	0	Holliday-junction resolvase-like of SPT6/SH2 domain containing protein, putative
Tb927.3.1390	65.13	103.95	95.3813	-0.784809	0.352539	-2.22616	0.0260032	0.171398	Tb927.3.1390	null	9	LMBR1-like membrane protein, putative
Tb927.10.14760	222.19	385.13	216.082	-0.856922	0.385167	-2.22481	0.0260942	0.171883	Tb927.10.14760	null	0	clathrin light chain, putative
Tb927.4.1840	90.94	33.21	85.8496	1.05999	0.476653	2.22381	0.0261614	0.17221	Tb927.4.1840	null	0	Carboxypeptidase-like protein
Tb927.11.390	122.92	66.76	81.7991	0.703997	0.316647	2.22329	0.0261965	0.172326	Tb927.11.390	null	0	SPRY domain containing protein, putative
Tb927.1.5180	2.1	10.71	7.08081	-1.31683	0.592555	-2.22229	0.0262637	0.172653	Tb927.1.5180	null	0	hypothetical protein
Tb927.4.2490	68.6	29.22	45.3545	0.888579	0.400031	2.22127	0.0263324	0.172989	Tb927.4.2490	null	0	hypothetical protein, conserved
Tb927.9.15660	25.58	7.28	39.2702	1.17848	0.530701	2.22061	0.0263775	0.173169	Tb927.9.15660	ACP6	2	procyclic-enriched flagellar receptor adenylate cyclase 6
Tb927.11.8260	148.28	212.33	123.584	-0.622946	0.280615	-2.21993	0.0264234	0.173355	Tb927.11.8260	null	1	carbonic anhydrase-like protein
Tb11.v5.0502.1	50.58	16.01	31.7227	1.1202	0.504762	2.21926	0.0264694	0.173541	Tb11.v5.0502.1	null	0	hypothetical protein, conserved
Tb11.v5.0227.1	0	8.73	9.60245	-1.30403	0.587771	-2.2186	0.0265143	0.17372	Tb11.v5.0227.1	null	1	75 kDa invariant surface glycoprotein, putative
Tb927.7.5300	61.86	27.33	54.8278	0.928861	0.41881	2.21786	0.0265645	0.173933	Tb927.7.5300	null	0	C2 domain/Ankyrin repeats (3 copies), putative
Tb927.10.12980	71.47	113.47	142.451	-0.738037	0.332862	-2.21725	0.0266063	0.174066	Tb927.10.12980	null	0	Multisite-specific tRNA:(cytosine-C(5))-methyltransferase, putative
Tb927.8.7000	92.37	163.55	84.5957	-0.900238	0.406053	-2.21704	0.0266202	0.174066	Tb927.8.7000	ATG10	0	E1-like ubiquitin-activating enzyme, putative
Tb927.6.3220	79.16	34.9	60.118	0.884944	0.399358	2.21592	0.0266972	0.174454	Tb927.6.3220	TZP116	0	hypothetical protein, conserved
Tb927.2.5660	76.81	124.34	81.6342	-0.771373	0.34842	-2.21392	0.0268346	0.175235	Tb927.2.5660	ADKA	0	adenylate kinase, putative
Tb927.4.1500	200.94	102.94	221.773	0.757601	0.342391	2.21267	0.0269201	0.175677	Tb927.4.1500	REH2	0	RNA editing associated helicase 2
Tb927.10.1440	100.98	53.36	78.4065	0.714899	0.323218	2.21182	0.0269793	0.175946	Tb927.10.1440	null	0	hypothetical protein, conserved
Tb927.7.2770	53.11	89.17	79.3142	-0.780976	0.353203	-2.21112	0.0270273	0.176109	Tb927.7.2770	null	0	hypothetical protein, conserved
Tb927.10.6150	118.81	52.46	104.378	0.912773	0.412844	2.21094	0.0270401	0.176109	Tb927.10.6150	null	0	neurobeachin/beige protein, putative
Tb927.10.11510	56.1	86.69	80.275	-0.76897	0.348176	-2.20857	0.0272048	0.177041	Tb927.10.11510	null	0	hypothetical protein, conserved
Tb927.2.1050	186.82	294.18	287.546	-0.735865	0.333217	-2.20836	0.027219	0.177041	Tb927.2.1050	null	1	retrotransposon hot spot protein 1 (RHS1), interrupted
Tb927.5.770	56.4	28.43	66.5769	0.849129	0.384602	2.20781	0.0272574	0.177173	Tb927.5.770	null	0	hypothetical protein, conserved
Tb927.11.15140	67.61	110.15	103.014	-0.784349	0.355469	-2.20652	0.0273478	0.177543	Tb927.11.15140	null	0	bilobe region protein, putative
Tb927.1.1270	6.85	23.73	26.799	-1.20303	0.545232	-2.20645	0.0273524	0.177543	Tb927.1.1270	null	0	homocysteine S-methyltransferase, putative
Tb927.10.12350	71.39	129.43	76.4181	-0.879917	0.398834	-2.20622	0.0273684	0.177543	Tb927.10.12350	null	0	hypothetical protein, conserved
Tb927.10.16100	111.28	228.98	148.509	-1.00602	0.456113	-2.20564	0.0274091	0.17769	Tb927.10.16100	null	0	FK506-binding protein (FKBP)-type peptidyl-prolyl isomerase, putative
Tb927.8.2410	35.52	66.79	61.2954	-0.919877	0.417176	-2.20501	0.0274536	0.177861	Tb927.8.2410	null	0	amidase, putative
Tb927.10.880	220.51	110.73	114.63	0.745533	0.338347	2.20346	0.0275627	0.17845	Tb927.10.880	TK	0	thymidine kinase
Tb927.10.9990	37.29	65.09	58.2766	-0.845247	0.383671	-2.20305	0.0275911	0.178517	Tb927.10.9990	null	0	non-canonical purine NTP pyrophosphatase, RdgB/HAM1 family, putative
Tb927.11.1210	93.06	141.76	150.072	-0.678547	0.308176	-2.20181	0.0276784	0.178936	Tb927.11.1210	null	0	Domain of unknown function (DUF4470)/Domain of unknown function (DUF4471), putative
Tb927.8.3090	74.02	128.13	102.404	-0.849221	0.38577	-2.20137	0.0277101	0.178936	Tb927.8.3090	null	0	hypothetical protein, conserved
Tb927.11.14980	180.74	102.32	145.473	0.626956	0.284831	2.20115	0.0277253	0.178936	Tb927.11.14980	MRPL38	0	mitochondrial ribosomal protein L38
Tb927.11.5660	92.76	42	50.54	0.899346	0.408589	2.2011	0.0277287	0.178936	Tb927.11.5660	null	0	hypothetical protein, conserved
Tb927.6.3820	171.03	99.63	171.701	0.608864	0.276691	2.20052	0.0277699	0.179085	Tb927.6.3820	null	0	hypothetical protein, conserved
Tb927.3.4080	136.52	193.13	205.211	-0.60491	0.274973	-2.19989	0.0278149	0.179258	Tb927.3.4080	PT2	14	Pyruvate transporter, putative
Tb927.2.2029	1.55	16.04	14.0495	-1.29329	0.588386	-2.19803	0.0279472	0.179993	Tb927.2.2029	null	0	expression site-associated gene 3 (ESAG3), degenerate
Tb927.1.1200	28.39	62.64	57.1607	-0.977564	0.445118	-2.19619	0.0280783	0.180719	Tb927.1.1200	MRPS15	0	Mitochondrial ribosomal protein S15
Tb927.5.1820	277.36	513.99	347.937	-0.905146	0.41242	-2.19472	0.0281837	0.181089	Tb927.5.1820	null	0	60S acidic ribosomal protein, putative
Tb927.5.760	68.72	20.26	68.8488	1.17057	0.533387	2.1946	0.0281925	0.181089	Tb927.5.760	null	0	Cell cycle sequence binding phosphoprotein, putative
Tb927.5.3130	66.14	22.73	60.5101	1.0982	0.500438	2.19448	0.0282013	0.181089	Tb927.5.3130	null	0	hypothetical protein
Tb927.3.2150	81.82	36.59	85.0273	0.854962	0.389618	2.19436	0.0282095	0.181089	Tb927.3.2150	null	0	protein phosphatase 2C, putative
Tb927.8.2395	50.64	93.81	42.8876	-0.933336	0.425455	-2.19374	0.0282544	0.181259	Tb927.8.2395	null	0	hypothetical protein
Tb927.2.5230	115.89	57.64	84.5064	0.847249	0.386413	2.1926	0.0283361	0.181665	Tb927.2.5230	null	0	CAMK family pseudokinase, putative
Tb11.v5.0292.1	57.96	24.99	30.9637	0.899529	0.410625	2.19063	0.0284784	0.182458	Tb11.v5.0292.1	null	0	hypothetical protein, conserved
Tb927.6.5080	69.5	111.32	162.67	-0.737708	0.336833	-2.19013	0.0285148	0.182469	Tb927.6.5080	null	1	Protein of unknown function (DUF3808), putative
Tb927.9.15810	20.16	48.35	52.6404	-1.06698	0.487181	-2.1901	0.0285171	0.182469	Tb927.9.15810	null	0	retrotransposon hot spot protein 3 (RHS3), putative
Tb927.8.6140	68.63	32.35	65.6353	0.860274	0.393078	2.18855	0.0286292	0.182988	Tb927.8.6140	null	0	Galactose oxidase, central domain/Kelch motif containing protein, putative
Tb927.7.2720	77.71	134.83	125.298	-0.874886	0.399771	-2.18847	0.0286355	0.182988	Tb927.7.2720	null	0	translation initiation factor SUI1, putative
Tb10.v4.0038	32.29	68.95	54.8363	-0.975021	0.44562	-2.18801	0.028669	0.183083	Tb10.v4.0038	null	0	chrX additional, unordered contigs
Tb927.7.5650	84.58	40.72	56.8833	0.783109	0.35796	2.1877	0.0286916	0.183109	Tb927.7.5650	null	0	kinesin, putative
Tb927.5.294b	16.88	35.93	21.0333	-1.06355	0.486235	-2.18732	0.0287194	0.183168	Tb927.5.294b	null	0	hypothetical protein
Tb927.6.120	8.02	22.31	11.2296	-1.23322	0.5642	-2.18579	0.0288312	0.183762	Tb927.6.120	null	1	Protein of unknown function (DUF1181), putative
Tb927.2.2490	8.86	29.18	45.5667	-1.15034	0.526347	-2.18551	0.0288517	0.183773	Tb927.2.2490	null	1	hypothetical protein
Tb927.10.6790	173.94	91.51	146.726	0.713789	0.326702	2.18483	0.0289013	0.183893	Tb927.10.6790	GCP3L	0	Gamma-tubulin complex component 3-like protein
Tb927.11.167	99.3	178.69	160.518	-0.878129	0.401937	-2.18474	0.0289078	0.183893	Tb927.11.167	null	1	ribosome associated membrane protein RAMP4, putative
Tb927.6.460	11.67	34.35	37.8975	-1.1406	0.522752	-2.18191	0.0291159	0.185055	Tb927.6.460	PAG3	1	procyclin associated gene 3 (PAG3) protein
Tb927.11.5820	75.88	144.24	159.403	-0.916827	0.420226	-2.18175	0.0291281	0.185055	Tb927.11.5820	null	6	Inhibitor of apoptosis-promoting Bax1, putative
Tb927.1.3390	48.92	110.66	64.244	-1.08668	0.498274	-2.18088	0.0291922	0.185161	Tb927.1.3390	null	0	Eukaryotic protein of unknown function (DUF866), putative
Tb11.v5.0796.1	21.71	6.71	11.4459	1.18973	0.545579	2.18068	0.0292072	0.185161	Tb11.v5.0796.1	null	0	hypothetical protein, conserved
Tb927.10.5520	78.95	38.62	79.2511	0.784478	0.359758	2.18057	0.0292154	0.185161	Tb927.10.5520	null	0	AmmeMemoRadiSam system protein B, putative
Tb927.4.2560	51.44	23.17	43.8371	0.868065	0.398103	2.1805	0.0292201	0.185161	Tb927.4.2560	cls	0	cardiolipin synthetase
Tb11.v5.0874.1	18.35	5.54	10.774	1.18736	0.544734	2.1797	0.0292795	0.185418	Tb11.v5.0874.1	null	0	protein kinase, putative
Tb927.7.5700	72.39	113.39	98.6263	-0.750794	0.344502	-2.17936	0.0293047	0.185458	Tb927.7.5700	pATOM36	0	peripherally associated ATOM36
Tb927.3.1180	140.3	76.38	102.983	0.681049	0.312549	2.17902	0.0293303	0.185501	Tb927.3.1180	null	0	hypothetical protein, conserved
Tb927.9.7285	22.63	51.53	22.3693	-1.092	0.501323	-2.17824	0.0293881	0.185747	Tb927.9.7285	null	0	hypothetical protein
Tb927.11.10430	138.62	77.93	100.267	0.663938	0.305042	2.17655	0.0295145	0.186426	Tb927.11.10430	null	0	hypothetical protein, conserved
Tb927.7.350	15.16	37.24	31.1675	-1.08209	0.497244	-2.17617	0.0295426	0.186484	Tb927.7.350	null	0	hypothetical protein
Tb927.9.15010	112.66	175.95	110.742	-0.734357	0.33751	-2.17581	0.0295696	0.186535	Tb927.9.15010	null	0	NADH dehydrogenase (ubiquinone) 1 beta subcomplex subunit, putative
Tb927.5.2350	141.32	57.54	57.1198	0.959872	0.441309	2.17506	0.0296258	0.186653	Tb927.5.2350	null	1	glycosyltransferase (GlcNAc), putative
Tb927.11.1430	256.97	129.2	227.982	0.767591	0.352923	2.17495	0.0296336	0.186653	Tb927.11.1430	CMF2	0	Component of motile flagella 2
Tb927.11.5380	91.4	160.21	84.7389	-0.882283	0.405685	-2.1748	0.0296452	0.186653	Tb927.11.5380	null	0	Protein of unknown function (DUF523), putative
Tb927.1.2985	31.62	62.04	39.9864	-0.967588	0.444993	-2.17439	0.0296758	0.186726	Tb927.1.2985	null	2	ER protein Pkr1, putative
Tb927.11.12770	95.25	45.33	85.8825	0.836357	0.384754	2.17375	0.0297241	0.186911	Tb927.11.12770	null	0	ubiquitin ligase, putative
Tb927.10.2440	19.98	43.05	58.0302	-1.02185	0.470146	-2.17347	0.0297447	0.186921	Tb927.10.2440	MCA4	0	Metacaspase-4
Tb927.9.1530	180.91	104.89	173.875	0.616234	0.283606	2.17285	0.0297916	0.187028	Tb927.9.1530	null	0	hypothetical protein, conserved
Tb927.8.4870	232.1	138.92	228.569	0.580672	0.267253	2.17274	0.0297998	0.187028	Tb927.8.4870	CMF6	0	Component of motile flagella 6
Tb927.4.2960	23.97	44.91	25.2993	-0.985295	0.453581	-2.17226	0.0298362	0.187137	Tb927.4.2960	MED-T8	0	mediator of rna polymerase ii transcription subunit 8
Tb927.11.13150	63.27	109.14	77.9485	-0.84999	0.391458	-2.17134	0.0299052	0.187451	Tb927.11.13150	null	0	UEV domain/Zinc finger, C3HC4 type (RING finger), putative
Tb927.10.1780	0	9.26	7.89531	-1.27128	0.585689	-2.17057	0.0299638	0.187657	Tb927.10.1780	null	0	hypothetical protein
Tb927.9.15930	5.84	19.53	12.833	-1.22654	0.56512	-2.1704	0.0299763	0.187657	Tb927.9.15930	RAB1B	0	small GTPase, putative
Tb927.11.2990	83.05	37.89	52.6919	0.844329	0.389088	2.17002	0.0300053	0.187719	Tb927.11.2990	KREPB4	0	KREPB4
Tb927.7.7540	66	111.2	86.6143	-0.856883	0.395098	-2.16879	0.0300989	0.18812	Tb927.7.7540	null	0	leucine-rich repeat protein 1 (LRRP1), degenerate
Tb927.11.9910	78.39	135.72	143.388	-0.83185	0.383619	-2.16843	0.0301261	0.18812	Tb927.11.9910	null	0	Domain of unknown function (DUF3846)/TPR repeat, putative
Tb927.11.9150	101.88	48.97	120.199	0.817538	0.377026	2.16838	0.0301295	0.18812	Tb927.11.9150	null	0	hypothetical protein, conserved
Tb927.8.4790	6.22	22.81	26.5863	-1.11119	0.512504	-2.16817	0.0301459	0.18812	Tb927.8.4790	null	0	Putative snoRNA binding domain containing protein, putative
Tb927.3.2600	286.33	133.48	406.164	0.843911	0.389507	2.16661	0.0302644	0.188624	Tb927.3.2600	null	0	ATP-dependent DEAD/H RNA helicase, putative
Tb927.10.6020	10.5	31.93	23.6777	-1.16845	0.539298	-2.1666	0.030265	0.188624	Tb927.10.6020	null	0	hypothetical protein, conserved
Tb927.8.3200	154.21	75.71	167.115	0.791589	0.365876	2.16355	0.0304992	0.189964	Tb927.8.3200	AVO3	0	Rapamycin-insensitive companion of TOR2
Tb927.11.19020.1	0	6.71	2.54459	-1.27903	0.591519	-2.16229	0.0305959	0.190325	Tb927.11.19020.1	null	0	hypothetical protein (pseudogene)
Tb927.5.650	51.11	19.53	47.6529	1.01402	0.468924	2.16244	0.0305839	0.190325	Tb927.5.650	null	2	receptor-type adenylate cyclase GRESAG 4, putative
Tb927.10.9400	66.13	109.29	87.4756	-0.798258	0.369347	-2.16127	0.0306745	0.190694	Tb927.10.9400	SF1	0	splicing factor 1
Tb927.10.16030	76.17	131.95	81.8111	-0.847429	0.392159	-2.16093	0.0307006	0.190735	Tb927.10.16030	MAPK2	0	mitogen activated protein kinase 4, putative
Tb927.5.1490	50.53	15.01	51.5032	1.16233	0.538049	2.16027	0.0307521	0.190869	Tb927.5.1490	eif4g1	0	Eukaryotic translation initiation factor 4 gamma 1
Tb927.11.2300	71.01	116.5	181.701	-0.768117	0.355585	-2.16015	0.0307609	0.190869	Tb927.11.2300	ERF1	0	eukaryotic peptide chain release factor subunit 1, putative
Tb927.8.3230	112.04	54.17	104.226	0.733596	0.339721	2.1594	0.0308188	0.191108	Tb927.8.3230	null	0	hypothetical protein, conserved
Tb927.11.13360	130.82	62	187.977	0.823518	0.381528	2.15847	0.0308911	0.191263	Tb927.11.13360	null	0	AAA ATPase, putative
Tb927.5.3110	67.68	29.87	44.6797	0.822008	0.380863	2.15828	0.0309062	0.191263	Tb927.5.3110	MRPL49	0	Mitochondrial ribosomal protein L49
Tb927.5.4450	27.08	54.29	39.364	-0.992712	0.460005	-2.15804	0.0309244	0.191263	Tb927.5.4450	null	0	hypothetical protein, conserved
Tb927.7.6830	25.83	11.88	200.889	0.937368	0.434365	2.15802	0.0309264	0.191263	Tb927.7.6830	null	0	trans-sialidase, putative
Tb927.10.13860	30.94	63.89	99.3002	-0.952788	0.441586	-2.15765	0.0309551	0.191263	Tb927.10.13860	null	0	GPI-anchor transamidase subunit 8 (GPI8)
Tb927.10.12530	44.68	75.35	59.4904	-0.837409	0.388124	-2.15758	0.0309605	0.191263	Tb927.10.12530	null	0	chaperone protein DnaJ, putative
Tb927.2.6050	150.62	80.5	175.277	0.654823	0.303545	2.15725	0.0309862	0.191302	Tb927.2.6050	null	0	beta prime COP protein
Tb927.11.3280	119.08	48.57	130.118	0.949818	0.440547	2.156	0.0310839	0.191759	Tb927.11.3280	KIN13-5	0	Kinesin-13 5, putative
Tb927.2.4230	286.2	129.08	277.001	0.87809	0.407407	2.15532	0.0311372	0.191759	Tb927.2.4230	null	0	NUP-1 protein, putative
Tb927.10.12100	17.34	36.54	20.6849	-1.02013	0.473321	-2.15527	0.031141	0.191759	Tb927.10.12100	RBP7B	0	RNA-binding protein 7B
Tb927.11.1460	261.35	147.47	189.609	0.643149	0.298426	2.15513	0.0311513	0.191759	Tb927.11.1460	null	0	phosphatidylinositol (3,5) kinase, putative
Tb927.11.3750	101.2	55.41	88.7671	0.717287	0.332844	2.15503	0.0311599	0.191759	Tb927.11.3750	B5R	1	NADH-cytochrome b5 reductase, putative
Tb927.11.12790	233.97	117.51	107.538	0.769083	0.356916	2.1548	0.0311772	0.191759	Tb927.11.12790	RNR2	1	ribonucleoside-diphosphate reductase small chain
Tb927.2.5250	241.3	135.37	162.273	0.632565	0.293774	2.15324	0.0313002	0.192396	Tb927.2.5250	null	0	tubulin-tyrosine ligase, putative
Tb927.3.5460	115.31	63.03	96.2748	0.656608	0.305026	2.15263	0.0313477	0.192567	Tb927.3.5460	RBSR3	0	RNA-binding protein, putative
Tb927.11.610	194.81	105.71	117.634	0.706972	0.328464	2.15235	0.0313695	0.192569	Tb927.11.610	null	0	hypothetical protein, conserved
Tb927.4.4920	78.15	34.16	29.4333	0.841946	0.391216	2.15213	0.0313872	0.192569	Tb927.4.4920	null	1	hypothetical protein, conserved
Tb927.5.4320	73.61	122.48	125.414	-0.789132	0.366871	-2.15098	0.0314776	0.193004	Tb927.5.4320	FIP1	0	Pre-mRNA polyadenylation factor FIP1
Tb927.11.12100	30.87	69.89	62.2651	-1.05949	0.493013	-2.14901	0.0316333	0.193838	Tb927.11.12100	RBP5	0	RNA-binding protein, putative
Tb927.9.12360	60.27	23.81	86.118	0.945236	0.440228	2.14715	0.0317813	0.194533	Tb927.9.12360	RBP35	0	RNA-binding protein, putative
Tb927.4.2920	131.5	55.2	116.98	0.921539	0.429204	2.14709	0.0317863	0.194533	Tb927.4.2920	null	0	hypothetical protein, conserved
Tb927.6.2200	181.69	271.22	172.355	-0.68221	0.317848	-2.14634	0.031846	0.194777	Tb927.6.2200	null	0	DJ-1 family protein, putative
Tb927.5.2230	28.17	59.14	48.5408	-1.00566	0.468643	-2.1459	0.0318812	0.194871	Tb927.5.2230	null	0	conserved protein
Tb927.10.10050	117.13	49.02	156.985	0.932085	0.43448	2.14529	0.0319298	0.195011	Tb927.10.10050	null	8	hypothetical protein, conserved
Tb927.6.3950	35.32	61.91	64.5008	-0.863887	0.402763	-2.1449	0.0319607	0.195011	Tb927.6.3950	null	0	hypothetical protein, conserved
Tb927.3.780	145.29	222.07	156.458	-0.707881	0.330035	-2.14487	0.0319635	0.195011	Tb927.3.780	TbPSA7	0	proteasome alpha 7 subunit
Tb927.10.7940	71.29	117.51	105.358	-0.754396	0.351846	-2.14411	0.0320239	0.195258	Tb927.10.7940	null	0	methyltransferase, putative
Tb927.9.9740	144.6	82.58	168.663	0.654788	0.305527	2.14315	0.0321013	0.195609	Tb927.9.9740	null	0	AMP deaminase, putative
Tb09.v4.0057	0	4.45	0.869275	-1.25159	0.584231	-2.14228	0.0321707	0.19579	Tb09.v4.0057	null	0	variant surface glycoprotein (VSG, pseudogene), putative
Tb927.4.5180	86.59	45.48	64.9145	0.742038	0.346339	2.14252	0.0321514	0.19579	Tb927.4.5180	TLK1	0	tousled-like kinase I
Tb927.9.1510	120.91	61.13	94.3153	0.747879	0.349151	2.142	0.0321939	0.195809	Tb927.9.1510	null	0	D-ala D-ala ligase C-terminus/SET domain containing protein, putative
Tb927.11.15110	61.47	27.61	49.2052	0.836823	0.39082	2.1412	0.0322582	0.19608	Tb927.11.15110	null	0	Vitamin B6 photo-protection and homoeostasis, putative
Tb927.10.5090	28.39	8.37	14.3614	1.11793	0.522354	2.14018	0.0323399	0.196372	Tb927.10.5090	ESP18	1	Enriched in surface-labeled proteome protein 18
Tb927.5.2820	55.78	24.34	76.7711	0.912401	0.42644	2.13958	0.0323888	0.196372	Tb927.5.2820	NEK6	0	Serine/threonine-protein kinase NEK6, putative
Tb927.10.1800	9.49	27.32	34.2999	-1.08849	0.508764	-2.13948	0.0323969	0.196372	Tb927.10.1800	null	0	methyltransferase domain containing protein, putative
Tb927.8.3160	10.42	26.59	20.801	-1.09286	0.510829	-2.13939	0.0324042	0.196372	Tb927.8.3160	null	0	hypothetical protein, conserved
Tb927.11.14310	18.27	43.05	42.7602	-1.05694	0.494082	-2.13921	0.032419	0.196372	Tb927.11.14310	Sm-G	0	small nuclear ribonucleoprotein Sm-G
Tb927.5.292b	5.84	16.82	19.1632	-1.13678	0.531423	-2.13912	0.032426	0.196372	Tb927.5.292b	null	1	hypothetical protein
Tb927.9.13380	41.75	82.09	106.433	-0.900245	0.420957	-2.13857	0.0324705	0.19652	Tb927.9.13380	ATG24	0	Autophagy-related protein 24
Tb927.11.15900	737.6	1265.6	858.273	-0.855234	0.40014	-2.13734	0.0325704	0.197004	Tb927.11.15900	null	0	60S ribosomal protein L27, putative
Tb11.v5.0677.1	0	6.71	6.87349	-1.25324	0.586551	-2.13663	0.0326284	0.197234	Tb11.v5.0677.1	null	0	expression site-associated gene 11 (ESAG11) protein, putative
Tb11.v5.0814.1	0	9.91	7.09782	-1.27235	0.595582	-2.13632	0.0326534	0.197263	Tb11.v5.0814.1	null	1	expression site-associated gene 3 (ESAG3)-like protein
Tb927.11.1930	74.19	118.03	94.9502	-0.7508	0.351691	-2.13483	0.0327752	0.197877	Tb927.11.1930	null	0	ubiquitin carboxyl-terminal hydrolase, putative
Tb927.2.4440	34.31	66.21	51.8986	-0.962539	0.45115	-2.13353	0.0328816	0.198051	Tb927.2.4440	null	6	hypothetical protein
Tb927.8.3350	91.34	46.41	76.7498	0.738775	0.346273	2.1335	0.0328833	0.198051	Tb927.8.3350	null	0	DNA polymerase theta (helicase domain only), putative
Tb927.4.550	36.74	72.03	49.5656	-0.957884	0.448994	-2.1334	0.032892	0.198051	Tb927.4.550	null	0	Zinc knuckle, putative
Tb927.10.9390	115.37	60.08	78.6128	0.735979	0.344993	2.13332	0.0328988	0.198051	Tb927.10.9390	null	0	Macrocin-O-methyltransferase (TylF), putative
Tb927.9.13070	215.68	368.27	169.828	-0.816458	0.38273	-2.13325	0.0329046	0.198051	Tb927.9.13070	null	0	Heat shock factor binding 1 domain-containing protein
Tb927.11.13090	172.75	245.08	267.215	-0.621346	0.291378	-2.13244	0.0329705	0.198267	Tb927.11.13090	null	0	elongation factor 1 gamma, putative
Tb927.11.4020	83.85	131.75	74.0458	-0.758007	0.355485	-2.13232	0.0329807	0.198267	Tb927.11.4020	null	0	Complex1_LYR-like, putative
Tb927.10.910	79.9	39.86	80.7775	0.755746	0.354512	2.13179	0.0330242	0.198346	Tb927.10.910	TbPIF6	0	DNA repair and recombination helicase protein PIF6
Tb927.9.2980	16.97	39.16	22.4491	-1.07197	0.502878	-2.13167	0.0330341	0.198346	Tb927.9.2980	null	0	hypothetical protein, conserved
Tb927.9.9600	155.92	75.06	137.472	0.80611	0.378256	2.13112	0.033079	0.198447	Tb927.9.9600	null	0	DNA replication licensing factor MCM9, putative
Tb927.4.1600	91.91	140.57	98.3207	-0.739529	0.347038	-2.13097	0.0330913	0.198447	Tb927.4.1600	null	1	AAA domain containing protein, putative
Tb927.1.3910	208.28	110.14	189.049	0.714243	0.33535	2.12984	0.0331847	0.198815	Tb927.1.3910	CDC23	0	Anaphase-promoting complex subunit CDC23
Tb927.1.1370	42.87	17.92	51.3419	0.879154	0.412876	2.12934	0.0332263	0.198815	Tb927.1.1370	null	0	rRNA biogenesis protein, putative
Tb927.7.5550.2	41.74	12.01	19.0888	1.16347	0.546442	2.12918	0.0332393	0.198815	Tb927.7.5550.2	null	0	TLD, putative
Tb927.3.1190	180.02	103.58	198.588	0.627774	0.294852	2.12912	0.0332447	0.198815	Tb927.3.1190	null	0	hypothetical protein, conserved
Tb927.11.560	209.87	124.07	133.287	0.589051	0.276679	2.12901	0.0332537	0.198815	Tb927.11.560	null	0	hypothetical protein, conserved
Tb927.9.9180	88.14	48.27	46.9355	0.719586	0.338241	2.12744	0.0333837	0.199471	Tb927.9.9180	null	0	hypothetical protein, conserved
Tb927.6.4210	155.33	80.95	210.178	0.696357	0.327409	2.12687	0.0334307	0.199576	Tb927.6.4210	ALDH	0	aldehyde dehydrogenase, putative
Tb927.11.9800	133.18	212.9	145.389	-0.773336	0.363632	-2.1267	0.0334452	0.199576	Tb927.11.9800	null	0	hypothetical protein, conserved
Tb927.3.2920	37.66	66.36	42.9201	-0.936338	0.44032	-2.12649	0.0334621	0.199576	Tb927.3.2920	null	0	hypothetical protein, conserved
Tb11.v5.0584.1	19.91	5.54	25.1015	1.13141	0.532114	2.12625	0.0334826	0.199577	Tb11.v5.0584.1	null	0	hypothetical protein, conserved
Tb927.10.13070	61.36	26.53	64.3489	0.93622	0.440401	2.12584	0.0335167	0.19966	Tb927.10.13070	null	3	hypothetical protein, conserved
Tb927.4.5190	116.36	56.27	74.5031	0.812059	0.382091	2.1253	0.0335614	0.19974	Tb927.4.5190	null	0	hypothetical protein, conserved
Tb927.9.10470	258.68	143.2	151.708	0.63243	0.297587	2.12519	0.0335707	0.19974	Tb927.9.10470	null	0	hypothetical protein, conserved
Tb927.5.4535	3.11	11.8	8.20739	-1.19777	0.564173	-2.12305	0.0337499	0.200563	Tb927.5.4535	null	1	hypothetical protein
Tb927.4.4070	250.3	143.48	180.496	0.626329	0.294992	2.12321	0.0337363	0.200563	Tb927.4.4070	null	0	mevalonate kinase, putative
Tb11.v5.0629.1	27.31	8.81	164.735	1.07726	0.50769	2.12188	0.0338477	0.201023	Tb11.v5.0629.1	null	0	fumarate hydratase, putative
Tb927.7.2490	109.72	62.86	94.0872	0.68969	0.325077	2.12162	0.0338696	0.201032	Tb927.7.2490	KRIPP15	0	kinetoplast ribosomal PPR-repeat containing protein 15
Tb927.9.3650	149.06	75.99	104.658	0.736	0.346983	2.12114	0.0339099	0.201149	Tb927.9.3650	KIN13-1	0	Kinesin-13 1
Tb09.v4.0017	4.2	15	11.7636	-1.21239	0.571654	-2.12084	0.0339353	0.201179	Tb09.v4.0017	null	0	rab1 (small gtp-binding protein rab1, putative)
Tb927.11.7580	62.49	103.29	145.062	-0.715971	0.337754	-2.1198	0.034023	0.201577	Tb927.11.7580	null	0	hypothetical protein, conserved
Tb927.11.13190	192.03	281.38	330.412	-0.648541	0.305984	-2.11952	0.0340461	0.201593	Tb927.11.13190	null	0	elongation factor 1 gamma, putative
Tb927.3.2140	267.1	154.13	227.117	0.612129	0.288839	2.11927	0.0340673	0.201598	Tb927.3.2140	null	0	transcription activator, putative
Tb927.6.4420	58.2	97.4	94.1862	-0.804252	0.379549	-2.11897	0.0340931	0.201629	Tb927.6.4420	null	0	tRNA (Guanine-1)-methyltransferase, putative
Tb927.7.3690	0	9.1	11.9082	-1.22185	0.576767	-2.11844	0.0341377	0.201771	Tb927.7.3690	null	3	hypothetical protein
Tb927.4.1340	184.44	111.74	203.077	0.574345	0.271194	2.11784	0.034189	0.201912	Tb927.4.1340	CPSF73	0	cleavage and polyadenylation specificity factor subunit, putative
Tb11.v5.0289.1	80.97	39.95	81.4837	0.823313	0.388816	2.11749	0.0342184	0.201912	Tb11.v5.0289.1	null	0	ubiquitin ligase, putative
Tb927.10.680	115.44	60.2	62.1259	0.732857	0.346106	2.11743	0.034223	0.201912	Tb927.10.680	null	0	Protein of unknown function (DUF971), putative
Tb927.9.14130	26.62	51.47	61.1915	-0.905581	0.427806	-2.1168	0.0342765	0.202106	Tb927.9.14130	null	2	hypothetical protein, conserved
Tb927.6.4630	62.23	101.97	116.438	-0.760495	0.35931	-2.11654	0.0342988	0.202116	Tb927.6.4630	null	1	kinetoplastid-specific phospho-protein phosphatase, putative
Tb927.11.9220	276.46	164.35	241.648	0.584146	0.276055	2.11605	0.0343409	0.202244	Tb927.11.9220	RPN2	0	proteasome regulatory non-ATP-ase subunit 2
Tb927.5.2380	85.49	134.71	131.934	-0.733373	0.346662	-2.11553	0.0343852	0.202383	Tb927.5.2380	null	0	hydrolase, alpha/beta fold family, putative
Tb927.2.6320	0	4.81	3.62824	-1.24765	0.589992	-2.11469	0.0344566	0.202561	Tb927.2.6320	TbNT6	11	adenosine transporter 2, putative
Tb927.6.5200	0	2.54	0.510408	-1.23944	0.586054	-2.1149	0.0344389	0.202561	Tb927.6.5200	null	0	hypothetical protein, conserved
Tb927.7.670	110.91	51.88	82.2617	0.828206	0.391706	2.11435	0.0344851	0.202575	Tb927.7.670	null	0	hypothetical protein, conserved
Tb927.10.5060	30.27	60.98	41.2317	-0.976984	0.462111	-2.11418	0.0345002	0.202575	Tb927.10.5060	null	0	Protein of unknown function (DUF3592), putative
Tb927.8.7500	60.22	91.76	57.5987	-0.725025	0.343156	-2.11281	0.0346167	0.203138	Tb927.8.7500	null	1	hypothetical protein, conserved
Tb927.8.1910	138.14	210	166.077	-0.717459	0.340282	-2.10843	0.0349942	0.20522	Tb927.8.1910	ArgE	0	metallo-peptidase, Clan MH, Family M18
Tb927.8.5220	96.38	50.29	112.949	0.744455	0.353123	2.10821	0.0350132	0.20522	Tb927.8.5220	null	0	hypothetical protein, conserved
Tb927.3.5410	54.12	20.69	54.3861	0.968179	0.459331	2.1078	0.0350481	0.205303	Tb927.3.5410	null	2	hypothetical protein, conserved
Tb927.10.6400	177.91	322.3	564.536	-0.853133	0.404887	-2.10709	0.0351098	0.205542	Tb927.10.6400	HSP60	0	chaperonin HSP60, mitochondrial precursor
Tb927.6.4470	23.09	57.26	93.277	-1.04285	0.495592	-2.10425	0.0353565	0.206863	Tb927.6.4470	null	0	S-adenosylmethionine decarboxylase proenzyme
Tb10.v4.0052	40.82	14.88	82.5178	1.05732	0.502904	2.10244	0.0355148	0.207472	Tb10.v4.0052	null	0	microtubule-associated protein 2
Tb927.3.4400	31.92	66.45	45.6041	-0.960427	0.456823	-2.1024	0.0355178	0.207472	Tb927.3.4400	BBP41	0	basal body component, putative
Tb927.2.420	175.81	273.02	205.837	-0.73108	0.347746	-2.10234	0.0355238	0.207472	Tb927.2.420	null	3	DNA-directed RNA polymerase, pseudogene, putative
Tb927.11.6870	168.86	75.76	152.774	0.869602	0.413806	2.10147	0.0355995	0.207764	Tb927.11.6870	14-3-3-II	0	14-3-3 protein 2
Tb927.7.4240	30.35	58.56	46.7806	-0.928191	0.441726	-2.10128	0.035616	0.207764	Tb927.7.4240	null	0	hypothetical protein, conserved
Tb927.8.690	62.83	110.77	85.3506	-0.835268	0.39768	-2.10035	0.0356978	0.208117	Tb927.8.690	PIN1	0	peptidyl-prolyl cis-trans isomerase/rotamase, putative
Tb927.7.3160	286.02	129.25	259.262	0.87139	0.415079	2.09934	0.0357874	0.208222	Tb927.7.3160	null	0	Cytoplasmic dynein 1 heavy chain (DYNC1H1), putative
Tb927.3.2170	89.52	130.43	155.167	-0.658863	0.313856	-2.09925	0.0357949	0.208222	Tb927.3.2170	null	0	translation elongation factor EF-2, putative
Tb927.8.7060	117.36	58.63	95.5402	0.703103	0.334933	2.09923	0.0357963	0.208222	Tb927.8.7060	null	0	hypothetical protein, conserved
Tb927.11.13790	122.44	66.91	97.2767	0.655685	0.312378	2.09901	0.0358157	0.208222	Tb927.11.13790	null	0	hypothetical protein, conserved
Tb927.5.3020	50.64	82.01	76.7484	-0.739517	0.352328	-2.09895	0.0358216	0.208222	Tb927.5.3020	null	0	hypothetical protein, conserved
Tb927.11.16290	202.83	107.98	113.101	0.70332	0.335147	2.09854	0.0358572	0.208306	Tb927.11.16290	ATG4.1	0	AUT2/APG4/ATG4 cysteine peptidase, putative
Tb927.2.3990	94.82	48.37	101.669	0.702366	0.334758	2.09813	0.0358938	0.208396	Tb927.2.3990	null	0	GRIP-related Arf-binding domain containing protein, putative
Tb927.6.790	70.6	38.12	200.69	0.759273	0.362014	2.09735	0.0359622	0.208559	Tb927.6.790	null	1	receptor-type adenylate cyclase GRESAG 4, putative
Tb09.v4.0065	4.28	13.26	10.2069	-1.23832	0.590428	-2.09733	0.0359642	0.208559	Tb09.v4.0065	null	0	expression site-associated gene 1 (ESAG 1), putative
Tb927.10.13130	156.88	92.61	162.733	0.550518	0.262563	2.0967	0.0360198	0.208666	Tb927.10.13130	UGP	0	UTP-glucose-1-phosphate uridylyltransferase
Tb927.11.2530	123.01	66.23	138.723	0.68905	0.328644	2.09664	0.0360251	0.208666	Tb927.11.2530	null	0	Mitochondrial SSU ribosomal protein, putative
Tb927.10.10280	60.35	25.51	77.1615	0.959171	0.457599	2.0961	0.0360737	0.208824	Tb927.10.10280	BBP268	0	microtubule-associated protein, putative
Tb927.11.15520	194.7	107.99	130.393	0.672181	0.320771	2.09552	0.0361249	0.208997	Tb927.11.15520	null	0	hypothetical protein, conserved
Tb927.10.12800	1.55	12.09	8.61201	-1.24786	0.596866	-2.09069	0.0365562	0.21072	Tb927.10.12800	ZC3H38	0	Zinc finger CCCH domain-containing protein 38
Tb11.v5.0504.1	63.17	28.56	73.1411	0.855295	0.408918	2.0916	0.0364741	0.21072	Tb11.v5.0504.1	null	0	RNA polymerase IIA largest subunit, putative
Tb927.4.2160	29.57	10.79	20.4184	1.07018	0.511718	2.09135	0.0364968	0.21072	Tb927.4.2160	null	2	hypothetical protein, conserved
Tb927.5.1570	21.47	54.12	38.8294	-1.08181	0.517292	-2.09129	0.0365021	0.21072	Tb927.5.1570	ZC3H12	0	zinc finger CCCH domain containing protein 12
Tb927.7.4610	89.14	40.96	54.6606	0.847747	0.405412	2.09107	0.0365215	0.21072	Tb927.7.4610	null	0	hypothetical protein, conserved
Tb927.3.2070	114.25	60.29	104.39	0.736216	0.352133	2.09073	0.0365523	0.21072	Tb927.3.2070	TZP151	0	hypothetical protein, conserved
Tb927.11.16600	67.07	35.57	60.1578	0.764852	0.36587	2.0905	0.0365725	0.21072	Tb927.11.16600	EAP2	0	exosome-associated protein 2
Tb11.v5.0377.1	14.15	2.55	9.92128	1.26984	0.607707	2.08956	0.0366575	0.21074	Tb11.v5.0377.1	null	0	hypothetical protein, conserved
Tb927.11.8190	214.12	129.83	161.782	0.5119	0.244924	2.09004	0.0366145	0.21074	Tb927.11.8190	RAD51	0	DNA repair protein RAD51
Tb927.10.8500	21.08	46.57	141.098	-0.889399	0.425613	-2.08969	0.0366459	0.21074	Tb927.10.8500	THT2-	12	glucose transporter, putative
Tb927.8.6350	115.14	50.58	68.7294	0.91588	0.438322	2.08951	0.0366616	0.21074	Tb927.8.6350	CYC11	0	CYC2-like cyclin, putative
Tb927.9.3820	60.25	95.72	62.0375	-0.772723	0.3699	-2.08901	0.0367073	0.210864	Tb927.9.3820	null	1	syntaxin, putative
Tb927.10.13250	266.01	121.39	214.933	0.859966	0.411738	2.08863	0.0367415	0.210864	Tb927.10.13250	null	0	hypothetical protein, conserved
Tb927.10.13517	305.22	520.66	433.286	-0.83366	0.399156	-2.08856	0.0367475	0.210864	Tb927.10.13517	null	0	40S ribosomal protein S27-like, putative
Tb927.9.6430	119.62	63.81	125.381	0.691455	0.331133	2.08815	0.0367843	0.210952	Tb927.9.6430	null	0	Rab geranylgeranyl transferase component A, putative
Tb927.4.1160	37.96	12.9	50.8473	1.04193	0.499152	2.08741	0.0368513	0.211214	Tb927.4.1160	null	0	hypothetical protein, conserved
Tb927.10.8140	94.14	170.32	93.7189	-0.904559	0.433519	-2.08655	0.0369287	0.211534	Tb927.10.8140	null	0	EVE domain containing protein, putative
Tb927.9.9280	223.23	135.13	158.547	0.562185	0.269535	2.08576	0.0370004	0.211822	Tb927.9.9280	null	0	hypothetical protein, conserved
Tb927.11.3390	251.69	125.68	244.393	0.776426	0.372351	2.0852	0.0370511	0.211988	Tb927.11.3390	null	0	Concanavalin A-like lectin/glucanases superfamily/SPRY domain/HECT-domain (ubiquitin-transferase), putative
Tb927.10.7520	158.57	83.19	93.9555	0.717461	0.344445	2.08294	0.0372563	0.212821	Tb927.10.7520	FPGS	0	folylpolyglutamate synthase, putative
Tb927.11.10670	90.37	46.63	100.922	0.715264	0.343414	2.0828	0.0372691	0.212821	Tb927.11.10670	null	0	glycosyl hydrolase, putative
Tb927.6.700	144.63	233.25	264.877	-0.73336	0.352128	-2.08265	0.0372832	0.212821	Tb927.6.700	null	0	alanyl-tRNA synthetase, putative
Tb927.6.2850	23.73	5.46	17.8788	1.22193	0.586742	2.08256	0.0372913	0.212821	Tb927.6.2850	PIE8	0	ESAG8-associated protein, putative
Tb927.11.8830	108.71	160.93	108.081	-0.676941	0.325075	-2.08241	0.0373047	0.212821	Tb927.11.8830	ESP2	0	Enriched in surface-labeled proteome protein 2
Tb927.3.1880	101.24	54.86	91.5316	0.616044	0.29598	2.08137	0.0374	0.21324	Tb927.3.1880	null	0	hypothetical protein, conserved
Tb927.7.3940	190.43	237.61	260.391	-0.450903	0.216804	-2.07977	0.0375462	0.213931	Tb927.7.3940	MCP16	0	mitochondrial carrier protein
Tb927.11.4890	95.64	50.09	72.3647	0.735351	0.353606	2.07957	0.0375645	0.213931	Tb927.11.4890	MT48	0	Cap-specific mRNA (nucleoside-2'-O-)-methyltransferase
Tb927.8.7200	128.75	80.56	128.753	0.567043	0.272852	2.07821	0.0376901	0.214522	Tb927.8.7200	null	0	Region in Clathrin and VPS, putative
Tb927.11.13480	26.91	55.44	42.043	-0.943394	0.454063	-2.07767	0.0377397	0.21468	Tb927.11.13480	null	0	SUMO-interacting motif-containing protein
Tb927.4.3430	55.38	90.09	76.7585	-0.772228	0.372382	-2.07375	0.0381021	0.216616	Tb927.4.3430	null	0	hypothetical protein, conserved
Tb927.5.2710	100.98	48.95	71.7357	0.730926	0.352635	2.07276	0.038195	0.217019	Tb927.5.2710	null	0	hypothetical protein, conserved
Tb927.10.8750	51.73	19.96	31.9527	0.96064	0.463537	2.07241	0.0382268	0.217075	Tb927.10.8750	null	0	GTPase activating protein, putative
Tb927.9.8380	129.53	189.46	120.135	-0.677992	0.327244	-2.07182	0.0382818	0.217247	Tb927.9.8380	null	0	hypothetical protein, conserved
Tb11.02.5390	71.97	34.9	80.0731	0.738448	0.35646	2.07161	0.0383014	0.217247	Tb11.02.5390	null	0	mRNA processing protein, putative
Tb927.10.7925	72.05	137.62	73.2665	-0.955847	0.4616	-2.07073	0.0383842	0.217591	Tb927.10.7925	null	1	hypothetical protein
Tb927.10.10030	91.17	45.56	43.0999	0.785686	0.379482	2.07042	0.0384133	0.217631	Tb927.10.10030	null	0	hypothetical protein, conserved
Tb927.10.10150	112.36	56.48	75.063	0.745143	0.359977	2.06997	0.0384548	0.217741	Tb927.10.10150	null	0	hypothetical protein, conserved
Tb927.1.820	58.66	24.76	55.3126	0.848664	0.410044	2.06969	0.0384817	0.217768	Tb927.1.820	null	0	kelch domain-containing protein
Tb927.10.12130	91.18	43.51	55.9557	0.824155	0.398397	2.06868	0.0385763	0.218178	Tb927.10.12130	TZP88	0	Ubiquitin family, putative
Tb927.10.14330	130.12	69.62	205.404	0.699769	0.338397	2.0679	0.0386499	0.218468	Tb927.10.14330	null	0	Utp14 protein, putative
Tb11.0540	85.87	40.51	70.3634	0.798762	0.386338	2.06752	0.0386848	0.21854	Tb11.0540	null	0	hypothetical protein
Tb11.1230	20.08	6.63	19.0649	1.13939	0.551227	2.06701	0.0387335	0.21869	Tb11.1230	CMF16	0	Component of motile flagella 16
Tb927.2.1460	0	7.36	4.82006	-1.22098	0.590849	-2.06649	0.0387822	0.218839	Tb927.2.1460	null	0	hypothetical protein, conserved
Tb927.10.3180	75.79	35.57	52.8792	0.804855	0.389604	2.06583	0.0388448	0.21898	Tb927.10.3180	null	0	zinc-finger of acetyl-transferase ESCO, putative
Tb927.10.590	66.73	31.17	49.94	0.759658	0.367739	2.06576	0.0388516	0.21898	Tb927.10.590	null	0	hypothetical protein, conserved
Tb927.4.740	279.69	168.46	195.626	0.549556	0.266151	2.06483	0.038939	0.219333	Tb927.4.740	null	0	Rgp1, putative
Tb927.11.15480	63.86	120.09	77.3883	-0.920831	0.446005	-2.06462	0.0389589	0.219333	Tb927.11.15480	null	0	heat shock protein Hsp20, putative
Tb927.11.190	159.94	204.74	204.419	-0.516015	0.250016	-2.06392	0.039025	0.21958	Tb927.11.190	null	0	elongation factor, putative
Tb927.3.1590	142.52	85.02	149.922	0.624241	0.302503	2.06359	0.0390567	0.219633	Tb927.3.1590	MRB1590	0	mitochondrial RNA binding complex 1 subunit
Tb927.11.1510.1	3.65	10.19	5.57005	-1.21357	0.588173	-2.06329	0.0390855	0.219669	Tb927.11.1510.1	null	0	leucine rich repeat protein, putative
Tb927.9.6720	64.11	29.59	48.3793	0.834945	0.404748	2.06288	0.0391242	0.219761	Tb927.9.6720	null	0	Putative methyltransferase, putative
Tb927.10.14420	118.52	51.45	120.152	0.905326	0.439105	2.06175	0.0392311	0.220221	Tb927.10.14420	NEK16	0	Serine/threonine-protein kinase NEK16, putative
Tb927.7.2260	43.75	72.97	47.3155	-0.819336	0.397437	-2.06155	0.0392508	0.220221	Tb927.7.2260	null	0	SEP domain containing protein, putative
Tb11.v5.0672.1	54.88	23.53	45.1608	0.866495	0.420386	2.06119	0.0392853	0.220222	Tb11.v5.0672.1	null	1	cardiolipin synthetase, putative
Tb927.10.1350	83.99	33.96	49.2965	0.948283	0.460091	2.06108	0.0392958	0.220222	Tb927.10.1350	null	0	hypothetical protein, conserved
Tb927.5.1400	0	5.25	1.84323	-1.22707	0.59545	-2.06075	0.0393268	0.22027	Tb927.5.1400	null	0	hypothetical protein
Tb11.02.5400	34.14	64.56	100.945	-0.840112	0.407766	-2.06028	0.0393716	0.220293	Tb11.02.5400	null	0	cystathionine beta-synthase, putative
Tb927.7.5380	18.99	4.45	11.0602	1.25026	0.60689	2.06011	0.0393882	0.220293	Tb927.7.5380	DRBD12	0	Double RNA binding domain protein 12
Tb927.10.4050	50.87	18.15	44.9965	1.07325	0.521045	2.05981	0.0394167	0.220293	Tb927.10.4050	null	1	serine palmitoyltransferase, putative
Tb927.11.11690	85.88	141.02	157.525	-0.751909	0.365045	-2.05977	0.0394204	0.220293	Tb927.11.11690	null	0	Vacuolar proton pump subunit B, putative
Tb927.8.5190	41.62	16.62	28.8435	0.997707	0.48447	2.05938	0.0394579	0.220377	Tb927.8.5190	null	0	hypothetical protein, conserved
Tb927.5.287b	15.87	33.35	24.4401	-1.06319	0.516326	-2.05914	0.0394807	0.22038	Tb927.5.287b	null	1	galactokinase (pseudogene)
Tb927.11.5410	69.29	29.28	51.061	0.87984	0.427612	2.05757	0.0396318	0.220954	Tb927.11.5410	null	0	SUMO-interacting motif-containing protein
Tb11.v5.0960.1	47.24	22.31	32.4335	0.887214	0.431244	2.05733	0.0396541	0.220954	Tb11.v5.0960.1	null	0	tRNA-dihydrouridine synthase 4, putative
Tb927.7.4030	142.61	85.76	124.491	0.541701	0.263331	2.05711	0.0396758	0.220954	Tb927.7.4030	null	0	hypothetical protein, conserved
Tb05.5K5.30	40.67	12.01	35.8472	1.11659	0.542848	2.05692	0.039694	0.220954	Tb05.5K5.30	null	0	serine/threonine protein phosphatase, putative
Tb927.11.13210	73.4	36.95	47.6577	0.761055	0.370001	2.0569	0.0396957	0.220954	Tb927.11.13210	null	0	hypothetical protein, conserved
Tb927.11.4530	54.17	92.76	103.748	-0.776147	0.377419	-2.05646	0.0397384	0.221052	Tb927.11.4530	ARD1	0	N-acetyltransferase subunit ARD1
Tb927.10.4590	69.11	125.72	73.4124	-0.902401	0.438858	-2.05625	0.0397583	0.221052	Tb927.10.4590	null	0	mitochondrial inner membrane signal peptidase, putative
Tb927.4.2990	79.52	37.09	64.2251	0.813812	0.395848	2.05587	0.0397951	0.221131	Tb927.4.2990	null	0	hypothetical protein, conserved
Tb927.5.293b	3.65	15.24	9.91067	-1.19774	0.583115	-2.05404	0.0399722	0.221865	Tb927.5.293b	null	0	hypothetical protein
Tb927.7.190	288.75	430.3	480.629	-0.649228	0.31607	-2.05406	0.0399695	0.221865	Tb927.7.190	THOP1	0	thimet oligopeptidase, putative
Tb927.8.6010	37.42	79.21	82.269	-0.978321	0.476757	-2.05203	0.0401666	0.222808	Tb927.8.6010	HR1	3	Heme Response-1 protein, putative
Tb927.7.4550	19.23	41.03	38.9198	-0.974879	0.475129	-2.05182	0.0401873	0.222808	Tb927.7.4550	MRPL7/12	0	Mitochondrial ribosomal protein L7/L12
Tb927.8.1730	31.99	60.62	40.1522	-0.904196	0.440854	-2.05101	0.0402659	0.223118	Tb927.8.1730	null	0	hypothetical protein, conserved
Tb927.11.3320.2	0	3.64	1.01082	-1.21989	0.594963	-2.05037	0.0403286	0.223339	Tb927.11.3320.2	TbGTR	1	ras-like small GTPase, putative
Tb927.5.170	5.84	16.18	6.75438	-1.21798	0.594127	-2.05004	0.0403608	0.223392	Tb927.5.170	null	0	hypothetical protein, conserved
Tb11.v5.0221.1	41.76	13.1	39.9494	1.08573	0.529893	2.04896	0.040466	0.223837	Tb11.v5.0221.1	null	12	transporter, putative
Tb927.7.4130	126.41	64.92	107.541	0.787078	0.384175	2.04875	0.0404868	0.223837	Tb927.7.4130	null	0	hypothetical protein, conserved
Tb927.3.4580	82.14	42.99	82.86	0.711362	0.34741	2.04761	0.0405978	0.224325	Tb927.3.4580	null	0	hypothetical protein, conserved
Tb927.11.14500	112.7	56.25	66.8216	0.743057	0.363137	2.04622	0.0407352	0.224958	Tb927.11.14500	null	0	Pseudokinase, putative
Tb927.10.2160	61.06	29.58	46.9633	0.771455	0.377134	2.04557	0.0407983	0.22518	Tb927.10.2160	null	0	hypothetical protein, conserved
Tb927.8.6800	63.27	29.23	54.1157	0.842734	0.412127	2.04484	0.0408704	0.225452	Tb927.8.6800	null	0	hypothetical protein, conserved
Tb927.11.15730	41.46	14.2	49.5549	1.03224	0.505021	2.04396	0.0409579	0.225808	Tb927.11.15730	null	0	cyclic nucleotide-binding domain containing protein, putative
Tb927.8.1050	145.71	61.19	152.835	0.922198	0.451377	2.04307	0.0410451	0.226162	Tb927.8.1050	null	0	SUMO-interacting motif-containing protein
Tb927.10.1260	93.84	46.25	85.4708	0.708451	0.34694	2.042	0.0411518	0.226549	Tb927.10.1260	null	0	aspartyl-tRNA synthetase, putative
Tb927.10.3120	34.31	60.39	71.1643	-0.849488	0.416028	-2.0419	0.0411614	0.226549	Tb927.10.3120	null	1	cytochrome c oxidase assembly protein, putative
Tb927.8.8130	118.76	48.85	82.374	0.9164	0.449009	2.04094	0.0412566	0.226729	Tb927.8.8130	null	0	hypothetical protein, conserved
Tb927.10.3370	238.5	418.15	274.553	-0.849754	0.416366	-2.04088	0.0412625	0.226729	Tb927.10.3370	null	0	60S acidic ribosomal protein P2, putative
Tb927.4.2340	185.51	111.57	127.66	0.592077	0.290123	2.04078	0.0412725	0.226729	Tb927.4.2340	null	0	hypothetical protein, conserved
Tb927.7.7030	52.12	18.21	50.7194	1.03433	0.506864	2.04064	0.0412863	0.226729	Tb927.7.7030	null	0	zinc-finger of a C2HC-type, putative
Tb927.7.3390.1	10.03	22.6	18.0383	-1.02835	0.5042	-2.03956	0.0413941	0.227105	Tb927.7.3390.1	null	0	hypothetical protein, conserved
Tb927.3.640	131.59	201.56	186.818	-0.706503	0.346443	-2.03931	0.0414192	0.227105	Tb927.3.640	null	1	hypothetical protein, conserved
Tb927.9.6940	60.69	95.9	109.404	-0.684697	0.335757	-2.03926	0.0414239	0.227105	Tb927.9.6940	null	0	DNA topoisomerase type IB small subunit
Tb927.10.9500	0	9.26	8.03535	-1.21036	0.593955	-2.0378	0.04157	0.227697	Tb927.10.9500	null	1	expression site-associated gene 3 (ESAG3) protein, putative
Tb927.9.12820	128.33	211.07	103.317	-0.78992	0.387682	-2.03755	0.0415952	0.227697	Tb927.9.12820	null	0	dynein light chain, putative
Tb11.v5.1014.1	7.93	20.62	21.1927	-1.07895	0.529547	-2.03749	0.0416013	0.227697	Tb11.v5.1014.1	null	0	hypothetical protein, conserved
Tb927.4.3820	114.76	63.99	67.1423	0.633733	0.311098	2.03709	0.0416415	0.22779	Tb927.4.3820	null	2	hypothetical protein, conserved
Tb927.10.4620	51.23	100.18	69.1473	-0.939828	0.461773	-2.03526	0.0418247	0.228665	Tb927.10.4620	PPIase	0	peptidyl-prolyl cis-trans isomerase, putative
Tb11.v5.0219.1	44.13	16.82	43.2729	0.912514	0.448469	2.03473	0.0418777	0.228828	Tb11.v5.0219.1	null	0	methyltransferase, putative
Tb927.10.2540	99.69	148.37	92.8531	-0.67679	0.332719	-2.03412	0.0419395	0.228859	Tb927.10.2540	ADKC	0	adenylate kinase, putative
Tb927.8.730	34.55	77.3	217.959	-0.947656	0.465902	-2.03403	0.0419489	0.228859	Tb927.8.730	null	0	nucleolar RNA-binding protein, putative
Tb927.11.10150	205.96	116.69	241.782	0.640513	0.314906	2.03398	0.0419532	0.228859	Tb927.11.10150	null	0	Enoyl-CoA hydratase/isomerase family, putative
Tb927.9.1980	226.47	119.6	165.256	0.712699	0.350476	2.03352	0.0420003	0.228989	Tb927.9.1980	null	0	hypothetical protein, conserved
Tb927.10.13780	9.03	27.01	34.6823	-1.08297	0.533107	-2.03143	0.0422114	0.229951	Tb927.10.13780	GSK3	0	glycogen synthase kinase 3
Tb927.2.2140	37.75	10.63	30.1291	1.07305	0.528255	2.03131	0.0422234	0.229951	Tb927.2.2140	null	1	hypothetical protein, conserved
Tb11.v5.0496.1	47.46	88.57	77.2633	-0.869828	0.428461	-2.03012	0.0423441	0.230304	Tb11.v5.0496.1	null	0	sterol 24-c-methyltransferase, putative
Tb927.6.4840	243.41	351.72	329.544	-0.63589	0.313239	-2.03005	0.0423519	0.230304	Tb927.6.4840	METK1	0	S-adenosylmethionine synthetase, putative
Tb927.4.4220	50.02	22.89	59.2909	0.896186	0.441475	2.02998	0.0423585	0.230304	Tb927.4.4220	TbRX2	0	small GTP-binding rab protein, putative
Tb927.11.13910	56.04	89.98	70.9881	-0.776352	0.38251	-2.02963	0.0423944	0.230372	Tb927.11.13910	null	0	NADH dehydrogenase (ubiquinone) 1 alpha subcomplex subunit, putative
Tb927.10.5730	4.2	19.85	16.8099	-1.17521	0.579381	-2.0284	0.0425199	0.230926	Tb927.10.5730	null	0	hypothetical protein
Tb927.1.2700	51.1	80.89	78.9727	-0.74621	0.368011	-2.02768	0.0425926	0.231193	Tb927.1.2700	null	0	hypothetical protein, conserved
Tb927.5.1520	170.36	97.12	143.043	0.599847	0.295907	2.02715	0.0426475	0.231364	Tb927.5.1520	HslU1	0	ATP-dependent protease ATPase subunit HslU1
Tb11.v5.0493.1	87.46	34.61	93.2416	0.932523	0.460157	2.02653	0.04271	0.231536	Tb11.v5.0493.1	null	0	kinesin K39, putative
Tb927.3.860	293.45	494.44	343.899	-0.815327	0.402357	-2.02638	0.0427263	0.231536	Tb927.3.860	ACP	0	Acyl carrier protein, mitochondrial
Tb10.v4.0044	47.86	17.99	40.326	0.934621	0.46142	2.02553	0.0428128	0.231877	Tb10.v4.0044	null	0	hypothetical protein, conserved
Tb927.11.15990	125.44	66.8	145.902	0.67309	0.332652	2.02341	0.0430312	0.232926	Tb927.11.15990	NUP109	0	Nucleoporin NUP109
Tb11.v5.0782.1	46.32	20.25	51.2539	0.842682	0.416512	2.02319	0.0430538	0.232926	Tb11.v5.0782.1	null	0	hypothetical protein, conserved
Tb927.10.920	39.13	16.62	29.0937	0.912172	0.450925	2.02289	0.0430844	0.232963	Tb927.10.920	null	0	Ribosomal protein L1p/L10e family, putative
Tb927.4.1330	144.05	66.84	172.822	0.841	0.415897	2.02213	0.0431626	0.233191	Tb927.4.1330	null	0	DNA topoisomerase IB, large subunit
Tb927.10.5230	86.3	135.44	100.347	-0.737752	0.364882	-2.02189	0.0431876	0.233191	Tb927.10.5230	ARL13	0	ADP-ribosylation factor-like protein 13, putative
Tb927.9.6855	12.3	25.67	14.1334	-1.04636	0.51754	-2.02179	0.0431975	0.233191	Tb927.9.6855	null	0	hypothetical protein
Tb927.6.3340	66.17	115.72	76.5848	-0.849798	0.420515	-2.02085	0.0432951	0.233589	Tb927.6.3340	null	0	Domain of unknown function (DUF814), putative
Tb927.8.8010	75.17	36.02	52.3382	0.848338	0.4199	2.02033	0.043349	0.233752	Tb927.8.8010	null	0	hypothetical protein, conserved
Tb927.9.5020	159.98	87.9	92.1783	0.654084	0.32384	2.01978	0.0434065	0.233867	Tb927.9.5020	null	0	HMG-box domain containing protein, putative
Tb927.6.1420	34.09	63.89	34.1067	-0.940673	0.465756	-2.01967	0.0434179	0.233867	Tb927.6.1420	null	4	Uncharacterised protein family (UPF0220), putative
Tb11.0845	115.56	178.62	104.615	-0.728737	0.360984	-2.01875	0.0435128	0.234199	Tb11.0845	DYNLL2	0	dynein light chain LC8, putative
Tb927.11.12150	199.31	103.85	123.812	0.721844	0.357593	2.01862	0.043527	0.234199	Tb927.11.12150	BILBO1	0	flagellar pocket cytoskeletal protein bilbo1
Tb927.10.12970	82.92	36.58	59.0313	0.829921	0.41129	2.01785	0.0436068	0.2345	Tb927.10.12970	null	0	AN1-like zinc finger, putative
Tb927.9.14290	169.97	94.04	108.523	0.656732	0.325556	2.01726	0.0436682	0.234702	Tb927.9.14290	CIF2	0	Cytokinesis initiation factor 2
Tb927.8.4270	98.46	55.27	96.9099	0.690843	0.342553	2.01675	0.0437219	0.234862	Tb927.8.4270	null	0	hypothetical protein, conserved
Tb927.7.7480	23.43	48.6	70.1701	-0.915499	0.454142	-2.01589	0.0438117	0.235216	Tb927.7.7480	null	2	trans-sialidase, putative
Tb927.8.3850	38.44	12.09	27.3615	1.0968	0.544691	2.01362	0.0440495	0.236364	Tb927.8.3850	null	0	PSP1 C-terminal conserved region, putative
Tb10.v4.0032	0	6.63	3.69115	-1.1896	0.590954	-2.01301	0.0441136	0.236579	Tb10.v4.0032	null	3	expression site- associated gene 3 (ESAG3) protein, putative
Tb927.1.2510	523.75	243.56	281.591	0.846938	0.421108	2.01121	0.0443029	0.237434	Tb927.1.2510	null	0	histone H3, putative
Tb927.9.6470	38.17	68.51	66.2359	-0.880441	0.437818	-2.01098	0.044328	0.237434	Tb927.9.6470	null	0	hypothetical protein, conserved
Tb927.5.3260	138.56	60.99	119.033	0.880573	0.437919	2.01081	0.0443454	0.237434	Tb927.5.3260	null	0	WD domain, G-beta repeat, putative
Tb927.11.6440	100.02	36.59	154.301	1.01163	0.503193	2.01042	0.0443866	0.237448	Tb927.11.6440	null	0	hypothetical protein, conserved
Tb927.11.13230	11.97	34.45	60.5926	-1.02099	0.50787	-2.01033	0.0443963	0.237448	Tb927.11.13230	VAP	1	VAMP-associated protein, putative
Tb927.9.11820	85.7	50.45	70.2209	0.632708	0.315028	2.00842	0.0445988	0.238332	Tb927.9.11820	null	0	CRAL/TRIO domain containing protein, putative
Tb927.8.5100	121.3	58.23	145.764	0.819346	0.408079	2.00781	0.0446631	0.238332	Tb927.8.5100	null	0	hypothetical protein, conserved
Tb927.7.1650	84.14	45.06	72.8858	0.724792	0.361	2.00773	0.0446715	0.238332	Tb927.7.1650	null	0	hypothetical protein, conserved
Tb927.9.11770	107.43	52.07	116.784	0.761149	0.379121	2.00767	0.0446784	0.238332	Tb927.9.11770	null	9	Fusaric acid resistance protein-like, putative
Tb927.5.2320	168.15	103.12	295.95	0.543785	0.270876	2.0075	0.0446961	0.238332	Tb927.5.2320	null	0	Mak10 subunit, NatC N(alpha)-terminal acetyltransferase, putative
Tb927.4.3510	92.62	151.07	93.4543	-0.791945	0.394513	-2.0074	0.044707	0.238332	Tb927.4.3510	null	0	DNA-directed RNA polymerase subunit, putative
Tb927.10.9780	87.97	45.17	125.51	0.702912	0.350243	2.00693	0.0447573	0.238472	Tb927.10.9780	null	0	ATP-dependent DEAD/H RNA helicase, putative
Tb927.9.1350	209.04	120.52	166.488	0.593988	0.296021	2.00658	0.0447947	0.238541	Tb927.9.1350	null	0	hypothetical protein, conserved
Tb927.6.910	70.58	104.91	75.7107	-0.676248	0.337083	-2.00618	0.0448373	0.238639	Tb927.6.910	null	0	SET domain containing protein, putative
Tb927.3.4690	48.88	80.05	63.9433	-0.770155	0.383936	-2.00594	0.0448621	0.238642	Tb927.3.4690	null	0	DTW domain containing protein, putative
Tb927.11.9600	67.94	102.3	94.1364	-0.699568	0.348873	-2.00522	0.0449394	0.238924	Tb927.11.9600	null	0	hypothetical protein, conserved
Tb927.9.7810	34.55	65.8	59.6407	-0.929653	0.463935	-2.00384	0.0450869	0.239579	Tb927.9.7810	null	0	hypothetical protein, conserved
Tb927.4.2480	34.69	61.97	49.0551	-0.7912	0.395136	-2.00235	0.0452473	0.240302	Tb927.4.2480	null	0	8-oxoguanine DNA glycosylase, putative
Tb927.10.1640	2.1	9.1	7.17198	-1.16855	0.583796	-2.00164	0.0453239	0.240578	Tb927.10.1640	null	0	hypothetical protein
Tb927.4.3190	71.18	119.15	74.9203	-0.795652	0.397576	-2.00126	0.0453646	0.240608	Tb927.4.3190	null	1	ubiquitin-conjugating enzyme E2, putative
Tb927.3.3360	266.64	155.9	166.182	0.590536	0.295101	2.00113	0.0453784	0.240608	Tb927.3.3360	null	6	acyltransferase, putative
Tb927.3.585	63.49	120.38	54.0815	-0.935002	0.467481	-2.00008	0.0454913	0.241077	Tb927.3.585	null	1	hypothetical protein
Tb927.8.4710	53.68	93.13	87.5496	-0.823112	0.411842	-1.99861	0.0456506	0.241723	Tb927.8.4710	null	10	amino acid transporter, putative
Tb927.10.15840	70.46	35.66	58.9935	0.816535	0.408574	1.9985	0.0456624	0.241723	Tb927.10.15840	null	0	hypothetical protein, conserved
Tb927.6.740	155.61	78.97	186.307	0.75097	0.375843	1.99809	0.0457066	0.241827	Tb927.6.740	null	0	ATP-dependent DEAH-box RNA helicase, putative
Tb927.10.13600	96.4	49.07	74.1007	0.746561	0.373739	1.99755	0.0457659	0.241964	Tb927.10.13600	null	1	hypothetical protein, conserved
Tb927.9.3800	210.91	137.85	155.638	0.465652	0.233153	1.9972	0.0458038	0.241964	Tb927.9.3800	kkt18	0	kinetoplastid kinetochore protein 18
Tb927.7.4690	2.1	12.01	14.6779	-1.15791	0.579779	-1.99716	0.0458081	0.241964	Tb927.7.4690	null	1	hypothetical protein
Tb927.10.11840	82.71	41.76	65.6195	0.74361	0.372418	1.99671	0.0458568	0.241964	Tb927.10.11840	TZP50	0	WD domain, G-beta repeat, putative
Tb927.1.470	21.08	40.59	19.9009	-1.00016	0.500967	-1.99647	0.0458833	0.241964	Tb927.1.470	null	0	Protein of unknown function (DUF1181), putative
Tb927.8.7680	531.93	331.71	280.529	0.50422	0.252578	1.99629	0.0459024	0.241964	Tb927.8.7680	null	10	amino acid transporter, putative
Tb927.5.1740	49.38	103.82	64.18	-1.00156	0.501714	-1.99627	0.0459046	0.241964	Tb927.5.1740	null	1	hypothetical protein
Tb927.2.3300	0	13.78	6.04284	-1.02315	0.512594	-1.99603	0.0459308	0.241973	Tb927.2.3300	null	1	65 kDa invariant surface glycoprotein
Tb927.11.4680	63.41	34.64	102.112	0.766304	0.38396	1.99579	0.0459564	0.241978	Tb927.11.4680	null	0	SURF1 family, putative
Tb927.11.11040	50.06	92.15	54.6718	-0.875137	0.438554	-1.99551	0.0459878	0.242014	Tb927.11.11040	null	0	hypothetical protein, conserved
Tb927.11.3160	61.64	98.82	89.1574	-0.697896	0.349943	-1.99431	0.046118	0.242565	Tb927.11.3160	null	0	hypothetical protein, conserved
Tb927.11.16640	98.61	47.59	82.0327	0.799539	0.400954	1.99409	0.0461418	0.242565	Tb927.11.16640	TZP87	0	Uncharacterised protein family UPF0564, putative
Tb927.8.2020	81.08	116.86	110.203	-0.612365	0.307141	-1.99376	0.046178	0.242626	Tb927.8.2020	null	0	agmatinase, putative
Tb927.6.3900	117.67	64.42	93.7971	0.66905	0.335615	1.9935	0.0462063	0.242645	Tb927.6.3900	null	0	hypothetical protein, conserved
Tb927.9.8570	56.72	87.72	49.6843	-0.775772	0.38929	-1.99279	0.0462846	0.242926	Tb927.9.8570	null	3	COPI associated protein, putative
Tb927.11.5120	13.06	29.52	30.1839	-0.960928	0.482626	-1.99104	0.0464765	0.243803	Tb927.11.5120	null	0	TPR repeat/SET domain containing protein, putative
Tb927.2.490	146.54	262.09	169.077	-0.86971	0.437146	-1.98952	0.0466441	0.244552	Tb927.2.490	null	1	DNA-directed RNA polymerase, pseudogene, putative
Tb927.10.15090	28.93	53.87	29.2902	-0.945588	0.475445	-1.98885	0.0467181	0.244809	Tb927.10.15090	null	0	hypothetical protein, conserved
Tb927.11.14000	340.34	475.19	578.205	-0.580747	0.292035	-1.98862	0.0467429	0.244809	Tb927.11.14000	NRBD1	0	nuclear RNA binding domain 1
Tb927.7.4925	23.13	47.62	31.3526	-0.988383	0.497101	-1.98829	0.0467793	0.24487	Tb927.7.4925	null	1	hypothetical protein
Tb927.8.3290	274.25	151.05	219.889	0.653905	0.329138	1.98672	0.0469533	0.24565	Tb927.8.3290	null	0	DNA polymerase zeta catalytic subunit, putative
Tb927.11.15970	247.59	143.53	176.109	0.583512	0.293884	1.98552	0.0470868	0.246144	Tb927.11.15970	null	0	Guanine nucleotide exchange factor in Golgi transport N-terminal/Sec7 domain containing protein, putative
Tb927.4.1060	151.28	87.1	127.676	0.629149	0.316885	1.98542	0.0470979	0.246144	Tb927.4.1060	null	0	hypothetical protein, conserved
Tb927.10.4390	2.1	9.26	6.22827	-1.14724	0.578754	-1.98226	0.04745	0.247189	Tb927.10.4390	null	0	hypothetical protein
Tb927.11.4990	41.07	69.87	90.5832	-0.785375	0.396063	-1.98295	0.0473725	0.247189	Tb927.11.4990	null	0	kinetoplastid-specific phospho-protein phosphatase, putative
Tb07.11L3.100	43.7	18.36	39.2891	0.932747	0.470483	1.98253	0.0474196	0.247189	Tb07.11L3.100	null	0	SUMO-interacting motif-containing protein
Tb927.4.3600	27.71	54.8	26.237	-0.955711	0.482083	-1.98246	0.0474273	0.247189	Tb927.4.3600	null	0	Transcription factor Pcc1, putative
Tb927.3.3740	148.32	82.24	116.894	0.60382	0.304595	1.98237	0.047438	0.247189	Tb927.3.3740	null	0	Zinc-finger double-stranded RNA-binding, putative
Tb927.2.5270	255.99	117.65	315.932	0.839032	0.423294	1.98215	0.0474623	0.247189	Tb927.2.5270	null	0	dynein heavy chain, putative
Tb927.4.1620	93.27	48.97	60.0948	0.69256	0.349416	1.98205	0.047474	0.247189	Tb927.4.1620	PIPKA	0	phosphatidylinositol phosphate kinase alpha
Tb11.v5.0839.1	23.27	59.09	51.7846	-1.05325	0.531457	-1.98183	0.0474987	0.247189	Tb11.v5.0839.1	null	0	retrotransposon hot spot (RHS) protein, putative
Tb927.3.3030	140.38	78.7	166.725	0.638368	0.322225	1.98112	0.0475773	0.247467	Tb927.3.3030	null	0	phosphatidylcholine transfer protein, putative
Tb927.10.9770	113.17	66.5	90.4797	0.636962	0.321645	1.98033	0.0476669	0.247802	Tb927.10.9770	GCP2	0	gamma-tubulin complex component 2
Tb927.9.9400	35.32	63.38	37.8428	-0.895759	0.452492	-1.97961	0.0477472	0.248049	Tb927.9.9400	null	5	ceramide phosphorylethanolamine synthase
Tb927.10.4850	201.45	112.39	141.328	0.627278	0.316916	1.97932	0.0477801	0.248049	Tb927.10.4850	null	0	hypothetical protein, conserved
Tb927.8.2920	34.76	58.97	70.2389	-0.76213	0.385064	-1.97923	0.04779	0.248049	Tb927.8.2920	null	0	mannosyl-oligosaccharide 1,2-alpha-mannosidase IB, putative
Tb927.3.3880	32.29	57.19	58.49	-0.852	0.430544	-1.97889	0.047828	0.248116	Tb927.3.3880	null	0	hypothetical protein, conserved
Tb927.10.15220	108.71	56.22	101.847	0.757944	0.383177	1.97805	0.047923	0.248477	Tb927.10.15220	null	2	hypothetical protein, conserved
Tb927.8.7210	30.82	50.94	28.1242	-0.855716	0.432728	-1.97749	0.0479863	0.248675	Tb927.8.7210	null	0	hypothetical protein, conserved
Tb927.5.1250	189.15	108.86	192.958	0.610068	0.308549	1.97721	0.0480174	0.248705	Tb927.5.1250	null	0	GAF domain/TIP41-like family, putative
Tb927.1.1620	72.69	36.36	88.0305	0.74595	0.377449	1.9763	0.0481212	0.249086	Tb927.1.1620	null	0	ATP-dependent DEAD/H RNA helicase, putative
Tb927.10.14590	69.7	37.76	52.1452	0.675047	0.341603	1.97612	0.0481417	0.249086	Tb927.10.14590	null	2	Protein of unknown function (DUF1279), putative
Tb927.9.15650	50.44	85.61	50.2072	-0.792867	0.401323	-1.97564	0.0481961	0.249237	Tb927.9.15650	null	1	hypothetical protein
Tb11.v5.0606.1	4.2	18.07	23.0819	-1.12037	0.567435	-1.97445	0.0483312	0.249804	Tb11.v5.0606.1	null	0	hypothetical protein, conserved
Tb927.5.2490	20.62	39.25	40.2649	-0.908109	0.460235	-1.97314	0.0484792	0.250438	Tb927.5.2490	null	9	hypothetical protein, conserved, frameshift
Tb927.7.2700	220.98	117.68	310.371	0.697078	0.35336	1.97271	0.0485284	0.25056	Tb927.7.2700	B5R	0	NADH-cytochrome b5 reductase, putative
Tb927.10.12690	28.88	50.65	70.8985	-0.81663	0.41408	-1.97216	0.0485916	0.250598	Tb927.10.12690	null	2	hypothetical protein, conserved
Tb11.v5.1016.1	38.43	13.91	93.2919	0.978245	0.496086	1.97193	0.0486179	0.250598	Tb11.v5.1016.1	null	0	receptor-type adenylate cyclase GRESAG 4 (pseudogene), putative
Tb927.8.1270	64.49	30.17	98.2441	0.795528	0.40343	1.97191	0.04862	0.250598	Tb927.8.1270	NOP54	0	Nucleolar protein 54
Tb927.11.10120	149.77	79.07	154.847	0.682201	0.345987	1.97175	0.0486376	0.250598	Tb927.11.10120	null	0	hypothetical protein, conserved
Tb927.4.2470	160.12	92.99	144.882	0.595271	0.301956	1.97138	0.0486801	0.250686	Tb927.4.2470	null	0	hypothetical protein, conserved
Tb927.11.440	92.89	139.91	178.064	-0.660957	0.335511	-1.97	0.0488381	0.251368	Tb927.11.440	null	0	conserved protein
Tb927.11.8900	101.32	174.75	94.3291	-0.848639	0.430884	-1.96953	0.0488923	0.251515	Tb927.11.8900	null	0	DPCD protein family, putative
Tb11.v5.0638.1	192.78	292.55	170.497	-0.682206	0.346785	-1.96723	0.0491564	0.252742	Tb11.v5.0638.1	CBP1	0	serine carboxypeptidase III precursor, putative
Tb927.11.5400	115.6	166.7	157.259	-0.656079	0.333555	-1.96693	0.0491917	0.252792	Tb927.11.5400	SRP54	0	signal recognition particle 54 kDa
Tb927.7.610	66.14	112.35	100.963	-0.801043	0.40735	-1.96647	0.049244	0.252928	Tb927.7.610	null	0	mitochondrial DNA ligase homolog, LIG k-alpha
Tb927.11.10480	85.26	46.14	163.069	0.729908	0.371556	1.96446	0.0494763	0.253989	Tb927.11.10480	null	0	PQQ-like domain/WD domain, G-beta repeat/Utp21 specific WD40 associated putative domain containing protein, putative
Tb927.11.14370	158.27	80.82	118.692	0.728221	0.370866	1.96357	0.04958	0.254388	Tb927.11.14370	MAP103	0	Microtubule-associated protein 103 kDa
Tb927.1.1170	27.46	54.64	34.8076	-0.932133	0.474785	-1.96327	0.0496145	0.254433	Tb927.1.1170	RPB12	0	DNA-directed RNA polymerase 2, RPB12 subunit
Tb927.11.7890	52.83	82.44	97.1938	-0.677289	0.345024	-1.96302	0.0496436	0.254449	Tb927.11.7890	ZC3H44	0	zinc finger CCCH domain containing protein 44
Tb927.5.570	190.22	87.1	175.366	0.845857	0.430964	1.96271	0.0496801	0.254504	Tb927.5.570	null	0	hypothetical protein, conserved
Tb927.9.12770	211.72	133.35	180.175	0.47503	0.242151	1.96171	0.049796	0.254965	Tb927.9.12770	KPAF3	0	Kinetoplast polyadenylation factor 3
Tb927.9.14440	84.61	145.79	113.104	-0.816495	0.416291	-1.96136	0.0498376	0.255045	Tb927.9.14440	null	0	hypothetical protein
Tb927.10.13440	142.9	80.46	91.9456	0.632755	0.322734	1.96061	0.0499247	0.255345	Tb927.10.13440	null	0	hypothetical protein, conserved
Tb927.5.2200	24.6	53.84	46.4996	-0.981205	0.500511	-1.96041	0.0499481	0.255345	Tb927.5.2200	null	0	META domain containing protein, putative
Tb927.11.13560	91.63	49.93	71.9664	0.687879	0.351003	1.95975	0.0500247	0.255471	Tb927.11.13560	null	0	SET domain containing protein, putative
Tb927.4.3470	100.53	45.04	65.0854	0.860585	0.43911	1.95984	0.0500146	0.255471	Tb927.4.3470	null	0	hypothetical protein, conserved
Tb11.v5.0720.1	53.5	25.88	34.9579	0.809179	0.413164	1.95849	0.0501723	0.256085	Tb11.v5.0720.1	null	0	hypothetical protein, conserved
Tb927.9.5700	153.24	83.49	181.655	0.654375	0.334189	1.9581	0.0502183	0.256085	Tb927.9.5700	null	0	hypothetical protein, conserved
Tb927.9.5770	729.91	1066.05	664.345	-0.640842	0.327284	-1.95806	0.0502229	0.256085	Tb927.9.5770	TRYP1	0	tryparedoxin peroxidase
Tb927.8.6790	147.83	80.67	148.273	0.670791	0.34265	1.95765	0.0502705	0.256195	Tb927.8.6790	null	0	hypothetical protein, conserved
Tb927.10.10120	180.13	226.35	169.981	-0.484005	0.247469	-1.95582	0.0504864	0.257162	Tb927.10.10120	null	0	hypothetical protein, conserved
Tb927.11.4470	166.12	88.5	138.058	0.650589	0.332876	1.95445	0.0506478	0.257717	Tb927.11.4470	null	0	ULK family serine/threonine-protein kinase, putative
Tb927.8.4950	64.76	31.05	123.458	0.835769	0.427622	1.95446	0.0506469	0.257717	Tb927.8.4950	KLIF	0	Kinesin Localized to the Ingressing Furrow
Tb927.6.2460	206.17	118.15	177.603	0.572667	0.293127	1.95365	0.0507431	0.258069	Tb927.6.2460	null	0	ubiquitin fusion degradation protein 2, putative
Tb927.3.4000	151.68	234.69	131.373	-0.712968	0.365095	-1.95283	0.0508397	0.258426	Tb927.3.4000	null	0	clathrin coat assembly protein ap19, putative
Tb927.6.3320	62.66	106.44	55.3281	-0.829327	0.424835	-1.95211	0.0509246	0.258724	Tb927.6.3320	null	6	ferric reductase transmembrane protein, putative
Tb927.1.4420	82.94	124.7	148.583	-0.665106	0.340975	-1.9506	0.0511048	0.259036	Tb927.1.4420	null	0	ABC transporter, putative
Tb927.11.13380	167.3	81.32	183.213	0.794512	0.407343	1.95047	0.0511195	0.259036	Tb927.11.13380	null	0	ATP-dependent helicase, putative
Tb927.11.15750	127.76	79.02	138.167	0.575435	0.294955	1.95092	0.0510662	0.259036	Tb927.11.15750	null	0	AMP deaminase, putative
Tb927.5.3690	32.38	55.79	39.0681	-0.766785	0.393037	-1.95093	0.0510658	0.259036	Tb927.5.3690	null	2	hypothetical protein, conserved
Tb927.8.6090	83.94	38.08	59.2676	0.735996	0.377381	1.95027	0.0511438	0.259036	Tb927.8.6090	null	0	ubiquitin-protein ligase, putative
Tb927.8.830	116.71	59.27	111.219	0.762333	0.390837	1.95051	0.051115	0.259036	Tb927.8.830	null	0	Protein of unknown function (DUF3608), putative
Tb927.11.16930	64.25	37.04	77.9893	0.692229	0.354988	1.95001	0.0511755	0.259063	Tb927.11.16930	ABCB7	7	ABC transporter of the mitochondrion, putative
Tb11.v5.0397.1	127.56	67.8	75.1255	0.69792	0.358006	1.94946	0.0512403	0.259084	Tb11.v5.0397.1	null	1	ATP-dependent zinc metallopeptidase, putative
Tb927.10.6690	52.4	88.85	64.4453	-0.810639	0.415849	-1.94936	0.0512525	0.259084	Tb927.10.6690	PTP1	0	protein tyrosine phosphatase 1
Tb927.11.15850	50.43	74.96	102.312	-0.688289	0.353094	-1.94931	0.0512586	0.259084	Tb927.11.15850	null	0	kinteoplast poly(A) polymerase complex 1 subunit
Tb927.7.460	66.93	95.41	84.6545	-0.63169	0.324256	-1.94812	0.0514007	0.259668	Tb927.7.460	PFT	0	protein farnesyltransferase beta subunit
Tb927.3.4140	118.25	74.87	110.146	0.549193	0.282082	1.94692	0.0515439	0.260258	Tb927.3.4140	null	0	hypothetical protein, conserved
Tb927.9.8400	198.6	114.08	155.188	0.623803	0.320753	1.94481	0.0517977	0.261406	Tb927.9.8400	null	0	predicted zinc finger protein
Tb927.10.13920	91.53	147.33	87.378	-0.768483	0.395242	-1.94434	0.0518547	0.261425	Tb927.10.13920	null	0	hypothetical protein, conserved
Tb927.7.1300	118.8	182.99	200.77	-0.688877	0.354295	-1.94436	0.0518521	0.261425	Tb927.7.1300	null	0	protein disulfide isomerase, putative
Tb927.10.1650	2.1	11.16	8.31713	-1.13911	0.585942	-1.94407	0.0518869	0.261453	Tb927.10.1650	null	0	hypothetical protein, conserved
Tb927.4.2980	21.79	42.59	25.5915	-0.948383	0.487927	-1.9437	0.0519318	0.261546	Tb927.4.2980	null	0	hypothetical protein, conserved
Tb11.v5.0566.1	51.98	24.78	50.9612	0.806243	0.415027	1.94263	0.0520609	0.262062	Tb11.v5.0566.1	null	0	hypothetical protein, conserved
Tb927.6.2820	34.85	57.35	47.5959	-0.80334	0.413865	-1.94107	0.0522503	0.262881	Tb927.6.2820	null	0	hypothetical protein, conserved
Tb927.6.4380	65.59	32.21	56.5447	0.731221	0.376878	1.94021	0.0523544	0.26327	Tb927.6.4380	null	0	Protein of unknown function (DUF544), putative
Tb927.2.270	40.07	88.01	83.982	-0.979311	0.504899	-1.93962	0.0524262	0.263496	Tb927.2.270	null	0	retrotransposon hot spot protein 3 (RHS3), frameshift
Tb11.1790.1	158.3	245.26	201.926	-0.717283	0.36994	-1.93892	0.0525116	0.263656	Tb11.1790.1	null	0	retrotransposon hot spot protein (RHS, pseudogene), putative
Tb927.11.11800	96.92	56.44	82.7676	0.672434	0.346798	1.93898	0.0525041	0.263656	Tb927.11.11800	TbPIF3	0	DNA repair and recombination helicase protein PIF3
Tb927.11.13740	34.9	72.63	181.719	-0.867351	0.447455	-1.93841	0.0525732	0.263831	Tb927.11.13740	ACP5	2	procyclic-enriched flagellar receptor adenylate cyclase 5
Tb927.11.8180	74.36	100.7	66.6335	-0.604463	0.311876	-1.93815	0.052605	0.263856	Tb927.11.8180	null	0	hypothetical protein, conserved
Tb927.11.9990	41.95	68.23	65.4948	-0.721556	0.372437	-1.93739	0.0526979	0.264187	Tb927.11.9990	null	0	glycosyl transferase-like protein
Tb927.11.5290	66.8	101.65	119.477	-0.706644	0.365049	-1.93575	0.052898	0.265056	Tb927.11.5290	MCP9	1	mitochondrial carrier protein
Tb927.9.6580	84.63	47.3	85.6324	0.665332	0.343786	1.93531	0.0529527	0.265195	Tb927.9.6580	null	0	hypothetical protein, conserved
Tb927.11.2170	47.53	75.22	57.0595	-0.730284	0.377436	-1.93486	0.0530078	0.265335	Tb927.11.2170	null	7	hypothetical protein, conserved
Tb927.10.5110	13.14	27.9	48.1516	-0.890918	0.460675	-1.93394	0.0531204	0.265764	Tb927.10.5110	KREPA4	0	KREPA4
Tb927.10.16440	0	3.28	0.475672	-1.06763	0.552114	-1.93371	0.0531492	0.265773	Tb927.10.16440	null	1	variant surface glycoprotein, fragment
Tb927.8.4910	120.35	191.9	97.4799	-0.752802	0.389446	-1.93301	0.0532355	0.266069	Tb927.8.4910	null	0	hypothetical protein, conserved
Tb927.6.3330	90.67	44.52	52.6007	0.75431	0.390306	1.93262	0.0532836	0.266174	Tb927.6.3330	null	0	hypothetical protein, conserved
Tb927.10.3110	100.44	59.11	70.1776	0.588165	0.304563	1.93118	0.0534611	0.266474	Tb927.10.3110	pril	0	DNA primase large subunit, putative
Tb927.11.10690	115.73	152.98	113.283	-0.540263	0.279787	-1.93098	0.0534852	0.266474	Tb927.11.10690	null	1	hypothetical protein, conserved
Tb927.11.14690	176.93	253.25	141.975	-0.64304	0.332967	-1.93124	0.0534531	0.266474	Tb927.11.14690	null	0	Microtubule-binding protein MIP-T3, putative
Tb927.7.1450	119.13	71.17	86.9052	0.61995	0.321082	1.93081	0.0535061	0.266474	Tb927.7.1450	null	0	Conserved hypothetical ATP binding protein, putative
Tb927.7.6290	82.83	39.25	101.107	0.768922	0.398058	1.93169	0.0533982	0.266474	Tb927.7.6290	KIF9A	0	kinesin, putative
Tb927.9.12870	88.76	152.44	73.3505	-0.841964	0.435909	-1.93151	0.05342	0.266474	Tb927.9.12870	TRAPPC1	0	trafficking protein particle complex subunit 1, putative
Tb927.3.1770	129.92	78.27	102.224	0.537007	0.278164	1.93054	0.0535397	0.266507	Tb927.3.1770	null	0	leucine-rich repeat protein (LRRP), putative
Tb927.10.1615	10.5	26.39	21.5426	-0.982073	0.508865	-1.92993	0.0536155	0.266749	Tb927.10.1615	null	0	hypothetical protein
Tb11.v5.0995.1	56.01	23.97	37.619	0.848648	0.440007	1.92872	0.0537661	0.267093	Tb11.v5.0995.1	null	0	hypothetical protein, conserved
Tb927.10.660	47.79	78.96	77.5312	-0.793358	0.411265	-1.92907	0.0537222	0.267093	Tb927.10.660	null	0	2-oxoisovalerate dehydrogenase alpha subunit, putative
Tb927.2.3750	78.26	41.03	57.4831	0.682642	0.353901	1.9289	0.0537427	0.267093	Tb927.2.3750	null	0	Domain of unknown function (DUF4520), putative
Tb927.11.5370	64.17	102.26	77.5401	-0.722733	0.375296	-1.92577	0.0541336	0.268513	Tb927.11.5370	null	7	hypothetical protein, conserved
Tb927.4.5110	120.15	61.78	89.0861	0.706532	0.366861	1.92588	0.054119	0.268513	Tb927.4.5110	kkt8	0	kinetoplastid kinetochore protein 8
Tb927.7.4190	35.39	56.83	56.7627	-0.782632	0.406331	-1.9261	0.0540925	0.268513	Tb927.7.4190	null	0	zinc finger domain, LSD1 subclass, putative
Tb927.11.5640	78.07	37.61	76.6659	0.79724	0.414053	1.92545	0.0541725	0.26857	Tb927.11.5640	null	0	hypothetical protein, conserved
Tb927.6.1100	119.04	68.65	114.882	0.579058	0.300836	1.92483	0.0542507	0.268822	Tb927.6.1100	null	0	hypothetical protein, conserved
Tb11.v5.0547.1	34.52	14.51	20.6213	0.954973	0.496296	1.9242	0.0543292	0.269028	Tb11.v5.0547.1	null	0	DNA mismatch repair protein, putative
Tb927.4.3740	164.28	231.43	353.457	-0.577442	0.300116	-1.92406	0.0543469	0.269028	Tb927.4.3740	FAZ1	0	flagellar attachment zone protein 1
Tb927.5.3800	243.15	119.93	581.597	0.779203	0.405024	1.92384	0.0543743	0.269028	Tb927.5.3800	PYR1A-B	0	glutamine hydrolysing (not ammonia-dependent) carbomoyl phosphate synthase, putative
Tb927.11.8720	34.76	62.55	63.4915	-0.871914	0.453303	-1.92347	0.054421	0.269124	Tb927.11.8720	null	0	Leishmanolysin-like peptidase, putative
Tb927.1.1890	97.12	43.43	83.4694	0.846672	0.440365	1.92266	0.0545227	0.269388	Tb927.1.1890	null	0	Replication Factor C Subunit 1-related protein
Tb927.7.6640	128.56	56.46	137.18	0.867261	0.451085	1.92261	0.0545291	0.269388	Tb927.7.6640	null	0	hypothetical protein, conserved
Tb927.3.4110	131.17	182.1	158.348	-0.596423	0.310333	-1.92188	0.0546205	0.269704	Tb927.3.4110	PT5	14	Pyruvate transporter, putative
Tb927.9.8905	66.1	116.59	67.5566	-0.84985	0.442288	-1.92149	0.0546704	0.269815	Tb927.9.8905	null	0	hypothetical protein
Tb927.8.2690	46.99	21.43	57.3157	0.835002	0.434617	1.92124	0.0547017	0.269834	Tb927.8.2690	null	0	SET domain containing protein, putative
Tb927.11.17900	0	3.64	0.919675	-1.12623	0.586377	-1.92066	0.0547742	0.270056	Tb927.11.17900	null	0	Trypanosomal VSG domain containing protein, putative
Tb927.1.4370	118.67	155.47	170.287	-0.541368	0.281914	-1.92033	0.0548162	0.270072	Tb927.1.4370	null	1	Putative integral membrane protein conserved region (DUF2404), putative
Tb927.9.12980	94.99	134.05	101.475	-0.588475	0.306465	-1.9202	0.0548323	0.270072	Tb927.9.12980	null	5	Alpha/beta hydrolase family, putative
[truncated: 9,205 more rows]

## Sheet: GO annotations
S5 Table: GO annotations
P-value cutoff	0.01
Regulation links followed	Yes
Bonferroni correction	950
Annotated identifiers	712
Unknown identifiers	260
Unannotated identifiers	260
Background size	7689
Min p-value	6.22638e-249
List size	972
GOID	TERM	CORRECTED_PVALUE	UNCORRECTED_PVALUE	NUM_LIST_ANNOTATIONS	NUM_BG_ANNOTATIONS	ANNOTATED_GENES
GO:XXXXXXX	unannotated	5.91506e-246	6.22638e-249	260	260	Tb05.5K5.210, Tb05.5K5.220, Tb05.5K5.240, Tb05.5K5.260, Tb05.5K5.40, Tb05.5K5.500, Tb06.3A7.960, Tb09.v4.0065, Tb09.v4.0109, Tb10.v4.0219, Tb11.01.6240.1, Tb11.01.6241.1, Tb11.02.5080b.1, Tb11.0820, Tb11.1810.1, Tb11.v5.0160.1, Tb11.v5.0173.1, Tb11.v5.0186.1, Tb11.v5.0208.1, Tb11.v5.0211.1, Tb11.v5.0212.1, Tb11.v5.0213.1, Tb11.v5.0214.1, Tb11.v5.0216.1, Tb11.v5.0226.1, Tb11.v5.0228.1, Tb11.v5.023…
GO:0009986	cell surface	1.89171e-08	1.99127e-11	22	37	Tb927.5.4570, Tb927.6.460, Tb927.6.490, Tb927.7.360, Tb927.7.4260, Tb927.7.6570, Tb927.7.6600, Tb927.8.1650, Tb927.8.6730, Tb927.9.15520, Tb927.9.15530, Tb927.9.15540, Tb927.9.15550, Tb927.9.15560, Tb927.9.15570, Tb927.9.15580, Tb927.9.15590, Tb927.9.15600, Tb927.9.15610, Tb927.9.15620, Tb927.9.15630, Tb927.9.15640
GO:0004478	methionine adenosyltransferase activity	7.58217e-06	7.98123e-09	9	9	Tb927.6.4840, Tb927.6.4850, Tb927.6.4860, Tb927.6.4870, Tb927.6.4880, Tb927.6.4890, Tb927.6.4900, Tb927.6.4910, Tb927.6.4920
GO:0006556	S-adenosylmethionine biosynthetic process	7.58217e-06	7.98123e-09	9	9	Tb927.6.4840, Tb927.6.4850, Tb927.6.4860, Tb927.6.4870, Tb927.6.4880, Tb927.6.4890, Tb927.6.4900, Tb927.6.4910, Tb927.6.4920
GO:0046500	S-adenosylmethionine metabolic process	7.58217e-06	7.98123e-09	9	9	Tb927.6.4840, Tb927.6.4850, Tb927.6.4860, Tb927.6.4870, Tb927.6.4880, Tb927.6.4890, Tb927.6.4900, Tb927.6.4910, Tb927.6.4920
GO:0044272	sulfur compound biosynthetic process	1.24391e-05	1.30938e-08	15	24	Tb11.02.5400, Tb927.10.3660, Tb927.10.7570, Tb927.11.10060, Tb927.11.3580, Tb927.6.4840, Tb927.6.4850, Tb927.6.4860, Tb927.6.4870, Tb927.6.4880, Tb927.6.4890, Tb927.6.4900, Tb927.6.4910, Tb927.6.4920, Tb927.8.2410
GO:0016020	membrane	0.000645338	6.79303e-07	183	1047	Tb11.0370, Tb11.0380, Tb927.1.4870, Tb927.1.4890, Tb927.1.4900, Tb927.1.4910, Tb927.1.5080, Tb927.1.5100, Tb927.1.5110, Tb927.1.5120, Tb927.1.5170, Tb927.10.10610, Tb927.10.11770, Tb927.10.12600, Tb927.10.14150, Tb927.10.14760, Tb927.10.15130, Tb927.10.200, Tb927.10.2410, Tb927.10.2440, Tb927.10.2470, Tb927.10.2560, Tb927.10.300, Tb927.10.3040, Tb927.10.4040, Tb927.10.5080, Tb927.10.7090, Tb927.1…
GO:0009108	coenzyme biosynthetic process	0.000728707	7.6706e-07	23	62	Tb927.1.3830, Tb927.1.700, Tb927.10.14140, Tb927.10.2890, Tb927.10.5620, Tb927.10.7570, Tb927.11.10060, Tb927.11.3580, Tb927.11.7040, Tb927.3.3270, Tb927.6.2740, Tb927.6.2940, Tb927.6.4280, Tb927.6.4300, Tb927.6.4840, Tb927.6.4850, Tb927.6.4860, Tb927.6.4870, Tb927.6.4880, Tb927.6.4890, Tb927.6.4900, Tb927.6.4910, Tb927.6.4920
GO:0006790	sulfur compound metabolic process	0.000992013	1.04422e-06	18	42	Tb11.02.5400, Tb927.1.1270, Tb927.10.3660, Tb927.10.7570, Tb927.11.10060, Tb927.11.3580, Tb927.3.1000, Tb927.6.4840, Tb927.6.4850, Tb927.6.4860, Tb927.6.4870, Tb927.6.4880, Tb927.6.4890, Tb927.6.4900, Tb927.6.4910, Tb927.6.4920, Tb927.8.2410, Tb927.9.12320
GO:0017144	drug metabolic process	0.00144694	1.5231e-06	29	92	Tb927.1.3830, Tb927.1.700, Tb927.10.11930, Tb927.10.14140, Tb927.10.2560, Tb927.10.2890, Tb927.10.3660, Tb927.10.5620, Tb927.11.10060, Tb927.11.11690, Tb927.11.7040, Tb927.3.3270, Tb927.3.3760, Tb927.3.3780, Tb927.6.2740, Tb927.6.4280, Tb927.6.4300, Tb927.6.4840, Tb927.6.4850, Tb927.6.4860, Tb927.6.4870, Tb927.6.4880, Tb927.6.4890, Tb927.6.4900, Tb927.6.4910, Tb927.6.4920, Tb927.8.3090, Tb927.8.3…
GO:0051188	cofactor biosynthetic process	0.00257743	2.71308e-06	23	66	Tb927.1.3830, Tb927.1.700, Tb927.10.14140, Tb927.10.2890, Tb927.10.5620, Tb927.10.7570, Tb927.11.10060, Tb927.11.3580, Tb927.11.7040, Tb927.3.3270, Tb927.6.2740, Tb927.6.2940, Tb927.6.4280, Tb927.6.4300, Tb927.6.4840, Tb927.6.4850, Tb927.6.4860, Tb927.6.4870, Tb927.6.4880, Tb927.6.4890, Tb927.6.4900, Tb927.6.4910, Tb927.6.4920
GO:0006732	coenzyme metabolic process	0.0041824	4.40252e-06	25	77	Tb927.1.3830, Tb927.1.700, Tb927.10.12210, Tb927.10.14140, Tb927.10.2890, Tb927.10.5620, Tb927.10.7570, Tb927.11.10060, Tb927.11.3580, Tb927.11.7040, Tb927.11.8970, Tb927.3.3270, Tb927.6.2740, Tb927.6.2940, Tb927.6.4280, Tb927.6.4300, Tb927.6.4840, Tb927.6.4850, Tb927.6.4860, Tb927.6.4870, Tb927.6.4880, Tb927.6.4890, Tb927.6.4900, Tb927.6.4910, Tb927.6.4920
