# Supplementary material for: Developmental changes and metabolic reprogramming during establishment of infection and progression of Trypanosoma brucei brucei through its insect host
Source: PLoS Negl Trop Dis. 2021 Sep 20;15(9):e0009504. doi: 10.1371/journal.pntd.0009504 (PMC8483307; doi:10.1371/journal.pntd.0009504)
Supplement: S2 File — (GFF3) [file pntd.0009504.s009.gff3]

# gffread /galaxy-repl/main/files/060/641/dataset_60641011.dat -g genomeref.fa -F -o output.gff3
##gff-version 3
JAGUQU010000001.1	Liftoff	mRNA	73383	74430	.	-	.	ID=Tb1125.Tb09.v4.0154:pseudogenic_transcript;geneID=Tb1125.Tb09.v4.0154;description=expression site-associated gene 3 (ESAG3, pseudogene), putative;extra_copy_number=0;coverage=0.943;sequence_ID=0.811;extra_copy_number=0;copy_num_ID=Tb1125.Tb09.v4.0154_0
JAGUQU010000001.1	Liftoff	exon	73383	74430	.	-	.	Parent=Tb1125.Tb09.v4.0154:pseudogenic_transcript;extra_copy_number=0;protein_source_id=Tb1125.Tb09.v4.0154:pseudogenic_transcript-p1
JAGUQU010000001.1	Liftoff	CDS	73383	74430	.	-	0	Parent=Tb1125.Tb09.v4.0154:pseudogenic_transcript
JAGUQU010000001.1	Liftoff	mRNA	107662	108625	.	-	.	ID=Tb1125.5.260:pseudogenic_transcript;geneID=Tb1125.5.260;description=expression site-associated gene 3 (ESAG3), degenerate;extra_copy_number=0;coverage=0.890;sequence_ID=0.710;extra_copy_number=0;copy_num_ID=Tb1125.5.260_0
JAGUQU010000001.1	Liftoff	exon	107662	108625	.	-	.	Parent=Tb1125.5.260:pseudogenic_transcript;extra_copy_number=0;protein_source_id=Tb1125.5.260:pseudogenic_transcript-p1
JAGUQU010000001.1	Liftoff	CDS	107662	108625	.	-	0	Parent=Tb1125.5.260:pseudogenic_transcript
JAGUQU010000001.1	Liftoff	mRNA	134843	135203	.	+	.	ID=Tb1125.1.30:mRNA;geneID=Tb1125.1.30;Ontology_term=GO_0005654;description=hypothetical protein;extra_copy_number=0;description=hypothetical protein;coverage=0.509;sequence_ID=0.507;extra_copy_number=0;copy_num_ID=Tb1125.1.30_0
JAGUQU010000001.1	Liftoff	exon	134843	135203	.	+	.	Parent=Tb1125.1.30:mRNA;extra_copy_number=0;protein_source_id=Tb1125.1.30:mRNA-p1
JAGUQU010000001.1	Liftoff	CDS	134843	135203	.	+	0	Parent=Tb1125.1.30:mRNA
JAGUQU010000001.1	Liftoff	mRNA	137461	138343	.	-	.	ID=Tb1125.Tb09.v4.0024:pseudogenic_transcript;geneID=Tb1125.Tb09.v4.0024;description=variant surface glycoprotein, degenerate;extra_copy_number=0;coverage=0.790;sequence_ID=0.675;extra_copy_number=0;copy_num_ID=Tb1125.Tb09.v4.0024_0
JAGUQU010000001.1	Liftoff	exon	137461	138343	.	-	.	Parent=Tb1125.Tb09.v4.0024:pseudogenic_transcript;extra_copy_number=0;protein_source_id=Tb1125.Tb09.v4.0024:pseudogenic_transcript-p1
JAGUQU010000001.1	Liftoff	CDS	137461	138343	.	-	0	Parent=Tb1125.Tb09.v4.0024:pseudogenic_transcript
JAGUQU010000001.1	Liftoff	mRNA	140216	141685	.	-	.	ID=Tb1125.Tb11.v5.0826.1;geneID=Tb1125.Tb11.v5.0826;description=expression site-associated gene (ESAG) protein, putative;extra_copy_number=0;coverage=0.995;sequence_ID=0.857;extra_copy_number=0;copy_num_ID=Tb1125.Tb11.v5.0826_0
JAGUQU010000001.1	Liftoff	exon	140216	141685	.	-	.	Parent=Tb1125.Tb11.v5.0826.1;extra_copy_number=0;protein_source_id=Tb1125.Tb11.v5.0826.1-p1
JAGUQU010000001.1	Liftoff	CDS	140216	141607	.	-	0	Parent=Tb1125.Tb11.v5.0826.1
JAGUQU010000001.1	Liftoff	mRNA	207608	209797	.	+	.	ID=Tb1125.Tb11.v5.0802.1;geneID=Tb1125.Tb11.v5.0802;description=hypothetical protein, conserved;extra_copy_number=0;coverage=0.220;sequence_ID=0.208;extra_copy_number=0;copy_num_ID=Tb1125.Tb11.v5.0802_0;partial_mapping=True;low_identity=True
JAGUQU010000001.1	Liftoff	exon	207608	209797	.	+	.	Parent=Tb1125.Tb11.v5.0802.1;extra_copy_number=0
JAGUQU010000001.1	Liftoff	mRNA	226443	229045	.	-	.	ID=Tb1125.2.420:pseudogenic_transcript;geneID=Tb1125.2.420;description=DNA-directed RNA polymerase, pseudogene, putative;extra_copy_number=0;coverage=1.0;sequence_ID=0.973;extra_copy_number=0;copy_num_ID=Tb1125.2.420_0
JAGUQU010000001.1	Liftoff	exon	226443	229045	.	-	.	Parent=Tb1125.2.420:pseudogenic_transcript;extra_copy_number=0;protein_source_id=Tb1125.2.420:pseudogenic_transcript-p1
JAGUQU010000001.1	Liftoff	CDS	226445	228472	.	-	0	Parent=Tb1125.2.420:pseudogenic_transcript
JAGUQU010000001.1	Liftoff	mRNA	383786	389040	.	-	.	ID=Tb1125.10.20:mRNA;geneID=Tb1125.10.20;description=expression site-associated gene 1 (ESAG1) protein, putative;extra_copy_number=0;coverage=0.469;sequence_ID=0.465;extra_copy_number=0;copy_num_ID=Tb1125.10.20_0;partial_mapping=True;low_identity=True
JAGUQU010000001.1	Liftoff	exon	383786	389040	.	-	.	Parent=Tb1125.10.20:mRNA;extra_copy_number=0
JAGUQU010000001.1	Liftoff	mRNA	384566	388328	.	+	.	ID=Tb1125.Tb11.v5.1008.1;geneID=Tb1125.Tb11.v5.1008;description=variant surface glycoprotein (VSG), putative;extra_copy_number=0;coverage=0.750;sequence_ID=0.729;extra_copy_number=0;copy_num_ID=Tb1125.Tb11.v5.1008_0
JAGUQU010000001.1	Liftoff	exon	384566	388328	.	+	.	Parent=Tb1125.Tb11.v5.1008.1;extra_copy_number=0;protein_source_id=Tb1125.Tb11.v5.1008.1-p1
JAGUQU010000001.1	Liftoff	CDS	388314	388328	.	+	0	Parent=Tb1125.Tb11.v5.1008.1
JAGUQU010000001.1	Liftoff	mRNA	433766	437421	.	+	.	ID=Tb1125.1.275:pseudogenic_transcript;geneID=Tb1125.1.275;description=expression site-associated gene 4 (ESAG4), pseudogene;extra_copy_number=0;coverage=0.999;sequence_ID=0.972;extra_copy_number=0;copy_num_ID=Tb1125.1.275_0
JAGUQU010000001.1	Liftoff	exon	433766	437421	.	+	.	Parent=Tb1125.1.275:pseudogenic_transcript;extra_copy_number=0;protein_source_id=Tb1125.1.275:pseudogenic_transcript-p1
JAGUQU010000001.1	Liftoff	CDS	434535	437421	.	+	0	Parent=Tb1125.1.275:pseudogenic_transcript
JAGUQU010000001.1	Liftoff	mRNA	438439	439242	.	+	.	ID=Tb1125.1.280:mRNA;geneID=Tb1125.1.280;Ontology_term=GO_0005739;description=Protein of unknown function (DUF1181), putative;extra_copy_number=0;description=Protein of unknown function (DUF1181), putative;coverage=1.0;sequence_ID=0.998;extra_copy_number=0;copy_num_ID=Tb1125.1.280_0
JAGUQU010000001.1	Liftoff	exon	438439	439242	.	+	.	Parent=Tb1125.1.280:mRNA;extra_copy_number=0;protein_source_id=Tb1125.1.280:mRNA-p1
JAGUQU010000001.1	Liftoff	CDS	438880	439242	.	+	0	Parent=Tb1125.1.280:mRNA
JAGUQU010000001.1	Liftoff	mRNA	439566	445700	.	+	.	ID=Tb1125.1.290:mRNA;geneID=Tb1125.1.290;Ontology_term=GO_0005739;description=leucine-rich repeat protein (LRRP), putative;extra_copy_number=0;description=leucine-rich repeat protein (LRRP), putative;coverage=0.999;sequence_ID=0.995;extra_copy_number=0;copy_num_ID=Tb1125.1.290_0
JAGUQU010000001.1	Liftoff	exon	439566	445700	.	+	.	Parent=Tb1125.1.290:mRNA;extra_copy_number=0;protein_source_id=Tb1125.1.290:mRNA-p1
JAGUQU010000001.1	Liftoff	CDS	439637	443818	.	+	0	Parent=Tb1125.1.290:mRNA
JAGUQU010000001.1	Liftoff	mRNA	447451	456186	.	+	.	ID=Tb1125.1.300:pseudogenic_transcript;geneID=Tb1125.1.300;description=retrotransposon hot spot protein (RHS, pseudogene), putative;extra_copy_number=0;coverage=0.999;sequence_ID=0.988;extra_copy_number=0;copy_num_ID=Tb1125.1.300_0
JAGUQU010000001.1	Liftoff	exon	447451	456186	.	+	.	Parent=Tb1125.1.300:pseudogenic_transcript;extra_copy_number=0;protein_source_id=Tb1125.1.300:pseudogenic_transcript-p1
JAGUQU010000001.1	Liftoff	CDS	448551	455212	.	+	0	Parent=Tb1125.1.300:pseudogenic_transcript
JAGUQU010000001.1	Liftoff	mRNA	449024	453889	.	-	.	ID=Tb1125.Tb11.v5.1025.1;geneID=Tb1125.Tb11.v5.1025;description=variant surface glycoprotein (VSG), putative;extra_copy_number=0;coverage=0.434;sequence_ID=0.418;extra_copy_number=0;copy_num_ID=Tb1125.Tb11.v5.1025_0;partial_mapping=True;low_identity=True
JAGUQU010000001.1	Liftoff	exon	449024	453889	.	-	.	Parent=Tb1125.Tb11.v5.1025.1;extra_copy_number=0
JAGUQU010000001.1	Liftoff	mRNA	457702	459452	.	-	.	ID=Tb1125.1.320:pseudogenic_transcript;geneID=Tb1125.1.320;description=retrotransposon hot spot protein (RHS, pseudogene), putative;extra_copy_number=0;coverage=0.994;sequence_ID=0.976;extra_copy_number=0;copy_num_ID=Tb1125.1.320_0
JAGUQU010000001.1	Liftoff	exon	457702	459452	.	-	.	Parent=Tb1125.1.320:pseudogenic_transcript;extra_copy_number=0;protein_source_id=Tb1125.1.320:pseudogenic_transcript-p1
JAGUQU010000001.1	Liftoff	CDS	457703	458463	.	-	0	Parent=Tb1125.1.320:pseudogenic_transcript
JAGUQU010000001.1	Liftoff	mRNA	460007	463103	.	-	.	ID=Tb1125.1.350:pseudogenic_transcript;geneID=Tb1125.1.350;description=retrotransposon hot spot protein (RHS, pseudogene), putative;extra_copy_number=0;coverage=0.998;sequence_ID=0.985;extra_copy_number=0;copy_num_ID=Tb1125.1.350_0
JAGUQU010000001.1	Liftoff	exon	460007	463103	.	-	.	Parent=Tb1125.1.350:pseudogenic_transcript;extra_copy_number=0;protein_source_id=Tb1125.1.350:pseudogenic_transcript-p1
JAGUQU010000001.1	Liftoff	CDS	460009	461963	.	-	0	Parent=Tb1125.1.350:pseudogenic_transcript
JAGUQU010000001.1	Liftoff	mRNA	464853	470997	.	-	.	ID=Tb1125.1.370.1:mRNA;geneID=Tb1125.1.370;Ontology_term=GO_0005634;description=leucine-rich repeat protein (LRRP), putative;extra_copy_number=0;description=leucine-rich repeat protein (LRRP), putative;coverage=0.999;sequence_ID=0.988;extra_copy_number=0;copy_num_ID=Tb1125.1.370_0
JAGUQU010000001.1	Liftoff	exon	464853	470997	.	-	.	Parent=Tb1125.1.370.1:mRNA;extra_copy_number=0;protein_source_id=Tb1125.1.370.1:mRNA-p1
JAGUQU010000001.1	Liftoff	CDS	466745	470926	.	-	0	Parent=Tb1125.1.370.1:mRNA
JAGUQU010000001.1	Liftoff	mRNA	464853	471101	.	-	.	ID=Tb1125.1.370.2:mRNA;geneID=Tb1125.1.370;Ontology_term=GO_0005634;description=leucine-rich repeat protein (LRRP), putative;extra_copy_number=0;description=leucine-rich repeat protein (LRRP), putative;coverage=0.999;sequence_ID=0.988;extra_copy_number=0;copy_num_ID=Tb1125.1.370_0
JAGUQU010000001.1	Liftoff	exon	464853	471101	.	-	.	Parent=Tb1125.1.370.2:mRNA;extra_copy_number=0;protein_source_id=Tb1125.1.370.2:mRNA-p1
JAGUQU010000001.1	Liftoff	CDS	466745	471093	.	-	0	Parent=Tb1125.1.370.2:mRNA
JAGUQU010000001.1	Liftoff	mRNA	471128	473164	.	-	.	ID=Tb1125.1.380:mRNA;geneID=Tb1125.1.380;description=Protein of unknown function (DUF1181), putative;extra_copy_number=0;coverage=1.0;sequence_ID=0.992;extra_copy_number=0;copy_num_ID=Tb1125.1.380_0
JAGUQU010000001.1	Liftoff	exon	471128	473164	.	-	.	Parent=Tb1125.1.380:mRNA;extra_copy_number=0;protein_source_id=Tb1125.1.380:mRNA-p1
JAGUQU010000001.1	Liftoff	CDS	471260	471685	.	-	0	Parent=Tb1125.1.380:mRNA
JAGUQU010000001.1	Liftoff	mRNA	473780	477597	.	+	.	ID=Tb1125.1.400:mRNA;geneID=Tb1125.1.400;description=hypothetical protein, conserved;extra_copy_number=0;coverage=0.984;sequence_ID=0.943;extra_copy_number=0;copy_num_ID=Tb1125.1.400_0
JAGUQU010000001.1	Liftoff	exon	473780	477597	.	+	.	Parent=Tb1125.1.400:mRNA;extra_copy_number=0;protein_source_id=Tb1125.1.400:mRNA-p1
JAGUQU010000001.1	Liftoff	CDS	474381	474722	.	+	0	Parent=Tb1125.1.400:mRNA
JAGUQU010000001.1	Liftoff	mRNA	477716	479511	.	+	.	ID=Tb1125.1.410:pseudogenic_transcript;geneID=Tb1125.1.410;description=retrotransposon hot spot protein (RHS, pseudogene), putative;extra_copy_number=0;coverage=1.0;sequence_ID=0.979;extra_copy_number=0;copy_num_ID=Tb1125.1.410_0
JAGUQU010000001.1	Liftoff	exon	477716	479511	.	+	.	Parent=Tb1125.1.410:pseudogenic_transcript;extra_copy_number=0;protein_source_id=Tb1125.1.410:pseudogenic_transcript-p1
JAGUQU010000001.1	Liftoff	CDS	477766	479511	.	+	0	Parent=Tb1125.1.410:pseudogenic_transcript
JAGUQU010000001.1	Liftoff	mRNA	482826	484903	.	+	.	ID=Tb1125.1.420:mRNA;geneID=Tb1125.1.420;Ontology_term=GO_0005634;description=retrotransposon hot spot protein 5 (RHS5), putative;extra_copy_number=0;description=retrotransposon hot spot protein 5 (RHS5), putative;coverage=1.0;sequence_ID=0.996;extra_copy_number=0;copy_num_ID=Tb1125.1.420_0
JAGUQU010000001.1	Liftoff	exon	482826	484903	.	+	.	Parent=Tb1125.1.420:mRNA;extra_copy_number=0;protein_source_id=Tb1125.1.420:mRNA-p1
JAGUQU010000001.1	Liftoff	CDS	482876	484903	.	+	0	Parent=Tb1125.1.420:mRNA
JAGUQU010000001.1	Liftoff	mRNA	504124	505707	.	-	.	ID=Tb1125.2.820:pseudogenic_transcript;geneID=Tb1125.2.820;Ontology_term=GO_0005634;description=retrotransposon hot spot protein 1 (RHS1), interrupted;extra_copy_number=0;description=retrotransposon hot spot protein 1 (RHS1), interrupted;coverage=1.0;sequence_ID=0.991;extra_copy_number=0;copy_num_ID=Tb1125.2.820_0
JAGUQU010000001.1	Liftoff	exon	504124	505707	.	-	.	Parent=Tb1125.2.820:pseudogenic_transcript;extra_copy_number=0;protein_source_id=Tb1125.2.820:pseudogenic_transcript-p1
JAGUQU010000001.1	Liftoff	CDS	504124	505707	.	-	0	Parent=Tb1125.2.820:pseudogenic_transcript
JAGUQU010000001.1	Liftoff	mRNA	530543	533144	.	+	.	ID=Tb1125.Tb11.v5.0680.1;geneID=Tb1125.Tb11.v5.0680;description=hypothetical protein, conserved;extra_copy_number=0;coverage=0.323;sequence_ID=0.314;extra_copy_number=0;copy_num_ID=Tb1125.Tb11.v5.0680_0;partial_mapping=True;low_identity=True
JAGUQU010000001.1	Liftoff	exon	530543	533144	.	+	.	Parent=Tb1125.Tb11.v5.0680.1;extra_copy_number=0
JAGUQU010000001.1	Liftoff	mRNA	554890	555738	.	+	.	ID=Tb1125.1.490:mRNA;geneID=Tb1125.1.490;Ontology_term=GO_0005737;description=hypothetical protein;extra_copy_number=0;description=hypothetical protein;coverage=0.998;sequence_ID=0.983;extra_copy_number=0;copy_num_ID=Tb1125.1.490_0
JAGUQU010000001.1	Liftoff	exon	554890	555738	.	+	.	Parent=Tb1125.1.490:mRNA;extra_copy_number=0;protein_source_id=Tb1125.1.490:mRNA-p1
JAGUQU010000001.1	Liftoff	CDS	555072	555319	.	+	0	Parent=Tb1125.1.490:mRNA
JAGUQU010000001.1	Liftoff	mRNA	555887	561665	.	+	.	ID=Tb1125.1.500:pseudogenic_transcript;geneID=Tb1125.1.500;description=retrotransposon hot spot protein (RHS, pseudogene), putative;extra_copy_number=0;coverage=0.999;sequence_ID=0.988;extra_copy_number=0;copy_num_ID=Tb1125.1.500_0
JAGUQU010000001.1	Liftoff	exon	555887	561665	.	+	.	Parent=Tb1125.1.500:pseudogenic_transcript;extra_copy_number=0;protein_source_id=Tb1125.1.500:pseudogenic_transcript-p1
JAGUQU010000001.1	Liftoff	CDS	555998	561663	.	+	0	Parent=Tb1125.1.500:pseudogenic_transcript
JAGUQU010000001.1	Liftoff	mRNA	568146	569489	.	+	.	ID=Tb1125.1.520:pseudogenic_transcript;geneID=Tb1125.1.520;description=variant surface glycoprotein, fragment;extra_copy_number=0;coverage=0.998;sequence_ID=0.997;extra_copy_number=0;copy_num_ID=Tb1125.1.520_0
JAGUQU010000001.1	Liftoff	exon	568146	569127	.	+	.	Parent=Tb1125.1.520:pseudogenic_transcript;extra_copy_number=0;protein_source_id=Tb1125.1.520:pseudogenic_transcript-p1
JAGUQU010000001.1	Liftoff	exon	569129	569215	.	+	.	Parent=Tb1125.1.520:pseudogenic_transcript;extra_copy_number=0;protein_source_id=Tb1125.1.520:pseudogenic_transcript-p1
JAGUQU010000001.1	Liftoff	exon	569217	569489	.	+	.	Parent=Tb1125.1.520:pseudogenic_transcript;extra_copy_number=0;protein_source_id=Tb1125.1.520:pseudogenic_transcript-p1
JAGUQU010000001.1	Liftoff	CDS	568645	569127	.	+	0	Parent=Tb1125.1.520:pseudogenic_transcript
JAGUQU010000001.1	Liftoff	CDS	569129	569215	.	+	0	Parent=Tb1125.1.520:pseudogenic_transcript
JAGUQU010000001.1	Liftoff	CDS	569217	569489	.	+	0	Parent=Tb1125.1.520:pseudogenic_transcript
JAGUQU010000001.1	Liftoff	mRNA	573988	575087	.	-	.	ID=Tb1125.1.530.1:mRNA;geneID=Tb1125.1.530;Ontology_term=GO_0005737;description=hypothetical protein, conserved;extra_copy_number=0;description=hypothetical protein, conserved;coverage=0.997;sequence_ID=0.997;extra_copy_number=0;copy_num_ID=Tb1125.1.530_0
JAGUQU010000001.1	Liftoff	exon	573988	575087	.	-	.	Parent=Tb1125.1.530.1:mRNA;extra_copy_number=0;protein_source_id=Tb1125.1.530.1:mRNA-p1
JAGUQU010000001.1	Liftoff	CDS	574635	574949	.	-	0	Parent=Tb1125.1.530.1:mRNA
JAGUQU010000001.1	Liftoff	mRNA	573988	575484	.	-	.	ID=Tb1125.1.530.2:mRNA;geneID=Tb1125.1.530;Ontology_term=GO_0005737;description=hypothetical protein, conserved;extra_copy_number=0;description=hypothetical protein, conserved;coverage=0.997;sequence_ID=0.997;extra_copy_number=0;copy_num_ID=Tb1125.1.530_0
JAGUQU010000001.1	Liftoff	exon	573988	575484	.	-	.	Parent=Tb1125.1.530.2:mRNA;extra_copy_number=0;protein_source_id=Tb1125.1.530.2:mRNA-p1
JAGUQU010000001.1	Liftoff	CDS	574635	575456	.	-	0	Parent=Tb1125.1.530.2:mRNA
JAGUQU010000001.1	Liftoff	mRNA	575688	579922	.	-	.	ID=Tb1125.1.540:mRNA;geneID=Tb1125.1.540;Note=2.7.7.6 (DNA-directed RNA polymerase);Ontology_term=GO_0003899,GO_0005666;description=DNA-directed RNA polymerase III, putative;extra_copy_number=0;description=DNA-directed RNA polymerase III, putative;coverage=1.0;sequence_ID=0.999;copy_num_ID=Tb1125.1.540_0
JAGUQU010000001.1	Liftoff	exon	575688	579922	.	-	.	Parent=Tb1125.1.540:mRNA;extra_copy_number=0;protein_source_id=Tb1125.1.540:mRNA-p1
JAGUQU010000001.1	Liftoff	CDS	575857	579246	.	-	0	Parent=Tb1125.1.540:mRNA
JAGUQU010000001.1	Liftoff	mRNA	580046	581524	.	-	.	ID=Tb1125.1.560:mRNA;geneID=Tb1125.1.560;Ontology_term=GO_0005634;description=WD domain, G-beta repeat, putative;extra_copy_number=0;description=WD domain, G-beta repeat, putative;coverage=1.0;sequence_ID=1.0;extra_copy_number=0;copy_num_ID=Tb1125.1.560_0
JAGUQU010000001.1	Liftoff	exon	580046	581524	.	-	.	Parent=Tb1125.1.560:mRNA;extra_copy_number=0;protein_source_id=Tb1125.1.560:mRNA-p1
JAGUQU010000001.1	Liftoff	CDS	580142	581470	.	-	0	Parent=Tb1125.1.560:mRNA
JAGUQU010000001.1	Liftoff	mRNA	581642	582866	.	-	.	ID=Tb1125.1.570:mRNA;geneID=Tb1125.1.570;Note=2.1.1.43 (Histone-lysine N-methyltransferase);Ontology_term=GO_0018024,GO_0005737;description=Histone-lysine N-methyltransferase, H3 lysine-76 specific;extra_copy_number=0;description=Histone-lysine N-methyltransferase, H3 lysine-76 specific;coverage=1.0;sequence_ID=0.999;copy_num_ID=Tb1125.1.570_0
JAGUQU010000001.1	Liftoff	exon	581642	582866	.	-	.	Parent=Tb1125.1.570:mRNA;extra_copy_number=0;protein_source_id=Tb1125.1.570:mRNA-p1
JAGUQU010000001.1	Liftoff	CDS	582031	582858	.	-	0	Parent=Tb1125.1.570:mRNA
JAGUQU010000001.1	Liftoff	mRNA	583011	585548	.	-	.	ID=Tb1125.1.580:mRNA;geneID=Tb1125.1.580;Ontology_term=GO_0015114;description=phosphate-repressible phosphate permease, putative;extra_copy_number=0;description=phosphate-repressible phosphate permease, putative;coverage=1.0;sequence_ID=0.997;extra_copy_number=0;copy_num_ID=Tb1125.1.580_0
JAGUQU010000001.1	Liftoff	exon	583011	585548	.	-	.	Parent=Tb1125.1.580:mRNA;extra_copy_number=0;protein_source_id=Tb1125.1.580:mRNA-p1
JAGUQU010000001.1	Liftoff	CDS	583895	585445	.	-	0	Parent=Tb1125.1.580:mRNA
JAGUQU010000001.1	Liftoff	mRNA	589519	590490	.	-	.	ID=Tb1125.1.610:mRNA;geneID=Tb1125.1.610;description=hypothetical protein, conserved;extra_copy_number=0;coverage=1.0;sequence_ID=1.0;extra_copy_number=0;copy_num_ID=Tb1125.1.610_0
JAGUQU010000001.1	Liftoff	exon	589519	590490	.	-	.	Parent=Tb1125.1.610:mRNA;extra_copy_number=0;protein_source_id=Tb1125.1.610:mRNA-p1
JAGUQU010000001.1	Liftoff	CDS	589519	590427	.	-	0	Parent=Tb1125.1.610:mRNA
JAGUQU010000001.1	Liftoff	mRNA	590615	591834	.	-	.	ID=Tb1125.1.630:mRNA;geneID=Tb1125.1.630;Ontology_term=GO_0003682;description=histone chaperone ASF1A;extra_copy_number=0;description=histone chaperone ASF1A;coverage=0.997;sequence_ID=0.995;extra_copy_number=0;copy_num_ID=Tb1125.1.630_0
JAGUQU010000001.1	Liftoff	exon	590615	591834	.	-	.	Parent=Tb1125.1.630:mRNA;extra_copy_number=0;protein_source_id=Tb1125.1.630:mRNA-p1
JAGUQU010000001.1	Liftoff	CDS	591005	591520	.	-	0	Parent=Tb1125.1.630:mRNA
JAGUQU010000001.1	Liftoff	mRNA	596135	596779	.	-	.	ID=Tb1125.1.650:mRNA;geneID=Tb1125.1.650;Ontology_term=GO_0005737;description=conserved protein, unknown function;extra_copy_number=0;description=conserved protein, unknown function;coverage=1.0;sequence_ID=1.0;extra_copy_number=0;copy_num_ID=Tb1125.1.650_0
JAGUQU010000001.1	Liftoff	exon	596135	596779	.	-	.	Parent=Tb1125.1.650:mRNA;extra_copy_number=0;protein_source_id=Tb1125.1.650:mRNA-p1
JAGUQU010000001.1	Liftoff	CDS	596135	596734	.	-	0	Parent=Tb1125.1.650:mRNA
JAGUQU010000001.1	Liftoff	mRNA	604204	605702	.	-	.	ID=Tb1125.1.710:mRNA;geneID=Tb1125.1.710;Note=2.7.2.3 (Phosphoglycerate kinase);Ontology_term=GO_0004618,GO_0097014;description=phosphoglycerate kinase;extra_copy_number=0;description=phosphoglycerate kinase;coverage=1.0;sequence_ID=0.992;copy_num_ID=Tb1125.1.710_0
JAGUQU010000001.1	Liftoff	exon	604204	605702	.	-	.	Parent=Tb1125.1.710:mRNA;extra_copy_number=0;protein_source_id=Tb1125.1.710:mRNA-p1
JAGUQU010000001.1	Liftoff	CDS	604325	605587	.	-	0	Parent=Tb1125.1.710:mRNA
JAGUQU010000001.1	Liftoff	mRNA	605861	607659	.	-	.	ID=Tb1125.1.720:mRNA;geneID=Tb1125.1.720;Note=2.7.2.3 (Phosphoglycerate kinase);Ontology_term=GO_0004618,GO_0005737;description=phosphoglycerate kinase;extra_copy_number=0;description=phosphoglycerate kinase;coverage=0.999;sequence_ID=0.992;copy_num_ID=Tb1125.1.720_0
JAGUQU010000001.1	Liftoff	exon	605861	607659	.	-	.	Parent=Tb1125.1.720:mRNA;extra_copy_number=0;protein_source_id=Tb1125.1.720:mRNA-p1
JAGUQU010000001.1	Liftoff	CDS	605918	607447	.	-	0	Parent=Tb1125.1.720:mRNA
JAGUQU010000001.1	Liftoff	mRNA	607787	609713	.	-	.	ID=Tb1125.1.730:mRNA;geneID=Tb1125.1.730;Ontology_term=GO_0005747;description=NADH-ubiquinone oxidoreductase complex I subunit, putative;extra_copy_number=0;description=NADH-ubiquinone oxidoreductase complex I subunit, putative;coverage=1.0;sequence_ID=0.998;extra_copy_number=0;copy_num_ID=Tb1125.1.730_0
JAGUQU010000001.1	Liftoff	exon	607787	609713	.	-	.	Parent=Tb1125.1.730:mRNA;extra_copy_number=0;protein_source_id=Tb1125.1.730:mRNA-p1
JAGUQU010000001.1	Liftoff	CDS	607989	609698	.	-	0	Parent=Tb1125.1.730:mRNA
JAGUQU010000001.1	Liftoff	mRNA	610533	611865	.	-	.	ID=Tb1125.1.740:mRNA;geneID=Tb1125.1.740;Ontology_term=GO_0020023;description=phosphatidylinositol-4-phosphate 5-kinase related;extra_copy_number=0;description=phosphatidylinositol-4-phosphate 5-kinase related;coverage=1.0;sequence_ID=0.996;extra_copy_number=0;copy_num_ID=Tb1125.1.740_0
JAGUQU010000001.1	Liftoff	exon	610533	611865	.	-	.	Parent=Tb1125.1.740:mRNA;extra_copy_number=0;protein_source_id=Tb1125.1.740:mRNA-p1
JAGUQU010000001.1	Liftoff	CDS	610533	611840	.	-	0	Parent=Tb1125.1.740:mRNA
JAGUQU010000001.1	Liftoff	mRNA	612084	616690	.	-	.	ID=Tb1125.1.750:mRNA;geneID=Tb1125.1.750;description=Metal-binding domain-containing protein;extra_copy_number=0;coverage=1.0;sequence_ID=0.878;extra_copy_number=0;copy_num_ID=Tb1125.1.750_0
JAGUQU010000001.1	Liftoff	exon	612084	616690	.	-	.	Parent=Tb1125.1.750:mRNA;extra_copy_number=0;protein_source_id=Tb1125.1.750:mRNA-p1
JAGUQU010000001.1	Liftoff	CDS	612433	616626	.	-	0	Parent=Tb1125.1.750:mRNA
JAGUQU010000001.1	Liftoff	mRNA	616798	619705	.	-	.	ID=Tb1125.1.760:mRNA;geneID=Tb1125.1.760;Ontology_term=GO_0036064;description=wd40 repeat domain-containing protein;extra_copy_number=0;description=wd40 repeat domain-containing protein;coverage=0.998;sequence_ID=0.992;extra_copy_number=0;copy_num_ID=Tb1125.1.760_0
JAGUQU010000001.1	Liftoff	exon	616798	619705	.	-	.	Parent=Tb1125.1.760:mRNA;extra_copy_number=0;protein_source_id=Tb1125.1.760:mRNA-p1
JAGUQU010000001.1	Liftoff	CDS	617347	619632	.	-	0	Parent=Tb1125.1.760:mRNA
JAGUQU010000001.1	Liftoff	mRNA	620158	621323	.	-	.	ID=Tb1125.Tb11.v5.0523.1;geneID=Tb1125.Tb11.v5.0523;description=hypothetical protein, conserved;extra_copy_number=0;coverage=1.0;sequence_ID=0.993;extra_copy_number=0;copy_num_ID=Tb1125.Tb11.v5.0523_0
JAGUQU010000001.1	Liftoff	exon	620158	621323	.	-	.	Parent=Tb1125.Tb11.v5.0523.1;extra_copy_number=0;protein_source_id=Tb1125.Tb11.v5.0523.1-p1
JAGUQU010000001.1	Liftoff	CDS	620158	621300	.	-	0	Parent=Tb1125.Tb11.v5.0523.1
JAGUQU010000001.1	Liftoff	mRNA	621683	624222	.	-	.	ID=Tb1125.1.790:mRNA;geneID=Tb1125.1.790;Ontology_term=GO_0005739;description=hypothetical transmembrane protein, conserved;extra_copy_number=0;description=hypothetical transmembrane protein, conserved;coverage=1.0;sequence_ID=0.990;extra_copy_number=0;copy_num_ID=Tb1125.1.790_0
JAGUQU010000001.1	Liftoff	exon	621683	624222	.	-	.	Parent=Tb1125.1.790:mRNA;extra_copy_number=0;protein_source_id=Tb1125.1.790:mRNA-p1
JAGUQU010000001.1	Liftoff	CDS	621683	624091	.	-	0	Parent=Tb1125.1.790:mRNA
JAGUQU010000001.1	Liftoff	mRNA	624398	624811	.	-	.	ID=Tb1125.1.800:mRNA;geneID=Tb1125.1.800;Ontology_term=GO_0097014;description=hypothetical transmembrane protein;extra_copy_number=0;description=hypothetical transmembrane protein;coverage=0.997;sequence_ID=0.963;extra_copy_number=0;copy_num_ID=Tb1125.1.800_0
JAGUQU010000001.1	Liftoff	exon	624398	624811	.	-	.	Parent=Tb1125.1.800:mRNA;extra_copy_number=0;protein_source_id=Tb1125.1.800:mRNA-p1
JAGUQU010000001.1	Liftoff	CDS	624516	624802	.	-	0	Parent=Tb1125.1.800:mRNA
JAGUQU010000001.1	Liftoff	mRNA	625038	627210	.	-	.	ID=Tb1125.1.820:mRNA;geneID=Tb1125.1.820;Ontology_term=GO_0005737;description=kelch domain-containing protein;extra_copy_number=0;description=kelch domain-containing protein;coverage=0.993;sequence_ID=0.984;extra_copy_number=0;copy_num_ID=Tb1125.1.820_0
JAGUQU010000001.1	Liftoff	exon	625038	627210	.	-	.	Parent=Tb1125.1.820:mRNA;extra_copy_number=0;protein_source_id=Tb1125.1.820:mRNA-p1
JAGUQU010000001.1	Liftoff	CDS	625596	626876	.	-	0	Parent=Tb1125.1.820:mRNA
JAGUQU010000001.1	Liftoff	mRNA	627337	628445	.	-	.	ID=Tb1125.1.830.2:mRNA;geneID=Tb1125.1.830;Ontology_term=GO_0005737;description=hypothetical protein, conserved;extra_copy_number=0;description=hypothetical protein, conserved;coverage=0.999;sequence_ID=0.991;extra_copy_number=0;copy_num_ID=Tb1125.1.830_0
JAGUQU010000001.1	Liftoff	exon	627337	628445	.	-	.	Parent=Tb1125.1.830.2:mRNA;extra_copy_number=0;protein_source_id=Tb1125.1.830.2:mRNA-p1
JAGUQU010000001.1	Liftoff	CDS	627639	628394	.	-	0	Parent=Tb1125.1.830.2:mRNA
JAGUQU010000001.1	Liftoff	mRNA	627337	630447	.	-	.	ID=Tb1125.1.830.1:mRNA;geneID=Tb1125.1.830;description=hypothetical protein, conserved;extra_copy_number=0;coverage=0.999;sequence_ID=0.991;extra_copy_number=0;copy_num_ID=Tb1125.1.830_0
JAGUQU010000001.1	Liftoff	exon	627337	630447	.	-	.	Parent=Tb1125.1.830.1:mRNA;extra_copy_number=0;protein_source_id=Tb1125.1.830.1:mRNA-p1
JAGUQU010000001.1	Liftoff	CDS	627639	630392	.	-	0	Parent=Tb1125.1.830.1:mRNA
JAGUQU010000001.1	Liftoff	mRNA	630569	631366	.	-	.	ID=Tb1125.1.840:mRNA;geneID=Tb1125.1.840;Ontology_term=GO_0005739;description=transmembrane protein, putative;extra_copy_number=0;description=transmembrane protein, putative;coverage=1.0;sequence_ID=0.987;extra_copy_number=0;copy_num_ID=Tb1125.1.840_0
JAGUQU010000001.1	Liftoff	exon	630569	631366	.	-	.	Parent=Tb1125.1.840:mRNA;extra_copy_number=0;protein_source_id=Tb1125.1.840:mRNA-p1
JAGUQU010000001.1	Liftoff	CDS	630760	631323	.	-	0	Parent=Tb1125.1.840:mRNA
JAGUQU010000001.1	Liftoff	mRNA	631498	632935	.	-	.	ID=Tb1125.1.860:mRNA;geneID=Tb1125.1.860;description=transmembrane protein, putative;extra_copy_number=0;coverage=0.998;sequence_ID=0.981;extra_copy_number=0;copy_num_ID=Tb1125.1.860_0
JAGUQU010000001.1	Liftoff	exon	631498	632935	.	-	.	Parent=Tb1125.1.860:mRNA;extra_copy_number=0;protein_source_id=Tb1125.1.860:mRNA-p1
JAGUQU010000001.1	Liftoff	CDS	631995	632801	.	-	0	Parent=Tb1125.1.860:mRNA
JAGUQU010000001.1	Liftoff	mRNA	632924	634554	.	-	.	ID=Tb1125.1.870:mRNA;geneID=Tb1125.1.870;Note=2.5.1.46 (Deoxyhypusine synthase);Ontology_term=GO_0005737,GO_0008612;description=deoxyhypusine synthase;extra_copy_number=0;description=deoxyhypusine synthase;coverage=0.999;sequence_ID=0.985;copy_num_ID=Tb1125.1.870_0
JAGUQU010000001.1	Liftoff	exon	632924	634554	.	-	.	Parent=Tb1125.1.870:mRNA;extra_copy_number=0;protein_source_id=Tb1125.1.870:mRNA-p1
JAGUQU010000001.1	Liftoff	CDS	633304	634331	.	-	0	Parent=Tb1125.1.870:mRNA
JAGUQU010000001.1	Liftoff	mRNA	635140	648921	.	-	.	ID=Tb1125.1.880:mRNA;geneID=Tb1125.1.880;Ontology_term=GO_0031981;description=Midasin, putative;extra_copy_number=0;description=Midasin, putative;coverage=1.0;sequence_ID=0.995;extra_copy_number=0;copy_num_ID=Tb1125.1.880_0
JAGUQU010000001.1	Liftoff	exon	635140	648921	.	-	.	Parent=Tb1125.1.880:mRNA;extra_copy_number=0;protein_source_id=Tb1125.1.880:mRNA-p1
JAGUQU010000001.1	Liftoff	CDS	635140	648918	.	-	0	Parent=Tb1125.1.880:mRNA
JAGUQU010000001.1	Liftoff	mRNA	649056	649982	.	-	.	ID=Tb1125.1.890:mRNA;geneID=Tb1125.1.890;description=hypothetical protein, conserved;extra_copy_number=0;coverage=1.0;sequence_ID=0.996;extra_copy_number=0;copy_num_ID=Tb1125.1.890_0
JAGUQU010000001.1	Liftoff	exon	649056	649982	.	-	.	Parent=Tb1125.1.890:mRNA;extra_copy_number=0;protein_source_id=Tb1125.1.890:mRNA-p1
JAGUQU010000001.1	Liftoff	CDS	649187	649957	.	-	0	Parent=Tb1125.1.890:mRNA
JAGUQU010000001.1	Liftoff	mRNA	652472	655694	.	-	.	ID=Tb1125.Tb11.v5.0533.1;geneID=Tb1125.Tb11.v5.0533;description=retrotransposon hot spot (RHS) protein, putative;extra_copy_number=0;coverage=0.375;sequence_ID=0.374;extra_copy_number=0;copy_num_ID=Tb1125.Tb11.v5.0533_0;partial_mapping=True;low_identity=True
JAGUQU010000001.1	Liftoff	exon	652472	655694	.	-	.	Parent=Tb1125.Tb11.v5.0533.1;extra_copy_number=0
JAGUQU010000001.1	Liftoff	mRNA	659081	660219	.	+	.	ID=Tb1125.1.990:mRNA;geneID=Tb1125.1.990;Ontology_term=GO_0005516,GO_0005930;description=Enkuring domain-containig protein;extra_copy_number=0;description=Enkuring domain-containig protein;coverage=1.0;sequence_ID=1.0;extra_copy_number=0;copy_num_ID=Tb1125.1.990_0
JAGUQU010000001.1	Liftoff	exon	659081	660219	.	+	.	Parent=Tb1125.1.990:mRNA;extra_copy_number=0;protein_source_id=Tb1125.1.990:mRNA-p1
JAGUQU010000001.1	Liftoff	CDS	659095	660219	.	+	0	Parent=Tb1125.1.990:mRNA
JAGUQU010000001.1	Liftoff	mRNA	660391	661668	.	+	.	ID=Tb1125.1.1000:mRNA;geneID=Tb1125.1.1000;Ontology_term=GO_0020023;description=developmentally regulated phosphoprotein;extra_copy_number=0;description=developmentally regulated phosphoprotein;coverage=1.0;sequence_ID=0.998;extra_copy_number=0;copy_num_ID=Tb1125.1.1000_0
JAGUQU010000001.1	Liftoff	exon	660391	661668	.	+	.	Parent=Tb1125.1.1000:mRNA;extra_copy_number=0;protein_source_id=Tb1125.1.1000:mRNA-p1
JAGUQU010000001.1	Liftoff	CDS	660406	661668	.	+	0	Parent=Tb1125.1.1000:mRNA
JAGUQU010000001.1	Liftoff	mRNA	661706	663774	.	-	.	ID=Tb1125.Tb11.v5.0847.1;geneID=Tb1125.Tb11.v5.0847;description=variant surface glycoprotein (VSG), putative;extra_copy_number=0;coverage=0.157;sequence_ID=0.157;extra_copy_number=0;copy_num_ID=Tb1125.Tb11.v5.0847_0;partial_mapping=True;low_identity=True
JAGUQU010000001.1	Liftoff	exon	661706	663774	.	-	.	Parent=Tb1125.Tb11.v5.0847.1;extra_copy_number=0
JAGUQU010000001.1	Liftoff	mRNA	662078	664257	.	+	.	ID=Tb1125.1.1010:mRNA;geneID=Tb1125.1.1010;Ontology_term=GO_0097014;description=E3 ubiquitin-protein ligase KCMF1, putative;extra_copy_number=0;description=E3 ubiquitin-protein ligase KCMF1, putative;coverage=1.0;sequence_ID=0.995;extra_copy_number=0;copy_num_ID=Tb1125.1.1010_0
JAGUQU010000001.1	Liftoff	exon	662078	664257	.	+	.	Parent=Tb1125.1.1010:mRNA;extra_copy_number=0;protein_source_id=Tb1125.1.1010:mRNA-p1
JAGUQU010000001.1	Liftoff	CDS	662098	664257	.	+	0	Parent=Tb1125.1.1010:mRNA
JAGUQU010000001.1	Liftoff	mRNA	664617	666686	.	+	.	ID=Tb1125.1.1020:mRNA;geneID=Tb1125.1.1020;Ontology_term=GO_0005737;description=leucine-rich repeat-containing protein;extra_copy_number=0;description=leucine-rich repeat-containing protein;coverage=1.0;sequence_ID=0.996;extra_copy_number=0;copy_num_ID=Tb1125.1.1020_0
JAGUQU010000001.1	Liftoff	exon	664617	666686	.	+	.	Parent=Tb1125.1.1020:mRNA;extra_copy_number=0;protein_source_id=Tb1125.1.1020:mRNA-p1
JAGUQU010000001.1	Liftoff	CDS	664742	666022	.	+	0	Parent=Tb1125.1.1020:mRNA
JAGUQU010000001.1	Liftoff	mRNA	666816	667159	.	+	.	ID=Tb1125.1.1025:mRNA;geneID=Tb1125.1.1025;description=conserved protein, unknown function;extra_copy_number=0;coverage=1.0;sequence_ID=0.994;extra_copy_number=0;copy_num_ID=Tb1125.1.1025_0
JAGUQU010000001.1	Liftoff	exon	666816	667159	.	+	.	Parent=Tb1125.1.1025:mRNA;extra_copy_number=0;protein_source_id=Tb1125.1.1025:mRNA-p1
JAGUQU010000001.1	Liftoff	CDS	666908	667159	.	+	0	Parent=Tb1125.1.1025:mRNA
JAGUQU010000001.1	Liftoff	mRNA	667433	669144	.	+	.	ID=Tb1125.1.1030:mRNA;geneID=Tb1125.1.1030;Ontology_term=GO_0097014;description=Nucleolar protein 49;extra_copy_number=0;description=Nucleolar protein 49;coverage=1.0;sequence_ID=0.998;extra_copy_number=0;copy_num_ID=Tb1125.1.1030_0
JAGUQU010000001.1	Liftoff	exon	667433	669144	.	+	.	Parent=Tb1125.1.1030:mRNA;extra_copy_number=0;protein_source_id=Tb1125.1.1030:mRNA-p1
JAGUQU010000001.1	Liftoff	CDS	667483	668856	.	+	0	Parent=Tb1125.1.1030:mRNA
JAGUQU010000001.1	Liftoff	mRNA	669284	673968	.	+	.	ID=Tb1125.1.1050:mRNA;geneID=Tb1125.1.1050;Ontology_term=GO_0005737;description=Metallo-dependent phosphatase-like domain-containing protein;extra_copy_number=0;description=Metallo-dependent phosphatase-like domain-containing protein;coverage=1.0;sequence_ID=0.998;extra_copy_number=0;copy_num_ID=Tb1125.1.1050_0
JAGUQU010000001.1	Liftoff	exon	669284	673968	.	+	.	Parent=Tb1125.1.1050:mRNA;extra_copy_number=0;protein_source_id=Tb1125.1.1050:mRNA-p1
JAGUQU010000001.1	Liftoff	CDS	670612	673968	.	+	0	Parent=Tb1125.1.1050:mRNA
JAGUQU010000001.1	Liftoff	mRNA	674384	676201	.	+	.	ID=Tb1125.1.1060:mRNA;geneID=Tb1125.1.1060;Ontology_term=GO_0004529,GO_0005634,GO_0006281;description=Cell cycle checkpoint protein RAD1-like, putative;extra_copy_number=0;description=Cell cycle checkpoint protein RAD1-like, putative;coverage=1.0;sequence_ID=0.992;extra_copy_number=0;copy_num_ID=Tb1125.1.1060_0
JAGUQU010000001.1	Liftoff	exon	674384	676201	.	+	.	Parent=Tb1125.1.1060:mRNA;extra_copy_number=0;protein_source_id=Tb1125.1.1060:mRNA-p1
JAGUQU010000001.1	Liftoff	CDS	674451	675368	.	+	0	Parent=Tb1125.1.1060:mRNA
JAGUQU010000001.1	Liftoff	mRNA	676352	677880	.	+	.	ID=Tb1125.1.1080:mRNA;geneID=Tb1125.1.1080;Ontology_term=GO_0005737;description=TFIIH basal transcription factor subunit, putative;extra_copy_number=0;description=TFIIH basal transcription factor subunit, putative;coverage=1.0;sequence_ID=0.997;extra_copy_number=0;copy_num_ID=Tb1125.1.1080_0
JAGUQU010000001.1	Liftoff	exon	676352	677880	.	+	.	Parent=Tb1125.1.1080:mRNA;extra_copy_number=0;protein_source_id=Tb1125.1.1080:mRNA-p1
JAGUQU010000001.1	Liftoff	CDS	676361	677818	.	+	0	Parent=Tb1125.1.1080:mRNA
JAGUQU010000001.1	Liftoff	mRNA	678049	678738	.	+	.	ID=Tb1125.1.1090:mRNA;geneID=Tb1125.1.1090;Ontology_term=GO_0005737;description=hypothetical protein, conserved;extra_copy_number=0;description=hypothetical protein, conserved;coverage=1.0;sequence_ID=0.992;extra_copy_number=0;copy_num_ID=Tb1125.1.1090_0
JAGUQU010000001.1	Liftoff	exon	678049	678738	.	+	.	Parent=Tb1125.1.1090:mRNA;extra_copy_number=0;protein_source_id=Tb1125.1.1090:mRNA-p1
JAGUQU010000001.1	Liftoff	CDS	678166	678738	.	+	0	Parent=Tb1125.1.1090:mRNA
JAGUQU010000001.1	Liftoff	mRNA	679030	682137	.	+	.	ID=Tb1125.1.1100:mRNA;geneID=Tb1125.1.1100;Ontology_term=GO_0036064;description=Basal body protein;extra_copy_number=0;description=Basal body protein;coverage=1.0;sequence_ID=0.996;extra_copy_number=0;copy_num_ID=Tb1125.1.1100_0
JAGUQU010000001.1	Liftoff	exon	679030	682137	.	+	.	Parent=Tb1125.1.1100:mRNA;extra_copy_number=0;protein_source_id=Tb1125.1.1100:mRNA-p1
JAGUQU010000001.1	Liftoff	CDS	679225	682137	.	+	0	Parent=Tb1125.1.1100:mRNA
JAGUQU010000001.1	Liftoff	mRNA	679939	680004	.	-	.	ID=Tb1125.Tb11.v5.0856.1;geneID=Tb1125.Tb11.v5.0856;description=hypothetical protein, conserved;extra_copy_number=0;coverage=0.056;sequence_ID=0.056;extra_copy_number=0;copy_num_ID=Tb1125.Tb11.v5.0856_0;partial_mapping=True;low_identity=True
JAGUQU010000001.1	Liftoff	exon	679939	680004	.	-	.	Parent=Tb1125.Tb11.v5.0856.1;extra_copy_number=0;protein_source_id=Tb1125.Tb11.v5.0856.1-p1
JAGUQU010000001.1	Liftoff	CDS	679939	680004	.	-	0	Parent=Tb1125.Tb11.v5.0856.1
JAGUQU010000001.1	Liftoff	mRNA	682916	684099	.	+	.	ID=Tb1125.1.1120:mRNA;geneID=Tb1125.1.1120;Note=2.1.1.- (Methyltransferases.);Ontology_term=GO_0008168,GO_0005634;description=ribosomal RNA-processing protein 8, putative;extra_copy_number=0;description=ribosomal RNA-processing protein 8, putative;coverage=1.0;sequence_ID=0.994;copy_num_ID=Tb1125.1.1120_0
JAGUQU010000001.1	Liftoff	exon	682916	684099	.	+	.	Parent=Tb1125.1.1120:mRNA;extra_copy_number=0;protein_source_id=Tb1125.1.1120:mRNA-p1
JAGUQU010000001.1	Liftoff	CDS	682990	684099	.	+	0	Parent=Tb1125.1.1120:mRNA
JAGUQU010000001.1	Liftoff	mRNA	684455	686360	.	+	.	ID=Tb1125.1.1130:mRNA;geneID=Tb1125.1.1130;Note=1.1.99.5 (Transferred entry: 1.1.5.3);Ontology_term=GO_0004368,GO_0005737;description=glycerol-3-phosphate dehydrogenase (FAD-dependent), putative;extra_copy_number=0;description=glycerol-3-phosphate dehydrogenase (FAD-dependent), putative;coverage=1.0;sequence_ID=0.993;copy_num_ID=Tb1125.1.1130_0
JAGUQU010000001.1	Liftoff	exon	684455	686360	.	+	.	Parent=Tb1125.1.1130:mRNA;extra_copy_number=0;protein_source_id=Tb1125.1.1130:mRNA-p1
JAGUQU010000001.1	Liftoff	CDS	684507	686360	.	+	0	Parent=Tb1125.1.1130:mRNA
JAGUQU010000001.1	Liftoff	mRNA	686663	687790	.	+	.	ID=Tb1125.1.1140:mRNA;geneID=Tb1125.1.1140;Ontology_term=GO_0060170;description=Transmembrane protein 231, putative;extra_copy_number=0;description=Transmembrane protein 231, putative;coverage=1.0;sequence_ID=0.998;extra_copy_number=0;copy_num_ID=Tb1125.1.1140_0
JAGUQU010000001.1	Liftoff	exon	686663	687790	.	+	.	Parent=Tb1125.1.1140:mRNA;extra_copy_number=0;protein_source_id=Tb1125.1.1140:mRNA-p1
JAGUQU010000001.1	Liftoff	CDS	686717	687790	.	+	0	Parent=Tb1125.1.1140:mRNA
JAGUQU010000001.1	Liftoff	mRNA	688213	690067	.	+	.	ID=Tb1125.1.1150:mRNA;geneID=Tb1125.1.1150;Ontology_term=GO_0005200,GO_0005737;description=zeta tubulin;extra_copy_number=0;description=zeta tubulin;coverage=1.0;sequence_ID=0.996;extra_copy_number=0;copy_num_ID=Tb1125.1.1150_0
JAGUQU010000001.1	Liftoff	exon	688213	690067	.	+	.	Parent=Tb1125.1.1150:mRNA;extra_copy_number=0;protein_source_id=Tb1125.1.1150:mRNA-p1
JAGUQU010000001.1	Liftoff	CDS	688359	689801	.	+	0	Parent=Tb1125.1.1150:mRNA
JAGUQU010000001.1	Liftoff	mRNA	690175	691778	.	+	.	ID=Tb1125.1.1160:mRNA;geneID=Tb1125.1.1160;Ontology_term=GO_0005762;description=kinetoplast ribosomal PPR-repeat containing protein 3;extra_copy_number=0;description=kinetoplast ribosomal PPR-repeat containing protein 3;coverage=1.0;sequence_ID=0.998;extra_copy_number=0;copy_num_ID=Tb1125.1.1160_0
JAGUQU010000001.1	Liftoff	exon	690175	691778	.	+	.	Parent=Tb1125.1.1160:mRNA;extra_copy_number=0;protein_source_id=Tb1125.1.1160:mRNA-p1
JAGUQU010000001.1	Liftoff	CDS	690183	691778	.	+	0	Parent=Tb1125.1.1160:mRNA
JAGUQU010000001.1	Liftoff	mRNA	692121	692403	.	+	.	ID=Tb1125.1.1170:mRNA;geneID=Tb1125.1.1170;Note=2.7.7.6 (DNA-directed RNA polymerase);Ontology_term=GO_0003677;description=DNA-directed RNA polymerase 2, RPB12 subunit;extra_copy_number=0;description=DNA-directed RNA polymerase 2, RPB12 subunit;coverage=1.0;sequence_ID=0.996;copy_num_ID=Tb1125.1.1170_0
JAGUQU010000001.1	Liftoff	exon	692121	692403	.	+	.	Parent=Tb1125.1.1170:mRNA;extra_copy_number=0;protein_source_id=Tb1125.1.1170:mRNA-p1
JAGUQU010000001.1	Liftoff	CDS	692155	692403	.	+	0	Parent=Tb1125.1.1170:mRNA
JAGUQU010000001.1	Liftoff	mRNA	692734	693375	.	+	.	ID=Tb1125.1.1175:mRNA;geneID=Tb1125.1.1175;description=hypothetical protein;extra_copy_number=0;coverage=1.0;sequence_ID=0.992;extra_copy_number=0;copy_num_ID=Tb1125.1.1175_0
JAGUQU010000001.1	Liftoff	exon	692734	693375	.	+	.	Parent=Tb1125.1.1175:mRNA;extra_copy_number=0;protein_source_id=Tb1125.1.1175:mRNA-p1
JAGUQU010000001.1	Liftoff	CDS	692750	692974	.	+	0	Parent=Tb1125.1.1175:mRNA
JAGUQU010000001.1	Liftoff	mRNA	693489	695070	.	+	.	ID=Tb1125.1.1200:mRNA;geneID=Tb1125.1.1200;Ontology_term=GO_0005763;description=Mitochondrial ribosomal protein S15;extra_copy_number=0;description=Mitochondrial ribosomal protein S15;coverage=1.0;sequence_ID=0.998;extra_copy_number=0;copy_num_ID=Tb1125.1.1200_0
JAGUQU010000001.1	Liftoff	exon	693489	695070	.	+	.	Parent=Tb1125.1.1200:mRNA;extra_copy_number=0;protein_source_id=Tb1125.1.1200:mRNA-p1
JAGUQU010000001.1	Liftoff	CDS	693727	695016	.	+	0	Parent=Tb1125.1.1200:mRNA
JAGUQU010000001.1	Liftoff	mRNA	695892	696912	.	+	.	ID=Tb1125.1.1210:mRNA;geneID=Tb1125.1.1210;Ontology_term=GO_0005737;description=conserved protein, unknown function;extra_copy_number=0;description=conserved protein, unknown function;coverage=1.0;sequence_ID=0.993;extra_copy_number=0;copy_num_ID=Tb1125.1.1210_0
JAGUQU010000001.1	Liftoff	exon	695892	696912	.	+	.	Parent=Tb1125.1.1210:mRNA;extra_copy_number=0;protein_source_id=Tb1125.1.1210:mRNA-p1
JAGUQU010000001.1	Liftoff	CDS	696086	696520	.	+	0	Parent=Tb1125.1.1210:mRNA
JAGUQU010000001.1	Liftoff	mRNA	697041	697930	.	+	.	ID=Tb1125.1.1220:mRNA;geneID=Tb1125.1.1220;Ontology_term=GO_0097014;description=RWD domain-containing protein;extra_copy_number=0;description=RWD domain-containing protein;coverage=1.0;sequence_ID=0.996;extra_copy_number=0;copy_num_ID=Tb1125.1.1220_0
JAGUQU010000001.1	Liftoff	exon	697041	697930	.	+	.	Parent=Tb1125.1.1220:mRNA;extra_copy_number=0;protein_source_id=Tb1125.1.1220:mRNA-p1
JAGUQU010000001.1	Liftoff	CDS	697247	697930	.	+	0	Parent=Tb1125.1.1220:mRNA
JAGUQU010000001.1	Liftoff	mRNA	698162	700395	.	+	.	ID=Tb1125.1.1230:mRNA;geneID=Tb1125.1.1230;Ontology_term=GO_0051082,GO_0005737;description=chaperone protein DnaJ, putative;extra_copy_number=0;description=chaperone protein DnaJ, putative;coverage=1.0;sequence_ID=0.981;extra_copy_number=0;copy_num_ID=Tb1125.1.1230_0
JAGUQU010000001.1	Liftoff	exon	698162	700395	.	+	.	Parent=Tb1125.1.1230:mRNA;extra_copy_number=0;protein_source_id=Tb1125.1.1230:mRNA-p1
JAGUQU010000001.1	Liftoff	CDS	698199	699641	.	+	0	Parent=Tb1125.1.1230:mRNA
JAGUQU010000001.1	Liftoff	mRNA	700811	703436	.	+	.	ID=Tb1125.1.1240:mRNA;geneID=Tb1125.1.1240;Note=6.3.4.2 (CTP synthase (glutamine hydrolyzing));Ontology_term=GO_0003883,GO_0036064;description=cytidine triphosphate synthase, putative;extra_copy_number=0;description=cytidine triphosphate synthase, putative;coverage=0.987;sequence_ID=0.970;copy_num_ID=Tb1125.1.1240_0
JAGUQU010000001.1	Liftoff	exon	700811	703436	.	+	.	Parent=Tb1125.1.1240:mRNA;extra_copy_number=0;protein_source_id=Tb1125.1.1240:mRNA-p1
JAGUQU010000001.1	Liftoff	CDS	700872	702641	.	+	0	Parent=Tb1125.1.1240:mRNA
JAGUQU010000001.1	Liftoff	mRNA	705228	706534	.	+	.	ID=Tb1125.1.1270:mRNA;geneID=Tb1125.1.1270;Note=2.1.1.10 (Homocysteine S-methyltransferase);Ontology_term=GO_0008898,GO_0097014;description=homocysteine S-methyltransferase, putative;extra_copy_number=0;description=homocysteine S-methyltransferase, putative;coverage=1.0;sequence_ID=0.992;copy_num_ID=Tb1125.1.1270_0
JAGUQU010000001.1	Liftoff	exon	705228	706534	.	+	.	Parent=Tb1125.1.1270:mRNA;extra_copy_number=0;protein_source_id=Tb1125.1.1270:mRNA-p1
JAGUQU010000001.1	Liftoff	CDS	705233	706534	.	+	0	Parent=Tb1125.1.1270:mRNA
JAGUQU010000001.1	Liftoff	mRNA	708577	709587	.	+	.	ID=Tb1125.Tb11.v5.0373.1;geneID=Tb1125.Tb11.v5.0373;description=hypothetical protein, conserved;extra_copy_number=0;coverage=0.999;sequence_ID=0.990;extra_copy_number=0;copy_num_ID=Tb1125.Tb11.v5.0373_0
JAGUQU010000001.1	Liftoff	exon	708577	709587	.	+	.	Parent=Tb1125.Tb11.v5.0373.1;extra_copy_number=0;protein_source_id=Tb1125.Tb11.v5.0373.1-p1
JAGUQU010000001.1	Liftoff	CDS	708664	709587	.	+	0	Parent=Tb1125.Tb11.v5.0373.1
JAGUQU010000001.1	Liftoff	mRNA	710077	711734	.	+	.	ID=Tb1125.1.1310:mRNA;geneID=Tb1125.1.1310;Ontology_term=GO_0005737;description=transmembrane protein, conserved;extra_copy_number=0;description=transmembrane protein, conserved;coverage=0.994;sequence_ID=0.983;extra_copy_number=0;copy_num_ID=Tb1125.1.1310_0
JAGUQU010000001.1	Liftoff	exon	710077	711734	.	+	.	Parent=Tb1125.1.1310:mRNA;extra_copy_number=0;protein_source_id=Tb1125.1.1310:mRNA-p1
JAGUQU010000001.1	Liftoff	CDS	710112	711404	.	+	0	Parent=Tb1125.1.1310:mRNA
JAGUQU010000001.1	Liftoff	mRNA	711833	713072	.	+	.	ID=Tb1125.1.1330:mRNA;geneID=Tb1125.1.1330;Ontology_term=GO_0050265,GO_0097014;description=Mitochondrial Editosome-like Complex TUTase;extra_copy_number=0;description=Mitochondrial Editosome-like Complex TUTase;coverage=1.0;sequence_ID=0.997;extra_copy_number=0;copy_num_ID=Tb1125.1.1330_0
JAGUQU010000001.1	Liftoff	exon	711833	713072	.	+	.	Parent=Tb1125.1.1330:mRNA;extra_copy_number=0;protein_source_id=Tb1125.1.1330:mRNA-p1
JAGUQU010000001.1	Liftoff	CDS	711852	713072	.	+	0	Parent=Tb1125.1.1330:mRNA
JAGUQU010000001.1	Liftoff	mRNA	713423	715759	.	+	.	ID=Tb1125.1.1340:mRNA;geneID=Tb1125.1.1340;Ontology_term=GO_0005737;description=Quinonprotein alcohol dehydrogenase-like protein, putative;extra_copy_number=0;description=Quinonprotein alcohol dehydrogenase-like protein, putative;coverage=1.0;sequence_ID=0.991;extra_copy_number=0;copy_num_ID=Tb1125.1.1340_0
JAGUQU010000001.1	Liftoff	exon	713423	715759	.	+	.	Parent=Tb1125.1.1340:mRNA;extra_copy_number=0;protein_source_id=Tb1125.1.1340:mRNA-p1
JAGUQU010000001.1	Liftoff	CDS	713531	715759	.	+	0	Parent=Tb1125.1.1340:mRNA
JAGUQU010000001.1	Liftoff	mRNA	715997	720412	.	+	.	ID=Tb1125.1.1350:mRNA;geneID=Tb1125.1.1350;Ontology_term=GO_0003777,GO_0005737;description=kinesin heavy chain, putative;extra_copy_number=0;description=kinesin heavy chain, putative;coverage=0.994;sequence_ID=0.982;extra_copy_number=0;copy_num_ID=Tb1125.1.1350_0
JAGUQU010000001.1	Liftoff	exon	715997	720412	.	+	.	Parent=Tb1125.1.1350:mRNA;extra_copy_number=0;protein_source_id=Tb1125.1.1350:mRNA-p1
JAGUQU010000001.1	Liftoff	CDS	716339	718999	.	+	0	Parent=Tb1125.1.1350:mRNA
JAGUQU010000001.1	Liftoff	mRNA	720545	722671	.	+	.	ID=Tb1125.Tb11.v5.0391.1;geneID=Tb1125.Tb11.v5.0391;description=rRNA biogenesis protein, putative;extra_copy_number=0;coverage=1.0;sequence_ID=0.992;extra_copy_number=0;copy_num_ID=Tb1125.Tb11.v5.0391_0
JAGUQU010000001.1	Liftoff	exon	720545	722671	.	+	.	Parent=Tb1125.Tb11.v5.0391.1;extra_copy_number=0;protein_source_id=Tb1125.Tb11.v5.0391.1-p1
JAGUQU010000001.1	Liftoff	CDS	720632	722671	.	+	0	Parent=Tb1125.Tb11.v5.0391.1
JAGUQU010000001.1	Liftoff	mRNA	723159	725091	.	+	.	ID=Tb1125.Tb11.v5.0390.1;geneID=Tb1125.Tb11.v5.0390;description=serine/threonine protein phosphatase 2A regulatory subunit, putative;extra_copy_number=0;coverage=0.998;sequence_ID=0.994;extra_copy_number=0;copy_num_ID=Tb1125.Tb11.v5.0390_0
JAGUQU010000001.1	Liftoff	exon	723159	725091	.	+	.	Parent=Tb1125.Tb11.v5.0390.1;extra_copy_number=0;protein_source_id=Tb1125.Tb11.v5.0390.1-p1
JAGUQU010000001.1	Liftoff	CDS	723780	725091	.	+	0	Parent=Tb1125.Tb11.v5.0390.1
JAGUQU010000001.1	Liftoff	mRNA	727358	728517	.	+	.	ID=Tb1125.1.1390:mRNA;geneID=Tb1125.1.1390;Ontology_term=GO_0005737;description=hypothetical protein, conserved;extra_copy_number=0;description=hypothetical protein, conserved;coverage=0.987;sequence_ID=0.960;extra_copy_number=0;copy_num_ID=Tb1125.1.1390_0
JAGUQU010000001.1	Liftoff	exon	727358	728517	.	+	.	Parent=Tb1125.1.1390:mRNA;extra_copy_number=0;protein_source_id=Tb1125.1.1390:mRNA-p1
JAGUQU010000001.1	Liftoff	CDS	727459	728196	.	+	0	Parent=Tb1125.1.1390:mRNA
JAGUQU010000001.1	Liftoff	mRNA	728874	729484	.	+	.	ID=Tb1125.1.1400:mRNA;geneID=Tb1125.1.1400;Ontology_term=GO_0005737;description=Overproducer of inositol protein 10 homolog, putative;extra_copy_number=0;description=Overproducer of inositol protein 10 homolog, putative;coverage=1.0;sequence_ID=0.995;extra_copy_number=0;copy_num_ID=Tb1125.1.1400_0
JAGUQU010000001.1	Liftoff	exon	728874	729484	.	+	.	Parent=Tb1125.1.1400:mRNA;extra_copy_number=0;protein_source_id=Tb1125.1.1400:mRNA-p1
JAGUQU010000001.1	Liftoff	CDS	728898	729479	.	+	0	Parent=Tb1125.1.1400:mRNA
JAGUQU010000001.1	Liftoff	ncRNA	730050	730687	.	+	.	ID=Tb1125.Tb1.NT.24:ncRNA;geneID=Tb1125.Tb1.NT.24;description=Noncoding RNA, putative;extra_copy_number=0;coverage=1.0;sequence_ID=0.990;extra_copy_number=0;copy_num_ID=Tb1125.Tb1.NT.24_0
JAGUQU010000001.1	Liftoff	exon	730050	730687	.	+	.	Parent=Tb1125.Tb1.NT.24:ncRNA;extra_copy_number=0
JAGUQU010000001.1	Liftoff	mRNA	737032	741801	.	+	.	ID=Tb1125.1.1470:mRNA;geneID=Tb1125.1.1470;Ontology_term=GO_0005737,GO_0010608;description=conserved protein, unknown function;extra_copy_number=0;description=conserved protein, unknown function;coverage=0.986;sequence_ID=0.960;extra_copy_number=0;copy_num_ID=Tb1125.1.1470_0
JAGUQU010000001.1	Liftoff	exon	737032	741801	.	+	.	Parent=Tb1125.1.1470:mRNA;extra_copy_number=0;protein_source_id=Tb1125.1.1470:mRNA-p1
JAGUQU010000001.1	Liftoff	CDS	738397	740148	.	+	0	Parent=Tb1125.1.1470:mRNA
JAGUQU010000001.1	Liftoff	mRNA	744855	751313	.	+	.	ID=Tb1125.1.1500:mRNA;geneID=Tb1125.1.1500;Ontology_term=GO_0003729,GO_0005737;description=conserved protein, unknown function;extra_copy_number=0;description=conserved protein, unknown function;coverage=0.973;sequence_ID=0.949;extra_copy_number=0;copy_num_ID=Tb1125.1.1500_0
JAGUQU010000001.1	Liftoff	exon	744855	751313	.	+	.	Parent=Tb1125.1.1500:mRNA;extra_copy_number=0;protein_source_id=Tb1125.1.1500:mRNA-p1
JAGUQU010000001.1	Liftoff	CDS	745455	747413	.	+	0	Parent=Tb1125.1.1500:mRNA
JAGUQU010000001.1	Liftoff	ncRNA	755487	755945	.	+	.	ID=Tb1125.Tb1.NT.25:ncRNA;geneID=Tb1125.Tb1.NT.25;description=Noncoding RNA, putative;extra_copy_number=0;coverage=0.819;sequence_ID=0.810;extra_copy_number=0;copy_num_ID=Tb1125.Tb1.NT.25_0
JAGUQU010000001.1	Liftoff	exon	755487	755945	.	+	.	Parent=Tb1125.Tb1.NT.25:ncRNA;extra_copy_number=0
JAGUQU010000001.1	Liftoff	mRNA	756085	764955	.	+	.	ID=Tb1125.1.1530:mRNA;geneID=Tb1125.1.1530;Ontology_term=GO_0004672,GO_0005737,GO_0006468;description=STE group serine/threonine-protein kinase, putative;extra_copy_number=0;description=STE group serine/threonine-protein kinase, putative;coverage=0.992;sequence_ID=0.982;extra_copy_number=0;copy_num_ID=Tb1125.1.1530_0
JAGUQU010000001.1	Liftoff	exon	756085	764955	.	+	.	Parent=Tb1125.1.1530:mRNA;extra_copy_number=0;protein_source_id=Tb1125.1.1530:mRNA-p1
JAGUQU010000001.1	Liftoff	CDS	756108	761336	.	+	0	Parent=Tb1125.1.1530:mRNA
JAGUQU010000001.1	Liftoff	mRNA	765161	767459	.	+	.	ID=Tb1125.1.1540:mRNA;geneID=Tb1125.1.1540;Ontology_term=GO_0097014;description=Tubulin/FtsZ family, putative;extra_copy_number=0;description=Tubulin/FtsZ family, putative;coverage=0.999;sequence_ID=0.983;extra_copy_number=0;copy_num_ID=Tb1125.1.1540_0
JAGUQU010000001.1	Liftoff	exon	765161	767459	.	+	.	Parent=Tb1125.1.1540:mRNA;extra_copy_number=0;protein_source_id=Tb1125.1.1540:mRNA-p1
JAGUQU010000001.1	Liftoff	CDS	765197	767170	.	+	0	Parent=Tb1125.1.1540:mRNA
JAGUQU010000001.1	Liftoff	mRNA	767591	769832	.	+	.	ID=Tb1125.1.1550:mRNA;geneID=Tb1125.1.1550;description=tubulin-tyrosine ligase, putative;extra_copy_number=0;coverage=0.990;sequence_ID=0.978;extra_copy_number=0;copy_num_ID=Tb1125.1.1550_0
JAGUQU010000001.1	Liftoff	exon	767591	769832	.	+	.	Parent=Tb1125.1.1550:mRNA;extra_copy_number=0;protein_source_id=Tb1125.1.1550:mRNA-p1
JAGUQU010000001.1	Liftoff	CDS	767599	769650	.	+	0	Parent=Tb1125.1.1550:mRNA
JAGUQU010000001.1	Liftoff	mRNA	769993	772247	.	+	.	ID=Tb1125.Tb11.v5.0464.1;geneID=Tb1125.Tb11.v5.0464;description=vesicular-fusion protein nsf, putative;extra_copy_number=0;coverage=1.0;sequence_ID=0.996;extra_copy_number=0;copy_num_ID=Tb1125.Tb11.v5.0464_0
JAGUQU010000001.1	Liftoff	exon	769993	772247	.	+	.	Parent=Tb1125.Tb11.v5.0464.1;extra_copy_number=0;protein_source_id=Tb1125.Tb11.v5.0464.1-p1
JAGUQU010000001.1	Liftoff	CDS	770070	772247	.	+	0	Parent=Tb1125.Tb11.v5.0464.1
JAGUQU010000001.1	Liftoff	mRNA	774155	775687	.	+	.	ID=Tb1125.1.1580:mRNA;geneID=Tb1125.1.1580;Ontology_term=GO_0005507,GO_0005739,GO_0008535;description=electron transport protein SCO1/2, putative;extra_copy_number=0;description=electron transport protein SCO1/2, putative;coverage=0.998;sequence_ID=0.981;extra_copy_number=0;copy_num_ID=Tb1125.1.1580_0
JAGUQU010000001.1	Liftoff	exon	774155	775687	.	+	.	Parent=Tb1125.1.1580:mRNA;extra_copy_number=0;protein_source_id=Tb1125.1.1580:mRNA-p1
JAGUQU010000001.1	Liftoff	CDS	774176	775081	.	+	0	Parent=Tb1125.1.1580:mRNA
JAGUQU010000001.1	Liftoff	mRNA	775864	780680	.	+	.	ID=Tb1125.1.1600:mRNA;geneID=Tb1125.1.1600;Note=5.4.99.27 (tRNA pseudouridine(13) synthase);Ontology_term=GO_0005737;description=pseudouridine synthase TruD, putative;extra_copy_number=0;description=pseudouridine synthase TruD, putative;coverage=1.0;sequence_ID=0.996;copy_num_ID=Tb1125.1.1600_0
JAGUQU010000001.1	Liftoff	exon	775864	780680	.	+	.	Parent=Tb1125.1.1600:mRNA;extra_copy_number=0;protein_source_id=Tb1125.1.1600:mRNA-p1
JAGUQU010000001.1	Liftoff	CDS	776109	780680	.	+	0	Parent=Tb1125.1.1600:mRNA
JAGUQU010000001.1	Liftoff	mRNA	781619	783007	.	+	.	ID=Tb1125.1.1610:mRNA;geneID=Tb1125.1.1610;Ontology_term=GO_0097014;description=hypothetical protein, conserved;extra_copy_number=0;description=hypothetical protein, conserved;coverage=1.0;sequence_ID=0.997;extra_copy_number=0;copy_num_ID=Tb1125.1.1610_0
JAGUQU010000001.1	Liftoff	exon	781619	783007	.	+	.	Parent=Tb1125.1.1610:mRNA;extra_copy_number=0;protein_source_id=Tb1125.1.1610:mRNA-p1
JAGUQU010000001.1	Liftoff	CDS	781847	782659	.	+	0	Parent=Tb1125.1.1610:mRNA
JAGUQU010000001.1	Liftoff	mRNA	783131	785806	.	+	.	ID=Tb1125.1.1620:mRNA;geneID=Tb1125.1.1620;Ontology_term=GO_0004004,GO_0005634,GO_0016070;description=ATP-dependent DEAD/H RNA helicase, putative;extra_copy_number=0;description=ATP-dependent DEAD/H RNA helicase, putative;coverage=1.0;sequence_ID=0.996;extra_copy_number=0;copy_num_ID=Tb1125.1.1620_0
JAGUQU010000001.1	Liftoff	exon	783131	785806	.	+	.	Parent=Tb1125.1.1620:mRNA;extra_copy_number=0;protein_source_id=Tb1125.1.1620:mRNA-p1
JAGUQU010000001.1	Liftoff	CDS	783396	785615	.	+	0	Parent=Tb1125.1.1620:mRNA
JAGUQU010000001.1	Liftoff	mRNA	786019	786604	.	+	.	ID=Tb1125.1.1630:mRNA;geneID=Tb1125.1.1630;Ontology_term=GO_0005737;description=transcription elongation factor 1 homolog;extra_copy_number=0;description=transcription elongation factor 1 homolog;coverage=1.0;sequence_ID=0.984;extra_copy_number=0;copy_num_ID=Tb1125.1.1630_0
JAGUQU010000001.1	Liftoff	exon	786019	786604	.	+	.	Parent=Tb1125.1.1630:mRNA;extra_copy_number=0;protein_source_id=Tb1125.1.1630:mRNA-p1
JAGUQU010000001.1	Liftoff	CDS	786122	786604	.	+	0	Parent=Tb1125.1.1630:mRNA
JAGUQU010000001.1	Liftoff	mRNA	787189	788244	.	+	.	ID=Tb1125.1.1640:mRNA;geneID=Tb1125.1.1640;Ontology_term=GO_0005737;description=hypothetical protein, conserved;extra_copy_number=0;description=hypothetical protein, conserved;coverage=1.0;sequence_ID=0.996;extra_copy_number=0;copy_num_ID=Tb1125.1.1640_0
JAGUQU010000001.1	Liftoff	exon	787189	788244	.	+	.	Parent=Tb1125.1.1640:mRNA;extra_copy_number=0;protein_source_id=Tb1125.1.1640:mRNA-p1
JAGUQU010000001.1	Liftoff	CDS	787192	788244	.	+	0	Parent=Tb1125.1.1640:mRNA
JAGUQU010000001.1	Liftoff	mRNA	788437	789060	.	+	.	ID=Tb1125.1.1650:mRNA;geneID=Tb1125.1.1650;Ontology_term=GO_0005737;description=hypothetical protein, conserved;extra_copy_number=0;description=hypothetical protein, conserved;coverage=1.0;sequence_ID=0.993;extra_copy_number=0;copy_num_ID=Tb1125.1.1650_0
JAGUQU010000001.1	Liftoff	exon	788437	789060	.	+	.	Parent=Tb1125.1.1650:mRNA;extra_copy_number=0;protein_source_id=Tb1125.1.1650:mRNA-p1
JAGUQU010000001.1	Liftoff	CDS	788439	788948	.	+	0	Parent=Tb1125.1.1650:mRNA
JAGUQU010000001.1	Liftoff	mRNA	789222	790154	.	+	.	ID=Tb1125.1.1660:mRNA;geneID=Tb1125.1.1660;Note=2.3.1.- (Transferring groups other than amino-acyl groups.);Ontology_term=GO_0016407,GO_0005737;description=ESCO acetyltransferase domain-containing protein;extra_copy_number=0;description=ESCO acetyltransferase domain-containing protein;coverage=1.0;sequence_ID=0.997;copy_num_ID=Tb1125.1.1660_0
JAGUQU010000001.1	Liftoff	exon	789222	790154	.	+	.	Parent=Tb1125.1.1660:mRNA;extra_copy_number=0;protein_source_id=Tb1125.1.1660:mRNA-p1
JAGUQU010000001.1	Liftoff	CDS	789267	790154	.	+	0	Parent=Tb1125.1.1660:mRNA
JAGUQU010000001.1	Liftoff	mRNA	790348	794850	.	+	.	ID=Tb1125.1.1670:mRNA;geneID=Tb1125.1.1670;Ontology_term=GO_0005737;description=ARM-like helical domain-containing protein;extra_copy_number=0;description=ARM-like helical domain-containing protein;coverage=0.999;sequence_ID=0.992;extra_copy_number=0;copy_num_ID=Tb1125.1.1670_0
JAGUQU010000001.1	Liftoff	exon	790348	794850	.	+	.	Parent=Tb1125.1.1670:mRNA;extra_copy_number=0;protein_source_id=Tb1125.1.1670:mRNA-p1
JAGUQU010000001.1	Liftoff	CDS	790475	793720	.	+	0	Parent=Tb1125.1.1670:mRNA
JAGUQU010000001.1	Liftoff	mRNA	794977	796097	.	+	.	ID=Tb1125.1.1680:mRNA;geneID=Tb1125.1.1680;Ontology_term=GO_0097014;description=Transcription elongation factor 1 domain-containing protein;extra_copy_number=0;description=Transcription elongation factor 1 domain-containing protein;coverage=1.0;sequence_ID=0.992;extra_copy_number=0;copy_num_ID=Tb1125.1.1680_0
JAGUQU010000001.1	Liftoff	exon	794977	796097	.	+	.	Parent=Tb1125.1.1680:mRNA;extra_copy_number=0;protein_source_id=Tb1125.1.1680:mRNA-p1
JAGUQU010000001.1	Liftoff	CDS	795108	795821	.	+	0	Parent=Tb1125.1.1680:mRNA
JAGUQU010000001.1	Liftoff	mRNA	796216	799049	.	+	.	ID=Tb1125.1.1690:mRNA;geneID=Tb1125.1.1690;Ontology_term=GO_0004521;description=RNA-editing nuclease 1;extra_copy_number=0;description=RNA-editing nuclease 1;coverage=1.0;sequence_ID=0.991;extra_copy_number=0;copy_num_ID=Tb1125.1.1690_0
JAGUQU010000001.1	Liftoff	exon	796216	799049	.	+	.	Parent=Tb1125.1.1690:mRNA;extra_copy_number=0;protein_source_id=Tb1125.1.1690:mRNA-p1
JAGUQU010000001.1	Liftoff	CDS	796229	798685	.	+	0	Parent=Tb1125.1.1690:mRNA
JAGUQU010000001.1	Liftoff	mRNA	799251	800804	.	+	.	ID=Tb1125.1.1700:mRNA;geneID=Tb1125.1.1700;Ontology_term=GO_0005634;description=AATF protein, putative;extra_copy_number=0;description=AATF protein, putative;coverage=1.0;sequence_ID=0.991;extra_copy_number=0;copy_num_ID=Tb1125.1.1700_0
JAGUQU010000001.1	Liftoff	exon	799251	800804	.	+	.	Parent=Tb1125.1.1700:mRNA;extra_copy_number=0;protein_source_id=Tb1125.1.1700:mRNA-p1
JAGUQU010000001.1	Liftoff	CDS	799323	800804	.	+	0	Parent=Tb1125.1.1700:mRNA
JAGUQU010000001.1	Liftoff	mRNA	801257	807250	.	+	.	ID=Tb1125.1.1710:mRNA;geneID=Tb1125.1.1710;Ontology_term=GO_0005634;description=transmembrane protein, conserved;extra_copy_number=0;description=transmembrane protein, conserved;coverage=0.999;sequence_ID=0.995;extra_copy_number=0;copy_num_ID=Tb1125.1.1710_0
JAGUQU010000001.1	Liftoff	exon	801257	807250	.	+	.	Parent=Tb1125.1.1710:mRNA;extra_copy_number=0;protein_source_id=Tb1125.1.1710:mRNA-p1
JAGUQU010000001.1	Liftoff	CDS	801389	806749	.	+	0	Parent=Tb1125.1.1710:mRNA
JAGUQU010000001.1	Liftoff	mRNA	807376	808611	.	+	.	ID=Tb1125.1.1720:mRNA;geneID=Tb1125.1.1720;Ontology_term=GO_0005634;description=cyclophilin 15, putative;extra_copy_number=0;description=cyclophilin 15, putative;coverage=1.0;sequence_ID=0.990;extra_copy_number=0;copy_num_ID=Tb1125.1.1720_0
JAGUQU010000001.1	Liftoff	exon	807376	808611	.	+	.	Parent=Tb1125.1.1720:mRNA;extra_copy_number=0;protein_source_id=Tb1125.1.1720:mRNA-p1
JAGUQU010000001.1	Liftoff	CDS	807385	808611	.	+	0	Parent=Tb1125.1.1720:mRNA
JAGUQU010000001.1	Liftoff	mRNA	809002	811387	.	+	.	ID=Tb1125.1.1730:mRNA;geneID=Tb1125.1.1730;Ontology_term=GO_0031019;description=Polyadenylation mediator complex protein PAMC1, putative;extra_copy_number=0;description=Polyadenylation mediator complex protein PAMC1, putative;coverage=1.0;sequence_ID=0.992;extra_copy_number=0;copy_num_ID=Tb1125.1.1730_0
JAGUQU010000001.1	Liftoff	exon	809002	811387	.	+	.	Parent=Tb1125.1.1730:mRNA;extra_copy_number=0;protein_source_id=Tb1125.1.1730:mRNA-p1
JAGUQU010000001.1	Liftoff	CDS	809152	811233	.	+	0	Parent=Tb1125.1.1730:mRNA
JAGUQU010000001.1	Liftoff	mRNA	811544	832151	.	+	.	ID=Tb1125.1.1740:mRNA;geneID=Tb1125.1.1740;Ontology_term=GO_0097014;description=Microtubule-associated protein futsch, putative;extra_copy_number=0;description=Microtubule-associated protein futsch, putative;coverage=0.947;sequence_ID=0.927;extra_copy_number=0;copy_num_ID=Tb1125.1.1740_0
JAGUQU010000001.1	Liftoff	exon	811544	832151	.	+	.	Parent=Tb1125.1.1740:mRNA;extra_copy_number=0;protein_source_id=Tb1125.1.1740:mRNA-p1
JAGUQU010000001.1	Liftoff	CDS	811832	832151	.	+	0	Parent=Tb1125.1.1740:mRNA
JAGUQU010000001.1	Liftoff	mRNA	863378	866511	.	-	.	ID=Tb1125.Tb11.v5.0595.1;geneID=Tb1125.Tb11.v5.0595;description=variant surface glycoprotein (VSG), putative;extra_copy_number=0;coverage=0.215;sequence_ID=0.210;extra_copy_number=0;copy_num_ID=Tb1125.Tb11.v5.0595_0;partial_mapping=True;low_identity=True
JAGUQU010000001.1	Liftoff	exon	863378	866511	.	-	.	Parent=Tb1125.Tb11.v5.0595.1;extra_copy_number=0
JAGUQU010000001.1	Liftoff	mRNA	863378	866511	.	-	.	ID=Tb1125.Tb11.v5.0596.1;geneID=Tb1125.Tb11.v5.0596;description=serine/threonine protein kinase, putative;extra_copy_number=0;coverage=0.258;sequence_ID=0.252;extra_copy_number=0;copy_num_ID=Tb1125.Tb11.v5.0596_0;partial_mapping=True;low_identity=True
JAGUQU010000001.1	Liftoff	exon	863378	866511	.	-	.	Parent=Tb1125.Tb11.v5.0596.1;extra_copy_number=0
JAGUQU010000001.1	Liftoff	mRNA	868529	870001	.	+	.	ID=Tb1125.1.1750:mRNA;geneID=Tb1125.1.1750;Ontology_term=GO_0005634;description=conserved protein, unknown function;extra_copy_number=0;description=conserved protein, unknown function;coverage=1.0;sequence_ID=0.991;extra_copy_number=0;copy_num_ID=Tb1125.1.1750_0
JAGUQU010000001.1	Liftoff	exon	868529	870001	.	+	.	Parent=Tb1125.1.1750:mRNA;extra_copy_number=0;protein_source_id=Tb1125.1.1750:mRNA-p1
JAGUQU010000001.1	Liftoff	CDS	868573	869985	.	+	0	Parent=Tb1125.1.1750:mRNA
JAGUQU010000001.1	Liftoff	mRNA	870461	870902	.	+	.	ID=Tb1125.1.1760:mRNA;geneID=Tb1125.1.1760;Ontology_term=GO_0097014;description=hypothetical transmembrane protein;extra_copy_number=0;description=hypothetical transmembrane protein;coverage=0.995;sequence_ID=0.977;extra_copy_number=0;copy_num_ID=Tb1125.1.1760_0
JAGUQU010000001.1	Liftoff	exon	870461	870902	.	+	.	Parent=Tb1125.1.1760:mRNA;extra_copy_number=0;protein_source_id=Tb1125.1.1760:mRNA-p1
JAGUQU010000001.1	Liftoff	CDS	870461	870902	.	+	0	Parent=Tb1125.1.1760:mRNA
JAGUQU010000001.1	Liftoff	mRNA	871986	873023	.	+	.	ID=Tb1125.1.1770:mRNA;geneID=Tb1125.1.1770;Ontology_term=GO_0015036;description=Dithiol glutaredoxin 2;extra_copy_number=0;description=Dithiol glutaredoxin 2;coverage=0.931;sequence_ID=0.866;extra_copy_number=0;copy_num_ID=Tb1125.1.1770_0
JAGUQU010000001.1	Liftoff	exon	871986	873023	.	+	.	Parent=Tb1125.1.1770:mRNA;extra_copy_number=0;protein_source_id=Tb1125.1.1770:mRNA-p1
JAGUQU010000001.1	Liftoff	CDS	871998	872321	.	+	0	Parent=Tb1125.1.1770:mRNA
JAGUQU010000001.1	Liftoff	mRNA	873143	874351	.	+	.	ID=Tb1125.1.1790:mRNA;geneID=Tb1125.1.1790;Ontology_term=GO_0003723,GO_0005634;description=hypothetical PIN domain-containing protein, conserved;extra_copy_number=0;description=hypothetical PIN domain-containing protein, conserved;coverage=0.993;sequence_ID=0.982;extra_copy_number=0;copy_num_ID=Tb1125.1.1790_0
JAGUQU010000001.1	Liftoff	exon	873143	874351	.	+	.	Parent=Tb1125.1.1790:mRNA;extra_copy_number=0;protein_source_id=Tb1125.1.1790:mRNA-p1
JAGUQU010000001.1	Liftoff	CDS	873274	873957	.	+	0	Parent=Tb1125.1.1790:mRNA
JAGUQU010000001.1	Liftoff	mRNA	875194	876533	.	+	.	ID=Tb1125.1.1820:mRNA;geneID=Tb1125.1.1820;Ontology_term=GO_0003723,GO_0005737;description=hypothetical PIN domain-containing protein;extra_copy_number=0;description=hypothetical PIN domain-containing protein;coverage=1.0;sequence_ID=0.998;extra_copy_number=0;copy_num_ID=Tb1125.1.1820_0
JAGUQU010000001.1	Liftoff	exon	875194	876533	.	+	.	Parent=Tb1125.1.1820:mRNA;extra_copy_number=0;protein_source_id=Tb1125.1.1820:mRNA-p1
JAGUQU010000001.1	Liftoff	CDS	875346	876491	.	+	0	Parent=Tb1125.1.1820:mRNA
JAGUQU010000001.1	Liftoff	mRNA	878243	882933	.	+	.	ID=Tb1125.1.1840:mRNA;geneID=Tb1125.1.1840;description=conserved protein, unknown function;extra_copy_number=0;coverage=0.994;sequence_ID=0.975;extra_copy_number=0;copy_num_ID=Tb1125.1.1840_0
JAGUQU010000001.1	Liftoff	exon	878243	882933	.	+	.	Parent=Tb1125.1.1840:mRNA;extra_copy_number=0;protein_source_id=Tb1125.1.1840:mRNA-p1
JAGUQU010000001.1	Liftoff	CDS	879242	880888	.	+	0	Parent=Tb1125.1.1840:mRNA
JAGUQU010000001.1	Liftoff	mRNA	884596	887134	.	+	.	ID=Tb1125.1.1850:mRNA;geneID=Tb1125.1.1850;Ontology_term=GO_0005737;description=hypothetical protein, conserved;extra_copy_number=0;description=hypothetical protein, conserved;coverage=1.0;sequence_ID=0.982;extra_copy_number=0;copy_num_ID=Tb1125.1.1850_0
JAGUQU010000001.1	Liftoff	exon	884596	887134	.	+	.	Parent=Tb1125.1.1850:mRNA;extra_copy_number=0;protein_source_id=Tb1125.1.1850:mRNA-p1
JAGUQU010000001.1	Liftoff	CDS	884882	886765	.	+	0	Parent=Tb1125.1.1850:mRNA
JAGUQU010000001.1	Liftoff	mRNA	887138	887321	.	+	.	ID=Tb1125.1.1860:mRNA;geneID=Tb1125.1.1860;Ontology_term=GO_0005737;description=Uncharacterized protein;extra_copy_number=0;description=Uncharacterized protein;coverage=1.0;sequence_ID=0.945;extra_copy_number=0;copy_num_ID=Tb1125.1.1860_0
JAGUQU010000001.1	Liftoff	exon	887138	887321	.	+	.	Parent=Tb1125.1.1860:mRNA;extra_copy_number=0;protein_source_id=Tb1125.1.1860:mRNA-p1
JAGUQU010000001.1	Liftoff	CDS	887165	887321	.	+	0	Parent=Tb1125.1.1860:mRNA
JAGUQU010000001.1	Liftoff	mRNA	888921	893625	.	+	.	ID=Tb1125.1.1880:mRNA;geneID=Tb1125.1.1880;Ontology_term=GO_0005737;description=WD40 repeat-containing protein;extra_copy_number=0;description=WD40 repeat-containing protein;coverage=1.0;sequence_ID=0.995;extra_copy_number=0;copy_num_ID=Tb1125.1.1880_0
JAGUQU010000001.1	Liftoff	exon	888921	893625	.	+	.	Parent=Tb1125.1.1880:mRNA;extra_copy_number=0;protein_source_id=Tb1125.1.1880:mRNA-p1
JAGUQU010000001.1	Liftoff	CDS	889294	893625	.	+	0	Parent=Tb1125.1.1880:mRNA
JAGUQU010000001.1	Liftoff	mRNA	894053	898151	.	+	.	ID=Tb1125.1.1890:mRNA;geneID=Tb1125.1.1890;Ontology_term=GO_0005737;description=Replication Factor C Subunit 1-related protein;extra_copy_number=0;description=Replication Factor C Subunit 1-related protein;coverage=0.996;sequence_ID=0.984;extra_copy_number=0;copy_num_ID=Tb1125.1.1890_0
JAGUQU010000001.1	Liftoff	exon	894053	898151	.	+	.	Parent=Tb1125.1.1890:mRNA;extra_copy_number=0;protein_source_id=Tb1125.1.1890:mRNA-p1
JAGUQU010000001.1	Liftoff	CDS	894131	897640	.	+	0	Parent=Tb1125.1.1890:mRNA
JAGUQU010000001.1	Liftoff	mRNA	898576	902962	.	+	.	ID=Tb1125.1.1910:mRNA;geneID=Tb1125.1.1910;Ontology_term=GO_0005737;description=MORN repeat-containing protein;extra_copy_number=0;description=MORN repeat-containing protein;coverage=0.999;sequence_ID=0.997;extra_copy_number=0;copy_num_ID=Tb1125.1.1910_0
JAGUQU010000001.1	Liftoff	exon	898576	902962	.	+	.	Parent=Tb1125.1.1910:mRNA;extra_copy_number=0;protein_source_id=Tb1125.1.1910:mRNA-p1
JAGUQU010000001.1	Liftoff	CDS	898907	902683	.	+	0	Parent=Tb1125.1.1910:mRNA
JAGUQU010000001.1	Liftoff	mRNA	903212	905893	.	+	.	ID=Tb1125.1.1920:mRNA;geneID=Tb1125.1.1920;description=conserved protein, unknown function;extra_copy_number=0;coverage=0.999;sequence_ID=0.990;extra_copy_number=0;copy_num_ID=Tb1125.1.1920_0
JAGUQU010000001.1	Liftoff	exon	903212	905893	.	+	.	Parent=Tb1125.1.1920:mRNA;extra_copy_number=0;protein_source_id=Tb1125.1.1920:mRNA-p1
JAGUQU010000001.1	Liftoff	CDS	903307	904632	.	+	0	Parent=Tb1125.1.1920:mRNA
JAGUQU010000001.1	Liftoff	mRNA	905998	918749	.	+	.	ID=Tb1125.1.1930:mRNA;geneID=Tb1125.1.1930;Note=2.7.1.137 (Phosphatidylinositol 3-kinase);Ontology_term=GO_0016303,GO_0005737,GO_0046854;description=phosphatidylinositol 3-kinase, putative;extra_copy_number=0;description=phosphatidylinositol 3-kinase, putative;coverage=0.997;sequence_ID=0.988;copy_num_ID=Tb1125.1.1930_0
JAGUQU010000001.1	Liftoff	exon	905998	918749	.	+	.	Parent=Tb1125.1.1930:mRNA;extra_copy_number=0;protein_source_id=Tb1125.1.1930:mRNA-p1
JAGUQU010000001.1	Liftoff	CDS	906669	915380	.	+	0	Parent=Tb1125.1.1930:mRNA
JAGUQU010000001.1	Liftoff	mRNA	919027	921406	.	+	.	ID=Tb1125.1.1960:mRNA;geneID=Tb1125.1.1960;Ontology_term=GO_0051082,GO_0005737,GO_0006457;description=chaperone protein DnaJ, putative;extra_copy_number=0;description=chaperone protein DnaJ, putative;coverage=0.992;sequence_ID=0.989;extra_copy_number=0;copy_num_ID=Tb1125.1.1960_0
JAGUQU010000001.1	Liftoff	exon	919027	921406	.	+	.	Parent=Tb1125.1.1960:mRNA;extra_copy_number=0;protein_source_id=Tb1125.1.1960:mRNA-p1
JAGUQU010000001.1	Liftoff	CDS	919188	921164	.	+	0	Parent=Tb1125.1.1960:mRNA
JAGUQU010000001.1	Liftoff	mRNA	921541	922747	.	+	.	ID=Tb1125.1.1980:mRNA;geneID=Tb1125.1.1980;Ontology_term=GO_0005789;description=protein transport protein YIF1, putative;extra_copy_number=0;description=protein transport protein YIF1, putative;coverage=1.0;sequence_ID=0.992;extra_copy_number=0;copy_num_ID=Tb1125.1.1980_0
JAGUQU010000001.1	Liftoff	exon	921541	922747	.	+	.	Parent=Tb1125.1.1980:mRNA;extra_copy_number=0;protein_source_id=Tb1125.1.1980:mRNA-p1
JAGUQU010000001.1	Liftoff	CDS	921701	922606	.	+	0	Parent=Tb1125.1.1980:mRNA
JAGUQU010000001.1	Liftoff	mRNA	922902	923566	.	+	.	ID=Tb1125.1.1990:mRNA;geneID=Tb1125.1.1990;Ontology_term=GO_0031981;description=Pre-mRNA-splicing factor 38, putative;extra_copy_number=0;description=Pre-mRNA-splicing factor 38, putative;coverage=1.0;sequence_ID=0.995;extra_copy_number=0;copy_num_ID=Tb1125.1.1990_0
JAGUQU010000001.1	Liftoff	exon	922902	923566	.	+	.	Parent=Tb1125.1.1990:mRNA;extra_copy_number=0;protein_source_id=Tb1125.1.1990:mRNA-p1
JAGUQU010000001.1	Liftoff	CDS	922970	923566	.	+	0	Parent=Tb1125.1.1990:mRNA
JAGUQU010000001.1	Liftoff	mRNA	923756	924316	.	+	.	ID=Tb1125.1.2000:mRNA;geneID=Tb1125.1.2000;Ontology_term=GO_0005737;description=hypothetical protein;extra_copy_number=0;description=hypothetical protein;coverage=1.0;sequence_ID=0.991;extra_copy_number=0;copy_num_ID=Tb1125.1.2000_0
JAGUQU010000001.1	Liftoff	exon	923756	924316	.	+	.	Parent=Tb1125.1.2000:mRNA;extra_copy_number=0;protein_source_id=Tb1125.1.2000:mRNA-p1
JAGUQU010000001.1	Liftoff	CDS	924086	924316	.	+	0	Parent=Tb1125.1.2000:mRNA
JAGUQU010000001.1	Liftoff	mRNA	926213	927599	.	-	.	ID=Tb1125.1.2040:mRNA;geneID=Tb1125.1.2040;Ontology_term=GO_0016021;description=expression site-associated gene 2 (ESAG2) protein, putative;extra_copy_number=0;description=expression site-associated gene 2 (ESAG2) protein, putative;coverage=0.992;sequence_ID=0.937;extra_copy_number=0;copy_num_ID=Tb1125.1.2040_0
JAGUQU010000001.1	Liftoff	exon	926213	927599	.	-	.	Parent=Tb1125.1.2040:mRNA;extra_copy_number=0;protein_source_id=Tb1125.1.2040:mRNA-p1
JAGUQU010000001.1	Liftoff	CDS	926213	927586	.	-	0	Parent=Tb1125.1.2040:mRNA
JAGUQU010000001.1	Liftoff	mRNA	929857	929994	.	-	.	ID=Tb1125.1.2060:pseudogenic_transcript;geneID=Tb1125.1.2060;description=expression site-associated gene 11 (ESAG11), fragment;extra_copy_number=0;coverage=1.0;sequence_ID=0.978;extra_copy_number=0;copy_num_ID=Tb1125.1.2060_0
JAGUQU010000001.1	Liftoff	exon	929857	929994	.	-	.	Parent=Tb1125.1.2060:pseudogenic_transcript;extra_copy_number=0;protein_source_id=Tb1125.1.2060:pseudogenic_transcript-p1
JAGUQU010000001.1	Liftoff	CDS	929857	929994	.	-	0	Parent=Tb1125.1.2060:pseudogenic_transcript
JAGUQU010000001.1	Liftoff	mRNA	930119	930558	.	-	.	ID=Tb1125.1.2070:pseudogenic_transcript;geneID=Tb1125.1.2070;description=expression site-associated gene 11 (ESAG11), fragment;extra_copy_number=0;coverage=0.986;sequence_ID=0.939;extra_copy_number=0;copy_num_ID=Tb1125.1.2070_0
JAGUQU010000001.1	Liftoff	exon	930119	930558	.	-	.	Parent=Tb1125.1.2070:pseudogenic_transcript;extra_copy_number=0;protein_source_id=Tb1125.1.2070:pseudogenic_transcript-p1
JAGUQU010000001.1	Liftoff	CDS	930119	930367	.	-	0	Parent=Tb1125.1.2070:pseudogenic_transcript
JAGUQU010000001.1	Liftoff	mRNA	937190	941053	.	+	.	ID=Tb1125.1.2100:mRNA;geneID=Tb1125.1.2100;Note=3.4.22.17 (Transferred entry: 3.4.22.52 and 3.4.22.53);description=Calpain-like protein 1.1;extra_copy_number=0;description=Calpain-like protein 1.1;coverage=0.948;sequence_ID=0.939;extra_copy_number=0;copy_num_ID=Tb1125.1.2100_0
JAGUQU010000001.1	Liftoff	exon	937190	941053	.	+	.	Parent=Tb1125.1.2100:mRNA;extra_copy_number=0;protein_source_id=Tb1125.1.2100:mRNA-p1
JAGUQU010000001.1	Liftoff	CDS	937258	940494	.	+	0	Parent=Tb1125.1.2100:mRNA
JAGUQU010000001.1	Liftoff	mRNA	941469	944316	.	+	.	ID=Tb1125.1.2110:mRNA;geneID=Tb1125.1.2110;Note=3.4.22.17 (Transferred entry: 3.4.22.52 and 3.4.22.53);Ontology_term=GO_0005930;description=Calpain-like protein 1.2;extra_copy_number=0;description=Calpain-like protein 1.2;coverage=0.998;sequence_ID=0.986;copy_num_ID=Tb1125.1.2110_0
JAGUQU010000001.1	Liftoff	exon	941469	944316	.	+	.	Parent=Tb1125.1.2110:mRNA;extra_copy_number=0;protein_source_id=Tb1125.1.2110:mRNA-p1
JAGUQU010000001.1	Liftoff	CDS	941750	943798	.	+	0	Parent=Tb1125.1.2110:mRNA
JAGUQU010000001.1	Liftoff	mRNA	945934	951349	.	+	.	ID=Tb1125.1.2120:mRNA;geneID=Tb1125.1.2120;Ontology_term=GO_0060170;description=Calpain-like protein CALP1.3;extra_copy_number=0;description=Calpain-like protein CALP1.3;coverage=0.991;sequence_ID=0.972;extra_copy_number=0;copy_num_ID=Tb1125.1.2120_0
JAGUQU010000001.1	Liftoff	exon	945934	951349	.	+	.	Parent=Tb1125.1.2120:mRNA;extra_copy_number=0;protein_source_id=Tb1125.1.2120:mRNA-p1
JAGUQU010000001.1	Liftoff	CDS	946236	948434	.	+	0	Parent=Tb1125.1.2120:mRNA
JAGUQU010000001.1	Liftoff	mRNA	951636	953943	.	+	.	ID=Tb1125.1.2150:mRNA;geneID=Tb1125.1.2150;Ontology_term=GO_0005737;description=Small kinetoplastid calpain-related protein 1-4;extra_copy_number=0;description=Small kinetoplastid calpain-related protein 1-4;coverage=0.974;sequence_ID=0.953;extra_copy_number=0;copy_num_ID=Tb1125.1.2150_0
JAGUQU010000001.1	Liftoff	exon	951636	953943	.	+	.	Parent=Tb1125.1.2150:mRNA;extra_copy_number=0;protein_source_id=Tb1125.1.2150:mRNA-p1
JAGUQU010000001.1	Liftoff	CDS	951726	952148	.	+	0	Parent=Tb1125.1.2150:mRNA
JAGUQU010000001.1	Liftoff	mRNA	954153	955874	.	+	.	ID=Tb1125.1.2160:mRNA;geneID=Tb1125.1.2160;Ontology_term=GO_0060170;description=Small kinetoplastid calpain-related protein 1-5;extra_copy_number=0;description=Small kinetoplastid calpain-related protein 1-5;coverage=0.935;sequence_ID=0.897;extra_copy_number=0;copy_num_ID=Tb1125.1.2160_0
JAGUQU010000001.1	Liftoff	exon	954153	955874	.	+	.	Parent=Tb1125.1.2160:mRNA;extra_copy_number=0;protein_source_id=Tb1125.1.2160:mRNA-p1
JAGUQU010000001.1	Liftoff	CDS	954289	954681	.	+	0	Parent=Tb1125.1.2160:mRNA
JAGUQU010000001.1	Liftoff	mRNA	957206	964976	.	+	.	ID=Tb1125.1.2190:mRNA;geneID=Tb1125.1.2190;Ontology_term=GO_0005737;description=Raptor N-terminal CASPase like domain containing protein, putative;extra_copy_number=0;description=Raptor N-terminal CASPase like domain containing protein, putative;coverage=0.995;sequence_ID=0.980;extra_copy_number=0;copy_num_ID=Tb1125.1.2190_0
JAGUQU010000001.1	Liftoff	exon	957206	964976	.	+	.	Parent=Tb1125.1.2190:mRNA;extra_copy_number=0;protein_source_id=Tb1125.1.2190:mRNA-p1
JAGUQU010000001.1	Liftoff	CDS	958665	963908	.	+	0	Parent=Tb1125.1.2190:mRNA
JAGUQU010000001.1	Liftoff	mRNA	964904	965484	.	+	.	ID=Tb1125.1.2200:mRNA;geneID=Tb1125.1.2200;Ontology_term=GO_0097014;description=zinc finger protein family member, putative;extra_copy_number=0;description=zinc finger protein family member, putative;coverage=0.998;sequence_ID=0.972;extra_copy_number=0;copy_num_ID=Tb1125.1.2200_0
JAGUQU010000001.1	Liftoff	exon	964904	965484	.	+	.	Parent=Tb1125.1.2200:mRNA;extra_copy_number=0;protein_source_id=Tb1125.1.2200:mRNA-p1
JAGUQU010000001.1	Liftoff	CDS	965042	965303	.	+	0	Parent=Tb1125.1.2200:mRNA
JAGUQU010000001.1	Liftoff	mRNA	965416	967638	.	+	.	ID=Tb1125.1.2210:mRNA;geneID=Tb1125.1.2210;Ontology_term=GO_0097014;description=nucleosome assembly protein (NAP), putative;extra_copy_number=0;description=nucleosome assembly protein (NAP), putative;coverage=0.991;sequence_ID=0.982;extra_copy_number=0;copy_num_ID=Tb1125.1.2210_0
JAGUQU010000001.1	Liftoff	exon	965416	967638	.	+	.	Parent=Tb1125.1.2210:mRNA;extra_copy_number=0;protein_source_id=Tb1125.1.2210:mRNA-p1
JAGUQU010000001.1	Liftoff	CDS	965597	966544	.	+	0	Parent=Tb1125.1.2210:mRNA
JAGUQU010000001.1	Liftoff	mRNA	967526	969770	.	+	.	ID=Tb1125.1.2230:mRNA;geneID=Tb1125.1.2230;Ontology_term=GO_0060170,GO_0060271;description=small myristoylated protein 1-1;extra_copy_number=0;description=small myristoylated protein 1-1;coverage=0.973;sequence_ID=0.925;extra_copy_number=0;copy_num_ID=Tb1125.1.2230_0
JAGUQU010000001.1	Liftoff	exon	967526	969770	.	+	.	Parent=Tb1125.1.2230:mRNA;extra_copy_number=0;protein_source_id=Tb1125.1.2230:mRNA-p1
JAGUQU010000001.1	Liftoff	CDS	967661	968032	.	+	0	Parent=Tb1125.1.2230:mRNA
JAGUQU010000001.1	Liftoff	mRNA	970032	972445	.	+	.	ID=Tb1125.1.2260:mRNA;geneID=Tb1125.1.2260;Ontology_term=GO_0051286;description=small myristoylated protein 1-2;extra_copy_number=0;description=small myristoylated protein 1-2;coverage=0.950;sequence_ID=0.925;extra_copy_number=0;copy_num_ID=Tb1125.1.2260_0
JAGUQU010000001.1	Liftoff	exon	970032	972445	.	+	.	Parent=Tb1125.1.2260:mRNA;extra_copy_number=0;protein_source_id=Tb1125.1.2260:mRNA-p1
JAGUQU010000001.1	Liftoff	CDS	970364	970753	.	+	0	Parent=Tb1125.1.2260:mRNA
JAGUQU010000001.1	Liftoff	mRNA	972703	973536	.	+	.	ID=Tb1125.1.2310:mRNA;geneID=Tb1125.1.2310;Ontology_term=GO_0097014;description=hypothetical protein;extra_copy_number=0;description=hypothetical protein;coverage=1.0;sequence_ID=0.950;extra_copy_number=0;copy_num_ID=Tb1125.1.2310_0
JAGUQU010000001.1	Liftoff	exon	972703	973536	.	+	.	Parent=Tb1125.1.2310:mRNA;extra_copy_number=0;protein_source_id=Tb1125.1.2310:mRNA-p1
JAGUQU010000001.1	Liftoff	CDS	972951	973239	.	+	0	Parent=Tb1125.1.2310:mRNA
JAGUQU010000001.1	Liftoff	mRNA	973908	974889	.	+	.	ID=Tb1125.1.2320:mRNA;geneID=Tb1125.1.2320;Ontology_term=GO_0005737;description=Cardiolipin-dependent protein 35kDa;extra_copy_number=0;description=Cardiolipin-dependent protein 35kDa;coverage=1.0;sequence_ID=0.993;extra_copy_number=0;copy_num_ID=Tb1125.1.2320_0
JAGUQU010000001.1	Liftoff	exon	973908	974889	.	+	.	Parent=Tb1125.1.2320:mRNA;extra_copy_number=0;protein_source_id=Tb1125.1.2320:mRNA-p1
JAGUQU010000001.1	Liftoff	CDS	974032	974889	.	+	0	Parent=Tb1125.1.2320:mRNA
JAGUQU010000001.1	Liftoff	ncRNA	975458	975681	.	+	.	ID=Tb1125.Tb1.NT.27:ncRNA;geneID=Tb1125.Tb1.NT.27;description=Noncoding RNA, putative;extra_copy_number=0;coverage=0.973;sequence_ID=0.956;extra_copy_number=0;copy_num_ID=Tb1125.Tb1.NT.27_0
JAGUQU010000001.1	Liftoff	exon	975458	975681	.	+	.	Parent=Tb1125.Tb1.NT.27:ncRNA;extra_copy_number=0
JAGUQU010000001.1	Liftoff	mRNA	975805	977559	.	+	.	ID=Tb1125.1.2390:mRNA;geneID=Tb1125.1.2390;Ontology_term=GO_0005200,GO_0005874,GO_0000226;description=beta tubulin;extra_copy_number=0;description=beta tubulin;coverage=1.0;sequence_ID=1.0;extra_copy_number=0;copy_num_ID=Tb1125.1.2390_0
JAGUQU010000001.1	Liftoff	exon	975805	977559	.	+	.	Parent=Tb1125.1.2390:mRNA;extra_copy_number=0;protein_source_id=Tb1125.1.2390:mRNA-p1
JAGUQU010000001.1	Liftoff	CDS	975864	977192	.	+	0	Parent=Tb1125.1.2390:mRNA
JAGUQU010000001.1	Liftoff	mRNA	983098	984852	.	+	.	ID=Tb1125.1.2330:mRNA;geneID=Tb1125.1.2330;Ontology_term=GO_0005200,GO_0005737;description=beta tubulin;extra_copy_number=0;description=beta tubulin;coverage=1.0;sequence_ID=0.998;extra_copy_number=0;copy_num_ID=Tb1125.1.2330_0
JAGUQU010000001.1	Liftoff	exon	983098	984852	.	+	.	Parent=Tb1125.1.2330:mRNA;extra_copy_number=0;protein_source_id=Tb1125.1.2330:mRNA-p1
JAGUQU010000001.1	Liftoff	CDS	983157	984485	.	+	0	Parent=Tb1125.1.2330:mRNA
JAGUQU010000001.1	Liftoff	mRNA	985011	986560	.	+	.	ID=Tb1125.1.2340:mRNA;geneID=Tb1125.1.2340;Ontology_term=GO_0005200,GO_0036064;description=alpha tubulin;extra_copy_number=0;description=alpha tubulin;coverage=1.0;sequence_ID=0.996;extra_copy_number=0;copy_num_ID=Tb1125.1.2340_0
JAGUQU010000001.1	Liftoff	exon	985011	986560	.	+	.	Parent=Tb1125.1.2340:mRNA;extra_copy_number=0;protein_source_id=Tb1125.1.2340:mRNA-p1
JAGUQU010000001.1	Liftoff	CDS	985117	986472	.	+	0	Parent=Tb1125.1.2340:mRNA
JAGUQU010000001.1	Liftoff	mRNA	993856	993940	.	-	.	ID=Tb1125.Tb11.v5.0862.1;geneID=Tb1125.Tb11.v5.0862;description=hypothetical protein, conserved;extra_copy_number=0;coverage=0.055;sequence_ID=0.053;extra_copy_number=0;copy_num_ID=Tb1125.Tb11.v5.0862_0;partial_mapping=True;low_identity=True
JAGUQU010000001.1	Liftoff	exon	993856	993940	.	-	.	Parent=Tb1125.Tb11.v5.0862.1;extra_copy_number=0;protein_source_id=Tb1125.Tb11.v5.0862.1-p1
JAGUQU010000001.1	Liftoff	CDS	993856	993940	.	-	0	Parent=Tb1125.Tb11.v5.0862.1
JAGUQU010000001.1	Liftoff	mRNA	996456	997700	.	+	.	ID=Tb1125.1.2420:mRNA;geneID=Tb1125.1.2420;Ontology_term=GO_0097014;description=hypothetical protein;extra_copy_number=0;description=hypothetical protein;coverage=1.0;sequence_ID=0.988;extra_copy_number=0;copy_num_ID=Tb1125.1.2420_0
JAGUQU010000001.1	Liftoff	exon	996456	997700	.	+	.	Parent=Tb1125.1.2420:mRNA;extra_copy_number=0;protein_source_id=Tb1125.1.2420:mRNA-p1
JAGUQU010000001.1	Liftoff	CDS	996689	997219	.	+	0	Parent=Tb1125.1.2420:mRNA
JAGUQU010000001.1	Liftoff	mRNA	997858	999298	.	+	.	ID=Tb1125.1.2490:mRNA;geneID=Tb1125.1.2490;Ontology_term=GO_0003677,GO_0005654;description=histone H3, putative;extra_copy_number=0;description=histone H3, putative;coverage=0.998;sequence_ID=0.987;extra_copy_number=0;copy_num_ID=Tb1125.1.2490_0
JAGUQU010000001.1	Liftoff	exon	997858	999298	.	+	.	Parent=Tb1125.1.2490:mRNA;extra_copy_number=0;protein_source_id=Tb1125.1.2490:mRNA-p1
JAGUQU010000001.1	Liftoff	CDS	997913	998314	.	+	0	Parent=Tb1125.1.2490:mRNA
JAGUQU010000001.1	Liftoff	mRNA	1005877	1007321	.	+	.	ID=Tb1125.1.2430:mRNA;geneID=Tb1125.1.2430;Ontology_term=GO_0003677;description=histone H3, putative;extra_copy_number=0;description=histone H3, putative;coverage=0.998;sequence_ID=0.984;extra_copy_number=0;copy_num_ID=Tb1125.1.2430_0
JAGUQU010000001.1	Liftoff	exon	1005877	1007321	.	+	.	Parent=Tb1125.1.2430:mRNA;extra_copy_number=0;protein_source_id=Tb1125.1.2430:mRNA-p1
JAGUQU010000001.1	Liftoff	CDS	1005932	1006333	.	+	0	Parent=Tb1125.1.2430:mRNA
JAGUQU010000001.1	Liftoff	mRNA	1009072	1010528	.	+	.	ID=Tb1125.1.2450:mRNA;geneID=Tb1125.1.2450;Ontology_term=GO_0003677,GO_0005654;description=histone H3, putative;extra_copy_number=0;description=histone H3, putative;coverage=0.998;sequence_ID=0.985;extra_copy_number=0;copy_num_ID=Tb1125.1.2450_0
JAGUQU010000001.1	Liftoff	exon	1009072	1010528	.	+	.	Parent=Tb1125.1.2450:mRNA;extra_copy_number=0;protein_source_id=Tb1125.1.2450:mRNA-p1
JAGUQU010000001.1	Liftoff	CDS	1009127	1009528	.	+	0	Parent=Tb1125.1.2450:mRNA
JAGUQU010000001.1	Liftoff	mRNA	1014805	1015935	.	+	.	ID=Tb1125.Tb11.v5.0468.1;geneID=Tb1125.Tb11.v5.0468;description=alpha tubulin, putative;extra_copy_number=0;coverage=0.546;sequence_ID=0.544;extra_copy_number=0;copy_num_ID=Tb1125.Tb11.v5.0468_0
JAGUQU010000001.1	Liftoff	exon	1014805	1015935	.	+	.	Parent=Tb1125.Tb11.v5.0468.1;extra_copy_number=0;protein_source_id=Tb1125.Tb11.v5.0468.1-p1
JAGUQU010000001.1	Liftoff	CDS	1015098	1015847	.	+	0	Parent=Tb1125.Tb11.v5.0468.1
JAGUQU010000001.1	Liftoff	mRNA	1017853	1019020	.	-	.	ID=Tb1125.Tb11.v5.0470.1;geneID=Tb1125.Tb11.v5.0470;description=receptor-type adenylate cyclase GRESAG 4, putative;extra_copy_number=0;coverage=0.216;sequence_ID=0.215;extra_copy_number=0;copy_num_ID=Tb1125.Tb11.v5.0470_0;partial_mapping=True;low_identity=True
JAGUQU010000001.1	Liftoff	exon	1017853	1019020	.	-	.	Parent=Tb1125.Tb11.v5.0470.1;extra_copy_number=0
JAGUQU010000001.1	Liftoff	mRNA	1038812	1040264	.	+	.	ID=Tb1125.1.2470:mRNA;geneID=Tb1125.1.2470;Ontology_term=GO_0003677,GO_0005654;description=histone H3, putative;extra_copy_number=0;description=histone H3, putative;coverage=0.998;sequence_ID=0.984;extra_copy_number=0;copy_num_ID=Tb1125.1.2470_0
JAGUQU010000001.1	Liftoff	exon	1038812	1040264	.	+	.	Parent=Tb1125.1.2470:mRNA;extra_copy_number=0;protein_source_id=Tb1125.1.2470:mRNA-p1
JAGUQU010000001.1	Liftoff	CDS	1038867	1039268	.	+	0	Parent=Tb1125.1.2470:mRNA
JAGUQU010000001.1	Liftoff	mRNA	1043650	1045086	.	+	.	ID=Tb1125.1.2550:mRNA;geneID=Tb1125.1.2550;Ontology_term=GO_0003677,GO_0005654;description=histone H3, putative;extra_copy_number=0;description=histone H3, putative;coverage=0.998;sequence_ID=0.985;extra_copy_number=0;copy_num_ID=Tb1125.1.2550_0
JAGUQU010000001.1	Liftoff	exon	1043650	1045086	.	+	.	Parent=Tb1125.1.2550:mRNA;extra_copy_number=0;protein_source_id=Tb1125.1.2550:mRNA-p1
JAGUQU010000001.1	Liftoff	CDS	1043705	1044106	.	+	0	Parent=Tb1125.1.2550:mRNA
JAGUQU010000001.1	Liftoff	mRNA	1045169	1048140	.	+	.	ID=Tb1125.1.2570:mRNA;geneID=Tb1125.1.2570;Ontology_term=GO_0016192;description=coatomer beta subunit;extra_copy_number=0;description=coatomer beta subunit;coverage=1.0;sequence_ID=0.997;extra_copy_number=0;copy_num_ID=Tb1125.1.2570_0
JAGUQU010000001.1	Liftoff	exon	1045169	1048140	.	+	.	Parent=Tb1125.1.2570:mRNA;extra_copy_number=0;protein_source_id=Tb1125.1.2570:mRNA-p1
JAGUQU010000001.1	Liftoff	CDS	1045192	1048140	.	+	0	Parent=Tb1125.1.2570:mRNA
JAGUQU010000001.1	Liftoff	mRNA	1049098	1050297	.	+	.	ID=Tb1125.1.2580:mRNA;geneID=Tb1125.1.2580;Ontology_term=GO_0000177;description=exosome-associated protein 1;extra_copy_number=0;description=exosome-associated protein 1;coverage=1.0;sequence_ID=0.987;extra_copy_number=0;copy_num_ID=Tb1125.1.2580_0
JAGUQU010000001.1	Liftoff	exon	1049098	1050297	.	+	.	Parent=Tb1125.1.2580:mRNA;extra_copy_number=0;protein_source_id=Tb1125.1.2580:mRNA-p1
JAGUQU010000001.1	Liftoff	CDS	1049104	1050297	.	+	0	Parent=Tb1125.1.2580:mRNA
JAGUQU010000001.1	Liftoff	mRNA	1051168	1055987	.	+	.	ID=Tb1125.1.2600:mRNA;geneID=Tb1125.1.2600;Ontology_term=GO_0003729,GO_0097014;description=pumilio/PUF RNA binding protein 9;extra_copy_number=0;description=pumilio/PUF RNA binding protein 9;coverage=0.984;sequence_ID=0.958;extra_copy_number=0;copy_num_ID=Tb1125.1.2600_0
JAGUQU010000001.1	Liftoff	exon	1051168	1055987	.	+	.	Parent=Tb1125.1.2600:mRNA;extra_copy_number=0;protein_source_id=Tb1125.1.2600:mRNA-p1
JAGUQU010000001.1	Liftoff	CDS	1051710	1053731	.	+	0	Parent=Tb1125.1.2600:mRNA
JAGUQU010000001.1	Liftoff	mRNA	1057890	1059228	.	+	.	ID=Tb1125.1.2640:mRNA;geneID=Tb1125.1.2640;Ontology_term=GO_0005737;description=hypothetical protein, conserved;extra_copy_number=0;description=hypothetical protein, conserved;coverage=0.976;sequence_ID=0.946;extra_copy_number=0;copy_num_ID=Tb1125.1.2640_0
JAGUQU010000001.1	Liftoff	exon	1057890	1059228	.	+	.	Parent=Tb1125.1.2640:mRNA;extra_copy_number=0;protein_source_id=Tb1125.1.2640:mRNA-p1
JAGUQU010000001.1	Liftoff	CDS	1058284	1059228	.	+	0	Parent=Tb1125.1.2640:mRNA
JAGUQU010000001.1	Liftoff	mRNA	1060046	1063161	.	+	.	ID=Tb1125.1.2670:mRNA;geneID=Tb1125.1.2670;Ontology_term=GO_0005930;description=paralyzed flagella 16;extra_copy_number=0;description=paralyzed flagella 16;coverage=0.994;sequence_ID=0.975;extra_copy_number=0;copy_num_ID=Tb1125.1.2670_0
JAGUQU010000001.1	Liftoff	exon	1060046	1063161	.	+	.	Parent=Tb1125.1.2670:mRNA;extra_copy_number=0;protein_source_id=Tb1125.1.2670:mRNA-p1
JAGUQU010000001.1	Liftoff	CDS	1060609	1062150	.	+	0	Parent=Tb1125.1.2670:mRNA
JAGUQU010000001.1	Liftoff	mRNA	1063804	1065386	.	+	.	ID=Tb1125.1.2700:mRNA;geneID=Tb1125.1.2700;Ontology_term=GO_0005737;description=hypothetical protein, conserved;extra_copy_number=0;description=hypothetical protein, conserved;coverage=0.987;sequence_ID=0.979;extra_copy_number=0;copy_num_ID=Tb1125.1.2700_0
JAGUQU010000001.1	Liftoff	exon	1063804	1065386	.	+	.	Parent=Tb1125.1.2700:mRNA;extra_copy_number=0;protein_source_id=Tb1125.1.2700:mRNA-p1
JAGUQU010000001.1	Liftoff	CDS	1064154	1065386	.	+	0	Parent=Tb1125.1.2700:mRNA
JAGUQU010000001.1	Liftoff	mRNA	1065762	1070019	.	+	.	ID=Tb1125.1.2710:mRNA;geneID=Tb1125.1.2710;description=hypothetical protein, conserved;extra_copy_number=0;coverage=0.992;sequence_ID=0.973;extra_copy_number=0;copy_num_ID=Tb1125.1.2710_0
JAGUQU010000001.1	Liftoff	exon	1065762	1070019	.	+	.	Parent=Tb1125.1.2710:mRNA;extra_copy_number=0;protein_source_id=Tb1125.1.2710:mRNA-p1
JAGUQU010000001.1	Liftoff	CDS	1066312	1068456	.	+	0	Parent=Tb1125.1.2710:mRNA
JAGUQU010000001.1	Liftoff	mRNA	1070144	1071529	.	+	.	ID=Tb1125.1.2730:mRNA;geneID=Tb1125.1.2730;Ontology_term=GO_0020023;description=conserved protein, unknown function;extra_copy_number=0;description=conserved protein, unknown function;coverage=0.985;sequence_ID=0.982;extra_copy_number=0;copy_num_ID=Tb1125.1.2730_0
JAGUQU010000001.1	Liftoff	exon	1070144	1071529	.	+	.	Parent=Tb1125.1.2730:mRNA;extra_copy_number=0;protein_source_id=Tb1125.1.2730:mRNA-p1
JAGUQU010000001.1	Liftoff	CDS	1070486	1071529	.	+	0	Parent=Tb1125.1.2730:mRNA
JAGUQU010000001.1	Liftoff	mRNA	1072680	1074602	.	+	.	ID=Tb1125.1.2740:mRNA;geneID=Tb1125.1.2740;Note=3.1.1.3 (Triacylglycerol lipase);Ontology_term=GO_0005737;description=lipase-like protein, putative;extra_copy_number=0;description=lipase-like protein, putative;coverage=0.985;sequence_ID=0.980;copy_num_ID=Tb1125.1.2740_0
JAGUQU010000001.1	Liftoff	exon	1072680	1074602	.	+	.	Parent=Tb1125.1.2740:mRNA;extra_copy_number=0;protein_source_id=Tb1125.1.2740:mRNA-p1
JAGUQU010000001.1	Liftoff	CDS	1072866	1074485	.	+	0	Parent=Tb1125.1.2740:mRNA
JAGUQU010000001.1	Liftoff	mRNA	1074791	1075472	.	+	.	ID=Tb1125.1.2750:mRNA;geneID=Tb1125.1.2750;Ontology_term=GO_0005634;description=hypothetical protein, conserved;extra_copy_number=0;description=hypothetical protein, conserved;coverage=0.998;sequence_ID=0.985;extra_copy_number=0;copy_num_ID=Tb1125.1.2750_0
JAGUQU010000001.1	Liftoff	exon	1074791	1075472	.	+	.	Parent=Tb1125.1.2750:mRNA;extra_copy_number=0;protein_source_id=Tb1125.1.2750:mRNA-p1
JAGUQU010000001.1	Liftoff	CDS	1074966	1075472	.	+	0	Parent=Tb1125.1.2750:mRNA
JAGUQU010000001.1	Liftoff	mRNA	1075658	1076219	.	+	.	ID=Tb1125.1.2760:mRNA;geneID=Tb1125.1.2760;Ontology_term=GO_0097014;description=hypothetical protein;extra_copy_number=0;description=hypothetical protein;coverage=0.996;sequence_ID=0.989;extra_copy_number=0;copy_num_ID=Tb1125.1.2760_0
JAGUQU010000001.1	Liftoff	exon	1075658	1076219	.	+	.	Parent=Tb1125.1.2760:mRNA;extra_copy_number=0;protein_source_id=Tb1125.1.2760:mRNA-p1
JAGUQU010000001.1	Liftoff	CDS	1075699	1075812	.	+	0	Parent=Tb1125.1.2760:mRNA
JAGUQU010000001.1	Liftoff	mRNA	1076373	1077857	.	+	.	ID=Tb1125.1.2770:mRNA;geneID=Tb1125.1.2770;Ontology_term=GO_0035869;description=hypothetical protein, conserved;extra_copy_number=0;description=hypothetical protein, conserved;coverage=1.0;sequence_ID=0.995;extra_copy_number=0;copy_num_ID=Tb1125.1.2770_0
JAGUQU010000001.1	Liftoff	exon	1076373	1077857	.	+	.	Parent=Tb1125.1.2770:mRNA;extra_copy_number=0;protein_source_id=Tb1125.1.2770:mRNA-p1
JAGUQU010000001.1	Liftoff	CDS	1076395	1077606	.	+	0	Parent=Tb1125.1.2770:mRNA
JAGUQU010000001.1	Liftoff	mRNA	1077836	1082130	.	-	.	ID=Tb1125.1.2780:mRNA;geneID=Tb1125.1.2780;description=hypothetical protein;extra_copy_number=0;coverage=0.994;sequence_ID=0.972;extra_copy_number=0;copy_num_ID=Tb1125.1.2780_0
JAGUQU010000001.1	Liftoff	exon	1077836	1082130	.	-	.	Parent=Tb1125.1.2780:mRNA;extra_copy_number=0;protein_source_id=Tb1125.1.2780:mRNA-p1
JAGUQU010000001.1	Liftoff	CDS	1078843	1079067	.	-	0	Parent=Tb1125.1.2780:mRNA
JAGUQU010000001.1	Liftoff	mRNA	1082271	1084839	.	-	.	ID=Tb1125.1.2820:mRNA;geneID=Tb1125.1.2820;Ontology_term=GO_0015224,GO_0015877;description=pteridine transporter, putative;extra_copy_number=0;description=pteridine transporter, putative;coverage=0.998;sequence_ID=0.986;extra_copy_number=0;copy_num_ID=Tb1125.1.2820_0
JAGUQU010000001.1	Liftoff	exon	1082271	1084839	.	-	.	Parent=Tb1125.1.2820:mRNA;extra_copy_number=0;protein_source_id=Tb1125.1.2820:mRNA-p1
JAGUQU010000001.1	Liftoff	CDS	1082855	1084813	.	-	0	Parent=Tb1125.1.2820:mRNA
JAGUQU010000001.1	Liftoff	mRNA	1086282	1088839	.	-	.	ID=Tb1125.1.2880:mRNA;geneID=Tb1125.1.2880;Ontology_term=GO_0015224,GO_0015877;description=pteridine transporter, putative;extra_copy_number=0;description=pteridine transporter, putative;coverage=0.998;sequence_ID=0.985;extra_copy_number=0;copy_num_ID=Tb1125.1.2880_0
JAGUQU010000001.1	Liftoff	exon	1086282	1088839	.	-	.	Parent=Tb1125.1.2880:mRNA;extra_copy_number=0;protein_source_id=Tb1125.1.2880:mRNA-p1
JAGUQU010000001.1	Liftoff	CDS	1086855	1088813	.	-	0	Parent=Tb1125.1.2880:mRNA
JAGUQU010000001.1	Liftoff	mRNA	1090282	1092839	.	-	.	ID=Tb1125.1.2850:mRNA;geneID=Tb1125.1.2850;Ontology_term=GO_0015224,GO_0015877;description=pteridine transporter, putative;extra_copy_number=0;description=pteridine transporter, putative;coverage=0.998;sequence_ID=0.978;extra_copy_number=0;copy_num_ID=Tb1125.1.2850_0
JAGUQU010000001.1	Liftoff	exon	1090282	1092839	.	-	.	Parent=Tb1125.1.2850:mRNA;extra_copy_number=0;protein_source_id=Tb1125.1.2850:mRNA-p1
JAGUQU010000001.1	Liftoff	CDS	1090855	1092813	.	-	0	Parent=Tb1125.1.2850:mRNA
JAGUQU010000001.1	Liftoff	mRNA	1098168	1099074	.	+	.	ID=Tb1125.1.2970:mRNA;geneID=Tb1125.1.2970;description=hypothetical protein, conserved;extra_copy_number=0;coverage=0.997;sequence_ID=0.991;extra_copy_number=0;copy_num_ID=Tb1125.1.2970_0
JAGUQU010000001.1	Liftoff	exon	1098168	1099074	.	+	.	Parent=Tb1125.1.2970:mRNA;extra_copy_number=0;protein_source_id=Tb1125.1.2970:mRNA-p1
JAGUQU010000001.1	Liftoff	CDS	1098196	1098936	.	+	0	Parent=Tb1125.1.2970:mRNA
JAGUQU010000001.1	Liftoff	mRNA	1099025	1100903	.	-	.	ID=Tb1125.Tb11.v5.0874.1;geneID=Tb1125.Tb11.v5.0874;description=protein kinase, putative;extra_copy_number=0;coverage=0.213;sequence_ID=0.210;extra_copy_number=0;copy_num_ID=Tb1125.Tb11.v5.0874_0;partial_mapping=True;low_identity=True
JAGUQU010000001.1	Liftoff	exon	1099025	1100903	.	-	.	Parent=Tb1125.Tb11.v5.0874.1;extra_copy_number=0
JAGUQU010000001.1	Liftoff	mRNA	1100513	1104408	.	+	.	ID=Tb1125.1.2980:mRNA;geneID=Tb1125.1.2980;description=hypothetical protein, conserved;extra_copy_number=0;coverage=1.0;sequence_ID=0.987;extra_copy_number=0;copy_num_ID=Tb1125.1.2980_0
JAGUQU010000001.1	Liftoff	exon	1100513	1104408	.	+	.	Parent=Tb1125.1.2980:mRNA;extra_copy_number=0;protein_source_id=Tb1125.1.2980:mRNA-p1
JAGUQU010000001.1	Liftoff	CDS	1100523	1103939	.	+	0	Parent=Tb1125.1.2980:mRNA
JAGUQU010000001.1	Liftoff	mRNA	1104537	1105142	.	+	.	ID=Tb1125.1.2985:mRNA;geneID=Tb1125.1.2985;Ontology_term=GO_0005783;description=ER protein Pkr1, putative;extra_copy_number=0;description=ER protein Pkr1, putative;coverage=1.0;sequence_ID=0.990;extra_copy_number=0;copy_num_ID=Tb1125.1.2985_0
JAGUQU010000001.1	Liftoff	exon	1104537	1105142	.	+	.	Parent=Tb1125.1.2985:mRNA;extra_copy_number=0;protein_source_id=Tb1125.1.2985:mRNA-p1
JAGUQU010000001.1	Liftoff	CDS	1104558	1104854	.	+	0	Parent=Tb1125.1.2985:mRNA
JAGUQU010000001.1	Liftoff	mRNA	1105238	1108412	.	+	.	ID=Tb1125.1.2990:mRNA;geneID=Tb1125.1.2990;Ontology_term=GO_0005737;description=kinetoplast ribosomal PPR-repeat containing protein 2;extra_copy_number=0;description=kinetoplast ribosomal PPR-repeat containing protein 2;coverage=1.0;sequence_ID=0.993;extra_copy_number=0;copy_num_ID=Tb1125.1.2990_0
JAGUQU010000001.1	Liftoff	exon	1105238	1108412	.	+	.	Parent=Tb1125.1.2990:mRNA;extra_copy_number=0;protein_source_id=Tb1125.1.2990:mRNA-p1
JAGUQU010000001.1	Liftoff	CDS	1105244	1108318	.	+	0	Parent=Tb1125.1.2990:mRNA
JAGUQU010000001.1	Liftoff	mRNA	1108564	1110206	.	+	.	ID=Tb1125.1.3000:mRNA;geneID=Tb1125.1.3000;Note=3.5.1.14 (N-acyl-aliphatic-L-amino acid amidohydrolase);Ontology_term=GO_0016787,GO_0097014;description=amidohydrolase, putative;extra_copy_number=0;description=amidohydrolase, putative;coverage=1.0;sequence_ID=0.994;copy_num_ID=Tb1125.1.3000_0
JAGUQU010000001.1	Liftoff	exon	1108564	1110206	.	+	.	Parent=Tb1125.1.3000:mRNA;extra_copy_number=0;protein_source_id=Tb1125.1.3000:mRNA-p1
JAGUQU010000001.1	Liftoff	CDS	1108593	1109801	.	+	0	Parent=Tb1125.1.3000:mRNA
JAGUQU010000001.1	Liftoff	mRNA	1110315	1111687	.	+	.	ID=Tb1125.1.3010:mRNA;geneID=Tb1125.1.3010;Ontology_term=GO_0003729,GO_0020023;description=mRNA processing protein, putative;extra_copy_number=0;description=mRNA processing protein, putative;coverage=1.0;sequence_ID=0.994;extra_copy_number=0;copy_num_ID=Tb1125.1.3010_0
JAGUQU010000001.1	Liftoff	exon	1110315	1111687	.	+	.	Parent=Tb1125.1.3010:mRNA;extra_copy_number=0;protein_source_id=Tb1125.1.3010:mRNA-p1
JAGUQU010000001.1	Liftoff	CDS	1110378	1111496	.	+	0	Parent=Tb1125.1.3010:mRNA
JAGUQU010000001.1	Liftoff	mRNA	1111820	1113118	.	+	.	ID=Tb1125.1.3030:mRNA;geneID=Tb1125.1.3030;Note=6.5.1.3 (RNA ligase (ATP));Ontology_term=GO_0003972,GO_0020023;description=KREL2;extra_copy_number=0;description=KREL2;coverage=1.0;sequence_ID=0.989;copy_num_ID=Tb1125.1.3030_0
JAGUQU010000001.1	Liftoff	exon	1111820	1113118	.	+	.	Parent=Tb1125.1.3030:mRNA;extra_copy_number=0;protein_source_id=Tb1125.1.3030:mRNA-p1
JAGUQU010000001.1	Liftoff	CDS	1111868	1113118	.	+	0	Parent=Tb1125.1.3030:mRNA
JAGUQU010000001.1	Liftoff	mRNA	1113363	1114494	.	+	.	ID=Tb1125.1.3040:mRNA;geneID=Tb1125.1.3040;Ontology_term=GO_0005737;description=hypothetical protein, conserved;extra_copy_number=0;description=hypothetical protein, conserved;coverage=1.0;sequence_ID=0.986;extra_copy_number=0;copy_num_ID=Tb1125.1.3040_0
JAGUQU010000001.1	Liftoff	exon	1113363	1114494	.	+	.	Parent=Tb1125.1.3040:mRNA;extra_copy_number=0;protein_source_id=Tb1125.1.3040:mRNA-p1
JAGUQU010000001.1	Liftoff	CDS	1113434	1114246	.	+	0	Parent=Tb1125.1.3040:mRNA
JAGUQU010000001.1	Liftoff	mRNA	1114509	1116572	.	+	.	ID=Tb1125.1.3050:mRNA;geneID=Tb1125.1.3050;Ontology_term=GO_0005634;description=tRNA (Uracil-5-)-methyltransferase, putative;extra_copy_number=0;description=tRNA (Uracil-5-)-methyltransferase, putative;coverage=1.0;sequence_ID=0.988;extra_copy_number=0;copy_num_ID=Tb1125.1.3050_0
JAGUQU010000001.1	Liftoff	exon	1114509	1116572	.	+	.	Parent=Tb1125.1.3050:mRNA;extra_copy_number=0;protein_source_id=Tb1125.1.3050:mRNA-p1
JAGUQU010000001.1	Liftoff	CDS	1114634	1116313	.	+	0	Parent=Tb1125.1.3050:mRNA
JAGUQU010000001.1	Liftoff	mRNA	1116700	1118243	.	+	.	ID=Tb1125.1.3070:mRNA;geneID=Tb1125.1.3070;Ontology_term=GO_0003729,GO_0005737,GO_0010608;description=hypothetical protein, conserved;extra_copy_number=0;description=hypothetical protein, conserved;coverage=1.0;sequence_ID=0.996;extra_copy_number=0;copy_num_ID=Tb1125.1.3070_0
JAGUQU010000001.1	Liftoff	exon	1116700	1118243	.	+	.	Parent=Tb1125.1.3070:mRNA;extra_copy_number=0;protein_source_id=Tb1125.1.3070:mRNA-p1
JAGUQU010000001.1	Liftoff	CDS	1116803	1118044	.	+	0	Parent=Tb1125.1.3070:mRNA
JAGUQU010000001.1	Liftoff	mRNA	1119200	1120593	.	+	.	ID=Tb1125.1.3110:mRNA;geneID=Tb1125.1.3110;Ontology_term=GO_0005483,GO_0097014;description=soluble N-ethylmaleimide sensitive factor (NSF) attachment protein, putative;extra_copy_number=0;description=soluble N-ethylmaleimide sensitive factor (NSF) attachment protein, putative;coverage=0.997;sequence_ID=0.994;extra_copy_number=0;copy_num_ID=Tb1125.1.3110_0
JAGUQU010000001.1	Liftoff	exon	1119200	1120593	.	+	.	Parent=Tb1125.1.3110:mRNA;extra_copy_number=0;protein_source_id=Tb1125.1.3110:mRNA-p1
JAGUQU010000001.1	Liftoff	CDS	1119350	1120195	.	+	0	Parent=Tb1125.1.3110:mRNA
JAGUQU010000001.1	Liftoff	mRNA	1120724	1124212	.	+	.	ID=Tb1125.1.3120:mRNA;geneID=Tb1125.1.3120;Note=3.4.22.49 (Separase);Ontology_term=GO_0004197,GO_0005737;description=Peptidase C50 separase, putative;extra_copy_number=0;description=Peptidase C50 separase, putative;coverage=1.0;sequence_ID=0.988;copy_num_ID=Tb1125.1.3120_0
JAGUQU010000001.1	Liftoff	exon	1120724	1124212	.	+	.	Parent=Tb1125.1.3120:mRNA;extra_copy_number=0;protein_source_id=Tb1125.1.3120:mRNA-p1
JAGUQU010000001.1	Liftoff	CDS	1120733	1124212	.	+	0	Parent=Tb1125.1.3120:mRNA
JAGUQU010000001.1	Liftoff	mRNA	1124586	1126209	.	+	.	ID=Tb1125.1.3130:mRNA;geneID=Tb1125.1.3130;Note=2.7.11.1 (Non-specific serine/threonine protein kinase);Ontology_term=GO_0004672,GO_0005737,GO_0006468;description=AGC/RSK family serine/threonine kinase, putative;extra_copy_number=0;description=AGC/RSK family serine/threonine kinase, putative;coverage=1.0;sequence_ID=0.991;copy_num_ID=Tb1125.1.3130_0
JAGUQU010000001.1	Liftoff	exon	1124586	1126209	.	+	.	Parent=Tb1125.1.3130:mRNA;extra_copy_number=0;protein_source_id=Tb1125.1.3130:mRNA-p1
JAGUQU010000001.1	Liftoff	CDS	1124710	1126209	.	+	0	Parent=Tb1125.1.3130:mRNA
JAGUQU010000001.1	Liftoff	mRNA	1127005	1128537	.	+	.	ID=Tb1125.1.3150:mRNA;geneID=Tb1125.1.3150;Ontology_term=GO_0005737;description=hypothetical protein, conserved;extra_copy_number=0;description=hypothetical protein, conserved;coverage=0.998;sequence_ID=0.988;extra_copy_number=0;copy_num_ID=Tb1125.1.3150_0
JAGUQU010000001.1	Liftoff	exon	1127005	1128537	.	+	.	Parent=Tb1125.1.3150:mRNA;extra_copy_number=0;protein_source_id=Tb1125.1.3150:mRNA-p1
JAGUQU010000001.1	Liftoff	CDS	1127121	1128038	.	+	0	Parent=Tb1125.1.3150:mRNA
JAGUQU010000001.1	Liftoff	mRNA	1128784	1130149	.	+	.	ID=Tb1125.1.3170:mRNA;geneID=Tb1125.1.3170;Ontology_term=GO_0097014;description=CHORD, putative;extra_copy_number=0;description=CHORD, putative;coverage=0.986;sequence_ID=0.974;extra_copy_number=0;copy_num_ID=Tb1125.1.3170_0
JAGUQU010000001.1	Liftoff	exon	1128784	1130149	.	+	.	Parent=Tb1125.1.3170:mRNA;extra_copy_number=0;protein_source_id=Tb1125.1.3170:mRNA-p1
JAGUQU010000001.1	Liftoff	CDS	1128913	1129830	.	+	0	Parent=Tb1125.1.3170:mRNA
JAGUQU010000001.1	Liftoff	mRNA	1130497	1131355	.	+	.	ID=Tb1125.1.3180:mRNA;geneID=Tb1125.1.3180;Ontology_term=GO_0005737;description=40S ribosomal protein S11, putative;extra_copy_number=0;description=40S ribosomal protein S11, putative;coverage=1.0;sequence_ID=0.998;extra_copy_number=0;copy_num_ID=Tb1125.1.3180_0
JAGUQU010000001.1	Liftoff	exon	1130497	1131355	.	+	.	Parent=Tb1125.1.3180:mRNA;extra_copy_number=0;protein_source_id=Tb1125.1.3180:mRNA-p1
JAGUQU010000001.1	Liftoff	CDS	1130526	1131050	.	+	0	Parent=Tb1125.1.3180:mRNA
JAGUQU010000001.1	Liftoff	mRNA	1131544	1132811	.	+	.	ID=Tb1125.1.3200:mRNA;geneID=Tb1125.1.3200;Ontology_term=GO_0005737;description=Suppressor of G2 allele of SKP1, putative;extra_copy_number=0;description=Suppressor of G2 allele of SKP1, putative;coverage=1.0;sequence_ID=0.996;extra_copy_number=0;copy_num_ID=Tb1125.1.3200_0
JAGUQU010000001.1	Liftoff	exon	1131544	1132811	.	+	.	Parent=Tb1125.1.3200:mRNA;extra_copy_number=0;protein_source_id=Tb1125.1.3200:mRNA-p1
JAGUQU010000001.1	Liftoff	CDS	1131719	1132384	.	+	0	Parent=Tb1125.1.3200:mRNA
JAGUQU010000001.1	Liftoff	mRNA	1133201	1134976	.	+	.	ID=Tb1125.1.3220:mRNA;geneID=Tb1125.1.3220;Ontology_term=GO_0005737;description=TBC1 domain family member 20/GTPase, putative;extra_copy_number=0;description=TBC1 domain family member 20/GTPase, putative;coverage=1.0;sequence_ID=0.988;extra_copy_number=0;copy_num_ID=Tb1125.1.3220_0
JAGUQU010000001.1	Liftoff	exon	1133201	1134976	.	+	.	Parent=Tb1125.1.3220:mRNA;extra_copy_number=0;protein_source_id=Tb1125.1.3220:mRNA-p1
JAGUQU010000001.1	Liftoff	CDS	1133375	1134976	.	+	0	Parent=Tb1125.1.3220:mRNA
JAGUQU010000001.1	Liftoff	mRNA	1135719	1138044	.	+	.	ID=Tb1125.1.3230:mRNA;geneID=Tb1125.1.3230;Ontology_term=GO_0005524,GO_0005643;description=cell division cycle protein, putative;extra_copy_number=0;description=cell division cycle protein, putative;coverage=1.0;sequence_ID=0.993;extra_copy_number=0;copy_num_ID=Tb1125.1.3230_0
JAGUQU010000001.1	Liftoff	exon	1135719	1138044	.	+	.	Parent=Tb1125.1.3230:mRNA;extra_copy_number=0;protein_source_id=Tb1125.1.3230:mRNA-p1
JAGUQU010000001.1	Liftoff	CDS	1135897	1138044	.	+	0	Parent=Tb1125.1.3230:mRNA
JAGUQU010000001.1	Liftoff	mRNA	1138387	1144394	.	+	.	ID=Tb1125.1.3250:mRNA;geneID=Tb1125.1.3250;description=Domain of unknown function (DUF4456), putative;extra_copy_number=0;coverage=1.0;sequence_ID=0.996;extra_copy_number=0;copy_num_ID=Tb1125.1.3250_0
JAGUQU010000001.1	Liftoff	exon	1138387	1144394	.	+	.	Parent=Tb1125.1.3250:mRNA;extra_copy_number=0;protein_source_id=Tb1125.1.3250:mRNA-p1
JAGUQU010000001.1	Liftoff	CDS	1138606	1143912	.	+	0	Parent=Tb1125.1.3250:mRNA
JAGUQU010000001.1	Liftoff	mRNA	1144551	1150371	.	+	.	ID=Tb1125.1.3260:mRNA;geneID=Tb1125.1.3260;description=hypothetical protein, conserved;extra_copy_number=0;coverage=1.0;sequence_ID=0.996;extra_copy_number=0;copy_num_ID=Tb1125.1.3260_0
JAGUQU010000001.1	Liftoff	exon	1144551	1150371	.	+	.	Parent=Tb1125.1.3260:mRNA;extra_copy_number=0;protein_source_id=Tb1125.1.3260:mRNA-p1
JAGUQU010000001.1	Liftoff	CDS	1144711	1150371	.	+	0	Parent=Tb1125.1.3260:mRNA
JAGUQU010000001.1	Liftoff	mRNA	1151056	1153894	.	+	.	ID=Tb1125.1.3270:mRNA;geneID=Tb1125.1.3270;Ontology_term=GO_0031981;description=hypothetical protein, conserved;extra_copy_number=0;description=hypothetical protein, conserved;coverage=1.0;sequence_ID=0.994;extra_copy_number=0;copy_num_ID=Tb1125.1.3270_0
JAGUQU010000001.1	Liftoff	exon	1151056	1153894	.	+	.	Parent=Tb1125.1.3270:mRNA;extra_copy_number=0;protein_source_id=Tb1125.1.3270:mRNA-p1
JAGUQU010000001.1	Liftoff	CDS	1151159	1153894	.	+	0	Parent=Tb1125.1.3270:mRNA
JAGUQU010000001.1	Liftoff	mRNA	1154476	1155575	.	+	.	ID=Tb1125.1.3280:mRNA;geneID=Tb1125.1.3280;Ontology_term=GO_0005737;description=septum formation protein MAF homologue, putative;extra_copy_number=0;description=septum formation protein MAF homologue, putative;coverage=1.0;sequence_ID=0.992;extra_copy_number=0;copy_num_ID=Tb1125.1.3280_0
JAGUQU010000001.1	Liftoff	exon	1154476	1155575	.	+	.	Parent=Tb1125.1.3280:mRNA;extra_copy_number=0;protein_source_id=Tb1125.1.3280:mRNA-p1
JAGUQU010000001.1	Liftoff	CDS	1154566	1155321	.	+	0	Parent=Tb1125.1.3280:mRNA
JAGUQU010000001.1	Liftoff	mRNA	1155688	1158814	.	+	.	ID=Tb1125.1.3290:mRNA;geneID=Tb1125.1.3290;Ontology_term=GO_0020016;description=hypothetical protein, conserved;extra_copy_number=0;description=hypothetical protein, conserved;coverage=1.0;sequence_ID=0.995;extra_copy_number=0;copy_num_ID=Tb1125.1.3290_0
JAGUQU010000001.1	Liftoff	exon	1155688	1158814	.	+	.	Parent=Tb1125.1.3290:mRNA;extra_copy_number=0;protein_source_id=Tb1125.1.3290:mRNA-p1
JAGUQU010000001.1	Liftoff	CDS	1155831	1158797	.	+	0	Parent=Tb1125.1.3290:mRNA
JAGUQU010000001.1	Liftoff	mRNA	1159452	1163732	.	+	.	ID=Tb1125.1.3300:mRNA;geneID=Tb1125.1.3300;description=Myotubularin-related protein, putative;extra_copy_number=0;coverage=0.994;sequence_ID=0.984;extra_copy_number=0;copy_num_ID=Tb1125.1.3300_0
JAGUQU010000001.1	Liftoff	exon	1159452	1163732	.	+	.	Parent=Tb1125.1.3300:mRNA;extra_copy_number=0;protein_source_id=Tb1125.1.3300:mRNA-p1
JAGUQU010000001.1	Liftoff	CDS	1159585	1162203	.	+	0	Parent=Tb1125.1.3300:mRNA
JAGUQU010000001.1	Liftoff	mRNA	1163382	1164745	.	+	.	ID=Tb1125.1.3310:mRNA;geneID=Tb1125.1.3310;Ontology_term=GO_0030863;description=hypothetical protein, conserved;extra_copy_number=0;description=hypothetical protein, conserved;coverage=0.989;sequence_ID=0.969;extra_copy_number=0;copy_num_ID=Tb1125.1.3310_0
JAGUQU010000001.1	Liftoff	exon	1163382	1164745	.	+	.	Parent=Tb1125.1.3310:mRNA;extra_copy_number=0;protein_source_id=Tb1125.1.3310:mRNA-p1
JAGUQU010000001.1	Liftoff	CDS	1163823	1164587	.	+	0	Parent=Tb1125.1.3310:mRNA
JAGUQU010000001.1	Liftoff	mRNA	1165373	1167145	.	+	.	ID=Tb1125.1.3320:mRNA;geneID=Tb1125.1.3320;description=leucine-rich repeat protein (LRRP), putative;extra_copy_number=0;coverage=0.997;sequence_ID=0.986;extra_copy_number=0;copy_num_ID=Tb1125.1.3320_0
JAGUQU010000001.1	Liftoff	exon	1165373	1167145	.	+	.	Parent=Tb1125.1.3320:mRNA;extra_copy_number=0;protein_source_id=Tb1125.1.3320:mRNA-p1
JAGUQU010000001.1	Liftoff	CDS	1166099	1167145	.	+	0	Parent=Tb1125.1.3320:mRNA
JAGUQU010000001.1	Liftoff	mRNA	1167461	1169850	.	+	.	ID=Tb1125.1.3350:mRNA;geneID=Tb1125.1.3350;description=hypothetical protein;extra_copy_number=0;coverage=0.997;sequence_ID=0.967;extra_copy_number=0;copy_num_ID=Tb1125.1.3350_0
JAGUQU010000001.1	Liftoff	exon	1167461	1169850	.	+	.	Parent=Tb1125.1.3350:mRNA;extra_copy_number=0;protein_source_id=Tb1125.1.3350:mRNA-p1
JAGUQU010000001.1	Liftoff	CDS	1169381	1169850	.	+	0	Parent=Tb1125.1.3350:mRNA
JAGUQU010000001.1	Liftoff	mRNA	1170197	1172908	.	-	.	ID=Tb1125.1.3360:mRNA;geneID=Tb1125.1.3360;Ontology_term=GO_0005739;description=hypothetical protein;extra_copy_number=0;description=hypothetical protein;coverage=0.998;sequence_ID=0.981;extra_copy_number=0;copy_num_ID=Tb1125.1.3360_0
JAGUQU010000001.1	Liftoff	exon	1170197	1172908	.	-	.	Parent=Tb1125.1.3360:mRNA;extra_copy_number=0;protein_source_id=Tb1125.1.3360:mRNA-p1
JAGUQU010000001.1	Liftoff	CDS	1170197	1170514	.	-	0	Parent=Tb1125.1.3360:mRNA
JAGUQU010000001.1	Liftoff	mRNA	1173161	1174063	.	-	.	ID=Tb1125.1.3390:mRNA;geneID=Tb1125.1.3390;Ontology_term=GO_0097014;description=Eukaryotic protein of unknown function (DUF866), putative;extra_copy_number=0;description=Eukaryotic protein of unknown function (DUF866), putative;coverage=1.0;sequence_ID=0.974;extra_copy_number=0;copy_num_ID=Tb1125.1.3390_0
JAGUQU010000001.1	Liftoff	exon	1173161	1174063	.	-	.	Parent=Tb1125.1.3390:mRNA;extra_copy_number=0;protein_source_id=Tb1125.1.3390:mRNA-p1
JAGUQU010000001.1	Liftoff	CDS	1173404	1173892	.	-	0	Parent=Tb1125.1.3390:mRNA
JAGUQU010000001.1	Liftoff	mRNA	1173896	1175527	.	-	.	ID=Tb1125.1.3400:mRNA;geneID=Tb1125.1.3400;Ontology_term=GO_0005737;description=hypothetical protein, conserved;extra_copy_number=0;description=hypothetical protein, conserved;coverage=1.0;sequence_ID=0.990;extra_copy_number=0;copy_num_ID=Tb1125.1.3400_0
JAGUQU010000001.1	Liftoff	exon	1173896	1175527	.	-	.	Parent=Tb1125.1.3400:mRNA;extra_copy_number=0;protein_source_id=Tb1125.1.3400:mRNA-p1
JAGUQU010000001.1	Liftoff	CDS	1174458	1175507	.	-	0	Parent=Tb1125.1.3400:mRNA
JAGUQU010000001.1	Liftoff	mRNA	1175894	1177470	.	-	.	ID=Tb1125.1.3410.1:mRNA;geneID=Tb1125.1.3410;Ontology_term=GO_0005634;description=hypothetical protein, conserved;extra_copy_number=0;description=hypothetical protein, conserved;coverage=0.992;sequence_ID=0.979;extra_copy_number=0;copy_num_ID=Tb1125.1.3410_0
JAGUQU010000001.1	Liftoff	exon	1175894	1177470	.	-	.	Parent=Tb1125.1.3410.1:mRNA;extra_copy_number=0;protein_source_id=Tb1125.1.3410.1:mRNA-p1
JAGUQU010000001.1	Liftoff	CDS	1176131	1177444	.	-	0	Parent=Tb1125.1.3410.1:mRNA
JAGUQU010000001.1	Liftoff	mRNA	1175894	1178018	.	-	.	ID=Tb1125.1.3410.2:mRNA;geneID=Tb1125.1.3410;Ontology_term=GO_0005634;description=hypothetical protein, conserved;extra_copy_number=0;description=hypothetical protein, conserved;coverage=0.992;sequence_ID=0.979;extra_copy_number=0;copy_num_ID=Tb1125.1.3410_0
JAGUQU010000001.1	Liftoff	exon	1175894	1178018	.	-	.	Parent=Tb1125.1.3410.2:mRNA;extra_copy_number=0;protein_source_id=Tb1125.1.3410.2:mRNA-p1
JAGUQU010000001.1	Liftoff	CDS	1176131	1177630	.	-	0	Parent=Tb1125.1.3410.2:mRNA
JAGUQU010000001.1	Liftoff	mRNA	1178126	1181858	.	-	.	ID=Tb1125.1.3450:mRNA;geneID=Tb1125.1.3450;Ontology_term=GO_0031981;description=hypothetical protein, conserved;extra_copy_number=0;description=hypothetical protein, conserved;coverage=0.995;sequence_ID=0.981;extra_copy_number=0;copy_num_ID=Tb1125.1.3450_0
JAGUQU010000001.1	Liftoff	exon	1178126	1181858	.	-	.	Parent=Tb1125.1.3450:mRNA;extra_copy_number=0;protein_source_id=Tb1125.1.3450:mRNA-p1
JAGUQU010000001.1	Liftoff	CDS	1179446	1181815	.	-	0	Parent=Tb1125.1.3450:mRNA
JAGUQU010000001.1	Liftoff	mRNA	1192875	1199762	.	-	.	ID=Tb1125.1.3550:mRNA;geneID=Tb1125.1.3550;description=hypothetical protein;extra_copy_number=0;coverage=0.993;sequence_ID=0.961;extra_copy_number=0;copy_num_ID=Tb1125.1.3550_0
JAGUQU010000001.1	Liftoff	exon	1192875	1199762	.	-	.	Parent=Tb1125.1.3550:mRNA;extra_copy_number=0;protein_source_id=Tb1125.1.3550:mRNA-p1
JAGUQU010000001.1	Liftoff	CDS	1198604	1199695	.	-	0	Parent=Tb1125.1.3550:mRNA
JAGUQU010000001.1	Liftoff	mRNA	1199990	1203903	.	-	.	ID=Tb1125.1.3560:mRNA;geneID=Tb1125.1.3560;description=Centrosomal protein of 164 kDa, putative;extra_copy_number=0;coverage=0.994;sequence_ID=0.985;extra_copy_number=0;copy_num_ID=Tb1125.1.3560_0
JAGUQU010000001.1	Liftoff	exon	1199990	1203903	.	-	.	Parent=Tb1125.1.3560:mRNA;extra_copy_number=0;protein_source_id=Tb1125.1.3560:mRNA-p1
JAGUQU010000001.1	Liftoff	CDS	1200497	1203094	.	-	0	Parent=Tb1125.1.3560:mRNA
JAGUQU010000001.1	Liftoff	mRNA	1209086	1211361	.	+	.	ID=Tb1125.Tb11.v5.0792.1;geneID=Tb1125.Tb11.v5.0792;description=DNA polymerase theta (helicase domain only), putative;extra_copy_number=0;coverage=0.224;sequence_ID=0.218;extra_copy_number=0;copy_num_ID=Tb1125.Tb11.v5.0792_0;partial_mapping=True;low_identity=True
JAGUQU010000001.1	Liftoff	exon	1209086	1211361	.	+	.	Parent=Tb1125.Tb11.v5.0792.1;extra_copy_number=0
JAGUQU010000001.1	Liftoff	mRNA	1213768	1219547	.	+	.	ID=Tb1125.Tb11.v5.0399.1;geneID=Tb1125.Tb11.v5.0399;description=hypothetical protein, conserved;extra_copy_number=0;coverage=0.363;sequence_ID=0.350;extra_copy_number=0;copy_num_ID=Tb1125.Tb11.v5.0399_0;partial_mapping=True;low_identity=True
JAGUQU010000001.1	Liftoff	exon	1213768	1219547	.	+	.	Parent=Tb1125.Tb11.v5.0399.1;extra_copy_number=0
JAGUQU010000001.1	Liftoff	mRNA	1248734	1257665	.	-	.	ID=Tb1125.Tb11.v5.0358.1;geneID=Tb1125.Tb11.v5.0358;description=hypothetical protein, conserved;extra_copy_number=0;coverage=0.566;sequence_ID=0.438;extra_copy_number=0;copy_num_ID=Tb1125.Tb11.v5.0358_0;low_identity=True
JAGUQU010000001.1	Liftoff	exon	1248734	1257665	.	-	.	Parent=Tb1125.Tb11.v5.0358.1;extra_copy_number=0;protein_source_id=Tb1125.Tb11.v5.0358.1-p1
JAGUQU010000001.1	Liftoff	CDS	1248734	1249632	.	-	0	Parent=Tb1125.Tb11.v5.0358.1
JAGUQU010000001.1	Liftoff	rRNA	1425949	1426309	.	+	.	ID=Tb1125.Tb09_rRNA_5:rRNA;geneID=Tb1125.Tb09_rRNA_5;description=M6 ribosomal RNA;extra_copy_number=0;coverage=0.997;sequence_ID=0.950;extra_copy_number=0;copy_num_ID=Tb1125.Tb09_rRNA_5_0
JAGUQU010000001.1	Liftoff	exon	1425949	1426309	.	+	.	Parent=Tb1125.Tb09_rRNA_5:rRNA;extra_copy_number=0
JAGUQU010000001.1	Liftoff	rRNA	1426463	1426570	.	+	.	ID=Tb1125.Tb09_rRNA_6:rRNA;geneID=Tb1125.Tb09_rRNA_6;description=M4 ribosomal RNA;extra_copy_number=0;coverage=1.0;sequence_ID=0.990;extra_copy_number=0;copy_num_ID=Tb1125.Tb09_rRNA_6_0
JAGUQU010000001.1	Liftoff	exon	1426463	1426570	.	+	.	Parent=Tb1125.Tb09_rRNA_6:rRNA;extra_copy_number=0
JAGUQU010000001.1	Liftoff	rRNA	1441685	1441899	.	+	.	ID=Tb1125.3.3433:rRNA;geneID=Tb1125.3.3433;description=M1 ribosomal RNA;extra_copy_number=0;coverage=1.0;sequence_ID=1.0;extra_copy_number=0;copy_num_ID=Tb1125.3.3433_0
JAGUQU010000001.1	Liftoff	exon	1441685	1441899	.	+	.	Parent=Tb1125.3.3433:rRNA;extra_copy_number=0
JAGUQU010000001.1	Liftoff	rRNA	1441978	1443513	.	+	.	ID=Tb1125.tmp.1.60:rRNA;geneID=Tb1125.tmp.1.60;description=28S beta ribosomal RNA;extra_copy_number=0;coverage=1.0;sequence_ID=0.996;extra_copy_number=0;copy_num_ID=Tb1125.tmp.1.60_0
JAGUQU010000001.1	Liftoff	exon	1441978	1443513	.	+	.	Parent=Tb1125.tmp.1.60:rRNA;extra_copy_number=0
JAGUQU010000001.1	Liftoff	rRNA	1443600	1443782	.	+	.	ID=Tb1125.3.3453:rRNA;geneID=Tb1125.3.3453;description=M2 ribosomal RNA;extra_copy_number=0;coverage=1.0;sequence_ID=1.0;extra_copy_number=0;copy_num_ID=Tb1125.3.3453_0
JAGUQU010000001.1	Liftoff	exon	1443600	1443782	.	+	.	Parent=Tb1125.3.3453:rRNA;extra_copy_number=0
JAGUQU010000001.1	Liftoff	rRNA	1444102	1444179	.	+	.	ID=Tb1125.3.3454:rRNA;geneID=Tb1125.3.3454;description=M6 ribosomal RNA;extra_copy_number=0;coverage=1.0;sequence_ID=1.0;extra_copy_number=0;copy_num_ID=Tb1125.3.3454_0
JAGUQU010000001.1	Liftoff	exon	1444102	1444179	.	+	.	Parent=Tb1125.3.3454:rRNA;extra_copy_number=0
JAGUQU010000001.1	Liftoff	rRNA	1444501	1444636	.	+	.	ID=Tb1125.3.3455:rRNA;geneID=Tb1125.3.3455;description=M4 ribosomal RNA;extra_copy_number=0;coverage=1.0;sequence_ID=1.0;extra_copy_number=0;copy_num_ID=Tb1125.3.3455_0
JAGUQU010000001.1	Liftoff	exon	1444501	1444636	.	+	.	Parent=Tb1125.3.3455:rRNA;extra_copy_number=0
JAGUQU010000001.1	Liftoff	mRNA	1447736	1448422	.	-	.	ID=Tb1125.5.4640:mRNA;geneID=Tb1125.5.4640;description=hypothetical protein, conserved;extra_copy_number=0;coverage=1.0;sequence_ID=0.979;extra_copy_number=0;copy_num_ID=Tb1125.5.4640_0
JAGUQU010000001.1	Liftoff	exon	1447736	1448422	.	-	.	Parent=Tb1125.5.4640:mRNA;extra_copy_number=0;protein_source_id=Tb1125.5.4640:mRNA-p1
JAGUQU010000001.1	Liftoff	CDS	1447736	1448422	.	-	0	Parent=Tb1125.5.4640:mRNA
JAGUQU010000001.1	Liftoff	mRNA	1457926	1458357	.	+	.	ID=Tb1125.1.3820:mRNA;geneID=Tb1125.1.3820;Note=3.6.1.34 (Transferred entry: 7.1.2.2);Ontology_term=GO_0046961,GO_0097014;description=ATP synthase subunit, putative;extra_copy_number=0;description=ATP synthase subunit, putative;coverage=1.0;sequence_ID=0.997;copy_num_ID=Tb1125.1.3820_0
JAGUQU010000001.1	Liftoff	exon	1457926	1458357	.	+	.	Parent=Tb1125.1.3820:mRNA;extra_copy_number=0;protein_source_id=Tb1125.1.3820:mRNA-p1
JAGUQU010000001.1	Liftoff	CDS	1457956	1458357	.	+	0	Parent=Tb1125.1.3820:mRNA
JAGUQU010000001.1	Liftoff	mRNA	1460941	1463042	.	+	.	ID=Tb1125.1.3840:mRNA;geneID=Tb1125.1.3840;Ontology_term=GO_0036064;description=hypothetical protein, conserved;extra_copy_number=0;description=hypothetical protein, conserved;coverage=1.0;sequence_ID=0.995;extra_copy_number=0;copy_num_ID=Tb1125.1.3840_0
JAGUQU010000001.1	Liftoff	exon	1460941	1463042	.	+	.	Parent=Tb1125.1.3840:mRNA;extra_copy_number=0;protein_source_id=Tb1125.1.3840:mRNA-p1
JAGUQU010000001.1	Liftoff	CDS	1460952	1462781	.	+	0	Parent=Tb1125.1.3840:mRNA
JAGUQU010000001.1	Liftoff	mRNA	1463183	1464272	.	+	.	ID=Tb1125.1.3850:mRNA;geneID=Tb1125.1.3850;Ontology_term=GO_0005783,GO_0010608;description=Sec61beta family, putative;extra_copy_number=0;description=Sec61beta family, putative;coverage=1.0;sequence_ID=0.998;extra_copy_number=0;copy_num_ID=Tb1125.1.3850_0
JAGUQU010000001.1	Liftoff	exon	1463183	1464272	.	+	.	Parent=Tb1125.1.3850:mRNA;extra_copy_number=0;protein_source_id=Tb1125.1.3850:mRNA-p1
JAGUQU010000001.1	Liftoff	CDS	1463344	1463505	.	+	0	Parent=Tb1125.1.3850:mRNA
JAGUQU010000001.1	Liftoff	mRNA	1464411	1468335	.	+	.	ID=Tb1125.1.3860:mRNA;geneID=Tb1125.1.3860;description=hypothetical protein, conserved;extra_copy_number=0;coverage=1.0;sequence_ID=0.993;extra_copy_number=0;copy_num_ID=Tb1125.1.3860_0
JAGUQU010000001.1	Liftoff	exon	1464411	1468335	.	+	.	Parent=Tb1125.1.3860:mRNA;extra_copy_number=0;protein_source_id=Tb1125.1.3860:mRNA-p1
JAGUQU010000001.1	Liftoff	CDS	1464787	1468335	.	+	0	Parent=Tb1125.1.3860:mRNA
JAGUQU010000001.1	Liftoff	mRNA	1468780	1474505	.	+	.	ID=Tb1125.1.3880:mRNA;geneID=Tb1125.1.3880;Ontology_term=GO_0020016;description=Fusaric acid resistance protein-like, putative;extra_copy_number=0;description=Fusaric acid resistance protein-like, putative;coverage=0.999;sequence_ID=0.990;extra_copy_number=0;copy_num_ID=Tb1125.1.3880_0
JAGUQU010000001.1	Liftoff	exon	1468780	1474505	.	+	.	Parent=Tb1125.1.3880:mRNA;extra_copy_number=0;protein_source_id=Tb1125.1.3880:mRNA-p1
JAGUQU010000001.1	Liftoff	CDS	1469295	1474505	.	+	0	Parent=Tb1125.1.3880:mRNA
JAGUQU010000001.1	Liftoff	mRNA	1474740	1475674	.	+	.	ID=Tb1125.1.3890:mRNA;geneID=Tb1125.1.3890;Ontology_term=GO_0005737;description=hypothetical protein;extra_copy_number=0;description=hypothetical protein;coverage=1.0;sequence_ID=0.976;extra_copy_number=0;copy_num_ID=Tb1125.1.3890_0
JAGUQU010000001.1	Liftoff	exon	1474740	1475674	.	+	.	Parent=Tb1125.1.3890:mRNA;extra_copy_number=0;protein_source_id=Tb1125.1.3890:mRNA-p1
JAGUQU010000001.1	Liftoff	CDS	1474740	1475225	.	+	0	Parent=Tb1125.1.3890:mRNA
JAGUQU010000001.1	Liftoff	mRNA	1475861	1479152	.	+	.	ID=Tb1125.1.3910:mRNA;geneID=Tb1125.1.3910;Ontology_term=GO_0005680,GO_0007049;description=Anaphase-promoting complex subunit CDC23;extra_copy_number=0;description=Anaphase-promoting complex subunit CDC23;coverage=0.998;sequence_ID=0.988;extra_copy_number=0;copy_num_ID=Tb1125.1.3910_0
JAGUQU010000001.1	Liftoff	exon	1475861	1479152	.	+	.	Parent=Tb1125.1.3910:mRNA;extra_copy_number=0;protein_source_id=Tb1125.1.3910:mRNA-p1
JAGUQU010000001.1	Liftoff	CDS	1476094	1478817	.	+	0	Parent=Tb1125.1.3910:mRNA
JAGUQU010000001.1	Liftoff	mRNA	1479622	1482908	.	+	.	ID=Tb1125.1.3940:mRNA;geneID=Tb1125.1.3940;Ontology_term=GO_0036064;description=hypothetical protein, conserved;extra_copy_number=0;description=hypothetical protein, conserved;coverage=1.0;sequence_ID=0.991;extra_copy_number=0;copy_num_ID=Tb1125.1.3940_0
JAGUQU010000001.1	Liftoff	exon	1479622	1482908	.	+	.	Parent=Tb1125.1.3940:mRNA;extra_copy_number=0;protein_source_id=Tb1125.1.3940:mRNA-p1
JAGUQU010000001.1	Liftoff	CDS	1479991	1482729	.	+	0	Parent=Tb1125.1.3940:mRNA
JAGUQU010000001.1	Liftoff	mRNA	1483026	1486884	.	+	.	ID=Tb1125.1.3950:mRNA;geneID=Tb1125.1.3950;Note=2.6.1.2 (Alanine transaminase);Ontology_term=GO_0004021,GO_0097014;description=alanine aminotransferase;extra_copy_number=0;description=alanine aminotransferase;coverage=0.985;sequence_ID=0.942;copy_num_ID=Tb1125.1.3950_0
JAGUQU010000001.1	Liftoff	exon	1483026	1486884	.	+	.	Parent=Tb1125.1.3950:mRNA;extra_copy_number=0;protein_source_id=Tb1125.1.3950:mRNA-p1
JAGUQU010000001.1	Liftoff	CDS	1483185	1484699	.	+	0	Parent=Tb1125.1.3950:mRNA
JAGUQU010000001.1	Liftoff	mRNA	1486784	1491112	.	+	.	ID=Tb1125.1.4010:mRNA;geneID=Tb1125.1.4010;Note=3.6.-.- (Acting on acid anhydrides.);Ontology_term=GO_0003896;description=primase 2;extra_copy_number=0;description=primase 2;coverage=0.998;sequence_ID=0.992;copy_num_ID=Tb1125.1.4010_0
JAGUQU010000001.1	Liftoff	exon	1486784	1491112	.	+	.	Parent=Tb1125.1.4010:mRNA;extra_copy_number=0;protein_source_id=Tb1125.1.4010:mRNA-p1
JAGUQU010000001.1	Liftoff	CDS	1487264	1491013	.	+	0	Parent=Tb1125.1.4010:mRNA
JAGUQU010000001.1	Liftoff	mRNA	1491209	1495066	.	+	.	ID=Tb1125.1.4020:mRNA;geneID=Tb1125.1.4020;Ontology_term=GO_0097014;description=hypothetical protein;extra_copy_number=0;description=hypothetical protein;coverage=0.987;sequence_ID=0.951;extra_copy_number=0;copy_num_ID=Tb1125.1.4020_0
JAGUQU010000001.1	Liftoff	exon	1491209	1495066	.	+	.	Parent=Tb1125.1.4020:mRNA;extra_copy_number=0;protein_source_id=Tb1125.1.4020:mRNA-p1
JAGUQU010000001.1	Liftoff	CDS	1491338	1491865	.	+	0	Parent=Tb1125.1.4020:mRNA
JAGUQU010000001.1	Liftoff	mRNA	1495105	1496910	.	+	.	ID=Tb1125.1.4040:mRNA;geneID=Tb1125.1.4040;Ontology_term=GO_0005737;description=hypothetical protein, conserved;extra_copy_number=0;description=hypothetical protein, conserved;coverage=1.0;sequence_ID=0.987;extra_copy_number=0;copy_num_ID=Tb1125.1.4040_0
JAGUQU010000001.1	Liftoff	exon	1495105	1496910	.	+	.	Parent=Tb1125.1.4040:mRNA;extra_copy_number=0;protein_source_id=Tb1125.1.4040:mRNA-p1
JAGUQU010000001.1	Liftoff	CDS	1495279	1496910	.	+	0	Parent=Tb1125.1.4040:mRNA
JAGUQU010000001.1	Liftoff	mRNA	1498892	1504134	.	+	.	ID=Tb1125.1.4050:mRNA;geneID=Tb1125.1.4050;Ontology_term=GO_0004722,GO_0005737;description=ser/thr protein phosphatase, putative;extra_copy_number=0;description=ser/thr protein phosphatase, putative;coverage=0.994;sequence_ID=0.985;extra_copy_number=0;copy_num_ID=Tb1125.1.4050_0
JAGUQU010000001.1	Liftoff	exon	1498892	1504134	.	+	.	Parent=Tb1125.1.4050:mRNA;extra_copy_number=0;protein_source_id=Tb1125.1.4050:mRNA-p1
JAGUQU010000001.1	Liftoff	CDS	1499011	1501788	.	+	0	Parent=Tb1125.1.4050:mRNA
JAGUQU010000001.1	Liftoff	mRNA	1504062	1507133	.	+	.	ID=Tb1125.1.4100:mRNA;geneID=Tb1125.1.4100;Ontology_term=GO_0004129,GO_0005751;description=cytochrome oxidase subunit IV;extra_copy_number=0;description=cytochrome oxidase subunit IV;coverage=0.999;sequence_ID=0.988;extra_copy_number=0;copy_num_ID=Tb1125.1.4100_0
JAGUQU010000001.1	Liftoff	exon	1504062	1507133	.	+	.	Parent=Tb1125.1.4100:mRNA;extra_copy_number=0;protein_source_id=Tb1125.1.4100:mRNA-p1
JAGUQU010000001.1	Liftoff	CDS	1504295	1505356	.	+	0	Parent=Tb1125.1.4100:mRNA
JAGUQU010000001.1	Liftoff	mRNA	1507296	1508959	.	+	.	ID=Tb1125.1.4140:mRNA;geneID=Tb1125.1.4140;Ontology_term=GO_0034464;description=Bardet-Biedl syndrome 5 protein;extra_copy_number=0;description=Bardet-Biedl syndrome 5 protein;coverage=0.998;sequence_ID=0.988;extra_copy_number=0;copy_num_ID=Tb1125.1.4140_0
JAGUQU010000001.1	Liftoff	exon	1507296	1508959	.	+	.	Parent=Tb1125.1.4140:mRNA;extra_copy_number=0;protein_source_id=Tb1125.1.4140:mRNA-p1
JAGUQU010000001.1	Liftoff	CDS	1507469	1508578	.	+	0	Parent=Tb1125.1.4140:mRNA
JAGUQU010000001.1	Liftoff	mRNA	1509152	1510164	.	+	.	ID=Tb1125.1.4160:mRNA;geneID=Tb1125.1.4160;Ontology_term=GO_0005739;description=hypothetical protein, conserved;extra_copy_number=0;description=hypothetical protein, conserved;coverage=0.999;sequence_ID=0.999;extra_copy_number=0;copy_num_ID=Tb1125.1.4160_0
JAGUQU010000001.1	Liftoff	exon	1509152	1510164	.	+	.	Parent=Tb1125.1.4160:mRNA;extra_copy_number=0;protein_source_id=Tb1125.1.4160:mRNA-p1
JAGUQU010000001.1	Liftoff	CDS	1509486	1509986	.	+	0	Parent=Tb1125.1.4160:mRNA
JAGUQU010000001.1	Liftoff	mRNA	1510303	1512872	.	+	.	ID=Tb1125.1.4180:mRNA;geneID=Tb1125.1.4180;description=leucine-rich repeat protein (LRRP), putative;extra_copy_number=0;coverage=1.0;sequence_ID=0.997;extra_copy_number=0;copy_num_ID=Tb1125.1.4180_0
JAGUQU010000001.1	Liftoff	exon	1510303	1512872	.	+	.	Parent=Tb1125.1.4180:mRNA;extra_copy_number=0;protein_source_id=Tb1125.1.4180:mRNA-p1
JAGUQU010000001.1	Liftoff	CDS	1510638	1512872	.	+	0	Parent=Tb1125.1.4180:mRNA
JAGUQU010000001.1	Liftoff	mRNA	1514188	1516286	.	+	.	ID=Tb1125.1.4220.2:mRNA;geneID=Tb1125.1.4220;Ontology_term=GO_0005739;description=Ydr279p protein family (RNase H2 complex component), putative;extra_copy_number=0;description=Ydr279p protein family (RNase H2 complex component), putative;coverage=0.995;sequence_ID=0.986;extra_copy_number=0;copy_num_ID=Tb1125.1.4220_0
JAGUQU010000001.1	Liftoff	exon	1514188	1516286	.	+	.	Parent=Tb1125.1.4220.2:mRNA;extra_copy_number=0;protein_source_id=Tb1125.1.4220.2:mRNA-p1
JAGUQU010000001.1	Liftoff	CDS	1514295	1515581	.	+	0	Parent=Tb1125.1.4220.2:mRNA
JAGUQU010000001.1	Liftoff	mRNA	1514378	1516286	.	+	.	ID=Tb1125.1.4220.1:mRNA;geneID=Tb1125.1.4220;Ontology_term=GO_0005739;description=Ydr279p protein family (RNase H2 complex component), putative;extra_copy_number=0;description=Ydr279p protein family (RNase H2 complex component), putative;coverage=0.995;sequence_ID=0.986;extra_copy_number=0;copy_num_ID=Tb1125.1.4220_0
JAGUQU010000001.1	Liftoff	exon	1514378	1516286	.	+	.	Parent=Tb1125.1.4220.1:mRNA;extra_copy_number=0;protein_source_id=Tb1125.1.4220.1:mRNA-p1
JAGUQU010000001.1	Liftoff	CDS	1514382	1515581	.	+	0	Parent=Tb1125.1.4220.1:mRNA
JAGUQU010000001.1	Liftoff	mRNA	1516432	1518827	.	+	.	ID=Tb1125.1.4230:mRNA;geneID=Tb1125.1.4230;Ontology_term=GO_0005737;description=hypothetical protein, conserved;extra_copy_number=0;description=hypothetical protein, conserved;coverage=1.0;sequence_ID=0.996;extra_copy_number=0;copy_num_ID=Tb1125.1.4230_0
JAGUQU010000001.1	Liftoff	exon	1516432	1518827	.	+	.	Parent=Tb1125.1.4230:mRNA;extra_copy_number=0;protein_source_id=Tb1125.1.4230:mRNA-p1
JAGUQU010000001.1	Liftoff	CDS	1516442	1517722	.	+	0	Parent=Tb1125.1.4230:mRNA
JAGUQU010000001.1	Liftoff	mRNA	1518948	1521808	.	+	.	ID=Tb1125.1.4250:mRNA;geneID=Tb1125.1.4250;Ontology_term=GO_0005739;description=hypothetical protein, conserved;extra_copy_number=0;description=hypothetical protein, conserved;coverage=0.998;sequence_ID=0.986;extra_copy_number=0;copy_num_ID=Tb1125.1.4250_0
JAGUQU010000001.1	Liftoff	exon	1518948	1521808	.	+	.	Parent=Tb1125.1.4250:mRNA;extra_copy_number=0;protein_source_id=Tb1125.1.4250:mRNA-p1
JAGUQU010000001.1	Liftoff	CDS	1518951	1521326	.	+	0	Parent=Tb1125.1.4250:mRNA
JAGUQU010000001.1	Liftoff	mRNA	1522693	1525693	.	+	.	ID=Tb1125.1.4280:mRNA;geneID=Tb1125.1.4280;Ontology_term=GO_0010608;description=hypothetical protein, conserved;extra_copy_number=0;description=hypothetical protein, conserved;coverage=0.997;sequence_ID=0.991;extra_copy_number=0;copy_num_ID=Tb1125.1.4280_0
JAGUQU010000001.1	Liftoff	exon	1522693	1525693	.	+	.	Parent=Tb1125.1.4280:mRNA;extra_copy_number=0;protein_source_id=Tb1125.1.4280:mRNA-p1
JAGUQU010000001.1	Liftoff	CDS	1523597	1525693	.	+	0	Parent=Tb1125.1.4280:mRNA
JAGUQU010000001.1	Liftoff	mRNA	1528476	1533072	.	+	.	ID=Tb1125.1.4300:mRNA;geneID=Tb1125.1.4300;Ontology_term=GO_0051082,GO_0005930;description=chaperone protein DnaJ, putative;extra_copy_number=0;description=chaperone protein DnaJ, putative;coverage=0.993;sequence_ID=0.971;extra_copy_number=0;copy_num_ID=Tb1125.1.4300_0
JAGUQU010000001.1	Liftoff	exon	1528476	1533072	.	+	.	Parent=Tb1125.1.4300:mRNA;extra_copy_number=0;protein_source_id=Tb1125.1.4300:mRNA-p1
JAGUQU010000001.1	Liftoff	CDS	1528816	1530296	.	+	0	Parent=Tb1125.1.4300:mRNA
JAGUQU010000001.1	Liftoff	mRNA	1532639	1540134	.	+	.	ID=Tb1125.1.4310:mRNA;geneID=Tb1125.1.4310;Ontology_term=GO_0005515,GO_0043234;description=Flagellum attachment zone protein 2;extra_copy_number=0;description=Flagellum attachment zone protein 2;coverage=0.997;sequence_ID=0.989;extra_copy_number=0;copy_num_ID=Tb1125.1.4310_0
JAGUQU010000001.1	Liftoff	exon	1532639	1540134	.	+	.	Parent=Tb1125.1.4310:mRNA;extra_copy_number=0;protein_source_id=Tb1125.1.4310:mRNA-p1
JAGUQU010000001.1	Liftoff	CDS	1533472	1538388	.	+	0	Parent=Tb1125.1.4310:mRNA
JAGUQU010000001.1	Liftoff	mRNA	1541717	1545699	.	+	.	ID=Tb1125.1.4340:mRNA;geneID=Tb1125.1.4340;description=hypothetical protein, conserved;extra_copy_number=0;coverage=0.993;sequence_ID=0.981;extra_copy_number=0;copy_num_ID=Tb1125.1.4340_0
JAGUQU010000001.1	Liftoff	exon	1541717	1545699	.	+	.	Parent=Tb1125.1.4340:mRNA;extra_copy_number=0;protein_source_id=Tb1125.1.4340:mRNA-p1
JAGUQU010000001.1	Liftoff	CDS	1542244	1544394	.	+	0	Parent=Tb1125.1.4340:mRNA
JAGUQU010000001.1	Liftoff	mRNA	1545432	1548277	.	+	.	ID=Tb1125.1.4370:mRNA;geneID=Tb1125.1.4370;description=Putative integral membrane protein conserved region (DUF2404), putative;extra_copy_number=0;coverage=0.995;sequence_ID=0.974;extra_copy_number=0;copy_num_ID=Tb1125.1.4370_0
JAGUQU010000001.1	Liftoff	exon	1545432	1548277	.	+	.	Parent=Tb1125.1.4370:mRNA;extra_copy_number=0;protein_source_id=Tb1125.1.4370:mRNA-p1
JAGUQU010000001.1	Liftoff	CDS	1545852	1547654	.	+	0	Parent=Tb1125.1.4370:mRNA
JAGUQU010000001.1	Liftoff	mRNA	1548445	1550578	.	+	.	ID=Tb1125.1.4380:mRNA;geneID=Tb1125.1.4380;description=Putative integral membrane protein conserved region (DUF2404), putative;extra_copy_number=0;coverage=1.0;sequence_ID=0.993;extra_copy_number=0;copy_num_ID=Tb1125.1.4380_0
JAGUQU010000001.1	Liftoff	exon	1548445	1550578	.	+	.	Parent=Tb1125.1.4380:mRNA;extra_copy_number=0;protein_source_id=Tb1125.1.4380:mRNA-p1
JAGUQU010000001.1	Liftoff	CDS	1548623	1550215	.	+	0	Parent=Tb1125.1.4380:mRNA
JAGUQU010000001.1	Liftoff	mRNA	1550496	1551605	.	+	.	ID=Tb1125.1.4400:mRNA;geneID=Tb1125.1.4400;description=hypothetical protein, conserved;extra_copy_number=0;coverage=1.0;sequence_ID=0.991;extra_copy_number=0;copy_num_ID=Tb1125.1.4400_0
JAGUQU010000001.1	Liftoff	exon	1550496	1551605	.	+	.	Parent=Tb1125.1.4400:mRNA;extra_copy_number=0;protein_source_id=Tb1125.1.4400:mRNA-p1
JAGUQU010000001.1	Liftoff	CDS	1550716	1551582	.	+	0	Parent=Tb1125.1.4400:mRNA
JAGUQU010000001.1	Liftoff	mRNA	1552033	1554530	.	+	.	ID=Tb1125.1.4410:mRNA;geneID=Tb1125.1.4410;Ontology_term=GO_0005737;description=SUMO-interacting motif-containing protein;extra_copy_number=0;description=SUMO-interacting motif-containing protein;coverage=1.0;sequence_ID=0.994;extra_copy_number=0;copy_num_ID=Tb1125.1.4410_0
JAGUQU010000001.1	Liftoff	exon	1552033	1554530	.	+	.	Parent=Tb1125.1.4410:mRNA;extra_copy_number=0;protein_source_id=Tb1125.1.4410:mRNA-p1
JAGUQU010000001.1	Liftoff	CDS	1552159	1554495	.	+	0	Parent=Tb1125.1.4410:mRNA
JAGUQU010000001.1	Liftoff	mRNA	1554791	1558856	.	+	.	ID=Tb1125.1.4420:mRNA;geneID=Tb1125.1.4420;Ontology_term=GO_0042626,GO_0043190;description=ABC transporter, putative;extra_copy_number=0;description=ABC transporter, putative;coverage=0.999;sequence_ID=0.991;extra_copy_number=0;copy_num_ID=Tb1125.1.4420_0
JAGUQU010000001.1	Liftoff	exon	1554791	1558856	.	+	.	Parent=Tb1125.1.4420:mRNA;extra_copy_number=0;protein_source_id=Tb1125.1.4420:mRNA-p1
JAGUQU010000001.1	Liftoff	CDS	1554948	1557785	.	+	0	Parent=Tb1125.1.4420:mRNA
JAGUQU010000001.1	Liftoff	mRNA	1559027	1562688	.	+	.	ID=Tb1125.1.4450:mRNA;geneID=Tb1125.1.4450;Ontology_term=GO_0005737;description=calcium-activated potassium channel, putative;extra_copy_number=0;description=calcium-activated potassium channel, putative;coverage=1.0;sequence_ID=0.995;extra_copy_number=0;copy_num_ID=Tb1125.1.4450_0
JAGUQU010000001.1	Liftoff	exon	1559027	1562688	.	+	.	Parent=Tb1125.1.4450:mRNA;extra_copy_number=0;protein_source_id=Tb1125.1.4450:mRNA-p1
JAGUQU010000001.1	Liftoff	CDS	1559185	1562688	.	+	0	Parent=Tb1125.1.4450:mRNA
JAGUQU010000001.1	Liftoff	mRNA	1563826	1565612	.	+	.	ID=Tb1125.1.4470:mRNA;geneID=Tb1125.1.4470;Ontology_term=GO_0036064;description=hypothetical protein, conserved;extra_copy_number=0;description=hypothetical protein, conserved;coverage=1.0;sequence_ID=0.992;extra_copy_number=0;copy_num_ID=Tb1125.1.4470_0
JAGUQU010000001.1	Liftoff	exon	1563826	1565612	.	+	.	Parent=Tb1125.1.4470:mRNA;extra_copy_number=0;protein_source_id=Tb1125.1.4470:mRNA-p1
JAGUQU010000001.1	Liftoff	CDS	1564010	1565341	.	+	0	Parent=Tb1125.1.4470:mRNA
JAGUQU010000001.1	Liftoff	mRNA	1565831	1570552	.	+	.	ID=Tb1125.1.4480:mRNA;geneID=Tb1125.1.4480;Ontology_term=GO_0005737;description=WD repeat and HMG-box DNA-binding protein, putative;extra_copy_number=0;description=WD repeat and HMG-box DNA-binding protein, putative;coverage=0.994;sequence_ID=0.988;extra_copy_number=0;copy_num_ID=Tb1125.1.4480_0
JAGUQU010000001.1	Liftoff	exon	1565831	1570552	.	+	.	Parent=Tb1125.1.4480:mRNA;extra_copy_number=0;protein_source_id=Tb1125.1.4480:mRNA-p1
JAGUQU010000001.1	Liftoff	CDS	1566098	1570552	.	+	0	Parent=Tb1125.1.4480:mRNA
JAGUQU010000001.1	Liftoff	mRNA	1571368	1574329	.	+	.	ID=Tb1125.1.4490:mRNA;geneID=Tb1125.1.4490;Ontology_term=GO_0016401,GO_0005737;description=acetyltransferase, putative;extra_copy_number=0;description=acetyltransferase, putative;coverage=0.979;sequence_ID=0.960;extra_copy_number=0;copy_num_ID=Tb1125.1.4490_0
JAGUQU010000001.1	Liftoff	exon	1571368	1574329	.	+	.	Parent=Tb1125.1.4490:mRNA;extra_copy_number=0;protein_source_id=Tb1125.1.4490:mRNA-p1
JAGUQU010000001.1	Liftoff	CDS	1571393	1571911	.	+	0	Parent=Tb1125.1.4490:mRNA
JAGUQU010000001.1	Liftoff	mRNA	1574732	1576752	.	+	.	ID=Tb1125.1.4500:mRNA;geneID=Tb1125.1.4500;Ontology_term=GO_0097014;description=SNARE associated Golgi protein, putative;extra_copy_number=0;description=SNARE associated Golgi protein, putative;coverage=0.996;sequence_ID=0.979;extra_copy_number=0;copy_num_ID=Tb1125.1.4500_0
JAGUQU010000001.1	Liftoff	exon	1574732	1576752	.	+	.	Parent=Tb1125.1.4500:mRNA;extra_copy_number=0;protein_source_id=Tb1125.1.4500:mRNA-p1
JAGUQU010000001.1	Liftoff	CDS	1575217	1576104	.	+	0	Parent=Tb1125.1.4500:mRNA
JAGUQU010000001.1	Liftoff	mRNA	1576919	1581594	.	+	.	ID=Tb1125.1.4520:mRNA;geneID=Tb1125.1.4520;Ontology_term=GO_0005737;description=Zinc finger, C3HC4 type (RING finger), putative;extra_copy_number=0;description=Zinc finger, C3HC4 type (RING finger), putative;coverage=0.994;sequence_ID=0.981;extra_copy_number=0;copy_num_ID=Tb1125.1.4520_0
JAGUQU010000001.1	Liftoff	exon	1576919	1581594	.	+	.	Parent=Tb1125.1.4520:mRNA;extra_copy_number=0;protein_source_id=Tb1125.1.4520:mRNA-p1
JAGUQU010000001.1	Liftoff	CDS	1577442	1579637	.	+	0	Parent=Tb1125.1.4520:mRNA
JAGUQU010000001.1	Liftoff	mRNA	1580484	1584658	.	+	.	ID=Tb1125.1.4540:mRNA;geneID=Tb1125.1.4540;Ontology_term=GO_0005739;description=cyclin-like F-box protein 1A;extra_copy_number=0;description=cyclin-like F-box protein 1A;coverage=0.981;sequence_ID=0.971;extra_copy_number=0;copy_num_ID=Tb1125.1.4540_0
JAGUQU010000001.1	Liftoff	exon	1580484	1584658	.	+	.	Parent=Tb1125.1.4540:mRNA;extra_copy_number=0;protein_source_id=Tb1125.1.4540:mRNA-p1
JAGUQU010000001.1	Liftoff	CDS	1581884	1583467	.	+	0	Parent=Tb1125.1.4540:mRNA
JAGUQU010000001.1	Liftoff	mRNA	1584816	1586531	.	+	.	ID=Tb1125.1.4560:mRNA;geneID=Tb1125.1.4560;Ontology_term=GO_0005737;description=cyclin-like F-box protein 1B;extra_copy_number=0;description=cyclin-like F-box protein 1B;coverage=1.0;sequence_ID=0.991;extra_copy_number=0;copy_num_ID=Tb1125.1.4560_0
JAGUQU010000001.1	Liftoff	exon	1584816	1586531	.	+	.	Parent=Tb1125.1.4560:mRNA;extra_copy_number=0;protein_source_id=Tb1125.1.4560:mRNA-p1
JAGUQU010000001.1	Liftoff	CDS	1584948	1586531	.	+	0	Parent=Tb1125.1.4560:mRNA
JAGUQU010000001.1	Liftoff	mRNA	1587860	1589712	.	+	.	ID=Tb1125.Tb11.v5.0705.1;geneID=Tb1125.Tb11.v5.0705;description=hypothetical protein, conserved;extra_copy_number=0;coverage=0.635;sequence_ID=0.632;extra_copy_number=0;copy_num_ID=Tb1125.Tb11.v5.0705_0
JAGUQU010000001.1	Liftoff	exon	1587860	1589712	.	+	.	Parent=Tb1125.Tb11.v5.0705.1;extra_copy_number=0;protein_source_id=Tb1125.Tb11.v5.0705.1-p1
JAGUQU010000001.1	Liftoff	CDS	1587992	1589575	.	+	0	Parent=Tb1125.Tb11.v5.0705.1
JAGUQU010000001.1	Liftoff	mRNA	1590924	1592639	.	+	.	ID=Tb1125.1.4580:mRNA;geneID=Tb1125.1.4580;Ontology_term=GO_0005737;description=cyclin-like F-box protein 1C;extra_copy_number=0;description=cyclin-like F-box protein 1C;coverage=1.0;sequence_ID=0.993;extra_copy_number=0;copy_num_ID=Tb1125.1.4580_0
JAGUQU010000001.1	Liftoff	exon	1590924	1592639	.	+	.	Parent=Tb1125.1.4580:mRNA;extra_copy_number=0;protein_source_id=Tb1125.1.4580:mRNA-p1
JAGUQU010000001.1	Liftoff	CDS	1591056	1592639	.	+	0	Parent=Tb1125.1.4580:mRNA
JAGUQU010000001.1	Liftoff	mRNA	1593988	1595703	.	+	.	ID=Tb1125.1.4600:mRNA;geneID=Tb1125.1.4600;Ontology_term=GO_0005737;description=cyclin-like F-box protein 1D;extra_copy_number=0;description=cyclin-like F-box protein 1D;coverage=1.0;sequence_ID=0.993;extra_copy_number=0;copy_num_ID=Tb1125.1.4600_0
JAGUQU010000001.1	Liftoff	exon	1593988	1595703	.	+	.	Parent=Tb1125.1.4600:mRNA;extra_copy_number=0;protein_source_id=Tb1125.1.4600:mRNA-p1
JAGUQU010000001.1	Liftoff	CDS	1594120	1595703	.	+	0	Parent=Tb1125.1.4600:mRNA
JAGUQU010000001.1	Liftoff	mRNA	1597052	1598767	.	+	.	ID=Tb1125.1.4630:mRNA;geneID=Tb1125.1.4630;Ontology_term=GO_0005737;description=cyclin-like F-box protein 1E;extra_copy_number=0;description=cyclin-like F-box protein 1E;coverage=1.0;sequence_ID=0.996;extra_copy_number=0;copy_num_ID=Tb1125.1.4630_0
JAGUQU010000001.1	Liftoff	exon	1597052	1598767	.	+	.	Parent=Tb1125.1.4630:mRNA;extra_copy_number=0;protein_source_id=Tb1125.1.4630:mRNA-p1
JAGUQU010000001.1	Liftoff	CDS	1597184	1598767	.	+	0	Parent=Tb1125.1.4630:mRNA
JAGUQU010000001.1	Liftoff	mRNA	1609500	1614795	.	+	.	ID=Tb1125.1.4650:mRNA;geneID=Tb1125.1.4650;Ontology_term=GO_0003729,GO_0005737,GO_0044782;description=cyclin-like F-box protein 2;extra_copy_number=0;description=cyclin-like F-box protein 2;coverage=0.992;sequence_ID=0.960;extra_copy_number=0;copy_num_ID=Tb1125.1.4650_0
JAGUQU010000001.1	Liftoff	exon	1609500	1614795	.	+	.	Parent=Tb1125.1.4650:mRNA;extra_copy_number=0;protein_source_id=Tb1125.1.4650:mRNA-p1
JAGUQU010000001.1	Liftoff	CDS	1609632	1611062	.	+	0	Parent=Tb1125.1.4650:mRNA
JAGUQU010000001.1	Liftoff	mRNA	1617255	1618546	.	+	.	ID=Tb1125.1.4680:mRNA;geneID=Tb1125.1.4680;Ontology_term=GO_0000776;description=Kinetochore interacting protein 6;extra_copy_number=0;description=Kinetochore interacting protein 6;coverage=1.0;sequence_ID=0.994;extra_copy_number=0;copy_num_ID=Tb1125.1.4680_0
JAGUQU010000001.1	Liftoff	exon	1617255	1618546	.	+	.	Parent=Tb1125.1.4680:mRNA;extra_copy_number=0;protein_source_id=Tb1125.1.4680:mRNA-p1
JAGUQU010000001.1	Liftoff	CDS	1617551	1618546	.	+	0	Parent=Tb1125.1.4680:mRNA
JAGUQU010000001.1	Liftoff	mRNA	1618825	1620643	.	+	.	ID=Tb1125.1.4690:mRNA;geneID=Tb1125.1.4690;Note=2.1.1.321 (Type III protein arginine methyltransferase);Ontology_term=GO_0016273;description=Protein arginine N-methyltransferase 1 catalytic subunit;extra_copy_number=0;description=Protein arginine N-methyltransferase 1 catalytic subunit;coverage=0.996;sequence_ID=0.988;copy_num_ID=Tb1125.1.4690_0
JAGUQU010000001.1	Liftoff	exon	1618825	1620643	.	+	.	Parent=Tb1125.1.4690:mRNA;extra_copy_number=0;protein_source_id=Tb1125.1.4690:mRNA-p1
JAGUQU010000001.1	Liftoff	CDS	1618996	1620033	.	+	0	Parent=Tb1125.1.4690:mRNA
JAGUQU010000001.1	Liftoff	mRNA	1620789	1622499	.	+	.	ID=Tb1125.1.4700:mRNA;geneID=Tb1125.1.4700;Ontology_term=GO_0005737;description=hypothetical protein, conserved;extra_copy_number=0;description=hypothetical protein, conserved;coverage=0.997;sequence_ID=0.979;extra_copy_number=0;copy_num_ID=Tb1125.1.4700_0
JAGUQU010000001.1	Liftoff	exon	1620789	1622499	.	+	.	Parent=Tb1125.1.4700:mRNA;extra_copy_number=0;protein_source_id=Tb1125.1.4700:mRNA-p1
JAGUQU010000001.1	Liftoff	CDS	1620845	1621804	.	+	0	Parent=Tb1125.1.4700:mRNA
JAGUQU010000001.1	Liftoff	mRNA	1622454	1623154	.	+	.	ID=Tb1125.1.4710:mRNA;geneID=Tb1125.1.4710;Ontology_term=GO_0005737;description=hypothetical protein, conserved;extra_copy_number=0;description=hypothetical protein, conserved;coverage=1.0;sequence_ID=0.974;extra_copy_number=0;copy_num_ID=Tb1125.1.4710_0
JAGUQU010000001.1	Liftoff	exon	1622454	1623154	.	+	.	Parent=Tb1125.1.4710:mRNA;extra_copy_number=0;protein_source_id=Tb1125.1.4710:mRNA-p1
JAGUQU010000001.1	Liftoff	CDS	1622612	1623154	.	+	0	Parent=Tb1125.1.4710:mRNA
JAGUQU010000001.1	Liftoff	mRNA	1623537	1625503	.	+	.	ID=Tb1125.1.4720:mRNA;geneID=Tb1125.1.4720;Ontology_term=GO_0005737;description=SET domain containing protein, putative;extra_copy_number=0;description=SET domain containing protein, putative;coverage=1.0;sequence_ID=0.992;extra_copy_number=0;copy_num_ID=Tb1125.1.4720_0
JAGUQU010000001.1	Liftoff	exon	1623537	1625503	.	+	.	Parent=Tb1125.1.4720:mRNA;extra_copy_number=0;protein_source_id=Tb1125.1.4720:mRNA-p1
JAGUQU010000001.1	Liftoff	CDS	1623608	1625503	.	+	0	Parent=Tb1125.1.4720:mRNA
JAGUQU010000001.1	Liftoff	mRNA	1625833	1626603	.	+	.	ID=Tb1125.1.4730:mRNA;geneID=Tb1125.1.4730;Ontology_term=GO_0005737;description=Ribonuclease H2 non-catalytic subunit (Ylr154p-like), putative;extra_copy_number=0;description=Ribonuclease H2 non-catalytic subunit (Ylr154p-like), putative;coverage=1.0;sequence_ID=0.990;extra_copy_number=0;copy_num_ID=Tb1125.1.4730_0
JAGUQU010000001.1	Liftoff	exon	1625833	1626603	.	+	.	Parent=Tb1125.1.4730:mRNA;extra_copy_number=0;protein_source_id=Tb1125.1.4730:mRNA-p1
JAGUQU010000001.1	Liftoff	CDS	1625842	1626318	.	+	0	Parent=Tb1125.1.4730:mRNA
JAGUQU010000001.1	Liftoff	mRNA	1626725	1629963	.	+	.	ID=Tb1125.1.4740:mRNA;geneID=Tb1125.1.4740;Ontology_term=GO_0097014;description=FAM91 N-terminus/FAM91 C-terminus, putative;extra_copy_number=0;description=FAM91 N-terminus/FAM91 C-terminus, putative;coverage=1.0;sequence_ID=0.996;extra_copy_number=0;copy_num_ID=Tb1125.1.4740_0
JAGUQU010000001.1	Liftoff	exon	1626725	1629963	.	+	.	Parent=Tb1125.1.4740:mRNA;extra_copy_number=0;protein_source_id=Tb1125.1.4740:mRNA-p1
JAGUQU010000001.1	Liftoff	CDS	1626784	1629963	.	+	0	Parent=Tb1125.1.4740:mRNA
JAGUQU010000001.1	Liftoff	mRNA	1630609	1634096	.	+	.	ID=Tb1125.1.4760:mRNA;geneID=Tb1125.1.4760;Ontology_term=GO_0005737;description=Vacuolar sorting protein 39 domain 1/Vacuolar sorting protein 39 domain 2, putative;extra_copy_number=0;description=Vacuolar sorting protein 39 domain 1/Vacuolar sorting protein 39 domain 2, putative;coverage=1.0;sequence_ID=0.997;extra_copy_number=0;copy_num_ID=Tb1125.1.4760_0
JAGUQU010000001.1	Liftoff	exon	1630609	1634096	.	+	.	Parent=Tb1125.1.4760:mRNA;extra_copy_number=0;protein_source_id=Tb1125.1.4760:mRNA-p1
JAGUQU010000001.1	Liftoff	CDS	1630676	1633762	.	+	0	Parent=Tb1125.1.4760:mRNA
JAGUQU010000001.1	Liftoff	mRNA	1634340	1636402	.	+	.	ID=Tb1125.1.4780:mRNA;geneID=Tb1125.1.4780;Ontology_term=GO_0005737;description=Alpha/beta hydrolase domain-containing protein;extra_copy_number=0;description=Alpha/beta hydrolase domain-containing protein;coverage=1.0;sequence_ID=0.990;extra_copy_number=0;copy_num_ID=Tb1125.1.4780_0
JAGUQU010000001.1	Liftoff	exon	1634340	1636402	.	+	.	Parent=Tb1125.1.4780:mRNA;extra_copy_number=0;protein_source_id=Tb1125.1.4780:mRNA-p1
JAGUQU010000001.1	Liftoff	CDS	1634378	1636402	.	+	0	Parent=Tb1125.1.4780:mRNA
JAGUQU010000001.1	Liftoff	mRNA	1637173	1638799	.	+	.	ID=Tb1125.1.4800:mRNA;geneID=Tb1125.1.4800;description=hypothetical protein, conserved;extra_copy_number=0;coverage=1.0;sequence_ID=0.993;extra_copy_number=0;copy_num_ID=Tb1125.1.4800_0
JAGUQU010000001.1	Liftoff	exon	1637173	1638799	.	+	.	Parent=Tb1125.1.4800:mRNA;extra_copy_number=0;protein_source_id=Tb1125.1.4800:mRNA-p1
JAGUQU010000001.1	Liftoff	CDS	1637396	1638799	.	+	0	Parent=Tb1125.1.4800:mRNA
JAGUQU010000001.1	Liftoff	mRNA	1698023	1699089	.	+	.	ID=Tb1125.1.5060:mRNA;geneID=Tb1125.1.5060;description=variant surface glycoprotein (VSG)-related, putative;extra_copy_number=0;coverage=0.997;sequence_ID=0.928;extra_copy_number=0;copy_num_ID=Tb1125.1.5060_0
JAGUQU010000001.1	Liftoff	exon	1698023	1699089	.	+	.	Parent=Tb1125.1.5060:mRNA;extra_copy_number=0;protein_source_id=Tb1125.1.5060:mRNA-p1
JAGUQU010000001.1	Liftoff	CDS	1698055	1699089	.	+	0	Parent=Tb1125.1.5060:mRNA
JAGUQU010000001.1	Liftoff	mRNA	1702842	1704208	.	+	.	ID=Tb1125.1.5100:mRNA;geneID=Tb1125.1.5100;Ontology_term=GO_0016021;description=expression site-associated gene 2 (ESAG2) protein, putative;extra_copy_number=0;description=expression site-associated gene 2 (ESAG2) protein, putative;coverage=0.998;sequence_ID=0.982;extra_copy_number=0;copy_num_ID=Tb1125.1.5100_0
JAGUQU010000001.1	Liftoff	exon	1702842	1704208	.	+	.	Parent=Tb1125.1.5100:mRNA;extra_copy_number=0;protein_source_id=Tb1125.1.5100:mRNA-p1
JAGUQU010000001.1	Liftoff	CDS	1702849	1704208	.	+	0	Parent=Tb1125.1.5100:mRNA
JAGUQU010000001.1	Liftoff	mRNA	1704380	1705499	.	+	.	ID=Tb1125.1.5110:mRNA;geneID=Tb1125.1.5110;Ontology_term=GO_0016021;description=expression site-associated gene 11 (ESAG11) protein, putative;extra_copy_number=0;description=expression site-associated gene 11 (ESAG11) protein, putative;coverage=1.0;sequence_ID=0.958;extra_copy_number=0;copy_num_ID=Tb1125.1.5110_0
JAGUQU010000001.1	Liftoff	exon	1704380	1705499	.	+	.	Parent=Tb1125.1.5110:mRNA;extra_copy_number=0;protein_source_id=Tb1125.1.5110:mRNA-p1
JAGUQU010000001.1	Liftoff	CDS	1704387	1705499	.	+	0	Parent=Tb1125.1.5110:mRNA
JAGUQU010000001.1	Liftoff	mRNA	1705627	1706613	.	+	.	ID=Tb1125.1.5120:mRNA;geneID=Tb1125.1.5120;Ontology_term=GO_0016021;description=expression site-associated gene 1 (ESAG1) protein, putative;extra_copy_number=0;description=expression site-associated gene 1 (ESAG1) protein, putative;coverage=1.0;sequence_ID=0.974;extra_copy_number=0;copy_num_ID=Tb1125.1.5120_0
JAGUQU010000001.1	Liftoff	exon	1705627	1706613	.	+	.	Parent=Tb1125.1.5120:mRNA;extra_copy_number=0;protein_source_id=Tb1125.1.5120:mRNA-p1
JAGUQU010000001.1	Liftoff	CDS	1705630	1706613	.	+	0	Parent=Tb1125.1.5120:mRNA
JAGUQU010000001.1	Liftoff	mRNA	1706755	1710620	.	+	.	ID=Tb1125.1.5150:mRNA;geneID=Tb1125.1.5150;description=hypothetical protein;extra_copy_number=0;coverage=1.0;sequence_ID=0.993;extra_copy_number=0;copy_num_ID=Tb1125.1.5150_0
JAGUQU010000001.1	Liftoff	exon	1706755	1710620	.	+	.	Parent=Tb1125.1.5150:mRNA;extra_copy_number=0;protein_source_id=Tb1125.1.5150:mRNA-p1
JAGUQU010000001.1	Liftoff	CDS	1710525	1710620	.	+	0	Parent=Tb1125.1.5150:mRNA
JAGUQU010000001.1	Liftoff	mRNA	1710276	1710643	.	-	.	ID=Tb1125.10.40:mRNA;geneID=Tb1125.10.40;Ontology_term=GO_0097014;description=hypothetical protein;extra_copy_number=0;description=hypothetical protein;coverage=0.828;sequence_ID=0.788;extra_copy_number=0;copy_num_ID=Tb1125.10.40_0
JAGUQU010000001.1	Liftoff	exon	1710276	1710643	.	-	.	Parent=Tb1125.10.40:mRNA;extra_copy_number=0;protein_source_id=Tb1125.10.40:mRNA-p1
JAGUQU010000001.1	Liftoff	CDS	1710276	1710643	.	-	0	Parent=Tb1125.10.40:mRNA
JAGUQU010000001.1	Liftoff	mRNA	1710776	1711060	.	+	.	ID=Tb1125.1.5160:mRNA;geneID=Tb1125.1.5160;description=hypothetical protein;extra_copy_number=0;coverage=1.0;sequence_ID=0.996;extra_copy_number=0;copy_num_ID=Tb1125.1.5160_0
JAGUQU010000001.1	Liftoff	exon	1710776	1711060	.	+	.	Parent=Tb1125.1.5160:mRNA;extra_copy_number=0;protein_source_id=Tb1125.1.5160:mRNA-p1
JAGUQU010000001.1	Liftoff	CDS	1710776	1711060	.	+	0	Parent=Tb1125.1.5160:mRNA
JAGUQU010000001.1	Liftoff	mRNA	1711992	1713366	.	+	.	ID=Tb1125.1.5170:mRNA;geneID=Tb1125.1.5170;Ontology_term=GO_0046789,GO_0016021,GO_0020033;description=variant surface glycoprotein (VSG)-related, putative;extra_copy_number=0;description=variant surface glycoprotein (VSG)-related, putative;coverage=1.0;sequence_ID=0.993;extra_copy_number=0;copy_num_ID=Tb1125.1.5170_0
JAGUQU010000001.1	Liftoff	exon	1711992	1713366	.	+	.	Parent=Tb1125.1.5170:mRNA;extra_copy_number=0;protein_source_id=Tb1125.1.5170:mRNA-p1
JAGUQU010000001.1	Liftoff	CDS	1712005	1713366	.	+	0	Parent=Tb1125.1.5170:mRNA
JAGUQU010000001.1	Liftoff	mRNA	1713472	1713640	.	+	.	ID=Tb1125.1.5180:mRNA;geneID=Tb1125.1.5180;description=hypothetical protein;extra_copy_number=0;coverage=1.0;sequence_ID=1.0;extra_copy_number=0;copy_num_ID=Tb1125.1.5180_0
JAGUQU010000001.1	Liftoff	exon	1713472	1713640	.	+	.	Parent=Tb1125.1.5180:mRNA;extra_copy_number=0;protein_source_id=Tb1125.1.5180:mRNA-p1
JAGUQU010000001.1	Liftoff	CDS	1713497	1713640	.	+	0	Parent=Tb1125.1.5180:mRNA
JAGUQU010000001.1	Liftoff	mRNA	1717007	1717879	.	+	.	ID=Tb1125.1.5240:mRNA;geneID=Tb1125.1.5240;Ontology_term=GO_0016021;description=expression site-associated gene 1 (ESAG1) protein, putative;extra_copy_number=0;description=expression site-associated gene 1 (ESAG1) protein, putative;coverage=0.872;sequence_ID=0.753;extra_copy_number=0;copy_num_ID=Tb1125.1.5240_0
JAGUQU010000001.1	Liftoff	exon	1717007	1717879	.	+	.	Parent=Tb1125.1.5240:mRNA;extra_copy_number=0;protein_source_id=Tb1125.1.5240:mRNA-p1
JAGUQU010000001.1	Liftoff	CDS	1717007	1717879	.	+	0	Parent=Tb1125.1.5240:mRNA
JAGUQU010000001.1	Liftoff	mRNA	1718347	1718523	.	-	.	ID=Tb1125.1.5250:mRNA;geneID=Tb1125.1.5250;description=hypothetical protein;extra_copy_number=0;coverage=1.0;sequence_ID=0.994;extra_copy_number=0;copy_num_ID=Tb1125.1.5250_0
JAGUQU010000001.1	Liftoff	exon	1718347	1718523	.	-	.	Parent=Tb1125.1.5250:mRNA;extra_copy_number=0;protein_source_id=Tb1125.1.5250:mRNA-p1
JAGUQU010000001.1	Liftoff	CDS	1718347	1718523	.	-	0	Parent=Tb1125.1.5250:mRNA
JAGUQU010000001.1	Liftoff	mRNA	1718652	1719191	.	+	.	ID=Tb1125.1.5260:mRNA;geneID=Tb1125.1.5260;description=hypothetical protein;extra_copy_number=0;coverage=1.0;sequence_ID=0.994;extra_copy_number=0;copy_num_ID=Tb1125.1.5260_0
JAGUQU010000001.1	Liftoff	exon	1718652	1719191	.	+	.	Parent=Tb1125.1.5260:mRNA;extra_copy_number=0;protein_source_id=Tb1125.1.5260:mRNA-p1
JAGUQU010000001.1	Liftoff	CDS	1718652	1719191	.	+	0	Parent=Tb1125.1.5260:mRNA
JAGUQU010000001.1	Liftoff	mRNA	1761086	1762686	.	-	.	ID=Tb1125.Tb09.v4.0021:pseudogenic_transcript;geneID=Tb1125.Tb09.v4.0021;description=variant surface glycoprotein (VSG, pseudogene), putative;extra_copy_number=0;coverage=0.993;sequence_ID=0.909;extra_copy_number=0;copy_num_ID=Tb1125.Tb09.v4.0021_0
JAGUQU010000001.1	Liftoff	exon	1761086	1762686	.	-	.	Parent=Tb1125.Tb09.v4.0021:pseudogenic_transcript;extra_copy_number=0;protein_source_id=Tb1125.Tb09.v4.0021:pseudogenic_transcript-p1
JAGUQU010000001.1	Liftoff	CDS	1761086	1762555	.	-	0	Parent=Tb1125.Tb09.v4.0021:pseudogenic_transcript
JAGUQU010000001.1	Liftoff	mRNA	1774461	1775836	.	-	.	ID=Tb1125.Tb11.v5.0120.1;geneID=Tb1125.Tb11.v5.0120;description=variant surface protein (VSG), putative;extra_copy_number=0;coverage=0.991;sequence_ID=0.904;extra_copy_number=0;copy_num_ID=Tb1125.Tb11.v5.0120_0
JAGUQU010000001.1	Liftoff	exon	1774461	1775836	.	-	.	Parent=Tb1125.Tb11.v5.0120.1;extra_copy_number=0;protein_source_id=Tb1125.Tb11.v5.0120.1-p1
JAGUQU010000001.1	Liftoff	CDS	1774461	1775747	.	-	0	Parent=Tb1125.Tb11.v5.0120.1
JAGUQU010000001.1	Liftoff	mRNA	1847312	1848794	.	-	.	ID=Tb1125.Tb10.v4.0119:pseudogenic_transcript;geneID=Tb1125.Tb10.v4.0119;description=variant surface glycoprotein (VSG, pseudogene), putative;extra_copy_number=0;coverage=0.994;sequence_ID=0.929;extra_copy_number=0;copy_num_ID=Tb1125.Tb10.v4.0119_0
JAGUQU010000001.1	Liftoff	exon	1847312	1847359	.	-	.	Parent=Tb1125.Tb10.v4.0119:pseudogenic_transcript;extra_copy_number=0;protein_source_id=Tb1125.Tb10.v4.0119:pseudogenic_transcript-p1
JAGUQU010000001.1	Liftoff	exon	1847362	1848277	.	-	.	Parent=Tb1125.Tb10.v4.0119:pseudogenic_transcript;extra_copy_number=0;protein_source_id=Tb1125.Tb10.v4.0119:pseudogenic_transcript-p1
JAGUQU010000001.1	Liftoff	exon	1848279	1848575	.	-	.	Parent=Tb1125.Tb10.v4.0119:pseudogenic_transcript;extra_copy_number=0;protein_source_id=Tb1125.Tb10.v4.0119:pseudogenic_transcript-p1
JAGUQU010000001.1	Liftoff	exon	1848577	1848794	.	-	.	Parent=Tb1125.Tb10.v4.0119:pseudogenic_transcript;extra_copy_number=0;protein_source_id=Tb1125.Tb10.v4.0119:pseudogenic_transcript-p1
JAGUQU010000001.1	Liftoff	CDS	1847312	1847359	.	-	2	Parent=Tb1125.Tb10.v4.0119:pseudogenic_transcript
JAGUQU010000001.1	Liftoff	CDS	1847362	1848277	.	-	0	Parent=Tb1125.Tb10.v4.0119:pseudogenic_transcript
JAGUQU010000001.1	Liftoff	CDS	1848279	1848575	.	-	0	Parent=Tb1125.Tb10.v4.0119:pseudogenic_transcript
JAGUQU010000001.1	Liftoff	CDS	1848577	1848768	.	-	0	Parent=Tb1125.Tb10.v4.0119:pseudogenic_transcript
JAGUQU010000001.1	Liftoff	mRNA	1849213	1851232	.	-	.	ID=Tb1125.Tb10.v4.0120:pseudogenic_transcript;geneID=Tb1125.Tb10.v4.0120;description=variant surface glycoprotein (VSG, pseudogene), putative;extra_copy_number=0;coverage=0.949;sequence_ID=0.855;extra_copy_number=0;copy_num_ID=Tb1125.Tb10.v4.0120_0
JAGUQU010000001.1	Liftoff	exon	1849213	1849969	.	-	.	Parent=Tb1125.Tb10.v4.0120:pseudogenic_transcript;extra_copy_number=0;protein_source_id=Tb1125.Tb10.v4.0120:pseudogenic_transcript-p1
JAGUQU010000001.1	Liftoff	exon	1849972	1850119	.	-	.	Parent=Tb1125.Tb10.v4.0120:pseudogenic_transcript;extra_copy_number=0;protein_source_id=Tb1125.Tb10.v4.0120:pseudogenic_transcript-p1
JAGUQU010000001.1	Liftoff	exon	1850122	1851232	.	-	.	Parent=Tb1125.Tb10.v4.0120:pseudogenic_transcript;extra_copy_number=0;protein_source_id=Tb1125.Tb10.v4.0120:pseudogenic_transcript-p1
JAGUQU010000001.1	Liftoff	CDS	1849757	1849969	.	-	1	Parent=Tb1125.Tb10.v4.0120:pseudogenic_transcript
JAGUQU010000001.1	Liftoff	CDS	1849972	1850119	.	-	2	Parent=Tb1125.Tb10.v4.0120:pseudogenic_transcript
JAGUQU010000001.1	Liftoff	CDS	1850122	1851232	.	-	0	Parent=Tb1125.Tb10.v4.0120:pseudogenic_transcript
JAGUQU010000001.1	Liftoff	mRNA	1852992	1854264	.	-	.	ID=Tb1125.Tb10.v4.0104:pseudogenic_transcript;geneID=Tb1125.Tb10.v4.0104;description=variant surface glycoprotein (VSG, pseudogene), putative /product;extra_copy_number=0;coverage=1.0;sequence_ID=0.973;extra_copy_number=0;copy_num_ID=Tb1125.Tb10.v4.0104_0
JAGUQU010000001.1	Liftoff	exon	1852992	1854264	.	-	.	Parent=Tb1125.Tb10.v4.0104:pseudogenic_transcript;extra_copy_number=0;protein_source_id=Tb1125.Tb10.v4.0104:pseudogenic_transcript-p1
JAGUQU010000001.1	Liftoff	CDS	1852992	1854264	.	-	0	Parent=Tb1125.Tb10.v4.0104:pseudogenic_transcript
JAGUQU010000001.1	Liftoff	mRNA	1854575	1855550	.	-	.	ID=Tb1125.Tb10.v4.0103:pseudogenic_transcript;geneID=Tb1125.Tb10.v4.0103;description=UDP-Gal or UDP-GlcNAc-dependent glycosyltransferase (pseudogene), putative;extra_copy_number=0;coverage=0.995;sequence_ID=0.848;extra_copy_number=0;copy_num_ID=Tb1125.Tb10.v4.0103_0
JAGUQU010000001.1	Liftoff	exon	1854575	1854690	.	-	.	Parent=Tb1125.Tb10.v4.0103:pseudogenic_transcript;extra_copy_number=0;protein_source_id=Tb1125.Tb10.v4.0103:pseudogenic_transcript-p1
JAGUQU010000001.1	Liftoff	exon	1854698	1855550	.	-	.	Parent=Tb1125.Tb10.v4.0103:pseudogenic_transcript;extra_copy_number=0;protein_source_id=Tb1125.Tb10.v4.0103:pseudogenic_transcript-p1
JAGUQU010000001.1	Liftoff	CDS	1854575	1854690	.	-	2	Parent=Tb1125.Tb10.v4.0103:pseudogenic_transcript
JAGUQU010000001.1	Liftoff	CDS	1854698	1855550	.	-	0	Parent=Tb1125.Tb10.v4.0103:pseudogenic_transcript
JAGUQU010000001.1	Liftoff	mRNA	1856746	1859584	.	-	.	ID=Tb1125.Tb11.v5.0117.1;geneID=Tb1125.Tb11.v5.0117;description=variant surface protein (VSG), putative;extra_copy_number=0;coverage=0.992;sequence_ID=0.898;extra_copy_number=0;copy_num_ID=Tb1125.Tb11.v5.0117_0
JAGUQU010000001.1	Liftoff	exon	1856746	1859584	.	-	.	Parent=Tb1125.Tb11.v5.0117.1;extra_copy_number=0;protein_source_id=Tb1125.Tb11.v5.0117.1-p1
JAGUQU010000001.1	Liftoff	CDS	1856746	1858221	.	-	0	Parent=Tb1125.Tb11.v5.0117.1
JAGUQU010000001.1	Liftoff	mRNA	1859848	1861369	.	-	.	ID=Tb1125.11.20580:pseudogenic_transcript;geneID=Tb1125.11.20580;description=variant surface glycoprotein (VSG, pseudogene), putative;extra_copy_number=0;coverage=0.981;sequence_ID=0.839;extra_copy_number=0;copy_num_ID=Tb1125.11.20580_0
JAGUQU010000001.1	Liftoff	exon	1859848	1861369	.	-	.	Parent=Tb1125.11.20580:pseudogenic_transcript;extra_copy_number=0;protein_source_id=Tb1125.11.20580:pseudogenic_transcript-p1
JAGUQU010000001.1	Liftoff	CDS	1859848	1861369	.	-	0	Parent=Tb1125.11.20580:pseudogenic_transcript
JAGUQU010000001.1	Liftoff	mRNA	1862615	1864086	.	-	.	ID=Tb1125.Tb10.v4.0102:pseudogenic_transcript;geneID=Tb1125.Tb10.v4.0102;description=variant surface glycoprotein (VSG), pseudogene;extra_copy_number=0;coverage=0.987;sequence_ID=0.836;extra_copy_number=0;copy_num_ID=Tb1125.Tb10.v4.0102_0
JAGUQU010000001.1	Liftoff	exon	1862615	1864086	.	-	.	Parent=Tb1125.Tb10.v4.0102:pseudogenic_transcript;extra_copy_number=0;protein_source_id=Tb1125.Tb10.v4.0102:pseudogenic_transcript-p1
JAGUQU010000001.1	Liftoff	CDS	1862615	1864086	.	-	0	Parent=Tb1125.Tb10.v4.0102:pseudogenic_transcript
JAGUQU010000001.1	Liftoff	mRNA	1887260	1887898	.	-	.	ID=Tb1125.Tb11.0280:pseudogenic_transcript;geneID=Tb1125.Tb11.0280;description=variant surface glycoprotein (VSG, pseudogene), putative;extra_copy_number=0;coverage=0.976;sequence_ID=0.779;extra_copy_number=0;copy_num_ID=Tb1125.Tb11.0280_0
JAGUQU010000001.1	Liftoff	exon	1887260	1887898	.	-	.	Parent=Tb1125.Tb11.0280:pseudogenic_transcript;extra_copy_number=0;protein_source_id=Tb1125.Tb11.0280:pseudogenic_transcript-p1
JAGUQU010000001.1	Liftoff	CDS	1887260	1887898	.	-	0	Parent=Tb1125.Tb11.0280:pseudogenic_transcript
JAGUQU010000001.1	Liftoff	mRNA	1901394	1902761	.	-	.	ID=Tb1125.1.05:mRNA;geneID=Tb1125.1.05;Ontology_term=GO_0016021,GO_0020033;description=variant surface glycoprotein (VSG), putative;extra_copy_number=0;description=variant surface glycoprotein (VSG), putative;coverage=0.833;sequence_ID=0.666;extra_copy_number=0;copy_num_ID=Tb1125.1.05_0
JAGUQU010000001.1	Liftoff	exon	1901394	1902761	.	-	.	Parent=Tb1125.1.05:mRNA;extra_copy_number=0;protein_source_id=Tb1125.1.05:mRNA-p1
JAGUQU010000001.1	Liftoff	CDS	1901394	1902760	.	-	0	Parent=Tb1125.1.05:mRNA
JAGUQU010000001.1	Liftoff	mRNA	1904630	1905000	.	-	.	ID=Tb1125.6.5250:pseudogenic_transcript;geneID=Tb1125.6.5250;description=variant surface glycoprotein, fragment;extra_copy_number=0;coverage=0.983;sequence_ID=0.904;extra_copy_number=0;copy_num_ID=Tb1125.6.5250_0
JAGUQU010000001.1	Liftoff	exon	1904630	1905000	.	-	.	Parent=Tb1125.6.5250:pseudogenic_transcript;extra_copy_number=0;protein_source_id=Tb1125.6.5250:pseudogenic_transcript-p1
JAGUQU010000001.1	Liftoff	CDS	1904631	1905000	.	-	0	Parent=Tb1125.6.5250:pseudogenic_transcript
JAGUQU010000001.1	Liftoff	mRNA	1914384	1914715	.	-	.	ID=Tb1125.9.17630:pseudogenic_transcript;geneID=Tb1125.9.17630;description=variant surface glycoprotein (VSG, pseudogene), putative;extra_copy_number=0;coverage=0.996;sequence_ID=0.918;extra_copy_number=0;copy_num_ID=Tb1125.9.17630_0
JAGUQU010000001.1	Liftoff	exon	1914384	1914566	.	-	.	Parent=Tb1125.9.17630:pseudogenic_transcript;extra_copy_number=0;protein_source_id=Tb1125.9.17630:pseudogenic_transcript-p1
JAGUQU010000001.1	Liftoff	exon	1914569	1914715	.	-	.	Parent=Tb1125.9.17630:pseudogenic_transcript;extra_copy_number=0;protein_source_id=Tb1125.9.17630:pseudogenic_transcript-p1
JAGUQU010000001.1	Liftoff	CDS	1914384	1914566	.	-	0	Parent=Tb1125.9.17630:pseudogenic_transcript
JAGUQU010000001.1	Liftoff	CDS	1914569	1914715	.	-	0	Parent=Tb1125.9.17630:pseudogenic_transcript
JAGUQU010000001.1	Liftoff	mRNA	1915333	1916643	.	-	.	ID=Tb1125.Tb09.v4.0178:pseudogenic_transcript;geneID=Tb1125.Tb09.v4.0178;description=variant surface glycoprotein (VSG, pseudogene), putative;extra_copy_number=0;coverage=0.996;sequence_ID=0.930;extra_copy_number=0;copy_num_ID=Tb1125.Tb09.v4.0178_0
JAGUQU010000001.1	Liftoff	exon	1915333	1915677	.	-	.	Parent=Tb1125.Tb09.v4.0178:pseudogenic_transcript;extra_copy_number=0;protein_source_id=Tb1125.Tb09.v4.0178:pseudogenic_transcript-p1
JAGUQU010000001.1	Liftoff	exon	1915679	1916643	.	-	.	Parent=Tb1125.Tb09.v4.0178:pseudogenic_transcript;extra_copy_number=0;protein_source_id=Tb1125.Tb09.v4.0178:pseudogenic_transcript-p1
JAGUQU010000001.1	Liftoff	CDS	1915333	1915677	.	-	1	Parent=Tb1125.Tb09.v4.0178:pseudogenic_transcript
JAGUQU010000001.1	Liftoff	CDS	1915679	1916643	.	-	0	Parent=Tb1125.Tb09.v4.0178:pseudogenic_transcript
JAGUQU010000001.1	Liftoff	mRNA	1946562	1948090	.	-	.	ID=Tb1125.9.16560:pseudogenic_transcript;geneID=Tb1125.9.16560;description=variant surface glycoprotein (VSG, pseudogene), putative;extra_copy_number=0;coverage=0.948;sequence_ID=0.860;extra_copy_number=0;copy_num_ID=Tb1125.9.16560_0
JAGUQU010000001.1	Liftoff	exon	1946562	1946746	.	-	.	Parent=Tb1125.9.16560:pseudogenic_transcript;extra_copy_number=0;protein_source_id=Tb1125.9.16560:pseudogenic_transcript-p1
JAGUQU010000001.1	Liftoff	exon	1946748	1947623	.	-	.	Parent=Tb1125.9.16560:pseudogenic_transcript;extra_copy_number=0;protein_source_id=Tb1125.9.16560:pseudogenic_transcript-p1
JAGUQU010000001.1	Liftoff	exon	1947626	1948090	.	-	.	Parent=Tb1125.9.16560:pseudogenic_transcript;extra_copy_number=0;protein_source_id=Tb1125.9.16560:pseudogenic_transcript-p1
JAGUQU010000001.1	Liftoff	CDS	1946562	1946746	.	-	2	Parent=Tb1125.9.16560:pseudogenic_transcript
JAGUQU010000001.1	Liftoff	CDS	1946748	1947623	.	-	2	Parent=Tb1125.9.16560:pseudogenic_transcript
JAGUQU010000001.1	Liftoff	CDS	1947626	1948031	.	-	0	Parent=Tb1125.9.16560:pseudogenic_transcript
JAGUQU010000002.1	Liftoff	mRNA	4674	6748	.	-	.	ID=Tb1125.2.240:mRNA;geneID=Tb1125.2.240;Ontology_term=GO_0005634;description=retrotransposon hot spot protein 5 (RHS5), putative;extra_copy_number=0;description=retrotransposon hot spot protein 5 (RHS5), putative;coverage=1.0;sequence_ID=0.997;extra_copy_number=0;copy_num_ID=Tb1125.2.240_0
JAGUQU010000002.1	Liftoff	exon	4674	6748	.	-	.	Parent=Tb1125.2.240:mRNA;extra_copy_number=0;protein_source_id=Tb1125.2.240:mRNA-p1
JAGUQU010000002.1	Liftoff	CDS	4674	6698	.	-	0	Parent=Tb1125.2.240:mRNA
JAGUQU010000002.1	Liftoff	mRNA	13073	16547	.	-	.	ID=Tb1125.Tb11.v5.0556.1;geneID=Tb1125.Tb11.v5.0556;description=protein kinase, putative;extra_copy_number=0;coverage=0.326;sequence_ID=0.314;extra_copy_number=0;copy_num_ID=Tb1125.Tb11.v5.0556_0;partial_mapping=True;low_identity=True
JAGUQU010000002.1	Liftoff	exon	13073	16547	.	-	.	Parent=Tb1125.Tb11.v5.0556.1;extra_copy_number=0
JAGUQU010000002.1	Liftoff	mRNA	24738	26675	.	-	.	ID=Tb1125.2.1150:pseudogenic_transcript;geneID=Tb1125.2.1150;description=retrotransposon hot spot protein 2 (RHS2), interrupted, degenerate;extra_copy_number=0;coverage=0.999;sequence_ID=0.960;extra_copy_number=0;copy_num_ID=Tb1125.2.1150_0
JAGUQU010000002.1	Liftoff	exon	24738	26675	.	-	.	Parent=Tb1125.2.1150:pseudogenic_transcript;extra_copy_number=0;protein_source_id=Tb1125.2.1150:pseudogenic_transcript-p1
JAGUQU010000002.1	Liftoff	CDS	25244	26675	.	-	0	Parent=Tb1125.2.1150:pseudogenic_transcript
JAGUQU010000002.1	Liftoff	mRNA	41247	45332	.	-	.	ID=Tb1125.2.470:mRNA;geneID=Tb1125.2.470;Ontology_term=GO_0005634,GO_0006406;description=retrotransposon hot spot protein 4 (RHS4), putative;extra_copy_number=0;description=retrotransposon hot spot protein 4 (RHS4), putative;coverage=0.993;sequence_ID=0.941;extra_copy_number=0;copy_num_ID=Tb1125.2.470_0
JAGUQU010000002.1	Liftoff	exon	41247	45332	.	-	.	Parent=Tb1125.2.470:mRNA;extra_copy_number=0;protein_source_id=Tb1125.2.470:mRNA-p1
JAGUQU010000002.1	Liftoff	CDS	41284	43861	.	-	0	Parent=Tb1125.2.470:mRNA
JAGUQU010000002.1	Liftoff	mRNA	65444	67290	.	+	.	ID=Tb1125.2.160:mRNA;geneID=Tb1125.2.160;description=Protein of unknown function (DUF1181), putative;extra_copy_number=0;coverage=1.0;sequence_ID=0.990;extra_copy_number=0;copy_num_ID=Tb1125.2.160_0
JAGUQU010000002.1	Liftoff	exon	65444	67290	.	+	.	Parent=Tb1125.2.160:mRNA;extra_copy_number=0;protein_source_id=Tb1125.2.160:mRNA-p1
JAGUQU010000002.1	Liftoff	CDS	66928	67290	.	+	0	Parent=Tb1125.2.160:mRNA
JAGUQU010000002.1	Liftoff	mRNA	78926	80474	.	-	.	ID=Tb1125.Tb11.v5.0442.1;geneID=Tb1125.Tb11.v5.0442;description=retrotransposon hot spot protein, RHS3, putative;extra_copy_number=0;coverage=0.989;sequence_ID=0.893;extra_copy_number=0;copy_num_ID=Tb1125.Tb11.v5.0442_0
JAGUQU010000002.1	Liftoff	exon	78926	80474	.	-	.	Parent=Tb1125.Tb11.v5.0442.1;extra_copy_number=0;protein_source_id=Tb1125.Tb11.v5.0442.1-p1
JAGUQU010000002.1	Liftoff	CDS	78926	80104	.	-	0	Parent=Tb1125.Tb11.v5.0442.1
JAGUQU010000002.1	Liftoff	mRNA	134919	137025	.	-	.	ID=Tb1125.1.70:mRNA;geneID=Tb1125.1.70;Ontology_term=GO_0005737;description=retrotransposon hot spot protein 4 (RHS4), putative;extra_copy_number=0;description=retrotransposon hot spot protein 4 (RHS4), putative;coverage=1.0;sequence_ID=0.994;extra_copy_number=0;copy_num_ID=Tb1125.1.70_0
JAGUQU010000002.1	Liftoff	exon	134919	137025	.	-	.	Parent=Tb1125.1.70:mRNA;extra_copy_number=0;protein_source_id=Tb1125.1.70:mRNA-p1
JAGUQU010000002.1	Liftoff	CDS	134919	136976	.	-	0	Parent=Tb1125.1.70:mRNA
JAGUQU010000002.1	Liftoff	mRNA	152329	154468	.	-	.	ID=Tb1125.Tb11.v5.0800.1;geneID=Tb1125.Tb11.v5.0800;description=retrotransposon hot spot (RHS) protein, putative;extra_copy_number=0;coverage=0.306;sequence_ID=0.284;extra_copy_number=0;copy_num_ID=Tb1125.Tb11.v5.0800_0;partial_mapping=True;low_identity=True
JAGUQU010000002.1	Liftoff	exon	152329	154468	.	-	.	Parent=Tb1125.Tb11.v5.0800.1;extra_copy_number=0;protein_source_id=Tb1125.Tb11.v5.0800.1-p1
JAGUQU010000002.1	Liftoff	CDS	152329	152905	.	-	0	Parent=Tb1125.Tb11.v5.0800.1
JAGUQU010000002.1	Liftoff	mRNA	162027	164215	.	-	.	ID=Tb1125.2.1120:pseudogenic_transcript;geneID=Tb1125.2.1120;description=retrotransposon hot spot protein 4 (RHS4), point mutation;extra_copy_number=0;coverage=0.999;sequence_ID=0.974;extra_copy_number=0;copy_num_ID=Tb1125.2.1120_0
JAGUQU010000002.1	Liftoff	exon	162027	164215	.	-	.	Parent=Tb1125.2.1120:pseudogenic_transcript;extra_copy_number=0;protein_source_id=Tb1125.2.1120:pseudogenic_transcript-p1
JAGUQU010000002.1	Liftoff	CDS	162027	164165	.	-	0	Parent=Tb1125.2.1120:pseudogenic_transcript
JAGUQU010000002.1	Liftoff	mRNA	192556	193735	.	-	.	ID=Tb1125.Tb07.30D13.160:pseudogenic_transcript;geneID=Tb1125.Tb07.30D13.160;description=hypothetical protein, conserved (pseudogene);extra_copy_number=0;coverage=0.998;sequence_ID=0.982;extra_copy_number=0;copy_num_ID=Tb1125.Tb07.30D13.160_0
JAGUQU010000002.1	Liftoff	exon	192556	193735	.	-	.	Parent=Tb1125.Tb07.30D13.160:pseudogenic_transcript;extra_copy_number=0;protein_source_id=Tb1125.Tb07.30D13.160:pseudogenic_transcript-p1
JAGUQU010000002.1	Liftoff	CDS	192556	193312	.	-	0	Parent=Tb1125.Tb07.30D13.160:pseudogenic_transcript
JAGUQU010000002.1	Liftoff	mRNA	194762	199440	.	-	.	ID=Tb1125.7.7530:mRNA;geneID=Tb1125.7.7530;Note=4.6.1.1 (Adenylate cyclase);Ontology_term=GO_0004016,GO_0016021,GO_0035556;description=receptor-type adenylate cyclase GRESAG 4, putative;extra_copy_number=0;description=receptor-type adenylate cyclase GRESAG 4, putative;coverage=0.998;sequence_ID=0.985;copy_num_ID=Tb1125.7.7530_0
JAGUQU010000002.1	Liftoff	exon	194762	199440	.	-	.	Parent=Tb1125.7.7530:mRNA;extra_copy_number=0;protein_source_id=Tb1125.7.7530:mRNA-p1
JAGUQU010000002.1	Liftoff	CDS	195288	199019	.	-	0	Parent=Tb1125.7.7530:mRNA
JAGUQU010000002.1	Liftoff	mRNA	195755	200072	.	+	.	ID=Tb1125.Tb11.v5.0472.1;geneID=Tb1125.Tb11.v5.0472;description=hypothetical protein, conserved;extra_copy_number=0;coverage=0.445;sequence_ID=0.439;extra_copy_number=0;copy_num_ID=Tb1125.Tb11.v5.0472_0;partial_mapping=True;low_identity=True
JAGUQU010000002.1	Liftoff	exon	195755	200072	.	+	.	Parent=Tb1125.Tb11.v5.0472.1;extra_copy_number=0
JAGUQU010000002.1	Liftoff	mRNA	270976	272665	.	+	.	ID=Tb1125.Tb11.v5.0703.1;geneID=Tb1125.Tb11.v5.0703;description=leucine-rich repeat protein (LRRP), putative;extra_copy_number=0;coverage=0.259;sequence_ID=0.251;extra_copy_number=0;copy_num_ID=Tb1125.Tb11.v5.0703_0;partial_mapping=True;low_identity=True
JAGUQU010000002.1	Liftoff	exon	270976	272665	.	+	.	Parent=Tb1125.Tb11.v5.0703.1;extra_copy_number=0;protein_source_id=Tb1125.Tb11.v5.0703.1-p1
JAGUQU010000002.1	Liftoff	CDS	271035	272077	.	+	0	Parent=Tb1125.Tb11.v5.0703.1
JAGUQU010000002.1	Liftoff	mRNA	273997	276654	.	+	.	ID=Tb1125.Tb11.v5.0665.1;geneID=Tb1125.Tb11.v5.0665;description=hypothetical protein, conserved;extra_copy_number=0;coverage=0.425;sequence_ID=0.415;extra_copy_number=0;copy_num_ID=Tb1125.Tb11.v5.0665_0;partial_mapping=True;low_identity=True
JAGUQU010000002.1	Liftoff	exon	273997	276654	.	+	.	Parent=Tb1125.Tb11.v5.0665.1;extra_copy_number=0
JAGUQU010000002.1	Liftoff	mRNA	278894	280587	.	+	.	ID=Tb1125.11.17840:pseudogenic_transcript;geneID=Tb1125.11.17840;description=retrotransposon hot spot protein (RHS), degenerate;extra_copy_number=0;coverage=0.998;sequence_ID=0.943;extra_copy_number=0;copy_num_ID=Tb1125.11.17840_0
JAGUQU010000002.1	Liftoff	exon	278894	280587	.	+	.	Parent=Tb1125.11.17840:pseudogenic_transcript;extra_copy_number=0;protein_source_id=Tb1125.11.17840:pseudogenic_transcript-p1
JAGUQU010000002.1	Liftoff	CDS	280297	280587	.	+	0	Parent=Tb1125.11.17840:pseudogenic_transcript
JAGUQU010000002.1	Liftoff	mRNA	287267	288031	.	-	.	ID=Tb1125.Tb11.1810b.1;geneID=Tb1125.Tb11.1810b;description=retrotransposon hot spot protein (RHS, pseudogene), putative;extra_copy_number=0;coverage=1.0;sequence_ID=0.988;extra_copy_number=0;copy_num_ID=Tb1125.Tb11.1810b_0
JAGUQU010000002.1	Liftoff	exon	287267	288031	.	-	.	Parent=Tb1125.Tb11.1810b.1;extra_copy_number=0;protein_source_id=Tb1125.Tb11.1810b.1-p1
JAGUQU010000002.1	Liftoff	CDS	287267	288031	.	-	0	Parent=Tb1125.Tb11.1810b.1
JAGUQU010000002.1	Liftoff	mRNA	382126	389314	.	-	.	ID=Tb1125.2.1210:mRNA;geneID=Tb1125.2.1210;Ontology_term=GO_0005654;description=retrotransposon hot spot protein 4 (RHS4), putative;extra_copy_number=0;description=retrotransposon hot spot protein 4 (RHS4), putative;coverage=0.999;sequence_ID=0.914;extra_copy_number=0;copy_num_ID=Tb1125.2.1210_0
JAGUQU010000002.1	Liftoff	exon	382126	389314	.	-	.	Parent=Tb1125.2.1210:mRNA;extra_copy_number=0;protein_source_id=Tb1125.2.1210:mRNA-p1
JAGUQU010000002.1	Liftoff	CDS	382126	385285	.	-	0	Parent=Tb1125.2.1210:mRNA
JAGUQU010000002.1	Liftoff	mRNA	390662	391098	.	+	.	ID=Tb1125.Tb11.v5.0625.1;geneID=Tb1125.Tb11.v5.0625;description=C-terminal motor kinesin, putative;extra_copy_number=0;coverage=0.099;sequence_ID=0.095;extra_copy_number=0;copy_num_ID=Tb1125.Tb11.v5.0625_0;partial_mapping=True;low_identity=True
JAGUQU010000002.1	Liftoff	exon	390662	391098	.	+	.	Parent=Tb1125.Tb11.v5.0625.1;extra_copy_number=0;protein_source_id=Tb1125.Tb11.v5.0625.1-p1
JAGUQU010000002.1	Liftoff	CDS	391040	391098	.	+	0	Parent=Tb1125.Tb11.v5.0625.1
JAGUQU010000002.1	Liftoff	mRNA	392218	393241	.	+	.	ID=Tb1125.2.1250:mRNA;geneID=Tb1125.2.1250;description=hypothetical protein;extra_copy_number=0;coverage=1.0;sequence_ID=0.990;extra_copy_number=0;copy_num_ID=Tb1125.2.1250_0
JAGUQU010000002.1	Liftoff	exon	392218	393241	.	+	.	Parent=Tb1125.2.1250:mRNA;extra_copy_number=0;protein_source_id=Tb1125.2.1250:mRNA-p1
JAGUQU010000002.1	Liftoff	CDS	392725	393096	.	+	0	Parent=Tb1125.2.1250:mRNA
JAGUQU010000002.1	Liftoff	mRNA	465220	465736	.	-	.	ID=Tb1125.2.1350:pseudogenic_transcript;geneID=Tb1125.2.1350;description=retrotransposon hot spot protein 1 (RHS1), interrupted;extra_copy_number=0;coverage=0.419;sequence_ID=0.402;extra_copy_number=0;copy_num_ID=Tb1125.2.1350_0;partial_mapping=True;low_identity=True
JAGUQU010000002.1	Liftoff	exon	465220	465736	.	-	.	Parent=Tb1125.2.1350:pseudogenic_transcript;extra_copy_number=0;protein_source_id=Tb1125.2.1350:pseudogenic_transcript-p1
JAGUQU010000002.1	Liftoff	CDS	465220	465735	.	-	0	Parent=Tb1125.2.1350:pseudogenic_transcript
JAGUQU010000002.1	Liftoff	mRNA	509460	515834	.	+	.	ID=Tb1125.2.1380:mRNA;geneID=Tb1125.2.1380;description=leucine-rich repeat protein (LRRP), putative;extra_copy_number=0;coverage=0.997;sequence_ID=0.957;extra_copy_number=0;copy_num_ID=Tb1125.2.1380_0
JAGUQU010000002.1	Liftoff	exon	509460	515834	.	+	.	Parent=Tb1125.2.1380:mRNA;extra_copy_number=0;protein_source_id=Tb1125.2.1380:mRNA-p1
JAGUQU010000002.1	Liftoff	CDS	513324	515834	.	+	0	Parent=Tb1125.2.1380:mRNA
JAGUQU010000002.1	Liftoff	rRNA	518793	518928	.	-	.	ID=Tb1125.2.1389:rRNA;geneID=Tb1125.2.1389;description=M4 ribosomal RNA;extra_copy_number=0;coverage=1.0;sequence_ID=1.0;extra_copy_number=0;copy_num_ID=Tb1125.2.1389_0
JAGUQU010000002.1	Liftoff	exon	518793	518928	.	-	.	Parent=Tb1125.2.1389:rRNA;extra_copy_number=0
JAGUQU010000002.1	Liftoff	rRNA	519654	519836	.	-	.	ID=Tb1125.2.1986:rRNA;geneID=Tb1125.2.1986;description=M2 ribosomal RNA;extra_copy_number=0;coverage=1.0;sequence_ID=1.0;extra_copy_number=0;copy_num_ID=Tb1125.2.1986_0
JAGUQU010000002.1	Liftoff	exon	519654	519836	.	-	.	Parent=Tb1125.2.1986:rRNA;extra_copy_number=0
JAGUQU010000002.1	Liftoff	rRNA	519966	521448	.	-	.	ID=Tb1125.2.1975:rRNA;geneID=Tb1125.2.1975;description=28S beta ribosomal RNA;extra_copy_number=0;coverage=0.998;sequence_ID=0.998;extra_copy_number=0;copy_num_ID=Tb1125.2.1975_0
JAGUQU010000002.1	Liftoff	exon	519966	521448	.	-	.	Parent=Tb1125.2.1975:rRNA;extra_copy_number=0
JAGUQU010000002.1	Liftoff	rRNA	521525	521739	.	-	.	ID=Tb1125.3.3451:rRNA;geneID=Tb1125.3.3451;description=M1 ribosomal RNA;extra_copy_number=0;coverage=1.0;sequence_ID=1.0;extra_copy_number=0;copy_num_ID=Tb1125.3.3451_0
JAGUQU010000002.1	Liftoff	exon	521525	521739	.	-	.	Parent=Tb1125.3.3451:rRNA;extra_copy_number=0
JAGUQU010000002.1	Liftoff	rRNA	521897	523756	.	-	.	ID=Tb1125.Tb10_rRNA_2:rRNA:rRNA;geneID=Tb1125.Tb10_rRNA_2:rRNA;description=28S alpha ribosomal RNA;extra_copy_number=0;coverage=0.998;sequence_ID=0.993;extra_copy_number=0;copy_num_ID=Tb1125.Tb10_rRNA_2:rRNA_0
JAGUQU010000002.1	Liftoff	exon	521897	523756	.	-	.	Parent=Tb1125.Tb10_rRNA_2:rRNA:rRNA;extra_copy_number=0
JAGUQU010000002.1	Liftoff	rRNA	537516	537651	.	-	.	ID=Tb1125.2.2008:rRNA;geneID=Tb1125.2.2008;description=M4 ribosomal RNA;extra_copy_number=0;coverage=1.0;sequence_ID=1.0;extra_copy_number=0;copy_num_ID=Tb1125.2.2008_0
JAGUQU010000002.1	Liftoff	exon	537516	537651	.	-	.	Parent=Tb1125.2.2008:rRNA;extra_copy_number=0
JAGUQU010000002.1	Liftoff	rRNA	537973	538050	.	-	.	ID=Tb1125.2.1997:rRNA;geneID=Tb1125.2.1997;description=M6 ribosomal RNA;extra_copy_number=0;coverage=1.0;sequence_ID=1.0;extra_copy_number=0;copy_num_ID=Tb1125.2.1997_0
JAGUQU010000002.1	Liftoff	exon	537973	538050	.	-	.	Parent=Tb1125.2.1997:rRNA;extra_copy_number=0
JAGUQU010000002.1	Liftoff	rRNA	538370	538552	.	-	.	ID=Tb1125.2.1407:rRNA;geneID=Tb1125.2.1407;description=M2 ribosomal RNA;extra_copy_number=0;coverage=1.0;sequence_ID=1.0;extra_copy_number=0;copy_num_ID=Tb1125.2.1407_0
JAGUQU010000002.1	Liftoff	exon	538370	538552	.	-	.	Parent=Tb1125.2.1407:rRNA;extra_copy_number=0
JAGUQU010000002.1	Liftoff	rRNA	538690	540173	.	-	.	ID=Tb1125.3.3443:rRNA;geneID=Tb1125.3.3443;description=28S beta ribosomal RNA;extra_copy_number=0;coverage=0.999;sequence_ID=0.997;extra_copy_number=0;copy_num_ID=Tb1125.3.3443_0
JAGUQU010000002.1	Liftoff	exon	538690	540173	.	-	.	Parent=Tb1125.3.3443:rRNA;extra_copy_number=0
JAGUQU010000002.1	Liftoff	rRNA	540253	540467	.	-	.	ID=Tb1125.7.6884:rRNA;geneID=Tb1125.7.6884;description=M1 ribosomal RNA;extra_copy_number=0;coverage=1.0;sequence_ID=1.0;extra_copy_number=0;copy_num_ID=Tb1125.7.6884_0
JAGUQU010000002.1	Liftoff	exon	540253	540467	.	-	.	Parent=Tb1125.7.6884:rRNA;extra_copy_number=0
JAGUQU010000002.1	Liftoff	rRNA	540660	542487	.	-	.	ID=Tb1125.2.1530:rRNA;geneID=Tb1125.2.1530;description=28S alpha ribosomal RNA;extra_copy_number=0;coverage=0.998;sequence_ID=0.997;extra_copy_number=0;copy_num_ID=Tb1125.2.1530_0
JAGUQU010000002.1	Liftoff	exon	540660	542487	.	-	.	Parent=Tb1125.2.1530:rRNA;extra_copy_number=0
JAGUQU010000002.1	Liftoff	rRNA	543582	545832	.	-	.	ID=Tb1125.7.6881:rRNA;geneID=Tb1125.7.6881;description=18S ribosomal RNA;extra_copy_number=0;coverage=1.0;sequence_ID=0.999;extra_copy_number=0;copy_num_ID=Tb1125.7.6881_0
JAGUQU010000002.1	Liftoff	exon	543582	545832	.	-	.	Parent=Tb1125.7.6881:rRNA;extra_copy_number=0
JAGUQU010000002.1	Liftoff	rRNA	559757	561587	.	-	.	ID=Tb1125.7.6883:rRNA;geneID=Tb1125.7.6883;description=28S alpha ribosomal RNA;extra_copy_number=0;coverage=0.998;sequence_ID=0.990;extra_copy_number=0;copy_num_ID=Tb1125.7.6883_0
JAGUQU010000002.1	Liftoff	exon	559757	561587	.	-	.	Parent=Tb1125.7.6883:rRNA;extra_copy_number=0
JAGUQU010000002.1	Liftoff	rRNA	562173	562344	.	-	.	ID=Tb1125.3.3422:rRNA;geneID=Tb1125.3.3422;description=5.8S ribosomal RNA;extra_copy_number=0;coverage=1.0;sequence_ID=1.0;extra_copy_number=0;copy_num_ID=Tb1125.3.3422_0
JAGUQU010000002.1	Liftoff	exon	562173	562344	.	-	.	Parent=Tb1125.3.3422:rRNA;extra_copy_number=0
JAGUQU010000002.1	Liftoff	rRNA	562683	564933	.	-	.	ID=Tb1125.3.3421:rRNA;geneID=Tb1125.3.3421;description=18S ribosomal RNA;extra_copy_number=0;coverage=1.0;sequence_ID=0.999;extra_copy_number=0;copy_num_ID=Tb1125.3.3421_0
JAGUQU010000002.1	Liftoff	exon	562683	564933	.	-	.	Parent=Tb1125.3.3421:rRNA;extra_copy_number=0
JAGUQU010000002.1	Liftoff	mRNA	566827	571867	.	+	.	ID=Tb1125.2.1460:mRNA;geneID=Tb1125.2.1460;Ontology_term=GO_0005737;description=hypothetical protein, conserved;extra_copy_number=0;description=hypothetical protein, conserved;coverage=1.0;sequence_ID=0.980;extra_copy_number=0;copy_num_ID=Tb1125.2.1460_0
JAGUQU010000002.1	Liftoff	exon	566827	571867	.	+	.	Parent=Tb1125.2.1460:mRNA;extra_copy_number=0;protein_source_id=Tb1125.2.1460:mRNA-p1
JAGUQU010000002.1	Liftoff	CDS	571181	571867	.	+	0	Parent=Tb1125.2.1460:mRNA
JAGUQU010000002.1	Liftoff	mRNA	571005	572052	.	-	.	ID=Tb1125.10.90:mRNA;geneID=Tb1125.10.90;Ontology_term=GO_0005737;description=hypothetical protein;extra_copy_number=0;description=hypothetical protein;coverage=0.899;sequence_ID=0.861;extra_copy_number=0;copy_num_ID=Tb1125.10.90_0
JAGUQU010000002.1	Liftoff	exon	571005	572052	.	-	.	Parent=Tb1125.10.90:mRNA;extra_copy_number=0;protein_source_id=Tb1125.10.90:mRNA-p1
JAGUQU010000002.1	Liftoff	CDS	571005	571325	.	-	0	Parent=Tb1125.10.90:mRNA
JAGUQU010000002.1	Liftoff	mRNA	572587	573891	.	+	.	ID=Tb1125.2.1470:mRNA;geneID=Tb1125.2.1470;Ontology_term=GO_0005737;description=hypothetical protein, conserved;extra_copy_number=0;description=hypothetical protein, conserved;coverage=0.998;sequence_ID=0.980;extra_copy_number=0;copy_num_ID=Tb1125.2.1470_0
JAGUQU010000002.1	Liftoff	exon	572587	573891	.	+	.	Parent=Tb1125.2.1470:mRNA;extra_copy_number=0;protein_source_id=Tb1125.2.1470:mRNA-p1
JAGUQU010000002.1	Liftoff	CDS	573344	573891	.	+	0	Parent=Tb1125.2.1470:mRNA
JAGUQU010000002.1	Liftoff	rRNA	574966	575101	.	-	.	ID=Tb1125.2.1480:rRNA;geneID=Tb1125.2.1480;description=M4 ribosomal RNA;extra_copy_number=0;coverage=1.0;sequence_ID=1.0;extra_copy_number=0;copy_num_ID=Tb1125.2.1480_0
JAGUQU010000002.1	Liftoff	exon	574966	575101	.	-	.	Parent=Tb1125.2.1480:rRNA;extra_copy_number=0
JAGUQU010000002.1	Liftoff	rRNA	575423	575500	.	-	.	ID=Tb1125.2.1490:rRNA;geneID=Tb1125.2.1490;description=M6 ribosomal RNA;extra_copy_number=0;coverage=1.0;sequence_ID=0.987;extra_copy_number=0;copy_num_ID=Tb1125.2.1490_0
JAGUQU010000002.1	Liftoff	exon	575423	575500	.	-	.	Parent=Tb1125.2.1490:rRNA;extra_copy_number=0
JAGUQU010000002.1	Liftoff	rRNA	575822	576004	.	-	.	ID=Tb1125.2.1500:rRNA;geneID=Tb1125.2.1500;description=M2 ribosomal RNA;extra_copy_number=0;coverage=1.0;sequence_ID=1.0;extra_copy_number=0;copy_num_ID=Tb1125.2.1500_0
JAGUQU010000002.1	Liftoff	exon	575822	576004	.	-	.	Parent=Tb1125.2.1500:rRNA;extra_copy_number=0
JAGUQU010000002.1	Liftoff	rRNA	576142	577625	.	-	.	ID=Tb1125.2.1510:rRNA;geneID=Tb1125.2.1510;description=28S beta ribosomal RNA;extra_copy_number=0;coverage=1.0;sequence_ID=0.997;extra_copy_number=0;copy_num_ID=Tb1125.2.1510_0
JAGUQU010000002.1	Liftoff	exon	576142	577625	.	-	.	Parent=Tb1125.2.1510:rRNA;extra_copy_number=0
JAGUQU010000002.1	Liftoff	rRNA	577705	577919	.	-	.	ID=Tb1125.tmp.1.50:rRNA;geneID=Tb1125.tmp.1.50;description=M1 ribosomal RNA;extra_copy_number=0;coverage=1.0;sequence_ID=1.0;extra_copy_number=0;copy_num_ID=Tb1125.tmp.1.50_0
JAGUQU010000002.1	Liftoff	exon	577705	577919	.	-	.	Parent=Tb1125.tmp.1.50:rRNA;extra_copy_number=0
JAGUQU010000002.1	Liftoff	rRNA	578077	579938	.	-	.	ID=Tb1125.tmp.1.40:rRNA;geneID=Tb1125.tmp.1.40;description=28S alpha ribosomal RNA;extra_copy_number=0;coverage=0.999;sequence_ID=0.998;extra_copy_number=0;copy_num_ID=Tb1125.tmp.1.40_0
JAGUQU010000002.1	Liftoff	exon	578077	579938	.	-	.	Parent=Tb1125.tmp.1.40:rRNA;extra_copy_number=0
JAGUQU010000002.1	Liftoff	rRNA	580526	580697	.	-	.	ID=Tb1125.2.1540:rRNA;geneID=Tb1125.2.1540;description=5.8S ribosomal RNA;extra_copy_number=0;coverage=1.0;sequence_ID=1.0;extra_copy_number=0;copy_num_ID=Tb1125.2.1540_0
JAGUQU010000002.1	Liftoff	exon	580526	580697	.	-	.	Parent=Tb1125.2.1540:rRNA;extra_copy_number=0
JAGUQU010000002.1	Liftoff	rRNA	581036	583286	.	-	.	ID=Tb1125.2.1550:rRNA;geneID=Tb1125.2.1550;description=18S ribosomal RNA;extra_copy_number=0;coverage=1.0;sequence_ID=1.0;extra_copy_number=0;copy_num_ID=Tb1125.2.1550_0
JAGUQU010000002.1	Liftoff	exon	581036	583286	.	-	.	Parent=Tb1125.2.1550:rRNA;extra_copy_number=0
JAGUQU010000002.1	Liftoff	mRNA	587761	593531	.	+	.	ID=Tb1125.Tb11.v5.0395.1;geneID=Tb1125.Tb11.v5.0395;description=hypothetical protein, conserved;extra_copy_number=0;coverage=0.532;sequence_ID=0.469;extra_copy_number=0;copy_num_ID=Tb1125.Tb11.v5.0395_0;low_identity=True
JAGUQU010000002.1	Liftoff	exon	587761	593531	.	+	.	Parent=Tb1125.Tb11.v5.0395.1;extra_copy_number=0
JAGUQU010000002.1	Liftoff	mRNA	594425	598364	.	+	.	ID=Tb1125.Tb11.v5.0513.1;geneID=Tb1125.Tb11.v5.0513;description=NLI interacting factor-like phosphatase, putative;extra_copy_number=0;coverage=0.400;sequence_ID=0.345;extra_copy_number=0;copy_num_ID=Tb1125.Tb11.v5.0513_0;partial_mapping=True;low_identity=True
JAGUQU010000002.1	Liftoff	exon	594425	598364	.	+	.	Parent=Tb1125.Tb11.v5.0513.1;extra_copy_number=0
JAGUQU010000002.1	Liftoff	mRNA	602074	604644	.	-	.	ID=Tb1125.Tb11.v5.0707.1;geneID=Tb1125.Tb11.v5.0707;description=hypothetical protein, conserved;extra_copy_number=0;coverage=0.297;sequence_ID=0.252;extra_copy_number=0;copy_num_ID=Tb1125.Tb11.v5.0707_0;partial_mapping=True;low_identity=True
JAGUQU010000002.1	Liftoff	exon	602074	604644	.	-	.	Parent=Tb1125.Tb11.v5.0707.1;extra_copy_number=0
JAGUQU010000002.1	Liftoff	mRNA	604131	604895	.	+	.	ID=Tb1125.Tb11.v5.0606.1;geneID=Tb1125.Tb11.v5.0606;description=hypothetical protein, conserved;extra_copy_number=0;coverage=0.701;sequence_ID=0.615;extra_copy_number=0;copy_num_ID=Tb1125.Tb11.v5.0606_0
JAGUQU010000002.1	Liftoff	exon	604131	604895	.	+	.	Parent=Tb1125.Tb11.v5.0606.1;extra_copy_number=0;protein_source_id=Tb1125.Tb11.v5.0606.1-p1
JAGUQU010000002.1	Liftoff	CDS	604131	604895	.	+	0	Parent=Tb1125.Tb11.v5.0606.1
JAGUQU010000002.1	Liftoff	mRNA	606143	610519	.	+	.	ID=Tb1125.Tb11.v5.0477.1;geneID=Tb1125.Tb11.v5.0477;description=TPR repeat, putative;extra_copy_number=0;coverage=0.386;sequence_ID=0.330;extra_copy_number=0;copy_num_ID=Tb1125.Tb11.v5.0477_0;partial_mapping=True;low_identity=True
JAGUQU010000002.1	Liftoff	exon	606143	610519	.	+	.	Parent=Tb1125.Tb11.v5.0477.1;extra_copy_number=0
JAGUQU010000002.1	Liftoff	mRNA	622024	623816	.	-	.	ID=Tb1125.2.1600:mRNA;geneID=Tb1125.2.1600;Ontology_term=GO_0005737;description=invariant surface glycoprotein, putative;extra_copy_number=0;description=invariant surface glycoprotein, putative;coverage=1.0;sequence_ID=0.995;extra_copy_number=0;copy_num_ID=Tb1125.2.1600_0
JAGUQU010000002.1	Liftoff	exon	622024	623816	.	-	.	Parent=Tb1125.2.1600:mRNA;extra_copy_number=0;protein_source_id=Tb1125.2.1600:mRNA-p1
JAGUQU010000002.1	Liftoff	CDS	622845	623777	.	-	0	Parent=Tb1125.2.1600:mRNA
JAGUQU010000002.1	Liftoff	mRNA	627191	627567	.	+	.	ID=Tb1125.Tb11.v5.0659.1;geneID=Tb1125.Tb11.v5.0659;description=Eukaryotic translation initiation factor 4 gamma 3, putative;extra_copy_number=0;coverage=0.160;sequence_ID=0.158;extra_copy_number=0;copy_num_ID=Tb1125.Tb11.v5.0659_0;partial_mapping=True;low_identity=True
JAGUQU010000002.1	Liftoff	exon	627191	627567	.	+	.	Parent=Tb1125.Tb11.v5.0659.1;extra_copy_number=0
JAGUQU010000002.1	Liftoff	mRNA	631806	632564	.	+	.	ID=Tb1125.2.1680:mRNA;geneID=Tb1125.2.1680;Note=5.2.1.8 (Peptidylprolyl isomerase);Ontology_term=GO_0003755,GO_0030964;description=peptidyl-prolyl cis-trans isomerase, putative;extra_copy_number=0;description=peptidyl-prolyl cis-trans isomerase, putative;coverage=1.0;sequence_ID=0.992;copy_num_ID=Tb1125.2.1680_0
JAGUQU010000002.1	Liftoff	exon	631806	632564	.	+	.	Parent=Tb1125.2.1680:mRNA;extra_copy_number=0;protein_source_id=Tb1125.2.1680:mRNA-p1
JAGUQU010000002.1	Liftoff	CDS	631866	632456	.	+	0	Parent=Tb1125.2.1680:mRNA
JAGUQU010000002.1	Liftoff	ncRNA	632723	633237	.	+	.	ID=Tb1125.Tb2.NT.3:ncRNA;geneID=Tb1125.Tb2.NT.3;description=Noncoding RNA, putative;extra_copy_number=0;coverage=1.0;sequence_ID=0.972;extra_copy_number=0;copy_num_ID=Tb1125.Tb2.NT.3_0
JAGUQU010000002.1	Liftoff	exon	632723	633237	.	+	.	Parent=Tb1125.Tb2.NT.3:ncRNA;extra_copy_number=0
JAGUQU010000002.1	Liftoff	mRNA	633374	637329	.	+	.	ID=Tb1125.2.1700:mRNA;geneID=Tb1125.2.1700;Ontology_term=GO_0020016;description=Enriched in surface-labeled proteome protein 10;extra_copy_number=0;description=Enriched in surface-labeled proteome protein 10;coverage=1.0;sequence_ID=0.995;extra_copy_number=0;copy_num_ID=Tb1125.2.1700_0
JAGUQU010000002.1	Liftoff	exon	633374	637329	.	+	.	Parent=Tb1125.2.1700:mRNA;extra_copy_number=0;protein_source_id=Tb1125.2.1700:mRNA-p1
JAGUQU010000002.1	Liftoff	CDS	633406	635694	.	+	0	Parent=Tb1125.2.1700:mRNA
JAGUQU010000002.1	Liftoff	mRNA	637443	637886	.	+	.	ID=Tb1125.2.1720:mRNA;geneID=Tb1125.2.1720;Ontology_term=GO_0005737;description=hypothetical protein, conserved;extra_copy_number=0;description=hypothetical protein, conserved;coverage=1.0;sequence_ID=0.995;extra_copy_number=0;copy_num_ID=Tb1125.2.1720_0
JAGUQU010000002.1	Liftoff	exon	637443	637886	.	+	.	Parent=Tb1125.2.1720:mRNA;extra_copy_number=0;protein_source_id=Tb1125.2.1720:mRNA-p1
JAGUQU010000002.1	Liftoff	CDS	637468	637836	.	+	0	Parent=Tb1125.2.1720:mRNA
JAGUQU010000002.1	Liftoff	mRNA	637993	638822	.	+	.	ID=Tb1125.2.1730:mRNA;geneID=Tb1125.2.1730;description=hypothetical protein, conserved;extra_copy_number=0;coverage=1.0;sequence_ID=0.996;extra_copy_number=0;copy_num_ID=Tb1125.2.1730_0
JAGUQU010000002.1	Liftoff	exon	637993	638822	.	+	.	Parent=Tb1125.2.1730:mRNA;extra_copy_number=0;protein_source_id=Tb1125.2.1730:mRNA-p1
JAGUQU010000002.1	Liftoff	CDS	638008	638820	.	+	0	Parent=Tb1125.2.1730:mRNA
JAGUQU010000002.1	Liftoff	mRNA	638939	641447	.	+	.	ID=Tb1125.2.1740:mRNA;geneID=Tb1125.2.1740;Ontology_term=GO_0005737;description=hypothetical protein, conserved;extra_copy_number=0;description=hypothetical protein, conserved;coverage=0.998;sequence_ID=0.988;extra_copy_number=0;copy_num_ID=Tb1125.2.1740_0
JAGUQU010000002.1	Liftoff	exon	638939	641447	.	+	.	Parent=Tb1125.2.1740:mRNA;extra_copy_number=0;protein_source_id=Tb1125.2.1740:mRNA-p1
JAGUQU010000002.1	Liftoff	CDS	638944	639561	.	+	0	Parent=Tb1125.2.1740:mRNA
JAGUQU010000002.1	Liftoff	mRNA	641580	644497	.	+	.	ID=Tb1125.2.1760:mRNA;geneID=Tb1125.2.1760;Ontology_term=GO_0097014;description=hypothetical protein, conserved;extra_copy_number=0;description=hypothetical protein, conserved;coverage=1.0;sequence_ID=0.992;extra_copy_number=0;copy_num_ID=Tb1125.2.1760_0
JAGUQU010000002.1	Liftoff	exon	641580	644497	.	+	.	Parent=Tb1125.2.1760:mRNA;extra_copy_number=0;protein_source_id=Tb1125.2.1760:mRNA-p1
JAGUQU010000002.1	Liftoff	CDS	641588	643996	.	+	0	Parent=Tb1125.2.1760:mRNA
JAGUQU010000002.1	Liftoff	mRNA	644630	644910	.	+	.	ID=Tb1125.2.1770:pseudogenic_transcript;geneID=Tb1125.2.1770;description=hypothetical protein, conserved, truncated;extra_copy_number=0;coverage=1.0;sequence_ID=0.996;extra_copy_number=0;copy_num_ID=Tb1125.2.1770_0
JAGUQU010000002.1	Liftoff	exon	644630	644910	.	+	.	Parent=Tb1125.2.1770:pseudogenic_transcript;extra_copy_number=0;protein_source_id=Tb1125.2.1770:pseudogenic_transcript-p1
JAGUQU010000002.1	Liftoff	CDS	644638	644910	.	+	0	Parent=Tb1125.2.1770:pseudogenic_transcript
JAGUQU010000002.1	Liftoff	mRNA	645164	646557	.	+	.	ID=Tb1125.2.1780:mRNA;geneID=Tb1125.2.1780;Note=2.4.1.198 (Phosphatidylinositol N-acetylglucosaminyltransferase);Ontology_term=GO_0016757,GO_0005737;description=GlcNAc-PI synthesis protein;extra_copy_number=0;description=GlcNAc-PI synthesis protein;coverage=1.0;sequence_ID=0.999;copy_num_ID=Tb1125.2.1780_0
JAGUQU010000002.1	Liftoff	exon	645164	646557	.	+	.	Parent=Tb1125.2.1780:mRNA;extra_copy_number=0;protein_source_id=Tb1125.2.1780:mRNA-p1
JAGUQU010000002.1	Liftoff	CDS	645190	646557	.	+	0	Parent=Tb1125.2.1780:mRNA
JAGUQU010000002.1	Liftoff	mRNA	647022	647543	.	+	.	ID=Tb1125.2.1790:mRNA;geneID=Tb1125.2.1790;Ontology_term=GO_0005737;description=hypothetical protein, conserved;extra_copy_number=0;description=hypothetical protein, conserved;coverage=1.0;sequence_ID=0.998;extra_copy_number=0;copy_num_ID=Tb1125.2.1790_0
JAGUQU010000002.1	Liftoff	exon	647022	647543	.	+	.	Parent=Tb1125.2.1790:mRNA;extra_copy_number=0;protein_source_id=Tb1125.2.1790:mRNA-p1
JAGUQU010000002.1	Liftoff	CDS	647044	647391	.	+	0	Parent=Tb1125.2.1790:mRNA
JAGUQU010000002.1	Liftoff	mRNA	647665	651547	.	+	.	ID=Tb1125.2.1800:mRNA;geneID=Tb1125.2.1800;Note=2.7.7.7 (DNA-directed DNA polymerase);Ontology_term=GO_0003887,GO_0005654,GO_0006260;description=DNA polymerase delta catalytic subunit, putative;extra_copy_number=0;description=DNA polymerase delta catalytic subunit, putative;coverage=0.993;sequence_ID=0.992;copy_num_ID=Tb1125.2.1800_0
JAGUQU010000002.1	Liftoff	exon	647665	651547	.	+	.	Parent=Tb1125.2.1800:mRNA;extra_copy_number=0;protein_source_id=Tb1125.2.1800:mRNA-p1
JAGUQU010000002.1	Liftoff	CDS	647932	651012	.	+	0	Parent=Tb1125.2.1800:mRNA
JAGUQU010000002.1	Liftoff	mRNA	651656	655377	.	+	.	ID=Tb1125.2.1810:mRNA;geneID=Tb1125.2.1810;Ontology_term=GO_0005524;description=chromatin-remodeling complex atpase chain iswi;extra_copy_number=0;description=chromatin-remodeling complex atpase chain iswi;coverage=1.0;sequence_ID=0.998;extra_copy_number=0;copy_num_ID=Tb1125.2.1810_0
JAGUQU010000002.1	Liftoff	exon	651656	655377	.	+	.	Parent=Tb1125.2.1810:mRNA;extra_copy_number=0;protein_source_id=Tb1125.2.1810:mRNA-p1
JAGUQU010000002.1	Liftoff	CDS	651681	655163	.	+	0	Parent=Tb1125.2.1810:mRNA
JAGUQU010000002.1	Liftoff	mRNA	655699	660491	.	+	.	ID=Tb1125.2.1820:mRNA;geneID=Tb1125.2.1820;Ontology_term=GO_0005524;description=CAMK/CAMKL family protein kinase, putative;extra_copy_number=0;description=CAMK/CAMKL family protein kinase, putative;coverage=0.993;sequence_ID=0.975;extra_copy_number=0;copy_num_ID=Tb1125.2.1820_0
JAGUQU010000002.1	Liftoff	exon	655699	660491	.	+	.	Parent=Tb1125.2.1820:mRNA;extra_copy_number=0;protein_source_id=Tb1125.2.1820:mRNA-p1
JAGUQU010000002.1	Liftoff	CDS	656013	657878	.	+	0	Parent=Tb1125.2.1820:mRNA
JAGUQU010000002.1	Liftoff	mRNA	661117	663088	.	+	.	ID=Tb1125.2.1850:mRNA;geneID=Tb1125.2.1850;description=Tetratricopeptide repeat, putative;extra_copy_number=0;coverage=0.997;sequence_ID=0.990;extra_copy_number=0;copy_num_ID=Tb1125.2.1850_0
JAGUQU010000002.1	Liftoff	exon	661117	663088	.	+	.	Parent=Tb1125.2.1850:mRNA;extra_copy_number=0;protein_source_id=Tb1125.2.1850:mRNA-p1
JAGUQU010000002.1	Liftoff	CDS	661303	662715	.	+	0	Parent=Tb1125.2.1850:mRNA
JAGUQU010000002.1	Liftoff	mRNA	663242	665887	.	+	.	ID=Tb1125.2.1860:mRNA;geneID=Tb1125.2.1860;Ontology_term=GO_0003723,GO_0020023;description=RNA editing mediator complex protein 2;extra_copy_number=0;description=RNA editing mediator complex protein 2;coverage=1.0;sequence_ID=0.996;extra_copy_number=0;copy_num_ID=Tb1125.2.1860_0
JAGUQU010000002.1	Liftoff	exon	663242	665887	.	+	.	Parent=Tb1125.2.1860:mRNA;extra_copy_number=0;protein_source_id=Tb1125.2.1860:mRNA-p1
JAGUQU010000002.1	Liftoff	CDS	663269	665887	.	+	0	Parent=Tb1125.2.1860:mRNA
JAGUQU010000002.1	Liftoff	mRNA	666847	668901	.	+	.	ID=Tb1125.2.1890:mRNA;geneID=Tb1125.2.1890;Ontology_term=GO_0005737,GO_0006914;description=E2-like ubiquitin-conjugation enzyme;extra_copy_number=0;description=E2-like ubiquitin-conjugation enzyme;coverage=0.995;sequence_ID=0.987;extra_copy_number=0;copy_num_ID=Tb1125.2.1890_0
JAGUQU010000002.1	Liftoff	exon	666847	668901	.	+	.	Parent=Tb1125.2.1890:mRNA;extra_copy_number=0;protein_source_id=Tb1125.2.1890:mRNA-p1
JAGUQU010000002.1	Liftoff	CDS	667115	667990	.	+	0	Parent=Tb1125.2.1890:mRNA
JAGUQU010000002.1	Liftoff	ncRNA	670160	670725	.	+	.	ID=Tb1125.Tb2.NT.8:ncRNA;geneID=Tb1125.Tb2.NT.8;description=Noncoding RNA, putative;extra_copy_number=0;coverage=1.0;sequence_ID=0.987;extra_copy_number=0;copy_num_ID=Tb1125.Tb2.NT.8_0
JAGUQU010000002.1	Liftoff	exon	670160	670725	.	+	.	Parent=Tb1125.Tb2.NT.8:ncRNA;extra_copy_number=0
JAGUQU010000002.1	Liftoff	mRNA	670806	673050	.	+	.	ID=Tb1125.2.1920:mRNA;geneID=Tb1125.2.1920;Ontology_term=GO_0005737;description=expression site-associated gene 5 (ESAG5) protein, putative;extra_copy_number=0;description=expression site-associated gene 5 (ESAG5) protein, putative;coverage=0.999;sequence_ID=0.993;extra_copy_number=0;copy_num_ID=Tb1125.2.1920_0
JAGUQU010000002.1	Liftoff	exon	670806	673050	.	+	.	Parent=Tb1125.2.1920:mRNA;extra_copy_number=0;protein_source_id=Tb1125.2.1920:mRNA-p1
JAGUQU010000002.1	Liftoff	CDS	670945	672411	.	+	0	Parent=Tb1125.2.1920:mRNA
JAGUQU010000002.1	Liftoff	mRNA	680894	681814	.	-	.	ID=Tb1125.11.19990.1;geneID=Tb1125.11.19990;description=variant surface protein (VSG), putative (pseudogene);extra_copy_number=0;coverage=1.0;sequence_ID=0.991;extra_copy_number=0;copy_num_ID=Tb1125.11.19990_0
JAGUQU010000002.1	Liftoff	exon	680894	681814	.	-	.	Parent=Tb1125.11.19990.1;extra_copy_number=0;protein_source_id=Tb1125.11.19990.1-p1
JAGUQU010000002.1	Liftoff	CDS	680894	681814	.	-	0	Parent=Tb1125.11.19990.1
JAGUQU010000002.1	Liftoff	mRNA	683829	685331	.	-	.	ID=Tb1125.11.20010:pseudogenic_transcript;geneID=Tb1125.11.20010;description=variant surface glycoprotein (VSG, pseudogene), putative;extra_copy_number=0;coverage=1.0;sequence_ID=0.998;extra_copy_number=0;copy_num_ID=Tb1125.11.20010_0
JAGUQU010000002.1	Liftoff	exon	683829	685331	.	-	.	Parent=Tb1125.11.20010:pseudogenic_transcript;extra_copy_number=0;protein_source_id=Tb1125.11.20010:pseudogenic_transcript-p1
JAGUQU010000002.1	Liftoff	CDS	683829	685331	.	-	0	Parent=Tb1125.11.20010:pseudogenic_transcript
JAGUQU010000002.1	Liftoff	mRNA	687827	688306	.	-	.	ID=Tb1125.11.19770:pseudogenic_transcript;geneID=Tb1125.11.19770;description=variant surface glycoprotein (VSG, pseudogene), putative;extra_copy_number=0;coverage=1.0;sequence_ID=0.997;extra_copy_number=0;copy_num_ID=Tb1125.11.19770_0
JAGUQU010000002.1	Liftoff	exon	687827	688306	.	-	.	Parent=Tb1125.11.19770:pseudogenic_transcript;extra_copy_number=0;protein_source_id=Tb1125.11.19770:pseudogenic_transcript-p1
JAGUQU010000002.1	Liftoff	CDS	687827	688306	.	-	0	Parent=Tb1125.11.19770:pseudogenic_transcript
JAGUQU010000002.1	Liftoff	mRNA	688696	690267	.	-	.	ID=Tb1125.11.20020:pseudogenic_transcript;geneID=Tb1125.11.20020;description=variant surface glycoprotein (VSG), frameshifted and point mutation;extra_copy_number=0;coverage=1.0;sequence_ID=0.996;extra_copy_number=0;copy_num_ID=Tb1125.11.20020_0
JAGUQU010000002.1	Liftoff	exon	688696	690267	.	-	.	Parent=Tb1125.11.20020:pseudogenic_transcript;extra_copy_number=0;protein_source_id=Tb1125.11.20020:pseudogenic_transcript-p1
JAGUQU010000002.1	Liftoff	CDS	688696	690267	.	-	0	Parent=Tb1125.11.20020:pseudogenic_transcript
JAGUQU010000002.1	Liftoff	mRNA	692086	693555	.	-	.	ID=Tb1125.11.20030:pseudogenic_transcript;geneID=Tb1125.11.20030;description=variant surface glycoprotein (VSG, pseudogene), putative;extra_copy_number=0;coverage=1.0;sequence_ID=0.999;extra_copy_number=0;copy_num_ID=Tb1125.11.20030_0
JAGUQU010000002.1	Liftoff	exon	692086	693555	.	-	.	Parent=Tb1125.11.20030:pseudogenic_transcript;extra_copy_number=0;protein_source_id=Tb1125.11.20030:pseudogenic_transcript-p1
JAGUQU010000002.1	Liftoff	CDS	692086	693555	.	-	0	Parent=Tb1125.11.20030:pseudogenic_transcript
JAGUQU010000002.1	Liftoff	mRNA	695206	696792	.	-	.	ID=Tb1125.11.20040:pseudogenic_transcript;geneID=Tb1125.11.20040;description=variant surface glycoprotein (VSG, pseudogene), putative;extra_copy_number=0;coverage=1.0;sequence_ID=0.987;extra_copy_number=0;copy_num_ID=Tb1125.11.20040_0
JAGUQU010000002.1	Liftoff	exon	695206	696792	.	-	.	Parent=Tb1125.11.20040:pseudogenic_transcript;extra_copy_number=0;protein_source_id=Tb1125.11.20040:pseudogenic_transcript-p1
JAGUQU010000002.1	Liftoff	CDS	695206	696792	.	-	0	Parent=Tb1125.11.20040:pseudogenic_transcript
JAGUQU010000002.1	Liftoff	mRNA	760646	763006	.	-	.	ID=Tb1125.Tb11.v5.0751.1;geneID=Tb1125.Tb11.v5.0751;description=dual specificity protein phosphatase, putative;extra_copy_number=0;coverage=0.243;sequence_ID=0.240;extra_copy_number=0;copy_num_ID=Tb1125.Tb11.v5.0751_0;partial_mapping=True;low_identity=True
JAGUQU010000002.1	Liftoff	exon	760646	763006	.	-	.	Parent=Tb1125.Tb11.v5.0751.1;extra_copy_number=0
JAGUQU010000002.1	Liftoff	rRNA	765251	767501	.	+	.	ID=Tb1125.2.1931:rRNA;geneID=Tb1125.2.1931;description=18S ribosomal RNA;extra_copy_number=0;coverage=1.0;sequence_ID=0.999;extra_copy_number=0;copy_num_ID=Tb1125.2.1931_0
JAGUQU010000002.1	Liftoff	exon	765251	767501	.	+	.	Parent=Tb1125.2.1931:rRNA;extra_copy_number=0
JAGUQU010000002.1	Liftoff	rRNA	767842	768013	.	+	.	ID=Tb1125.7.6882:rRNA;geneID=Tb1125.7.6882;description=5.8S ribosomal RNA;extra_copy_number=0;coverage=1.0;sequence_ID=1.0;extra_copy_number=0;copy_num_ID=Tb1125.7.6882_0
JAGUQU010000002.1	Liftoff	exon	767842	768013	.	+	.	Parent=Tb1125.7.6882:rRNA;extra_copy_number=0
JAGUQU010000002.1	Liftoff	mRNA	768859	769542	.	+	.	ID=Tb1125.11.18710.1;geneID=Tb1125.11.18710;description=hypothetical protein, conserved;extra_copy_number=0;coverage=1.0;sequence_ID=1.0;extra_copy_number=0;copy_num_ID=Tb1125.11.18710_0
JAGUQU010000002.1	Liftoff	exon	768859	769542	.	+	.	Parent=Tb1125.11.18710.1;extra_copy_number=0;protein_source_id=Tb1125.11.18710.1-p1
JAGUQU010000002.1	Liftoff	CDS	769093	769542	.	+	0	Parent=Tb1125.11.18710.1
JAGUQU010000002.1	Liftoff	rRNA	770630	770803	.	+	.	ID=Tb1125.Tb09_rRNA_2:rRNA;geneID=Tb1125.Tb09_rRNA_2;description=M1 ribosomal RNA;extra_copy_number=0;coverage=1.0;sequence_ID=0.994;extra_copy_number=0;copy_num_ID=Tb1125.Tb09_rRNA_2_0
JAGUQU010000002.1	Liftoff	exon	770630	770803	.	+	.	Parent=Tb1125.Tb09_rRNA_2:rRNA;extra_copy_number=0
JAGUQU010000002.1	Liftoff	rRNA	770912	772394	.	+	.	ID=Tb1125.3.3452:rRNA;geneID=Tb1125.3.3452;description=28S beta ribosomal RNA;extra_copy_number=0;coverage=0.998;sequence_ID=0.997;extra_copy_number=0;copy_num_ID=Tb1125.3.3452_0
JAGUQU010000002.1	Liftoff	exon	770912	772394	.	+	.	Parent=Tb1125.3.3452:rRNA;extra_copy_number=0
JAGUQU010000002.1	Liftoff	rRNA	772532	772714	.	+	.	ID=Tb1125.7.6886:rRNA;geneID=Tb1125.7.6886;description=M2 ribosomal RNA;extra_copy_number=0;coverage=1.0;sequence_ID=1.0;extra_copy_number=0;copy_num_ID=Tb1125.7.6886_0
JAGUQU010000002.1	Liftoff	exon	772532	772714	.	+	.	Parent=Tb1125.7.6886:rRNA;extra_copy_number=0
JAGUQU010000002.1	Liftoff	rRNA	773036	773113	.	+	.	ID=Tb1125.7.6887:rRNA;geneID=Tb1125.7.6887;description=M6 ribosomal RNA;extra_copy_number=0;coverage=1.0;sequence_ID=1.0;extra_copy_number=0;copy_num_ID=Tb1125.7.6887_0
JAGUQU010000002.1	Liftoff	exon	773036	773113	.	+	.	Parent=Tb1125.7.6887:rRNA;extra_copy_number=0
JAGUQU010000002.1	Liftoff	rRNA	773435	773570	.	+	.	ID=Tb1125.7.6888:rRNA;geneID=Tb1125.7.6888;description=M4 ribosomal RNA;extra_copy_number=0;coverage=1.0;sequence_ID=1.0;extra_copy_number=0;copy_num_ID=Tb1125.7.6888_0
JAGUQU010000002.1	Liftoff	exon	773435	773570	.	+	.	Parent=Tb1125.7.6888:rRNA;extra_copy_number=0
JAGUQU010000002.1	Liftoff	mRNA	774773	776586	.	-	.	ID=Tb1125.1.3750:mRNA;geneID=Tb1125.1.3750;Ontology_term=GO_0005737;description=hypothetical protein, conserved;extra_copy_number=0;description=hypothetical protein, conserved;coverage=1.0;sequence_ID=0.982;extra_copy_number=0;copy_num_ID=Tb1125.1.3750_0
JAGUQU010000002.1	Liftoff	exon	774773	776586	.	-	.	Parent=Tb1125.1.3750:mRNA;extra_copy_number=0;protein_source_id=Tb1125.1.3750:mRNA-p1
JAGUQU010000002.1	Liftoff	CDS	774773	775193	.	-	0	Parent=Tb1125.1.3750:mRNA
JAGUQU010000002.1	Liftoff	mRNA	781825	782369	.	-	.	ID=Tb1125.2.2015:mRNA;geneID=Tb1125.2.2015;description=hypothetical protein;extra_copy_number=0;coverage=1.0;sequence_ID=0.992;extra_copy_number=0;copy_num_ID=Tb1125.2.2015_0
JAGUQU010000002.1	Liftoff	exon	781825	782369	.	-	.	Parent=Tb1125.2.2015:mRNA;extra_copy_number=0;protein_source_id=Tb1125.2.2015:mRNA-p1
JAGUQU010000002.1	Liftoff	CDS	782190	782264	.	-	0	Parent=Tb1125.2.2015:mRNA
JAGUQU010000002.1	Liftoff	mRNA	782860	784015	.	-	.	ID=Tb1125.2.2020:mRNA;geneID=Tb1125.2.2020;Ontology_term=GO_0005886;description=expression site-associated gene 3 (ESAG3) protein, putative;extra_copy_number=0;description=expression site-associated gene 3 (ESAG3) protein, putative;coverage=1.0;sequence_ID=0.994;extra_copy_number=0;copy_num_ID=Tb1125.2.2020_0
JAGUQU010000002.1	Liftoff	exon	782860	784015	.	-	.	Parent=Tb1125.2.2020:mRNA;extra_copy_number=0;protein_source_id=Tb1125.2.2020:mRNA-p1
JAGUQU010000002.1	Liftoff	CDS	782860	784011	.	-	0	Parent=Tb1125.2.2020:mRNA
JAGUQU010000002.1	Liftoff	mRNA	784355	786107	.	-	.	ID=Tb1125.2.2029:pseudogenic_transcript;geneID=Tb1125.2.2029;description=expression site-associated gene 3 (ESAG3), degenerate;extra_copy_number=0;coverage=1.0;sequence_ID=0.988;extra_copy_number=0;copy_num_ID=Tb1125.2.2029_0
JAGUQU010000002.1	Liftoff	exon	784355	786107	.	-	.	Parent=Tb1125.2.2029:pseudogenic_transcript;extra_copy_number=0;protein_source_id=Tb1125.2.2029:pseudogenic_transcript-p1
JAGUQU010000002.1	Liftoff	CDS	784355	785010	.	-	0	Parent=Tb1125.2.2029:pseudogenic_transcript
JAGUQU010000002.1	Liftoff	mRNA	788370	789713	.	-	.	ID=Tb1125.2.2060:mRNA;geneID=Tb1125.2.2060;Ontology_term=GO_0005886,GO_0020033;description=variant surface glycoprotein (VSG)-related, putative;extra_copy_number=0;description=variant surface glycoprotein (VSG)-related, putative;coverage=1.0;sequence_ID=0.994;extra_copy_number=0;copy_num_ID=Tb1125.2.2060_0
JAGUQU010000002.1	Liftoff	exon	788370	789713	.	-	.	Parent=Tb1125.2.2060:mRNA;extra_copy_number=0;protein_source_id=Tb1125.2.2060:mRNA-p1
JAGUQU010000002.1	Liftoff	CDS	788370	789704	.	-	0	Parent=Tb1125.2.2060:mRNA
JAGUQU010000002.1	Liftoff	mRNA	792670	793775	.	-	.	ID=Tb1125.2.2070:mRNA;geneID=Tb1125.2.2070;Ontology_term=GO_0005737;description=hypothetical protein;extra_copy_number=0;description=hypothetical protein;coverage=0.999;sequence_ID=0.969;extra_copy_number=0;copy_num_ID=Tb1125.2.2070_0
JAGUQU010000002.1	Liftoff	exon	792670	793775	.	-	.	Parent=Tb1125.2.2070:mRNA;extra_copy_number=0;protein_source_id=Tb1125.2.2070:mRNA-p1
JAGUQU010000002.1	Liftoff	CDS	792670	793147	.	-	0	Parent=Tb1125.2.2070:mRNA
JAGUQU010000002.1	Liftoff	mRNA	793906	797669	.	-	.	ID=Tb1125.2.2090:mRNA;geneID=Tb1125.2.2090;Ontology_term=GO_0005930;description=SUMO-interacting motif-containing protein;extra_copy_number=0;description=SUMO-interacting motif-containing protein;coverage=0.991;sequence_ID=0.979;extra_copy_number=0;copy_num_ID=Tb1125.2.2090_0
JAGUQU010000002.1	Liftoff	exon	793906	797669	.	-	.	Parent=Tb1125.2.2090:mRNA;extra_copy_number=0;protein_source_id=Tb1125.2.2090:mRNA-p1
JAGUQU010000002.1	Liftoff	CDS	794227	797148	.	-	0	Parent=Tb1125.2.2090:mRNA
JAGUQU010000002.1	Liftoff	mRNA	802191	803711	.	-	.	ID=Tb1125.2.2130:mRNA;geneID=Tb1125.2.2130;Ontology_term=GO_0003924,GO_0005886,GO_0016191;description=small GTP-binding protein RAB6, putative;extra_copy_number=0;description=small GTP-binding protein RAB6, putative;coverage=0.850;sequence_ID=0.837;extra_copy_number=0;copy_num_ID=Tb1125.2.2130_0
JAGUQU010000002.1	Liftoff	exon	802191	803711	.	-	.	Parent=Tb1125.2.2130:mRNA;extra_copy_number=0;protein_source_id=Tb1125.2.2130:mRNA-p1
JAGUQU010000002.1	Liftoff	CDS	802522	803214	.	-	0	Parent=Tb1125.2.2130:mRNA
JAGUQU010000002.1	Liftoff	mRNA	804064	804826	.	-	.	ID=Tb1125.2.2140:mRNA;geneID=Tb1125.2.2140;description=hypothetical protein, conserved;extra_copy_number=0;coverage=0.997;sequence_ID=0.956;extra_copy_number=0;copy_num_ID=Tb1125.2.2140_0
JAGUQU010000002.1	Liftoff	exon	804064	804826	.	-	.	Parent=Tb1125.2.2140:mRNA;extra_copy_number=0;protein_source_id=Tb1125.2.2140:mRNA-p1
JAGUQU010000002.1	Liftoff	CDS	804299	804625	.	-	0	Parent=Tb1125.2.2140:mRNA
JAGUQU010000002.1	Liftoff	mRNA	810340	813571	.	-	.	ID=Tb1125.2.2190:mRNA;geneID=Tb1125.2.2190;Ontology_term=GO_0004407;description=histone deacetylase 3;extra_copy_number=0;description=histone deacetylase 3;coverage=0.793;sequence_ID=0.782;extra_copy_number=0;copy_num_ID=Tb1125.2.2190_0
JAGUQU010000002.1	Liftoff	exon	810340	813571	.	-	.	Parent=Tb1125.2.2190:mRNA;extra_copy_number=0;protein_source_id=Tb1125.2.2190:mRNA-p1
JAGUQU010000002.1	Liftoff	CDS	811240	813297	.	-	0	Parent=Tb1125.2.2190:mRNA
JAGUQU010000002.1	Liftoff	mRNA	813729	814974	.	-	.	ID=Tb1125.2.2200:mRNA;geneID=Tb1125.2.2200;Ontology_term=GO_0005737;description=hypothetical protein, conserved;extra_copy_number=0;description=hypothetical protein, conserved;coverage=0.991;sequence_ID=0.967;extra_copy_number=0;copy_num_ID=Tb1125.2.2200_0
JAGUQU010000002.1	Liftoff	exon	813729	814974	.	-	.	Parent=Tb1125.2.2200:mRNA;extra_copy_number=0;protein_source_id=Tb1125.2.2200:mRNA-p1
JAGUQU010000002.1	Liftoff	CDS	814345	814917	.	-	0	Parent=Tb1125.2.2200:mRNA
JAGUQU010000002.1	Liftoff	mRNA	815195	818370	.	-	.	ID=Tb1125.2.2210:mRNA;geneID=Tb1125.2.2210;Ontology_term=GO_0005739;description=hypothetical protein, conserved;extra_copy_number=0;description=hypothetical protein, conserved;coverage=1.0;sequence_ID=0.994;extra_copy_number=0;copy_num_ID=Tb1125.2.2210_0
JAGUQU010000002.1	Liftoff	exon	815195	818370	.	-	.	Parent=Tb1125.2.2210:mRNA;extra_copy_number=0;protein_source_id=Tb1125.2.2210:mRNA-p1
JAGUQU010000002.1	Liftoff	CDS	815195	818317	.	-	0	Parent=Tb1125.2.2210:mRNA
JAGUQU010000002.1	Liftoff	mRNA	818871	819902	.	-	.	ID=Tb1125.2.2220:mRNA;geneID=Tb1125.2.2220;Ontology_term=GO_0005737;description=hypothetical protein, conserved;extra_copy_number=0;description=hypothetical protein, conserved;coverage=1.0;sequence_ID=0.996;extra_copy_number=0;copy_num_ID=Tb1125.2.2220_0
JAGUQU010000002.1	Liftoff	exon	818871	819902	.	-	.	Parent=Tb1125.2.2220:mRNA;extra_copy_number=0;protein_source_id=Tb1125.2.2220:mRNA-p1
JAGUQU010000002.1	Liftoff	CDS	818871	819812	.	-	0	Parent=Tb1125.2.2220:mRNA
JAGUQU010000002.1	Liftoff	mRNA	820060	821812	.	-	.	ID=Tb1125.2.2230:mRNA;geneID=Tb1125.2.2230;Ontology_term=GO_0005737;description=hypothetical protein, conserved;extra_copy_number=0;description=hypothetical protein, conserved;coverage=1.0;sequence_ID=0.991;extra_copy_number=0;copy_num_ID=Tb1125.2.2230_0
JAGUQU010000002.1	Liftoff	exon	820060	821812	.	-	.	Parent=Tb1125.2.2230:mRNA;extra_copy_number=0;protein_source_id=Tb1125.2.2230:mRNA-p1
JAGUQU010000002.1	Liftoff	CDS	820581	821747	.	-	0	Parent=Tb1125.2.2230:mRNA
JAGUQU010000002.1	Liftoff	mRNA	822406	826534	.	-	.	ID=Tb1125.2.2240:mRNA;geneID=Tb1125.2.2240;Ontology_term=GO_0000049,GO_0005737;description=exportin-T, putative;extra_copy_number=0;description=exportin-T, putative;coverage=0.999;sequence_ID=0.990;extra_copy_number=0;copy_num_ID=Tb1125.2.2240_0
JAGUQU010000002.1	Liftoff	exon	822406	826534	.	-	.	Parent=Tb1125.2.2240:mRNA;extra_copy_number=0;protein_source_id=Tb1125.2.2240:mRNA-p1
JAGUQU010000002.1	Liftoff	CDS	822406	826065	.	-	0	Parent=Tb1125.2.2240:mRNA
JAGUQU010000002.1	Liftoff	mRNA	828118	841752	.	-	.	ID=Tb1125.2.2260:mRNA;geneID=Tb1125.2.2260;Ontology_term=GO_0016773,GO_0005737;description=phosphatidylinositol kinase related protein, putative;extra_copy_number=0;description=phosphatidylinositol kinase related protein, putative;coverage=0.997;sequence_ID=0.992;extra_copy_number=0;copy_num_ID=Tb1125.2.2260_0
JAGUQU010000002.1	Liftoff	exon	828118	841752	.	-	.	Parent=Tb1125.2.2260:mRNA;extra_copy_number=0;protein_source_id=Tb1125.2.2260:mRNA-p1
JAGUQU010000002.1	Liftoff	CDS	828118	840948	.	-	0	Parent=Tb1125.2.2260:mRNA
JAGUQU010000002.1	Liftoff	mRNA	842025	842965	.	-	.	ID=Tb1125.2.2270:mRNA;geneID=Tb1125.2.2270;Ontology_term=GO_0005634;description=hypothetical protein, conserved;extra_copy_number=0;description=hypothetical protein, conserved;coverage=0.989;sequence_ID=0.986;extra_copy_number=0;copy_num_ID=Tb1125.2.2270_0
JAGUQU010000002.1	Liftoff	exon	842025	842965	.	-	.	Parent=Tb1125.2.2270:mRNA;extra_copy_number=0;protein_source_id=Tb1125.2.2270:mRNA-p1
JAGUQU010000002.1	Liftoff	CDS	842025	842714	.	-	0	Parent=Tb1125.2.2270:mRNA
JAGUQU010000002.1	Liftoff	mRNA	845558	846388	.	-	.	ID=Tb1125.2.2320:mRNA;geneID=Tb1125.2.2320;description=hypothetical protein;extra_copy_number=0;coverage=0.955;sequence_ID=0.908;extra_copy_number=0;copy_num_ID=Tb1125.2.2320_0
JAGUQU010000002.1	Liftoff	exon	845558	846388	.	-	.	Parent=Tb1125.2.2320:mRNA;extra_copy_number=0;protein_source_id=Tb1125.2.2320:mRNA-p1
JAGUQU010000002.1	Liftoff	CDS	845558	845993	.	-	0	Parent=Tb1125.2.2320:mRNA
JAGUQU010000002.1	Liftoff	mRNA	846983	851257	.	-	.	ID=Tb1125.2.2340:mRNA;geneID=Tb1125.2.2340;description=Glycerophosphoryl diester phosphodiesterase family, putative;extra_copy_number=0;coverage=0.997;sequence_ID=0.987;extra_copy_number=0;copy_num_ID=Tb1125.2.2340_0
JAGUQU010000002.1	Liftoff	exon	846983	851257	.	-	.	Parent=Tb1125.2.2340:mRNA;extra_copy_number=0;protein_source_id=Tb1125.2.2340:mRNA-p1
JAGUQU010000002.1	Liftoff	CDS	847167	850795	.	-	0	Parent=Tb1125.2.2340:mRNA
JAGUQU010000002.1	Liftoff	mRNA	851666	854913	.	-	.	ID=Tb1125.2.2360:mRNA;geneID=Tb1125.2.2360;Ontology_term=GO_0051286;description=Ankyrin repeats (3 copies)/Zinc finger, C3HC4 type (RING finger), putative;extra_copy_number=0;description=Ankyrin repeats (3 copies)/Zinc finger, C3HC4 type (RING finger), putative;coverage=0.997;sequence_ID=0.977;extra_copy_number=0;copy_num_ID=Tb1125.2.2360_0
JAGUQU010000002.1	Liftoff	exon	851666	854913	.	-	.	Parent=Tb1125.2.2360:mRNA;extra_copy_number=0;protein_source_id=Tb1125.2.2360:mRNA-p1
JAGUQU010000002.1	Liftoff	CDS	852540	854582	.	-	0	Parent=Tb1125.2.2360:mRNA
JAGUQU010000002.1	Liftoff	mRNA	855098	859881	.	-	.	ID=Tb1125.2.2370:mRNA;geneID=Tb1125.2.2370;Ontology_term=GO_0005737;description=Vps51/Vps67, putative;extra_copy_number=0;description=Vps51/Vps67, putative;coverage=0.997;sequence_ID=0.986;extra_copy_number=0;copy_num_ID=Tb1125.2.2370_0
JAGUQU010000002.1	Liftoff	exon	855098	859881	.	-	.	Parent=Tb1125.2.2370:mRNA;extra_copy_number=0;protein_source_id=Tb1125.2.2370:mRNA-p1
JAGUQU010000002.1	Liftoff	CDS	855427	859626	.	-	0	Parent=Tb1125.2.2370:mRNA
JAGUQU010000002.1	Liftoff	mRNA	860111	863190	.	-	.	ID=Tb1125.2.2380:mRNA;geneID=Tb1125.2.2380;description=glycosyltransferase (GlcNAc), putative;extra_copy_number=0;coverage=0.999;sequence_ID=0.988;extra_copy_number=0;copy_num_ID=Tb1125.2.2380_0
JAGUQU010000002.1	Liftoff	exon	860111	863190	.	-	.	Parent=Tb1125.2.2380:mRNA;extra_copy_number=0;protein_source_id=Tb1125.2.2380:mRNA-p1
JAGUQU010000002.1	Liftoff	CDS	860455	863079	.	-	0	Parent=Tb1125.2.2380:mRNA
JAGUQU010000002.1	Liftoff	mRNA	863335	864533	.	-	.	ID=Tb1125.2.2390:mRNA;geneID=Tb1125.2.2390;description=hypothetical protein, conserved;extra_copy_number=0;coverage=0.999;sequence_ID=0.988;extra_copy_number=0;copy_num_ID=Tb1125.2.2390_0
JAGUQU010000002.1	Liftoff	exon	863335	864533	.	-	.	Parent=Tb1125.2.2390:mRNA;extra_copy_number=0;protein_source_id=Tb1125.2.2390:mRNA-p1
JAGUQU010000002.1	Liftoff	CDS	864027	864512	.	-	0	Parent=Tb1125.2.2390:mRNA
JAGUQU010000002.1	Liftoff	mRNA	865832	868147	.	-	.	ID=Tb1125.2.2400:mRNA;geneID=Tb1125.2.2400;Ontology_term=GO_0005739;description=glycosyltransferase (GlcNAc), putative;extra_copy_number=0;description=glycosyltransferase (GlcNAc), putative;coverage=1.0;sequence_ID=0.987;extra_copy_number=0;copy_num_ID=Tb1125.2.2400_0
JAGUQU010000002.1	Liftoff	exon	865832	868147	.	-	.	Parent=Tb1125.2.2400:mRNA;extra_copy_number=0;protein_source_id=Tb1125.2.2400:mRNA-p1
JAGUQU010000002.1	Liftoff	CDS	865832	868081	.	-	0	Parent=Tb1125.2.2400:mRNA
JAGUQU010000002.1	Liftoff	mRNA	868271	870582	.	-	.	ID=Tb1125.2.2410:mRNA;geneID=Tb1125.2.2410;Ontology_term=GO_0005739;description=hypothetical protein, conserved;extra_copy_number=0;description=hypothetical protein, conserved;coverage=1.0;sequence_ID=0.988;extra_copy_number=0;copy_num_ID=Tb1125.2.2410_0
JAGUQU010000002.1	Liftoff	exon	868271	870582	.	-	.	Parent=Tb1125.2.2410:mRNA;extra_copy_number=0;protein_source_id=Tb1125.2.2410:mRNA-p1
JAGUQU010000002.1	Liftoff	CDS	868560	870503	.	-	0	Parent=Tb1125.2.2410:mRNA
JAGUQU010000002.1	Liftoff	mRNA	870861	874353	.	-	.	ID=Tb1125.2.2430:mRNA;geneID=Tb1125.2.2430;Note=2.7.1.37 (2.7.11.12, 2.7.11.13, 2.7.11.21, 2.7.11.22, 2.7.11.24, 2.7.11.25,2.7.11.30 and 2.7.12.1);Ontology_term=GO_0005524;description=casein kinase II, alpha chain;extra_copy_number=0;description=casein kinase II, alpha chain;coverage=0.991;sequence_ID=0.977;copy_num_ID=Tb1125.2.2430_0
JAGUQU010000002.1	Liftoff	exon	870861	874353	.	-	.	Parent=Tb1125.2.2430:mRNA;extra_copy_number=0;protein_source_id=Tb1125.2.2430:mRNA-p1
JAGUQU010000002.1	Liftoff	CDS	872899	874017	.	-	0	Parent=Tb1125.2.2430:mRNA
JAGUQU010000002.1	Liftoff	mRNA	874923	876991	.	-	.	ID=Tb1125.2.2440:mRNA;geneID=Tb1125.2.2440;Ontology_term=GO_0004175,GO_0097014;description=proteasome regulatory non-ATPase subunit 6;extra_copy_number=0;description=proteasome regulatory non-ATPase subunit 6;coverage=1.0;sequence_ID=0.990;extra_copy_number=0;copy_num_ID=Tb1125.2.2440_0
JAGUQU010000002.1	Liftoff	exon	874923	876991	.	-	.	Parent=Tb1125.2.2440:mRNA;extra_copy_number=0;protein_source_id=Tb1125.2.2440:mRNA-p1
JAGUQU010000002.1	Liftoff	CDS	875222	876763	.	-	0	Parent=Tb1125.2.2440:mRNA
JAGUQU010000002.1	Liftoff	mRNA	877370	878969	.	-	.	ID=Tb1125.2.2450:mRNA;geneID=Tb1125.2.2450;Note=2.1.1.- (Methyltransferases.);description=ribosomal RNA methyltransferase, putative;extra_copy_number=0;description=ribosomal RNA methyltransferase, putative;coverage=0.999;sequence_ID=0.993;extra_copy_number=0;copy_num_ID=Tb1125.2.2450_0
JAGUQU010000002.1	Liftoff	exon	877370	878969	.	-	.	Parent=Tb1125.2.2450:mRNA;extra_copy_number=0;protein_source_id=Tb1125.2.2450:mRNA-p1
JAGUQU010000002.1	Liftoff	CDS	877370	878668	.	-	0	Parent=Tb1125.2.2450:mRNA
JAGUQU010000002.1	Liftoff	mRNA	879132	881718	.	-	.	ID=Tb1125.2.2460:mRNA;geneID=Tb1125.2.2460;Ontology_term=GO_0019789;description=ubiquitin-conjugating enzyme E2, putative;extra_copy_number=0;description=ubiquitin-conjugating enzyme E2, putative;coverage=0.997;sequence_ID=0.986;extra_copy_number=0;copy_num_ID=Tb1125.2.2460_0
JAGUQU010000002.1	Liftoff	exon	879132	881718	.	-	.	Parent=Tb1125.2.2460:mRNA;extra_copy_number=0;protein_source_id=Tb1125.2.2460:mRNA-p1
JAGUQU010000002.1	Liftoff	CDS	881017	881613	.	-	0	Parent=Tb1125.2.2460:mRNA
JAGUQU010000002.1	Liftoff	mRNA	882068	884387	.	-	.	ID=Tb1125.2.2470:mRNA;geneID=Tb1125.2.2470;Ontology_term=GO_0045294,GO_0031019;description=Kinetoplastid RNA editing protein 1;extra_copy_number=0;description=Kinetoplastid RNA editing protein 1;coverage=1.0;sequence_ID=0.996;extra_copy_number=0;copy_num_ID=Tb1125.2.2470_0
JAGUQU010000002.1	Liftoff	exon	882068	884387	.	-	.	Parent=Tb1125.2.2470:mRNA;extra_copy_number=0;protein_source_id=Tb1125.2.2470:mRNA-p1
JAGUQU010000002.1	Liftoff	CDS	882068	884356	.	-	0	Parent=Tb1125.2.2470:mRNA
JAGUQU010000002.1	Liftoff	mRNA	885444	886646	.	-	.	ID=Tb1125.2.2490:mRNA;geneID=Tb1125.2.2490;Ontology_term=GO_0005737;description=hypothetical protein;extra_copy_number=0;description=hypothetical protein;coverage=0.998;sequence_ID=0.990;extra_copy_number=0;copy_num_ID=Tb1125.2.2490_0
JAGUQU010000002.1	Liftoff	exon	885444	886646	.	-	.	Parent=Tb1125.2.2490:mRNA;extra_copy_number=0;protein_source_id=Tb1125.2.2490:mRNA-p1
JAGUQU010000002.1	Liftoff	CDS	885682	886512	.	-	0	Parent=Tb1125.2.2490:mRNA
JAGUQU010000002.1	Liftoff	mRNA	886782	888317	.	-	.	ID=Tb1125.2.2500:mRNA;geneID=Tb1125.2.2500;Ontology_term=GO_0005737;description=hypothetical protein, conserved;extra_copy_number=0;description=hypothetical protein, conserved;coverage=0.999;sequence_ID=0.991;extra_copy_number=0;copy_num_ID=Tb1125.2.2500_0
JAGUQU010000002.1	Liftoff	exon	886782	888317	.	-	.	Parent=Tb1125.2.2500:mRNA;extra_copy_number=0;protein_source_id=Tb1125.2.2500:mRNA-p1
JAGUQU010000002.1	Liftoff	CDS	887085	887930	.	-	0	Parent=Tb1125.2.2500:mRNA
JAGUQU010000002.1	Liftoff	mRNA	888916	889768	.	-	.	ID=Tb1125.2.2510:mRNA;geneID=Tb1125.2.2510;Ontology_term=GO_0015288;description=Mitochondrial outer membrane protein porin 1;extra_copy_number=0;description=Mitochondrial outer membrane protein porin 1;coverage=1.0;sequence_ID=1.0;extra_copy_number=0;copy_num_ID=Tb1125.2.2510_0
JAGUQU010000002.1	Liftoff	exon	888916	889768	.	-	.	Parent=Tb1125.2.2510:mRNA;extra_copy_number=0;protein_source_id=Tb1125.2.2510:mRNA-p1
JAGUQU010000002.1	Liftoff	CDS	888916	889728	.	-	0	Parent=Tb1125.2.2510:mRNA
JAGUQU010000002.1	Liftoff	mRNA	889943	891084	.	-	.	ID=Tb1125.2.2520:mRNA;geneID=Tb1125.2.2520;Ontology_term=GO_0015288;description=Mitochondrial outer membrane protein porin 2;extra_copy_number=0;description=Mitochondrial outer membrane protein porin 2;coverage=0.996;sequence_ID=0.993;extra_copy_number=0;copy_num_ID=Tb1125.2.2520_0
JAGUQU010000002.1	Liftoff	exon	889943	891084	.	-	.	Parent=Tb1125.2.2520:mRNA;extra_copy_number=0;protein_source_id=Tb1125.2.2520:mRNA-p1
JAGUQU010000002.1	Liftoff	CDS	890232	891044	.	-	0	Parent=Tb1125.2.2520:mRNA
JAGUQU010000002.1	Liftoff	mRNA	892051	894920	.	-	.	ID=Tb1125.2.2530:mRNA;geneID=Tb1125.2.2530;Ontology_term=GO_0036064;description=hypothetical protein, conserved;extra_copy_number=0;description=hypothetical protein, conserved;coverage=1.0;sequence_ID=0.993;extra_copy_number=0;copy_num_ID=Tb1125.2.2530_0
JAGUQU010000002.1	Liftoff	exon	892051	894920	.	-	.	Parent=Tb1125.2.2530:mRNA;extra_copy_number=0;protein_source_id=Tb1125.2.2530:mRNA-p1
JAGUQU010000002.1	Liftoff	CDS	892563	894875	.	-	0	Parent=Tb1125.2.2530:mRNA
JAGUQU010000002.1	Liftoff	mRNA	895051	895973	.	-	.	ID=Tb1125.2.2540:mRNA;geneID=Tb1125.2.2540;description=Ribosome biogenesis protein SLX9, putative;extra_copy_number=0;coverage=1.0;sequence_ID=0.998;extra_copy_number=0;copy_num_ID=Tb1125.2.2540_0
JAGUQU010000002.1	Liftoff	exon	895051	895973	.	-	.	Parent=Tb1125.2.2540:mRNA;extra_copy_number=0;protein_source_id=Tb1125.2.2540:mRNA-p1
JAGUQU010000002.1	Liftoff	CDS	895431	895970	.	-	0	Parent=Tb1125.2.2540:mRNA
JAGUQU010000002.1	Liftoff	mRNA	896200	898249	.	-	.	ID=Tb1125.2.2550:mRNA;geneID=Tb1125.2.2550;description=hypothetical protein, conserved;extra_copy_number=0;coverage=1.0;sequence_ID=0.988;extra_copy_number=0;copy_num_ID=Tb1125.2.2550_0
JAGUQU010000002.1	Liftoff	exon	896200	898249	.	-	.	Parent=Tb1125.2.2550:mRNA;extra_copy_number=0;protein_source_id=Tb1125.2.2550:mRNA-p1
JAGUQU010000002.1	Liftoff	CDS	896471	898204	.	-	0	Parent=Tb1125.2.2550:mRNA
JAGUQU010000002.1	Liftoff	mRNA	898816	899539	.	-	.	ID=Tb1125.2.2570:mRNA;geneID=Tb1125.2.2570;description=hypothetical protein, conserved;extra_copy_number=0;coverage=1.0;sequence_ID=0.980;extra_copy_number=0;copy_num_ID=Tb1125.2.2570_0
JAGUQU010000002.1	Liftoff	exon	898816	899539	.	-	.	Parent=Tb1125.2.2570:mRNA;extra_copy_number=0;protein_source_id=Tb1125.2.2570:mRNA-p1
JAGUQU010000002.1	Liftoff	CDS	898816	899316	.	-	0	Parent=Tb1125.2.2570:mRNA
JAGUQU010000002.1	Liftoff	mRNA	900663	905304	.	-	.	ID=Tb1125.2.2580:mRNA;geneID=Tb1125.2.2580;description=hypothetical protein, conserved;extra_copy_number=0;coverage=0.997;sequence_ID=0.992;extra_copy_number=0;copy_num_ID=Tb1125.2.2580_0
JAGUQU010000002.1	Liftoff	exon	900663	905304	.	-	.	Parent=Tb1125.2.2580:mRNA;extra_copy_number=0;protein_source_id=Tb1125.2.2580:mRNA-p1
JAGUQU010000002.1	Liftoff	CDS	901722	904895	.	-	0	Parent=Tb1125.2.2580:mRNA
JAGUQU010000002.1	Liftoff	mRNA	905441	906115	.	-	.	ID=Tb1125.2.2590:mRNA;geneID=Tb1125.2.2590;Ontology_term=GO_0010608;description=hypothetical protein, conserved;extra_copy_number=0;description=hypothetical protein, conserved;coverage=1.0;sequence_ID=0.997;extra_copy_number=0;copy_num_ID=Tb1125.2.2590_0
JAGUQU010000002.1	Liftoff	exon	905441	906115	.	-	.	Parent=Tb1125.2.2590:mRNA;extra_copy_number=0;protein_source_id=Tb1125.2.2590:mRNA-p1
JAGUQU010000002.1	Liftoff	CDS	905673	905990	.	-	0	Parent=Tb1125.2.2590:mRNA
JAGUQU010000002.1	Liftoff	mRNA	914187	925410	.	+	.	ID=Tb1125.2.2650:mRNA;geneID=Tb1125.2.2650;Ontology_term=GO_0005737;description=hypothetical protein, conserved;extra_copy_number=0;description=hypothetical protein, conserved;coverage=0.999;sequence_ID=0.996;extra_copy_number=0;copy_num_ID=Tb1125.2.2650_0
JAGUQU010000002.1	Liftoff	exon	914187	925410	.	+	.	Parent=Tb1125.2.2650:mRNA;extra_copy_number=0;protein_source_id=Tb1125.2.2650:mRNA-p1
JAGUQU010000002.1	Liftoff	CDS	914546	924838	.	+	0	Parent=Tb1125.2.2650:mRNA
JAGUQU010000002.1	Liftoff	mRNA	925616	927746	.	+	.	ID=Tb1125.2.2670:mRNA;geneID=Tb1125.2.2670;Ontology_term=GO_0003677,GO_0005654;description=histone H4 variant;extra_copy_number=0;description=histone H4 variant;coverage=0.991;sequence_ID=0.967;extra_copy_number=0;copy_num_ID=Tb1125.2.2670_0
JAGUQU010000002.1	Liftoff	exon	925616	927746	.	+	.	Parent=Tb1125.2.2670:mRNA;extra_copy_number=0;protein_source_id=Tb1125.2.2670:mRNA-p1
JAGUQU010000002.1	Liftoff	CDS	925774	926076	.	+	0	Parent=Tb1125.2.2670:mRNA
JAGUQU010000002.1	Liftoff	mRNA	927866	934741	.	+	.	ID=Tb1125.2.2720:mRNA;geneID=Tb1125.2.2720;Ontology_term=GO_0005524;description=STE/STE7 protein kinase, putative;extra_copy_number=0;description=STE/STE7 protein kinase, putative;coverage=0.993;sequence_ID=0.977;extra_copy_number=0;copy_num_ID=Tb1125.2.2720_0
JAGUQU010000002.1	Liftoff	exon	927866	934741	.	+	.	Parent=Tb1125.2.2720:mRNA;extra_copy_number=0;protein_source_id=Tb1125.2.2720:mRNA-p1
JAGUQU010000002.1	Liftoff	CDS	928275	932780	.	+	0	Parent=Tb1125.2.2720:mRNA
JAGUQU010000002.1	Liftoff	mRNA	935796	937385	.	+	.	ID=Tb1125.2.2770:mRNA;geneID=Tb1125.2.2770;description=hypothetical protein, conserved;extra_copy_number=0;coverage=0.960;sequence_ID=0.903;extra_copy_number=0;copy_num_ID=Tb1125.2.2770_0
JAGUQU010000002.1	Liftoff	exon	935796	937385	.	+	.	Parent=Tb1125.2.2770:mRNA;extra_copy_number=0;protein_source_id=Tb1125.2.2770:mRNA-p1
JAGUQU010000002.1	Liftoff	CDS	936036	936413	.	+	0	Parent=Tb1125.2.2770:mRNA
JAGUQU010000002.1	Liftoff	mRNA	940771	942790	.	+	.	ID=Tb1125.2.2830:mRNA;geneID=Tb1125.2.2830;Ontology_term=GO_0005737;description=hypothetical protein, conserved;extra_copy_number=0;description=hypothetical protein, conserved;coverage=0.985;sequence_ID=0.974;extra_copy_number=0;copy_num_ID=Tb1125.2.2830_0
JAGUQU010000002.1	Liftoff	exon	940771	942790	.	+	.	Parent=Tb1125.2.2830:mRNA;extra_copy_number=0;protein_source_id=Tb1125.2.2830:mRNA-p1
JAGUQU010000002.1	Liftoff	CDS	941366	942292	.	+	0	Parent=Tb1125.2.2830:mRNA
JAGUQU010000002.1	Liftoff	mRNA	943238	944624	.	+	.	ID=Tb1125.2.2860:mRNA;geneID=Tb1125.2.2860;Ontology_term=GO_0005930;description=hypothetical protein, conserved;extra_copy_number=0;description=hypothetical protein, conserved;coverage=0.995;sequence_ID=0.989;extra_copy_number=0;copy_num_ID=Tb1125.2.2860_0
JAGUQU010000002.1	Liftoff	exon	943238	944624	.	+	.	Parent=Tb1125.2.2860:mRNA;extra_copy_number=0;protein_source_id=Tb1125.2.2860:mRNA-p1
JAGUQU010000002.1	Liftoff	CDS	943518	944624	.	+	0	Parent=Tb1125.2.2860:mRNA
JAGUQU010000002.1	Liftoff	mRNA	945057	948415	.	+	.	ID=Tb1125.2.2880:mRNA;geneID=Tb1125.2.2880;description=TPR repeat/Tetratricopeptide repeat, putative;extra_copy_number=0;coverage=0.993;sequence_ID=0.975;extra_copy_number=0;copy_num_ID=Tb1125.2.2880_0
JAGUQU010000002.1	Liftoff	exon	945057	948415	.	+	.	Parent=Tb1125.2.2880:mRNA;extra_copy_number=0;protein_source_id=Tb1125.2.2880:mRNA-p1
JAGUQU010000002.1	Liftoff	CDS	946236	947537	.	+	0	Parent=Tb1125.2.2880:mRNA
JAGUQU010000002.1	Liftoff	mRNA	948798	949368	.	+	.	ID=Tb1125.2.2900:mRNA;geneID=Tb1125.2.2900;Ontology_term=GO_0005200,GO_0005885,GO_0030041;description=ARP2/3 complex subunit, putative;extra_copy_number=0;description=ARP2/3 complex subunit, putative;coverage=1.0;sequence_ID=0.998;extra_copy_number=0;copy_num_ID=Tb1125.2.2900_0
JAGUQU010000002.1	Liftoff	exon	948798	949368	.	+	.	Parent=Tb1125.2.2900:mRNA;extra_copy_number=0;protein_source_id=Tb1125.2.2900:mRNA-p1
JAGUQU010000002.1	Liftoff	CDS	948826	949368	.	+	0	Parent=Tb1125.2.2900:mRNA
JAGUQU010000002.1	Liftoff	mRNA	949534	951358	.	+	.	ID=Tb1125.2.2910:mRNA;geneID=Tb1125.2.2910;Ontology_term=GO_0005737;description=hypothetical protein, conserved;extra_copy_number=0;description=hypothetical protein, conserved;coverage=0.995;sequence_ID=0.980;extra_copy_number=0;copy_num_ID=Tb1125.2.2910_0
JAGUQU010000002.1	Liftoff	exon	949534	951358	.	+	.	Parent=Tb1125.2.2910:mRNA;extra_copy_number=0;protein_source_id=Tb1125.2.2910:mRNA-p1
JAGUQU010000002.1	Liftoff	CDS	949740	950963	.	+	0	Parent=Tb1125.2.2910:mRNA
JAGUQU010000002.1	Liftoff	mRNA	951179	953031	.	+	.	ID=Tb1125.2.2920:mRNA;geneID=Tb1125.2.2920;Ontology_term=GO_0005737;description=UAA transporter family, putative;extra_copy_number=0;description=UAA transporter family, putative;coverage=0.989;sequence_ID=0.977;extra_copy_number=0;copy_num_ID=Tb1125.2.2920_0
JAGUQU010000002.1	Liftoff	exon	951179	953031	.	+	.	Parent=Tb1125.2.2920:mRNA;extra_copy_number=0;protein_source_id=Tb1125.2.2920:mRNA-p1
JAGUQU010000002.1	Liftoff	CDS	951685	953031	.	+	0	Parent=Tb1125.2.2920:mRNA
JAGUQU010000002.1	Liftoff	mRNA	954269	955402	.	+	.	ID=Tb1125.2.2940:mRNA;geneID=Tb1125.2.2940;Ontology_term=GO_0061617;description=MICOS complex subunit 32;extra_copy_number=0;description=MICOS complex subunit 32;coverage=1.0;sequence_ID=0.992;extra_copy_number=0;copy_num_ID=Tb1125.2.2940_0
JAGUQU010000002.1	Liftoff	exon	954269	955402	.	+	.	Parent=Tb1125.2.2940:mRNA;extra_copy_number=0;protein_source_id=Tb1125.2.2940:mRNA-p1
JAGUQU010000002.1	Liftoff	CDS	954313	955212	.	+	0	Parent=Tb1125.2.2940:mRNA
JAGUQU010000002.1	Liftoff	mRNA	955576	958827	.	+	.	ID=Tb1125.2.2950:mRNA;geneID=Tb1125.2.2950;Ontology_term=GO_0005634;description=Nop14-like family, putative;extra_copy_number=0;description=Nop14-like family, putative;coverage=1.0;sequence_ID=0.995;extra_copy_number=0;copy_num_ID=Tb1125.2.2950_0
JAGUQU010000002.1	Liftoff	exon	955576	958827	.	+	.	Parent=Tb1125.2.2950:mRNA;extra_copy_number=0;protein_source_id=Tb1125.2.2950:mRNA-p1
JAGUQU010000002.1	Liftoff	CDS	955620	958487	.	+	0	Parent=Tb1125.2.2950:mRNA
JAGUQU010000002.1	Liftoff	mRNA	958464	960624	.	-	.	ID=Tb1125.Tb11.v5.0817.1;geneID=Tb1125.Tb11.v5.0817;description=ubiquitin-protein ligase, putative;extra_copy_number=0;coverage=0.196;sequence_ID=0.195;extra_copy_number=0;copy_num_ID=Tb1125.Tb11.v5.0817_0;partial_mapping=True;low_identity=True
JAGUQU010000002.1	Liftoff	exon	958464	960624	.	-	.	Parent=Tb1125.Tb11.v5.0817.1;extra_copy_number=0
JAGUQU010000002.1	Liftoff	mRNA	958982	959959	.	+	.	ID=Tb1125.2.2970:mRNA;geneID=Tb1125.2.2970;Ontology_term=GO_0020023;description=mitochondrial carrier protein;extra_copy_number=0;description=mitochondrial carrier protein;coverage=1.0;sequence_ID=0.998;extra_copy_number=0;copy_num_ID=Tb1125.2.2970_0
JAGUQU010000002.1	Liftoff	exon	958982	959959	.	+	.	Parent=Tb1125.2.2970:mRNA;extra_copy_number=0;protein_source_id=Tb1125.2.2970:mRNA-p1
JAGUQU010000002.1	Liftoff	CDS	959021	959959	.	+	0	Parent=Tb1125.2.2970:mRNA
JAGUQU010000002.1	Liftoff	mRNA	962207	963930	.	+	.	ID=Tb1125.2.2990:mRNA;geneID=Tb1125.2.2990;Ontology_term=GO_0005654;description=hypothetical protein, conserved;extra_copy_number=0;description=hypothetical protein, conserved;coverage=1.0;sequence_ID=0.997;extra_copy_number=0;copy_num_ID=Tb1125.2.2990_0
JAGUQU010000002.1	Liftoff	exon	962207	963930	.	+	.	Parent=Tb1125.2.2990:mRNA;extra_copy_number=0;protein_source_id=Tb1125.2.2990:mRNA-p1
JAGUQU010000002.1	Liftoff	CDS	962239	963930	.	+	0	Parent=Tb1125.2.2990:mRNA
JAGUQU010000002.1	Liftoff	mRNA	964129	965680	.	+	.	ID=Tb1125.2.3000:mRNA;geneID=Tb1125.2.3000;Ontology_term=GO_0005930;description=hypothetical protein, conserved;extra_copy_number=0;description=hypothetical protein, conserved;coverage=1.0;sequence_ID=0.996;extra_copy_number=0;copy_num_ID=Tb1125.2.3000_0
JAGUQU010000002.1	Liftoff	exon	964129	965680	.	+	.	Parent=Tb1125.2.3000:mRNA;extra_copy_number=0;protein_source_id=Tb1125.2.3000:mRNA-p1
JAGUQU010000002.1	Liftoff	CDS	964172	965428	.	+	0	Parent=Tb1125.2.3000:mRNA
JAGUQU010000002.1	Liftoff	mRNA	965838	969054	.	+	.	ID=Tb1125.2.3020:mRNA;geneID=Tb1125.2.3020;Ontology_term=GO_0005930;description=Component of motile flagella 76;extra_copy_number=0;description=Component of motile flagella 76;coverage=1.0;sequence_ID=0.995;extra_copy_number=0;copy_num_ID=Tb1125.2.3020_0
JAGUQU010000002.1	Liftoff	exon	965838	969054	.	+	.	Parent=Tb1125.2.3020:mRNA;extra_copy_number=0;protein_source_id=Tb1125.2.3020:mRNA-p1
JAGUQU010000002.1	Liftoff	CDS	965956	969054	.	+	0	Parent=Tb1125.2.3020:mRNA
JAGUQU010000002.1	Liftoff	mRNA	969536	972171	.	+	.	ID=Tb1125.2.3030:mRNA;geneID=Tb1125.2.3030;Ontology_term=GO_0004252;description=ATP-dependent Clp protease subunit, heat shock protein 78 (HSP78), putative;extra_copy_number=0;description=ATP-dependent Clp protease subunit, heat shock protein 78 (HSP78), putative;coverage=1.0;sequence_ID=0.993;extra_copy_number=0;copy_num_ID=Tb1125.2.3030_0
JAGUQU010000002.1	Liftoff	exon	969536	972171	.	+	.	Parent=Tb1125.2.3030:mRNA;extra_copy_number=0;protein_source_id=Tb1125.2.3030:mRNA-p1
JAGUQU010000002.1	Liftoff	CDS	969733	972171	.	+	0	Parent=Tb1125.2.3030:mRNA
JAGUQU010000002.1	Liftoff	mRNA	972951	973360	.	+	.	ID=Tb1125.2.3055:mRNA;geneID=Tb1125.2.3055;description=hypothetical protein;extra_copy_number=0;coverage=1.0;sequence_ID=0.987;extra_copy_number=0;copy_num_ID=Tb1125.2.3055_0
JAGUQU010000002.1	Liftoff	exon	972951	973360	.	+	.	Parent=Tb1125.2.3055:mRNA;extra_copy_number=0;protein_source_id=Tb1125.2.3055:mRNA-p1
JAGUQU010000002.1	Liftoff	CDS	972960	973163	.	+	0	Parent=Tb1125.2.3055:mRNA
JAGUQU010000002.1	Liftoff	mRNA	973846	975311	.	+	.	ID=Tb1125.2.3080:mRNA;geneID=Tb1125.2.3080;Note=1.14.19.- (With oxidation of a pair of donors resulting in the reduction of molecular oxygen to two molecules of water.);Ontology_term=GO_0016491,GO_0005783,GO_0006633;description=cytochrome b5-dependent oleate desaturase;extra_copy_number=0;description=cytochrome b5-dependent oleate desaturase;coverage=1.0;sequence_ID=0.993;copy_num_ID=Tb1125.2.308…
JAGUQU010000002.1	Liftoff	exon	973846	975311	.	+	.	Parent=Tb1125.2.3080:mRNA;extra_copy_number=0;protein_source_id=Tb1125.2.3080:mRNA-p1
JAGUQU010000002.1	Liftoff	CDS	974005	975231	.	+	0	Parent=Tb1125.2.3080:mRNA
JAGUQU010000002.1	Liftoff	mRNA	975596	978951	.	+	.	ID=Tb1125.2.3090:mRNA;geneID=Tb1125.2.3090;description=hypothetical protein, conserved;extra_copy_number=0;coverage=0.985;sequence_ID=0.932;extra_copy_number=0;copy_num_ID=Tb1125.2.3090_0
JAGUQU010000002.1	Liftoff	exon	975596	978951	.	+	.	Parent=Tb1125.2.3090:mRNA;extra_copy_number=0;protein_source_id=Tb1125.2.3090:mRNA-p1
JAGUQU010000002.1	Liftoff	CDS	976037	976554	.	+	0	Parent=Tb1125.2.3090:mRNA
JAGUQU010000002.1	Liftoff	snoRNA	979682	979755	.	+	.	ID=Tb1125_02_v4.snoRNA.0100.1;geneID=Tb1125_02_v4.snoRNA.0100;description=unspecified product;extra_copy_number=0;coverage=1.0;sequence_ID=1.0;extra_copy_number=0;copy_num_ID=Tb1125_02_v4.snoRNA.0100_0
JAGUQU010000002.1	Liftoff	exon	979682	979755	.	+	.	Parent=Tb1125_02_v4.snoRNA.0100.1;extra_copy_number=0
JAGUQU010000002.1	Liftoff	mRNA	980328	982055	.	+	.	ID=Tb1125.2.3160:mRNA;geneID=Tb1125.2.3160;Ontology_term=GO_0005737;description=Gar1/Naf1 RNA binding region, putative;extra_copy_number=0;description=Gar1/Naf1 RNA binding region, putative;coverage=0.996;sequence_ID=0.993;extra_copy_number=0;copy_num_ID=Tb1125.2.3160_0
JAGUQU010000002.1	Liftoff	exon	980328	982055	.	+	.	Parent=Tb1125.2.3160:mRNA;extra_copy_number=0;protein_source_id=Tb1125.2.3160:mRNA-p1
JAGUQU010000002.1	Liftoff	CDS	980367	981650	.	+	0	Parent=Tb1125.2.3160:mRNA
JAGUQU010000002.1	Liftoff	mRNA	982457	985642	.	+	.	ID=Tb1125.2.3180:mRNA;geneID=Tb1125.2.3180;Ontology_term=GO_0005515;description=kinetoplast polyadenylation/uridylation factor 1;extra_copy_number=0;description=kinetoplast polyadenylation/uridylation factor 1;coverage=1.0;sequence_ID=0.994;extra_copy_number=0;copy_num_ID=Tb1125.2.3180_0
JAGUQU010000002.1	Liftoff	exon	982457	985642	.	+	.	Parent=Tb1125.2.3180:mRNA;extra_copy_number=0;protein_source_id=Tb1125.2.3180:mRNA-p1
JAGUQU010000002.1	Liftoff	CDS	982488	985499	.	+	0	Parent=Tb1125.2.3180:mRNA
JAGUQU010000002.1	Liftoff	mRNA	985802	987727	.	+	.	ID=Tb1125.2.3190:mRNA;geneID=Tb1125.2.3190;description=Got1/Sft2-like family, putative;extra_copy_number=0;coverage=0.983;sequence_ID=0.975;extra_copy_number=0;copy_num_ID=Tb1125.2.3190_0
JAGUQU010000002.1	Liftoff	exon	985802	987727	.	+	.	Parent=Tb1125.2.3190:mRNA;extra_copy_number=0;protein_source_id=Tb1125.2.3190:mRNA-p1
JAGUQU010000002.1	Liftoff	CDS	986760	987227	.	+	0	Parent=Tb1125.2.3190:mRNA
JAGUQU010000002.1	Liftoff	mRNA	987891	995154	.	+	.	ID=Tb1125.2.3270:mRNA;geneID=Tb1125.2.3270;Ontology_term=GO_0005886,GO_0007009;description=65 kDa invariant surface glycoprotein;extra_copy_number=0;description=65 kDa invariant surface glycoprotein;coverage=0.997;sequence_ID=0.963;extra_copy_number=0;copy_num_ID=Tb1125.2.3270_0
JAGUQU010000002.1	Liftoff	exon	987891	995154	.	+	.	Parent=Tb1125.2.3270:mRNA;extra_copy_number=0;protein_source_id=Tb1125.2.3270:mRNA-p1
JAGUQU010000002.1	Liftoff	CDS	992822	994132	.	+	0	Parent=Tb1125.2.3270:mRNA
JAGUQU010000002.1	Liftoff	mRNA	1025296	1027671	.	+	.	ID=Tb1125.2.3310:mRNA;geneID=Tb1125.2.3310;Ontology_term=GO_0005886,GO_0007009;description=65 kDa invariant surface glycoprotein;extra_copy_number=0;description=65 kDa invariant surface glycoprotein;coverage=0.991;sequence_ID=0.937;extra_copy_number=0;copy_num_ID=Tb1125.2.3310_0
JAGUQU010000002.1	Liftoff	exon	1025296	1027671	.	+	.	Parent=Tb1125.2.3310:mRNA;extra_copy_number=0;protein_source_id=Tb1125.2.3310:mRNA-p1
JAGUQU010000002.1	Liftoff	CDS	1025335	1026645	.	+	0	Parent=Tb1125.2.3310:mRNA
JAGUQU010000002.1	Liftoff	mRNA	1037674	1040049	.	+	.	ID=Tb1125.2.3290:mRNA;geneID=Tb1125.2.3290;Ontology_term=GO_0005886,GO_0007009;description=65 kDa invariant surface glycoprotein;extra_copy_number=0;description=65 kDa invariant surface glycoprotein;coverage=0.991;sequence_ID=0.935;extra_copy_number=0;copy_num_ID=Tb1125.2.3290_0
JAGUQU010000002.1	Liftoff	exon	1037674	1040049	.	+	.	Parent=Tb1125.2.3290:mRNA;extra_copy_number=0;protein_source_id=Tb1125.2.3290:mRNA-p1
JAGUQU010000002.1	Liftoff	CDS	1037713	1039022	.	+	0	Parent=Tb1125.2.3290:mRNA
JAGUQU010000002.1	Liftoff	mRNA	1051839	1053194	.	+	.	ID=Tb1125.2.3320:mRNA;geneID=Tb1125.2.3320;Ontology_term=GO_0005886,GO_0007009;description=65 kDa invariant surface glycoprotein;extra_copy_number=0;description=65 kDa invariant surface glycoprotein;coverage=0.999;sequence_ID=0.974;extra_copy_number=0;copy_num_ID=Tb1125.2.3320_0
JAGUQU010000002.1	Liftoff	exon	1051839	1053194	.	+	.	Parent=Tb1125.2.3320:mRNA;extra_copy_number=0;protein_source_id=Tb1125.2.3320:mRNA-p1
JAGUQU010000002.1	Liftoff	CDS	1051878	1053194	.	+	0	Parent=Tb1125.2.3320:mRNA
JAGUQU010000002.1	Liftoff	mRNA	1055253	1056280	.	-	.	ID=Tb1125.2.3340:mRNA;geneID=Tb1125.2.3340;description=hypothetical protein;extra_copy_number=0;coverage=1.0;sequence_ID=0.995;extra_copy_number=0;copy_num_ID=Tb1125.2.3340_0
JAGUQU010000002.1	Liftoff	exon	1055253	1056280	.	-	.	Parent=Tb1125.2.3340:mRNA;extra_copy_number=0;protein_source_id=Tb1125.2.3340:mRNA-p1
JAGUQU010000002.1	Liftoff	CDS	1055601	1056248	.	-	0	Parent=Tb1125.2.3340:mRNA
JAGUQU010000002.1	Liftoff	mRNA	1066213	1066684	.	-	.	ID=Tb1125.2.3420:mRNA;geneID=Tb1125.2.3420;Ontology_term=GO_0005739;description=hypothetical protein, conserved;extra_copy_number=0;description=hypothetical protein, conserved;coverage=0.971;sequence_ID=0.969;extra_copy_number=0;copy_num_ID=Tb1125.2.3420_0
JAGUQU010000002.1	Liftoff	exon	1066213	1066684	.	-	.	Parent=Tb1125.2.3420:mRNA;extra_copy_number=0;protein_source_id=Tb1125.2.3420:mRNA-p1
JAGUQU010000002.1	Liftoff	CDS	1066245	1066520	.	-	0	Parent=Tb1125.2.3420:mRNA
JAGUQU010000002.1	Liftoff	mRNA	1067449	1068573	.	-	.	ID=Tb1125.2.3440:mRNA;geneID=Tb1125.2.3440;Ontology_term=GO_0005737;description=cysteine peptidase, Clan CA, family C51, putative;extra_copy_number=0;description=cysteine peptidase, Clan CA, family C51, putative;coverage=1.0;sequence_ID=0.992;extra_copy_number=0;copy_num_ID=Tb1125.2.3440_0
JAGUQU010000002.1	Liftoff	exon	1067449	1068573	.	-	.	Parent=Tb1125.2.3440:mRNA;extra_copy_number=0;protein_source_id=Tb1125.2.3440:mRNA-p1
JAGUQU010000002.1	Liftoff	CDS	1067449	1068270	.	-	0	Parent=Tb1125.2.3440:mRNA
JAGUQU010000002.1	Liftoff	mRNA	1076660	1077728	.	-	.	ID=Tb1125.2.3400:mRNA;geneID=Tb1125.2.3400;Ontology_term=GO_0005634;description=hypothetical protein, conserved;extra_copy_number=0;description=hypothetical protein, conserved;coverage=0.999;sequence_ID=0.970;extra_copy_number=0;copy_num_ID=Tb1125.2.3400_0
JAGUQU010000002.1	Liftoff	exon	1076660	1077728	.	-	.	Parent=Tb1125.2.3400:mRNA;extra_copy_number=0;protein_source_id=Tb1125.2.3400:mRNA-p1
JAGUQU010000002.1	Liftoff	CDS	1076660	1077684	.	-	0	Parent=Tb1125.2.3400:mRNA
JAGUQU010000002.1	Liftoff	mRNA	1081321	1082558	.	-	.	ID=Tb1125.2.3460:mRNA;geneID=Tb1125.2.3460;description=cysteine peptidase, Clan CA, family C51, putative;extra_copy_number=0;coverage=0.997;sequence_ID=0.991;extra_copy_number=0;copy_num_ID=Tb1125.2.3460_0
JAGUQU010000002.1	Liftoff	exon	1081321	1082558	.	-	.	Parent=Tb1125.2.3460:mRNA;extra_copy_number=0;protein_source_id=Tb1125.2.3460:mRNA-p1
JAGUQU010000002.1	Liftoff	CDS	1081373	1082215	.	-	0	Parent=Tb1125.2.3460:mRNA
JAGUQU010000002.1	Liftoff	mRNA	1082672	1084494	.	-	.	ID=Tb1125.2.3480:mRNA;geneID=Tb1125.2.3480;Ontology_term=GO_0005654;description=transcription elongation factor s-II, putative;extra_copy_number=0;description=transcription elongation factor s-II, putative;coverage=1.0;sequence_ID=0.990;extra_copy_number=0;copy_num_ID=Tb1125.2.3480_0
JAGUQU010000002.1	Liftoff	exon	1082672	1084494	.	-	.	Parent=Tb1125.2.3480:mRNA;extra_copy_number=0;protein_source_id=Tb1125.2.3480:mRNA-p1
JAGUQU010000002.1	Liftoff	CDS	1083300	1084445	.	-	0	Parent=Tb1125.2.3480:mRNA
JAGUQU010000002.1	Liftoff	mRNA	1089234	1090980	.	-	.	ID=Tb1125.2.3580:mRNA;geneID=Tb1125.2.3580;Ontology_term=GO_0003677;description=transcription elongation factor s-II, putative;extra_copy_number=0;description=transcription elongation factor s-II, putative;coverage=1.0;sequence_ID=0.992;extra_copy_number=0;copy_num_ID=Tb1125.2.3580_0
JAGUQU010000002.1	Liftoff	exon	1089234	1090980	.	-	.	Parent=Tb1125.2.3580:mRNA;extra_copy_number=0;protein_source_id=Tb1125.2.3580:mRNA-p1
JAGUQU010000002.1	Liftoff	CDS	1089234	1090637	.	-	0	Parent=Tb1125.2.3580:mRNA
JAGUQU010000002.1	Liftoff	mRNA	1092524	1093393	.	-	.	ID=Tb1125.2.3610:mRNA;geneID=Tb1125.2.3610;Ontology_term=GO_0005737;description=Mitochondrial ATP synthase subunit, putative;extra_copy_number=0;description=Mitochondrial ATP synthase subunit, putative;coverage=1.0;sequence_ID=0.983;extra_copy_number=0;copy_num_ID=Tb1125.2.3610_0
JAGUQU010000002.1	Liftoff	exon	1092524	1093393	.	-	.	Parent=Tb1125.2.3610:mRNA;extra_copy_number=0;protein_source_id=Tb1125.2.3610:mRNA-p1
JAGUQU010000002.1	Liftoff	CDS	1092885	1093319	.	-	0	Parent=Tb1125.2.3610:mRNA
JAGUQU010000002.1	Liftoff	mRNA	1094239	1096870	.	-	.	ID=Tb1125.2.3620:mRNA;geneID=Tb1125.2.3620;Ontology_term=GO_0005525;description=GTP-binding elongation factor Tu family, putative;extra_copy_number=0;description=GTP-binding elongation factor Tu family, putative;coverage=0.997;sequence_ID=0.991;extra_copy_number=0;copy_num_ID=Tb1125.2.3620_0
JAGUQU010000002.1	Liftoff	exon	1094239	1096870	.	-	.	Parent=Tb1125.2.3620:mRNA;extra_copy_number=0;protein_source_id=Tb1125.2.3620:mRNA-p1
JAGUQU010000002.1	Liftoff	CDS	1094239	1096650	.	-	0	Parent=Tb1125.2.3620:mRNA
JAGUQU010000002.1	Liftoff	mRNA	1103721	1106248	.	-	.	ID=Tb1125.Tb11.v5.0450.1;geneID=Tb1125.Tb11.v5.0450;description=hypothetical protein, conserved;extra_copy_number=0;coverage=0.999;sequence_ID=0.994;extra_copy_number=0;copy_num_ID=Tb1125.Tb11.v5.0450_0
JAGUQU010000002.1	Liftoff	exon	1103721	1106248	.	-	.	Parent=Tb1125.Tb11.v5.0450.1;extra_copy_number=0;protein_source_id=Tb1125.Tb11.v5.0450.1-p1
JAGUQU010000002.1	Liftoff	CDS	1103721	1106248	.	-	0	Parent=Tb1125.Tb11.v5.0450.1
JAGUQU010000002.1	Liftoff	mRNA	1106280	1108096	.	-	.	ID=Tb1125.Tb11.v5.0451.1;geneID=Tb1125.Tb11.v5.0451;description=hypothetical protein, conserved;extra_copy_number=0;coverage=0.999;sequence_ID=0.988;extra_copy_number=0;copy_num_ID=Tb1125.Tb11.v5.0451_0
JAGUQU010000002.1	Liftoff	exon	1106280	1108096	.	-	.	Parent=Tb1125.Tb11.v5.0451.1;extra_copy_number=0;protein_source_id=Tb1125.Tb11.v5.0451.1-p1
JAGUQU010000002.1	Liftoff	CDS	1106280	1108096	.	-	0	Parent=Tb1125.Tb11.v5.0451.1
JAGUQU010000002.1	Liftoff	mRNA	1110000	1113632	.	-	.	ID=Tb1125.2.3720:mRNA;geneID=Tb1125.2.3720;Ontology_term=GO_0004842,GO_0005634,GO_0006464;description=ubiquitin-conjugating enzyme, putative;extra_copy_number=0;description=ubiquitin-conjugating enzyme, putative;coverage=0.963;sequence_ID=0.943;extra_copy_number=0;copy_num_ID=Tb1125.2.3720_0
JAGUQU010000002.1	Liftoff	exon	1110000	1113632	.	-	.	Parent=Tb1125.2.3720:mRNA;extra_copy_number=0;protein_source_id=Tb1125.2.3720:mRNA-p1
JAGUQU010000002.1	Liftoff	CDS	1112587	1113336	.	-	0	Parent=Tb1125.2.3720:mRNA
JAGUQU010000002.1	Liftoff	mRNA	1113915	1116667	.	-	.	ID=Tb1125.2.3730:mRNA;geneID=Tb1125.2.3730;description=hypothetical protein, conserved;extra_copy_number=0;coverage=0.998;sequence_ID=0.983;extra_copy_number=0;copy_num_ID=Tb1125.2.3730_0
JAGUQU010000002.1	Liftoff	exon	1113915	1116667	.	-	.	Parent=Tb1125.2.3730:mRNA;extra_copy_number=0;protein_source_id=Tb1125.2.3730:mRNA-p1
JAGUQU010000002.1	Liftoff	CDS	1114619	1116382	.	-	0	Parent=Tb1125.2.3730:mRNA
JAGUQU010000002.1	Liftoff	mRNA	1116779	1119519	.	-	.	ID=Tb1125.2.3750:mRNA;geneID=Tb1125.2.3750;Ontology_term=GO_0036064;description=Domain of unknown function (DUF4520), putative;extra_copy_number=0;description=Domain of unknown function (DUF4520), putative;coverage=1.0;sequence_ID=0.994;extra_copy_number=0;copy_num_ID=Tb1125.2.3750_0
JAGUQU010000002.1	Liftoff	exon	1116779	1119519	.	-	.	Parent=Tb1125.2.3750:mRNA;extra_copy_number=0;protein_source_id=Tb1125.2.3750:mRNA-p1
JAGUQU010000002.1	Liftoff	CDS	1117135	1119351	.	-	0	Parent=Tb1125.2.3750:mRNA
JAGUQU010000002.1	Liftoff	mRNA	1120502	1123989	.	-	.	ID=Tb1125.2.3780:mRNA;geneID=Tb1125.2.3780;Ontology_term=GO_0005525;description=translation initiation factor IF-2, putative;extra_copy_number=0;description=translation initiation factor IF-2, putative;coverage=0.990;sequence_ID=0.986;extra_copy_number=0;copy_num_ID=Tb1125.2.3780_0
JAGUQU010000002.1	Liftoff	exon	1120502	1123989	.	-	.	Parent=Tb1125.2.3780:mRNA;extra_copy_number=0;protein_source_id=Tb1125.2.3780:mRNA-p1
JAGUQU010000002.1	Liftoff	CDS	1120502	1123003	.	-	0	Parent=Tb1125.2.3780:mRNA
JAGUQU010000002.1	Liftoff	mRNA	1123609	1126763	.	-	.	ID=Tb1125.2.3800:mRNA;geneID=Tb1125.2.3800;Ontology_term=GO_0003729,GO_0020023;description=guide RNA associated protein 1;extra_copy_number=0;description=guide RNA associated protein 1;coverage=0.995;sequence_ID=0.982;extra_copy_number=0;copy_num_ID=Tb1125.2.3800_0
JAGUQU010000002.1	Liftoff	exon	1123609	1126763	.	-	.	Parent=Tb1125.2.3800:mRNA;extra_copy_number=0;protein_source_id=Tb1125.2.3800:mRNA-p1
JAGUQU010000002.1	Liftoff	CDS	1125276	1126754	.	-	0	Parent=Tb1125.2.3800:mRNA
JAGUQU010000002.1	Liftoff	ncRNA	1126922	1127371	.	-	.	ID=Tb1125.Tb2.NT.37:ncRNA;geneID=Tb1125.Tb2.NT.37;description=Noncoding RNA, putative;extra_copy_number=0;coverage=1.0;sequence_ID=0.968;extra_copy_number=0;copy_num_ID=Tb1125.Tb2.NT.37_0
JAGUQU010000002.1	Liftoff	exon	1126922	1127371	.	-	.	Parent=Tb1125.Tb2.NT.37:ncRNA;extra_copy_number=0
JAGUQU010000002.1	Liftoff	mRNA	1134443	1138322	.	-	.	ID=Tb1125.2.3880:mRNA;geneID=Tb1125.2.3880;Ontology_term=GO_0003729,GO_0005737;description=heterogeneous nuclear ribonucleoproteins F/H homologue;extra_copy_number=0;description=heterogeneous nuclear ribonucleoproteins F/H homologue;coverage=0.978;sequence_ID=0.953;extra_copy_number=0;copy_num_ID=Tb1125.2.3880_0
JAGUQU010000002.1	Liftoff	exon	1134443	1138322	.	-	.	Parent=Tb1125.2.3880:mRNA;extra_copy_number=0;protein_source_id=Tb1125.2.3880:mRNA-p1
JAGUQU010000002.1	Liftoff	CDS	1134443	1135909	.	-	0	Parent=Tb1125.2.3880:mRNA
JAGUQU010000002.1	Liftoff	mRNA	1137372	1140822	.	-	.	ID=Tb1125.2.3910:mRNA;geneID=Tb1125.2.3910;Note=2.3.1.41 (Beta-ketoacyl-[acyl-carrier-protein] synthase I);Ontology_term=GO_0003824,GO_0020023;description=beta-ketoacyl-ACP synthase;extra_copy_number=0;description=beta-ketoacyl-ACP synthase;coverage=0.980;sequence_ID=0.873;copy_num_ID=Tb1125.2.3910_0
JAGUQU010000002.1	Liftoff	exon	1137372	1140822	.	-	.	Parent=Tb1125.2.3910:mRNA;extra_copy_number=0;protein_source_id=Tb1125.2.3910:mRNA-p1
JAGUQU010000002.1	Liftoff	CDS	1139123	1140625	.	-	0	Parent=Tb1125.2.3910:mRNA
JAGUQU010000002.1	Liftoff	mRNA	1140934	1141871	.	-	.	ID=Tb1125.2.3920:mRNA;geneID=Tb1125.2.3920;Ontology_term=GO_0010608;description=Complex 1 protein (LYR family), putative;extra_copy_number=0;description=Complex 1 protein (LYR family), putative;coverage=1.0;sequence_ID=0.992;extra_copy_number=0;copy_num_ID=Tb1125.2.3920_0
JAGUQU010000002.1	Liftoff	exon	1140934	1141871	.	-	.	Parent=Tb1125.2.3920:mRNA;extra_copy_number=0;protein_source_id=Tb1125.2.3920:mRNA-p1
JAGUQU010000002.1	Liftoff	CDS	1141060	1141545	.	-	0	Parent=Tb1125.2.3920:mRNA
JAGUQU010000002.1	Liftoff	mRNA	1141999	1145238	.	-	.	ID=Tb1125.2.3930:mRNA;geneID=Tb1125.2.3930;Note=3.6.4.12 (DNA helicase);Ontology_term=GO_0003677,GO_0071162;description=dna replication licensing factor mcm3;extra_copy_number=0;description=dna replication licensing factor mcm3;coverage=0.998;sequence_ID=0.991;copy_num_ID=Tb1125.2.3930_0
JAGUQU010000002.1	Liftoff	exon	1141999	1145238	.	-	.	Parent=Tb1125.2.3930:mRNA;extra_copy_number=0;protein_source_id=Tb1125.2.3930:mRNA-p1
JAGUQU010000002.1	Liftoff	CDS	1142392	1144830	.	-	0	Parent=Tb1125.2.3930:mRNA
JAGUQU010000002.1	Liftoff	mRNA	1145399	1146299	.	-	.	ID=Tb1125.2.3960:mRNA;geneID=Tb1125.2.3960;Ontology_term=GO_0051082,GO_0097014;description=chaperone protein DnaJ, putative;extra_copy_number=0;description=chaperone protein DnaJ, putative;coverage=1.0;sequence_ID=0.990;extra_copy_number=0;copy_num_ID=Tb1125.2.3960_0
JAGUQU010000002.1	Liftoff	exon	1145399	1146299	.	-	.	Parent=Tb1125.2.3960:mRNA;extra_copy_number=0;protein_source_id=Tb1125.2.3960:mRNA-p1
JAGUQU010000002.1	Liftoff	CDS	1145568	1146260	.	-	0	Parent=Tb1125.2.3960:mRNA
JAGUQU010000002.1	Liftoff	mRNA	1146577	1147929	.	-	.	ID=Tb1125.2.3970:mRNA;geneID=Tb1125.2.3970;description=hypothetical protein, conserved;extra_copy_number=0;coverage=1.0;sequence_ID=0.988;extra_copy_number=0;copy_num_ID=Tb1125.2.3970_0
JAGUQU010000002.1	Liftoff	exon	1146577	1147929	.	-	.	Parent=Tb1125.2.3970:mRNA;extra_copy_number=0;protein_source_id=Tb1125.2.3970:mRNA-p1
JAGUQU010000002.1	Liftoff	CDS	1146600	1147511	.	-	0	Parent=Tb1125.2.3970:mRNA
JAGUQU010000002.1	Liftoff	mRNA	1148734	1152105	.	-	.	ID=Tb1125.2.3990:mRNA;geneID=Tb1125.2.3990;description=GRIP-related Arf-binding domain containing protein, putative;extra_copy_number=0;coverage=1.0;sequence_ID=0.989;extra_copy_number=0;copy_num_ID=Tb1125.2.3990_0
JAGUQU010000002.1	Liftoff	exon	1148734	1152105	.	-	.	Parent=Tb1125.2.3990:mRNA;extra_copy_number=0;protein_source_id=Tb1125.2.3990:mRNA-p1
JAGUQU010000002.1	Liftoff	CDS	1148734	1151910	.	-	0	Parent=Tb1125.2.3990:mRNA
JAGUQU010000002.1	Liftoff	mRNA	1152257	1155256	.	-	.	ID=Tb1125.2.4000:mRNA;geneID=Tb1125.2.4000;description=hypothetical protein, conserved;extra_copy_number=0;coverage=1.0;sequence_ID=0.993;extra_copy_number=0;copy_num_ID=Tb1125.2.4000_0
JAGUQU010000002.1	Liftoff	exon	1152257	1155256	.	-	.	Parent=Tb1125.2.4000:mRNA;extra_copy_number=0;protein_source_id=Tb1125.2.4000:mRNA-p1
JAGUQU010000002.1	Liftoff	CDS	1152462	1155140	.	-	0	Parent=Tb1125.2.4000:mRNA
JAGUQU010000002.1	Liftoff	mRNA	1155366	1157626	.	-	.	ID=Tb1125.2.4020:mRNA;geneID=Tb1125.2.4020;Ontology_term=GO_0003824,GO_0097014;description=NEDD8-activating enzyme E1 regulatory subunit, putative;extra_copy_number=0;description=NEDD8-activating enzyme E1 regulatory subunit, putative;coverage=0.998;sequence_ID=0.992;extra_copy_number=0;copy_num_ID=Tb1125.2.4020_0
JAGUQU010000002.1	Liftoff	exon	1155366	1157626	.	-	.	Parent=Tb1125.2.4020:mRNA;extra_copy_number=0;protein_source_id=Tb1125.2.4020:mRNA-p1
JAGUQU010000002.1	Liftoff	CDS	1155625	1157436	.	-	0	Parent=Tb1125.2.4020:mRNA
JAGUQU010000002.1	Liftoff	mRNA	1157936	1162017	.	-	.	ID=Tb1125.2.4050:mRNA;geneID=Tb1125.2.4050;Ontology_term=GO_0005930;description=hypothetical protein, conserved;extra_copy_number=0;description=hypothetical protein, conserved;coverage=0.860;sequence_ID=0.849;extra_copy_number=0;copy_num_ID=Tb1125.2.4050_0
JAGUQU010000002.1	Liftoff	exon	1157936	1162017	.	-	.	Parent=Tb1125.2.4050:mRNA;extra_copy_number=0;protein_source_id=Tb1125.2.4050:mRNA-p1
JAGUQU010000002.1	Liftoff	CDS	1158866	1161934	.	-	0	Parent=Tb1125.2.4050:mRNA
JAGUQU010000002.1	Liftoff	mRNA	1162793	1165538	.	-	.	ID=Tb1125.2.4060:mRNA;geneID=Tb1125.2.4060;Ontology_term=GO_0003774,GO_0005930;description=Dynein intermediate chain 138;extra_copy_number=0;description=Dynein intermediate chain 138;coverage=1.0;sequence_ID=0.995;extra_copy_number=0;copy_num_ID=Tb1125.2.4060_0
JAGUQU010000002.1	Liftoff	exon	1162793	1165538	.	-	.	Parent=Tb1125.2.4060:mRNA;extra_copy_number=0;protein_source_id=Tb1125.2.4060:mRNA-p1
JAGUQU010000002.1	Liftoff	CDS	1162793	1165387	.	-	0	Parent=Tb1125.2.4060:mRNA
JAGUQU010000002.1	Liftoff	mRNA	1165751	1167218	.	-	.	ID=Tb1125.2.4090:mRNA;geneID=Tb1125.2.4090;Ontology_term=GO_0005783;description=signal recognition particle receptor beta subunit, putative;extra_copy_number=0;description=signal recognition particle receptor beta subunit, putative;coverage=1.0;sequence_ID=0.987;extra_copy_number=0;copy_num_ID=Tb1125.2.4090_0
JAGUQU010000002.1	Liftoff	exon	1165751	1167218	.	-	.	Parent=Tb1125.2.4090:mRNA;extra_copy_number=0;protein_source_id=Tb1125.2.4090:mRNA-p1
JAGUQU010000002.1	Liftoff	CDS	1166031	1166843	.	-	0	Parent=Tb1125.2.4090:mRNA
JAGUQU010000002.1	Liftoff	mRNA	1167579	1169213	.	-	.	ID=Tb1125.2.4110:mRNA;geneID=Tb1125.2.4110;Note=3.4.24.64 (Mitochondrial processing peptidase);Ontology_term=GO_0004222;description=Mitochondrial-processing peptidase subunit alpha;extra_copy_number=0;description=Mitochondrial-processing peptidase subunit alpha;coverage=0.999;sequence_ID=0.994;copy_num_ID=Tb1125.2.4110_0
JAGUQU010000002.1	Liftoff	exon	1167579	1169213	.	-	.	Parent=Tb1125.2.4110:mRNA;extra_copy_number=0;protein_source_id=Tb1125.2.4110:mRNA-p1
JAGUQU010000002.1	Liftoff	CDS	1167579	1168988	.	-	0	Parent=Tb1125.2.4110:mRNA
JAGUQU010000002.1	Liftoff	mRNA	1169110	1172352	.	-	.	ID=Tb1125.2.4130:mRNA;geneID=Tb1125.2.4130;Note=1.1.1.35 (3-hydroxyacyl-CoA dehydrogenase);Ontology_term=GO_0016853,GO_0005737;description=enoyl-CoA hydratase/Enoyl-CoA isomerase/3-hydroxyacyl-CoA dehydrogenase, putative;extra_copy_number=0;description=enoyl-CoA hydratase/Enoyl-CoA isomerase/3-hydroxyacyl-CoA dehydrogenase, putative;coverage=1.0;sequence_ID=0.993;copy_num_ID=Tb1125.2.4130_0
JAGUQU010000002.1	Liftoff	exon	1169110	1172352	.	-	.	Parent=Tb1125.2.4130:mRNA;extra_copy_number=0;protein_source_id=Tb1125.2.4130:mRNA-p1
JAGUQU010000002.1	Liftoff	CDS	1169858	1172269	.	-	0	Parent=Tb1125.2.4130:mRNA
JAGUQU010000002.1	Liftoff	mRNA	1172465	1175972	.	-	.	ID=Tb1125.2.4140:mRNA;geneID=Tb1125.2.4140;Ontology_term=GO_0005634;description=hypothetical protein, conserved;extra_copy_number=0;description=hypothetical protein, conserved;coverage=1.0;sequence_ID=0.988;extra_copy_number=0;copy_num_ID=Tb1125.2.4140_0
JAGUQU010000002.1	Liftoff	exon	1172465	1175972	.	-	.	Parent=Tb1125.2.4140:mRNA;extra_copy_number=0;protein_source_id=Tb1125.2.4140:mRNA-p1
JAGUQU010000002.1	Liftoff	CDS	1173621	1175810	.	-	0	Parent=Tb1125.2.4140:mRNA
JAGUQU010000002.1	Liftoff	mRNA	1176100	1177518	.	-	.	ID=Tb1125.2.4150:mRNA;geneID=Tb1125.2.4150;Ontology_term=GO_0005737;description=hypothetical protein, conserved;extra_copy_number=0;description=hypothetical protein, conserved;coverage=0.999;sequence_ID=0.962;extra_copy_number=0;copy_num_ID=Tb1125.2.4150_0
JAGUQU010000002.1	Liftoff	exon	1176100	1177518	.	-	.	Parent=Tb1125.2.4150:mRNA;extra_copy_number=0;protein_source_id=Tb1125.2.4150:mRNA-p1
JAGUQU010000002.1	Liftoff	CDS	1176542	1177501	.	-	0	Parent=Tb1125.2.4150:mRNA
JAGUQU010000002.1	Liftoff	mRNA	1178098	1180877	.	-	.	ID=Tb1125.2.4160:mRNA;geneID=Tb1125.2.4160;description=hypothetical protein, conserved;extra_copy_number=0;coverage=0.998;sequence_ID=0.993;extra_copy_number=0;copy_num_ID=Tb1125.2.4160_0
JAGUQU010000002.1	Liftoff	exon	1178098	1180877	.	-	.	Parent=Tb1125.2.4160:mRNA;extra_copy_number=0;protein_source_id=Tb1125.2.4160:mRNA-p1
JAGUQU010000002.1	Liftoff	CDS	1178098	1180602	.	-	0	Parent=Tb1125.2.4160:mRNA
JAGUQU010000002.1	Liftoff	mRNA	1184226	1187561	.	-	.	ID=Tb1125.2.4200:mRNA;geneID=Tb1125.2.4200;Ontology_term=GO_0005524;description=CMGC/CLK family protein kinase, putative;extra_copy_number=0;description=CMGC/CLK family protein kinase, putative;coverage=0.998;sequence_ID=0.985;extra_copy_number=0;copy_num_ID=Tb1125.2.4200_0
JAGUQU010000002.1	Liftoff	exon	1184226	1187561	.	-	.	Parent=Tb1125.2.4200:mRNA;extra_copy_number=0;protein_source_id=Tb1125.2.4200:mRNA-p1
JAGUQU010000002.1	Liftoff	CDS	1184226	1187339	.	-	0	Parent=Tb1125.2.4200:mRNA
JAGUQU010000002.1	Liftoff	mRNA	1188026	1190227	.	-	.	ID=Tb1125.2.4210:mRNA;geneID=Tb1125.2.4210;Note=4.1.1.49 (Phosphoenolpyruvate carboxykinase (ATP));Ontology_term=GO_0008017;description=Phosphoenolpyruvate carboxykinase [ATP], glycosomal;extra_copy_number=0;description=Phosphoenolpyruvate carboxykinase [ATP], glycosomal;coverage=0.995;sequence_ID=0.991;copy_num_ID=Tb1125.2.4210_0
JAGUQU010000002.1	Liftoff	exon	1188026	1190227	.	-	.	Parent=Tb1125.2.4210:mRNA;extra_copy_number=0;protein_source_id=Tb1125.2.4210:mRNA-p1
JAGUQU010000002.1	Liftoff	CDS	1188493	1190070	.	-	0	Parent=Tb1125.2.4210:mRNA
JAGUQU010000002.1	Liftoff	mRNA	1191952	1193981	.	-	.	ID=Tb1125.Tb11.v5.0827.1;geneID=Tb1125.Tb11.v5.0827;description=NUP-1 protein, putative;extra_copy_number=0;coverage=0.999;sequence_ID=0.985;extra_copy_number=0;copy_num_ID=Tb1125.Tb11.v5.0827_0
JAGUQU010000002.1	Liftoff	exon	1191952	1193981	.	-	.	Parent=Tb1125.Tb11.v5.0827.1;extra_copy_number=0;protein_source_id=Tb1125.Tb11.v5.0827.1-p1
JAGUQU010000002.1	Liftoff	CDS	1191952	1193981	.	-	0	Parent=Tb1125.Tb11.v5.0827.1
JAGUQU010000002.1	Liftoff	mRNA	1194370	1200470	.	-	.	ID=Tb1125.2.4230:mRNA;geneID=Tb1125.2.4230;Ontology_term=GO_0005652;description=NUP-1 protein, putative;extra_copy_number=0;description=NUP-1 protein, putative;coverage=0.515;sequence_ID=0.509;extra_copy_number=0;copy_num_ID=Tb1125.2.4230_0
JAGUQU010000002.1	Liftoff	exon	1194370	1200470	.	-	.	Parent=Tb1125.2.4230:mRNA;extra_copy_number=0;protein_source_id=Tb1125.2.4230:mRNA-p1
JAGUQU010000002.1	Liftoff	CDS	1194370	1200470	.	-	0	Parent=Tb1125.2.4230:mRNA
JAGUQU010000002.1	Liftoff	mRNA	1202771	1205033	.	-	.	ID=Tb1125.2.4240:mRNA;geneID=Tb1125.2.4240;Ontology_term=GO_0005737;description=GTP binding protein, putative;extra_copy_number=0;description=GTP binding protein, putative;coverage=0.996;sequence_ID=0.981;extra_copy_number=0;copy_num_ID=Tb1125.2.4240_0
JAGUQU010000002.1	Liftoff	exon	1202771	1205033	.	-	.	Parent=Tb1125.2.4240:mRNA;extra_copy_number=0;protein_source_id=Tb1125.2.4240:mRNA-p1
JAGUQU010000002.1	Liftoff	CDS	1203730	1204833	.	-	0	Parent=Tb1125.2.4240:mRNA
JAGUQU010000002.1	Liftoff	mRNA	1207793	1211353	.	-	.	ID=Tb1125.2.4280:mRNA;geneID=Tb1125.2.4280;Ontology_term=GO_0008138,GO_0030863;description=kinetoplastid-specific dual specificity phosphatase, putative;extra_copy_number=0;description=kinetoplastid-specific dual specificity phosphatase, putative;coverage=1.0;sequence_ID=0.992;extra_copy_number=0;copy_num_ID=Tb1125.2.4280_0
JAGUQU010000002.1	Liftoff	exon	1207793	1211353	.	-	.	Parent=Tb1125.2.4280:mRNA;extra_copy_number=0;protein_source_id=Tb1125.2.4280:mRNA-p1
JAGUQU010000002.1	Liftoff	CDS	1207793	1210921	.	-	0	Parent=Tb1125.2.4280:mRNA
JAGUQU010000002.1	Liftoff	mRNA	1212974	1215430	.	-	.	ID=Tb1125.2.4330:mRNA;geneID=Tb1125.2.4330;Ontology_term=GO_0005198,GO_0005930,GO_0060285;description=paraflagellar rod protein 5, putative;extra_copy_number=0;description=paraflagellar rod protein 5, putative;coverage=1.0;sequence_ID=0.996;extra_copy_number=0;copy_num_ID=Tb1125.2.4330_0
JAGUQU010000002.1	Liftoff	exon	1212974	1215430	.	-	.	Parent=Tb1125.2.4330:mRNA;extra_copy_number=0;protein_source_id=Tb1125.2.4330:mRNA-p1
JAGUQU010000002.1	Liftoff	CDS	1212974	1215262	.	-	0	Parent=Tb1125.2.4330:mRNA
JAGUQU010000002.1	Liftoff	mRNA	1215675	1217135	.	-	.	ID=Tb1125.2.4340:mRNA;geneID=Tb1125.2.4340;description=hypothetical protein, conserved;extra_copy_number=0;coverage=1.0;sequence_ID=0.980;extra_copy_number=0;copy_num_ID=Tb1125.2.4340_0
JAGUQU010000002.1	Liftoff	exon	1215675	1217135	.	-	.	Parent=Tb1125.2.4340:mRNA;extra_copy_number=0;protein_source_id=Tb1125.2.4340:mRNA-p1
JAGUQU010000002.1	Liftoff	CDS	1215772	1217064	.	-	0	Parent=Tb1125.2.4340:mRNA
JAGUQU010000002.1	Liftoff	mRNA	1217475	1220872	.	-	.	ID=Tb1125.2.4370:mRNA;geneID=Tb1125.2.4370;Note=3.5.1.78 (Glutathionylspermidine amidase);Ontology_term=GO_0015042,GO_0005737;description=trypanothione synthetase;extra_copy_number=0;description=trypanothione synthetase;coverage=0.997;sequence_ID=0.982;copy_num_ID=Tb1125.2.4370_0
JAGUQU010000002.1	Liftoff	exon	1217475	1220872	.	-	.	Parent=Tb1125.2.4370:mRNA;extra_copy_number=0;protein_source_id=Tb1125.2.4370:mRNA-p1
JAGUQU010000002.1	Liftoff	CDS	1218896	1220779	.	-	0	Parent=Tb1125.2.4370:mRNA
JAGUQU010000002.1	Liftoff	mRNA	1221269	1222559	.	-	.	ID=Tb1125.2.4380:mRNA;geneID=Tb1125.2.4380;Ontology_term=GO_0030964;description=NADH dehydrogenase (ubiquinone) 1 alpha subcomplex subunit, putative;extra_copy_number=0;description=NADH dehydrogenase (ubiquinone) 1 alpha subcomplex subunit, putative;coverage=1.0;sequence_ID=0.990;extra_copy_number=0;copy_num_ID=Tb1125.2.4380_0
JAGUQU010000002.1	Liftoff	exon	1221269	1222559	.	-	.	Parent=Tb1125.2.4380:mRNA;extra_copy_number=0;protein_source_id=Tb1125.2.4380:mRNA-p1
JAGUQU010000002.1	Liftoff	CDS	1221269	1222504	.	-	0	Parent=Tb1125.2.4380:mRNA
JAGUQU010000002.1	Liftoff	mRNA	1223006	1225356	.	-	.	ID=Tb1125.2.4390:mRNA;geneID=Tb1125.2.4390;Ontology_term=GO_0003684;description=double-strand break repair protein MRE11;extra_copy_number=0;description=double-strand break repair protein MRE11;coverage=0.999;sequence_ID=0.992;extra_copy_number=0;copy_num_ID=Tb1125.2.4390_0
JAGUQU010000002.1	Liftoff	exon	1223006	1225356	.	-	.	Parent=Tb1125.2.4390:mRNA;extra_copy_number=0;protein_source_id=Tb1125.2.4390:mRNA-p1
JAGUQU010000002.1	Liftoff	CDS	1223073	1225331	.	-	0	Parent=Tb1125.2.4390:mRNA
JAGUQU010000002.1	Liftoff	mRNA	1225666	1229921	.	-	.	ID=Tb1125.2.4400:mRNA;geneID=Tb1125.2.4400;Ontology_term=GO_0097014;description=SSU ribosomal protein, mitochondrial, putative;extra_copy_number=0;description=SSU ribosomal protein, mitochondrial, putative;coverage=0.999;sequence_ID=0.991;extra_copy_number=0;copy_num_ID=Tb1125.2.4400_0
JAGUQU010000002.1	Liftoff	exon	1225666	1229921	.	-	.	Parent=Tb1125.2.4400:mRNA;extra_copy_number=0;protein_source_id=Tb1125.2.4400:mRNA-p1
JAGUQU010000002.1	Liftoff	CDS	1225895	1229440	.	-	0	Parent=Tb1125.2.4400:mRNA
JAGUQU010000002.1	Liftoff	mRNA	1230038	1232307	.	-	.	ID=Tb1125.2.4410:mRNA;geneID=Tb1125.2.4410;description=Eukaryotic protein of unknown function (DUF846), putative;extra_copy_number=0;coverage=0.992;sequence_ID=0.980;extra_copy_number=0;copy_num_ID=Tb1125.2.4410_0
JAGUQU010000002.1	Liftoff	exon	1230038	1232307	.	-	.	Parent=Tb1125.2.4410:mRNA;extra_copy_number=0;protein_source_id=Tb1125.2.4410:mRNA-p1
JAGUQU010000002.1	Liftoff	CDS	1231412	1232086	.	-	0	Parent=Tb1125.2.4410:mRNA
JAGUQU010000002.1	Liftoff	mRNA	1232474	1233949	.	-	.	ID=Tb1125.2.4420.1:mRNA;geneID=Tb1125.2.4420;Ontology_term=GO_0005737;description=MIZ/SP-RING zinc finger, putative;extra_copy_number=0;description=MIZ/SP-RING zinc finger, putative;coverage=0.993;sequence_ID=0.978;extra_copy_number=0;copy_num_ID=Tb1125.2.4420_0
JAGUQU010000002.1	Liftoff	exon	1232474	1233949	.	-	.	Parent=Tb1125.2.4420.1:mRNA;extra_copy_number=0;protein_source_id=Tb1125.2.4420.1:mRNA-p1
JAGUQU010000002.1	Liftoff	CDS	1232869	1233759	.	-	0	Parent=Tb1125.2.4420.1:mRNA
JAGUQU010000002.1	Liftoff	mRNA	1232474	1234196	.	-	.	ID=Tb1125.2.4420.2:mRNA;geneID=Tb1125.2.4420;Ontology_term=GO_0005737;description=MIZ/SP-RING zinc finger, putative;extra_copy_number=0;description=MIZ/SP-RING zinc finger, putative;coverage=0.993;sequence_ID=0.978;extra_copy_number=0;copy_num_ID=Tb1125.2.4420_0
JAGUQU010000002.1	Liftoff	exon	1232474	1234196	.	-	.	Parent=Tb1125.2.4420.2:mRNA;extra_copy_number=0;protein_source_id=Tb1125.2.4420.2:mRNA-p1
JAGUQU010000002.1	Liftoff	CDS	1232869	1234005	.	-	0	Parent=Tb1125.2.4420.2:mRNA
JAGUQU010000002.1	Liftoff	mRNA	1234397	1235481	.	-	.	ID=Tb1125.2.4440:mRNA;geneID=Tb1125.2.4440;Ontology_term=GO_0010608;description=hypothetical protein;extra_copy_number=0;description=hypothetical protein;coverage=0.972;sequence_ID=0.943;extra_copy_number=0;copy_num_ID=Tb1125.2.4440_0
JAGUQU010000002.1	Liftoff	exon	1234397	1235481	.	-	.	Parent=Tb1125.2.4440:mRNA;extra_copy_number=0;protein_source_id=Tb1125.2.4440:mRNA-p1
JAGUQU010000002.1	Liftoff	CDS	1234776	1235481	.	-	0	Parent=Tb1125.2.4440:mRNA
JAGUQU010000002.1	Liftoff	mRNA	1235504	1236103	.	-	.	ID=Tb1125.2.4445:mRNA;geneID=Tb1125.2.4445;Ontology_term=GO_0010608;description=hypothetical protein, conserved;extra_copy_number=0;description=hypothetical protein, conserved;coverage=1.0;sequence_ID=0.983;extra_copy_number=0;copy_num_ID=Tb1125.2.4445_0
JAGUQU010000002.1	Liftoff	exon	1235504	1236103	.	-	.	Parent=Tb1125.2.4445:mRNA;extra_copy_number=0;protein_source_id=Tb1125.2.4445:mRNA-p1
JAGUQU010000002.1	Liftoff	CDS	1235504	1235905	.	-	0	Parent=Tb1125.2.4445:mRNA
JAGUQU010000002.1	Liftoff	mRNA	1236824	1238751	.	-	.	ID=Tb1125.2.4460:mRNA;geneID=Tb1125.2.4460;Ontology_term=GO_0005737;description=Kinetoplast ribosomal PPR-repeat containing protein 21;extra_copy_number=0;description=Kinetoplast ribosomal PPR-repeat containing protein 21;coverage=1.0;sequence_ID=0.991;extra_copy_number=0;copy_num_ID=Tb1125.2.4460_0
JAGUQU010000002.1	Liftoff	exon	1236824	1238751	.	-	.	Parent=Tb1125.2.4460:mRNA;extra_copy_number=0;protein_source_id=Tb1125.2.4460:mRNA-p1
JAGUQU010000002.1	Liftoff	CDS	1236844	1238634	.	-	0	Parent=Tb1125.2.4460:mRNA
JAGUQU010000002.1	Liftoff	mRNA	1238871	1241799	.	-	.	ID=Tb1125.2.4470:mRNA;geneID=Tb1125.2.4470;Ontology_term=GO_0005737;description=hypothetical protein, conserved;extra_copy_number=0;description=hypothetical protein, conserved;coverage=1.0;sequence_ID=0.985;extra_copy_number=0;copy_num_ID=Tb1125.2.4470_0
JAGUQU010000002.1	Liftoff	exon	1238871	1241799	.	-	.	Parent=Tb1125.2.4470:mRNA;extra_copy_number=0;protein_source_id=Tb1125.2.4470:mRNA-p1
JAGUQU010000002.1	Liftoff	CDS	1239345	1241732	.	-	0	Parent=Tb1125.2.4470:mRNA
JAGUQU010000002.1	Liftoff	mRNA	1241930	1243722	.	-	.	ID=Tb1125.2.4480:mRNA;geneID=Tb1125.2.4480;description=hypothetical protein, conserved;extra_copy_number=0;coverage=0.999;sequence_ID=0.984;extra_copy_number=0;copy_num_ID=Tb1125.2.4480_0
JAGUQU010000002.1	Liftoff	exon	1241930	1243722	.	-	.	Parent=Tb1125.2.4480:mRNA;extra_copy_number=0;protein_source_id=Tb1125.2.4480:mRNA-p1
JAGUQU010000002.1	Liftoff	CDS	1242784	1243374	.	-	0	Parent=Tb1125.2.4480:mRNA
JAGUQU010000002.1	Liftoff	mRNA	1243844	1248485	.	-	.	ID=Tb1125.2.4510:mRNA;geneID=Tb1125.2.4510;Ontology_term=GO_0005524;description=cdc2-related kinase 9;extra_copy_number=0;description=cdc2-related kinase 9;coverage=0.994;sequence_ID=0.982;extra_copy_number=0;copy_num_ID=Tb1125.2.4510_0
JAGUQU010000002.1	Liftoff	exon	1243844	1248485	.	-	.	Parent=Tb1125.2.4510:mRNA;extra_copy_number=0;protein_source_id=Tb1125.2.4510:mRNA-p1
JAGUQU010000002.1	Liftoff	CDS	1245964	1248288	.	-	0	Parent=Tb1125.2.4510:mRNA
JAGUQU010000002.1	Liftoff	mRNA	1249413	1253187	.	-	.	ID=Tb1125.2.4520:mRNA;geneID=Tb1125.2.4520;description=hypothetical protein, conserved;extra_copy_number=0;coverage=0.999;sequence_ID=0.994;extra_copy_number=0;copy_num_ID=Tb1125.2.4520_0
JAGUQU010000002.1	Liftoff	exon	1249413	1253187	.	-	.	Parent=Tb1125.2.4520:mRNA;extra_copy_number=0;protein_source_id=Tb1125.2.4520:mRNA-p1
JAGUQU010000002.1	Liftoff	CDS	1249413	1253177	.	-	0	Parent=Tb1125.2.4520:mRNA
JAGUQU010000002.1	Liftoff	mRNA	1254032	1254792	.	-	.	ID=Tb1125.2.4530:mRNA;geneID=Tb1125.2.4530;Ontology_term=GO_0036064;description=hypothetical protein, conserved;extra_copy_number=0;description=hypothetical protein, conserved;coverage=1.0;sequence_ID=0.993;extra_copy_number=0;copy_num_ID=Tb1125.2.4530_0
JAGUQU010000002.1	Liftoff	exon	1254032	1254792	.	-	.	Parent=Tb1125.2.4530:mRNA;extra_copy_number=0;protein_source_id=Tb1125.2.4530:mRNA-p1
JAGUQU010000002.1	Liftoff	CDS	1254032	1254745	.	-	0	Parent=Tb1125.2.4530:mRNA
JAGUQU010000002.1	Liftoff	mRNA	1255019	1256092	.	-	.	ID=Tb1125.2.4540:mRNA;geneID=Tb1125.2.4540;Ontology_term=GO_0097014;description=Small nuclear ribonucleoprotein-associated protein B (snRNP-B) (Sm protein B) (Sm-B) (SmB), putative;extra_copy_number=0;description=Small nuclear ribonucleoprotein-associated protein B (snRNP-B) (Sm protein B) (Sm-B) (SmB), putative;coverage=1.0;sequence_ID=0.992;extra_copy_number=0;copy_num_ID=Tb1125.2.4540_0
JAGUQU010000002.1	Liftoff	exon	1255019	1256092	.	-	.	Parent=Tb1125.2.4540:mRNA;extra_copy_number=0;protein_source_id=Tb1125.2.4540:mRNA-p1
JAGUQU010000002.1	Liftoff	CDS	1255524	1255853	.	-	0	Parent=Tb1125.2.4540:mRNA
JAGUQU010000002.1	Liftoff	mRNA	1256345	1259457	.	-	.	ID=Tb1125.2.4550:mRNA;geneID=Tb1125.2.4550;Note=2.1.1.- (Methyltransferases.);description=2'-O-ribose RNA methyltransferase SPB1 homolog;extra_copy_number=0;description=2'-O-ribose RNA methyltransferase SPB1 homolog;coverage=1.0;sequence_ID=0.995;extra_copy_number=0;copy_num_ID=Tb1125.2.4550_0
JAGUQU010000002.1	Liftoff	exon	1256345	1259457	.	-	.	Parent=Tb1125.2.4550:mRNA;extra_copy_number=0;protein_source_id=Tb1125.2.4550:mRNA-p1
JAGUQU010000002.1	Liftoff	CDS	1256584	1259301	.	-	0	Parent=Tb1125.2.4550:mRNA
JAGUQU010000002.1	Liftoff	mRNA	1259999	1261989	.	-	.	ID=Tb1125.2.4560:mRNA;geneID=Tb1125.2.4560;description=Rab-GTPase-TBC domain containing protein, putative;extra_copy_number=0;coverage=1.0;sequence_ID=0.995;extra_copy_number=0;copy_num_ID=Tb1125.2.4560_0
JAGUQU010000002.1	Liftoff	exon	1259999	1261989	.	-	.	Parent=Tb1125.2.4560:mRNA;extra_copy_number=0;protein_source_id=Tb1125.2.4560:mRNA-p1
JAGUQU010000002.1	Liftoff	CDS	1259999	1261687	.	-	0	Parent=Tb1125.2.4560:mRNA
JAGUQU010000002.1	Liftoff	mRNA	1262206	1264403	.	-	.	ID=Tb1125.2.4580:mRNA;geneID=Tb1125.2.4580;Ontology_term=GO_0097014;description=UNC119;extra_copy_number=0;description=UNC119;coverage=0.988;sequence_ID=0.966;extra_copy_number=0;copy_num_ID=Tb1125.2.4580_0
JAGUQU010000002.1	Liftoff	exon	1262206	1264403	.	-	.	Parent=Tb1125.2.4580:mRNA;extra_copy_number=0;protein_source_id=Tb1125.2.4580:mRNA-p1
JAGUQU010000002.1	Liftoff	CDS	1263745	1264335	.	-	0	Parent=Tb1125.2.4580:mRNA
JAGUQU010000002.1	Liftoff	ncRNA	1264532	1265046	.	-	.	ID=Tb1125.Tb2.NT.41:ncRNA;geneID=Tb1125.Tb2.NT.41;description=Noncoding RNA, putative;extra_copy_number=0;coverage=1.0;sequence_ID=0.974;extra_copy_number=0;copy_num_ID=Tb1125.Tb2.NT.41_0
JAGUQU010000002.1	Liftoff	exon	1264532	1265046	.	-	.	Parent=Tb1125.Tb2.NT.41:ncRNA;extra_copy_number=0
JAGUQU010000002.1	Liftoff	mRNA	1265254	1267475	.	-	.	ID=Tb1125.2.4590:mRNA;geneID=Tb1125.2.4590;Note=2.6.1.42 (Branched-chain-amino-acid transaminase);Ontology_term=GO_0004084,GO_0097014;description=branched-chain amino acid aminotransferase, putative;extra_copy_number=0;description=branched-chain amino acid aminotransferase, putative;coverage=0.999;sequence_ID=0.989;copy_num_ID=Tb1125.2.4590_0
JAGUQU010000002.1	Liftoff	exon	1265254	1267475	.	-	.	Parent=Tb1125.2.4590:mRNA;extra_copy_number=0;protein_source_id=Tb1125.2.4590:mRNA-p1
JAGUQU010000002.1	Liftoff	CDS	1266297	1267400	.	-	0	Parent=Tb1125.2.4590:mRNA
JAGUQU010000002.1	Liftoff	mRNA	1267596	1269317	.	-	.	ID=Tb1125.2.4610:mRNA;geneID=Tb1125.2.4610;Note=2.6.1.42 (Branched-chain-amino-acid transaminase);Ontology_term=GO_0004084,GO_0097014;description=branched-chain amino acid aminotransferase, putative;extra_copy_number=0;description=branched-chain amino acid aminotransferase, putative;coverage=1.0;sequence_ID=0.989;copy_num_ID=Tb1125.2.4610_0
JAGUQU010000002.1	Liftoff	exon	1267596	1269317	.	-	.	Parent=Tb1125.2.4610:mRNA;extra_copy_number=0;protein_source_id=Tb1125.2.4610:mRNA-p1
JAGUQU010000002.1	Liftoff	CDS	1268139	1269242	.	-	0	Parent=Tb1125.2.4610:mRNA
JAGUQU010000002.1	Liftoff	mRNA	1269438	1270842	.	-	.	ID=Tb1125.2.4620:mRNA;geneID=Tb1125.2.4620;description=Transmembrane adaptor Erv26, putative;extra_copy_number=0;coverage=1.0;sequence_ID=0.993;extra_copy_number=0;copy_num_ID=Tb1125.2.4620_0
JAGUQU010000002.1	Liftoff	exon	1269438	1270842	.	-	.	Parent=Tb1125.2.4620:mRNA;extra_copy_number=0;protein_source_id=Tb1125.2.4620:mRNA-p1
JAGUQU010000002.1	Liftoff	CDS	1270018	1270656	.	-	0	Parent=Tb1125.2.4620:mRNA
JAGUQU010000002.1	Liftoff	mRNA	1271235	1272296	.	-	.	ID=Tb1125.2.4650:mRNA;geneID=Tb1125.2.4650;Ontology_term=GO_0005654;description=hypothetical protein, conserved;extra_copy_number=0;description=hypothetical protein, conserved;coverage=1.0;sequence_ID=0.994;extra_copy_number=0;copy_num_ID=Tb1125.2.4650_0
JAGUQU010000002.1	Liftoff	exon	1271235	1272296	.	-	.	Parent=Tb1125.2.4650:mRNA;extra_copy_number=0;protein_source_id=Tb1125.2.4650:mRNA-p1
JAGUQU010000002.1	Liftoff	CDS	1271486	1272247	.	-	0	Parent=Tb1125.2.4650:mRNA
JAGUQU010000002.1	Liftoff	mRNA	1273311	1275054	.	-	.	ID=Tb1125.2.4670:mRNA;geneID=Tb1125.2.4670;description=hypothetical protein, conserved;extra_copy_number=0;coverage=0.997;sequence_ID=0.982;extra_copy_number=0;copy_num_ID=Tb1125.2.4670_0
JAGUQU010000002.1	Liftoff	exon	1273311	1275054	.	-	.	Parent=Tb1125.2.4670:mRNA;extra_copy_number=0;protein_source_id=Tb1125.2.4670:mRNA-p1
JAGUQU010000002.1	Liftoff	CDS	1273675	1274838	.	-	0	Parent=Tb1125.2.4670:mRNA
JAGUQU010000002.1	Liftoff	mRNA	1275857	1277156	.	-	.	ID=Tb1125.2.4680:mRNA;geneID=Tb1125.2.4680;description=hypothetical protein, conserved;extra_copy_number=0;coverage=1.0;sequence_ID=0.994;extra_copy_number=0;copy_num_ID=Tb1125.2.4680_0
JAGUQU010000002.1	Liftoff	exon	1275857	1277156	.	-	.	Parent=Tb1125.2.4680:mRNA;extra_copy_number=0;protein_source_id=Tb1125.2.4680:mRNA-p1
JAGUQU010000002.1	Liftoff	CDS	1275912	1277147	.	-	0	Parent=Tb1125.2.4680:mRNA
JAGUQU010000002.1	Liftoff	mRNA	1277279	1280036	.	-	.	ID=Tb1125.2.4700:mRNA;geneID=Tb1125.2.4700;Ontology_term=GO_0005743;description=succinate dehydrogenase subunit;extra_copy_number=0;description=succinate dehydrogenase subunit;coverage=0.976;sequence_ID=0.944;extra_copy_number=0;copy_num_ID=Tb1125.2.4700_0
JAGUQU010000002.1	Liftoff	exon	1277279	1280036	.	-	.	Parent=Tb1125.2.4700:mRNA;extra_copy_number=0;protein_source_id=Tb1125.2.4700:mRNA-p1
JAGUQU010000002.1	Liftoff	CDS	1279124	1279579	.	-	0	Parent=Tb1125.2.4700:mRNA
JAGUQU010000002.1	Liftoff	mRNA	1280816	1284025	.	-	.	ID=Tb1125.2.4710:mRNA;geneID=Tb1125.2.4710;Ontology_term=GO_0003729,GO_0016607;description=RNA-binding protein, putative;extra_copy_number=0;description=RNA-binding protein, putative;coverage=0.991;sequence_ID=0.958;extra_copy_number=0;copy_num_ID=Tb1125.2.4710_0
JAGUQU010000002.1	Liftoff	exon	1280816	1284025	.	-	.	Parent=Tb1125.2.4710:mRNA;extra_copy_number=0;protein_source_id=Tb1125.2.4710:mRNA-p1
JAGUQU010000002.1	Liftoff	CDS	1282175	1283500	.	-	0	Parent=Tb1125.2.4710:mRNA
JAGUQU010000002.1	Liftoff	mRNA	1283715	1288540	.	-	.	ID=Tb1125.2.4720:mRNA;geneID=Tb1125.2.4720;Note=2.4.1.- (Hexosyltransferases.);Ontology_term=GO_0005737;description=dolichyl-P-Man:GDP-Man7GlcNAc2-PP-dolichyl alpha-1,6-mannosyltransferase, putative;extra_copy_number=0;description=dolichyl-P-Man:GDP-Man7GlcNAc2-PP-dolichyl alpha-1,6-mannosyltransferase, putative;coverage=0.996;sequence_ID=0.973;copy_num_ID=Tb1125.2.4720_0
JAGUQU010000002.1	Liftoff	exon	1283715	1288540	.	-	.	Parent=Tb1125.2.4720:mRNA;extra_copy_number=0;protein_source_id=Tb1125.2.4720:mRNA-p1
JAGUQU010000002.1	Liftoff	CDS	1286252	1288528	.	-	0	Parent=Tb1125.2.4720:mRNA
JAGUQU010000002.1	Liftoff	mRNA	1288690	1290033	.	-	.	ID=Tb1125.2.4890:mRNA;geneID=Tb1125.2.4890;Ontology_term=GO_0005762;description=mitochondrial ribosomal protein l11;extra_copy_number=0;description=mitochondrial ribosomal protein l11;coverage=1.0;sequence_ID=0.996;extra_copy_number=0;copy_num_ID=Tb1125.2.4890_0
JAGUQU010000002.1	Liftoff	exon	1288690	1290033	.	-	.	Parent=Tb1125.2.4890:mRNA;extra_copy_number=0;protein_source_id=Tb1125.2.4890:mRNA-p1
JAGUQU010000002.1	Liftoff	CDS	1288957	1289985	.	-	0	Parent=Tb1125.2.4890:mRNA
JAGUQU010000002.1	Liftoff	mRNA	1290170	1292229	.	-	.	ID=Tb1125.2.4750:mRNA;geneID=Tb1125.2.4750;Ontology_term=GO_0097014;description=hypothetical protein, conserved;extra_copy_number=0;description=hypothetical protein, conserved;coverage=1.0;sequence_ID=0.984;extra_copy_number=0;copy_num_ID=Tb1125.2.4750_0
JAGUQU010000002.1	Liftoff	exon	1290170	1292229	.	-	.	Parent=Tb1125.2.4750:mRNA;extra_copy_number=0;protein_source_id=Tb1125.2.4750:mRNA-p1
JAGUQU010000002.1	Liftoff	CDS	1290538	1291518	.	-	0	Parent=Tb1125.2.4750:mRNA
JAGUQU010000002.1	Liftoff	mRNA	1291654	1294146	.	-	.	ID=Tb1125.2.4760:mRNA;geneID=Tb1125.2.4760;Ontology_term=GO_0016021;description=hypothetical protein, conserved;extra_copy_number=0;description=hypothetical protein, conserved;coverage=0.997;sequence_ID=0.976;extra_copy_number=0;copy_num_ID=Tb1125.2.4760_0
JAGUQU010000002.1	Liftoff	exon	1291654	1294146	.	-	.	Parent=Tb1125.2.4760:mRNA;extra_copy_number=0;protein_source_id=Tb1125.2.4760:mRNA-p1
JAGUQU010000002.1	Liftoff	CDS	1293033	1294124	.	-	0	Parent=Tb1125.2.4760:mRNA
JAGUQU010000002.1	Liftoff	mRNA	1294271	1298366	.	-	.	ID=Tb1125.2.4780:mRNA;geneID=Tb1125.2.4780;description=hypothetical protein, conserved;extra_copy_number=0;coverage=1.0;sequence_ID=0.995;extra_copy_number=0;copy_num_ID=Tb1125.2.4780_0
JAGUQU010000002.1	Liftoff	exon	1294271	1298366	.	-	.	Parent=Tb1125.2.4780:mRNA;extra_copy_number=0;protein_source_id=Tb1125.2.4780:mRNA-p1
JAGUQU010000002.1	Liftoff	CDS	1295230	1298052	.	-	0	Parent=Tb1125.2.4780:mRNA
JAGUQU010000002.1	Liftoff	mRNA	1298581	1298984	.	-	.	ID=Tb1125.2.4795:mRNA;geneID=Tb1125.2.4795;description=hypothetical protein;extra_copy_number=0;coverage=1.0;sequence_ID=0.992;extra_copy_number=0;copy_num_ID=Tb1125.2.4795_0
JAGUQU010000002.1	Liftoff	exon	1298581	1298984	.	-	.	Parent=Tb1125.2.4795:mRNA;extra_copy_number=0;protein_source_id=Tb1125.2.4795:mRNA-p1
JAGUQU010000002.1	Liftoff	CDS	1298641	1298808	.	-	0	Parent=Tb1125.2.4795:mRNA
JAGUQU010000002.1	Liftoff	mRNA	1299110	1300399	.	-	.	ID=Tb1125.2.4800:mRNA;geneID=Tb1125.2.4800;description=hypothetical protein, conserved;extra_copy_number=0;coverage=1.0;sequence_ID=0.996;extra_copy_number=0;copy_num_ID=Tb1125.2.4800_0
JAGUQU010000002.1	Liftoff	exon	1299110	1300399	.	-	.	Parent=Tb1125.2.4800:mRNA;extra_copy_number=0;protein_source_id=Tb1125.2.4800:mRNA-p1
JAGUQU010000002.1	Liftoff	CDS	1299259	1300332	.	-	0	Parent=Tb1125.2.4800:mRNA
JAGUQU010000002.1	Liftoff	mRNA	1300723	1305338	.	-	.	ID=Tb1125.2.4810:mRNA;geneID=Tb1125.2.4810;Ontology_term=GO_0005930;description=Component of motile flagella 5;extra_copy_number=0;description=Component of motile flagella 5;coverage=0.999;sequence_ID=0.997;extra_copy_number=0;copy_num_ID=Tb1125.2.4810_0
JAGUQU010000002.1	Liftoff	exon	1300723	1305338	.	-	.	Parent=Tb1125.2.4810:mRNA;extra_copy_number=0;protein_source_id=Tb1125.2.4810:mRNA-p1
JAGUQU010000002.1	Liftoff	CDS	1301166	1305188	.	-	0	Parent=Tb1125.2.4810:mRNA
JAGUQU010000002.1	Liftoff	mRNA	1305477	1307687	.	-	.	ID=Tb1125.2.4830:mRNA;geneID=Tb1125.2.4830;Ontology_term=GO_0005737;description=TFIIF-stimulated CTD phosphatase, putative;extra_copy_number=0;description=TFIIF-stimulated CTD phosphatase, putative;coverage=1.0;sequence_ID=0.902;extra_copy_number=0;copy_num_ID=Tb1125.2.4830_0
JAGUQU010000002.1	Liftoff	exon	1305477	1307687	.	-	.	Parent=Tb1125.2.4830:mRNA;extra_copy_number=0;protein_source_id=Tb1125.2.4830:mRNA-p1
JAGUQU010000002.1	Liftoff	CDS	1306604	1307614	.	-	0	Parent=Tb1125.2.4830:mRNA
JAGUQU010000002.1	Liftoff	mRNA	1308210	1308907	.	-	.	ID=Tb1125.2.4840:mRNA;geneID=Tb1125.2.4840;description=Vitamin K epoxide reductase family, putative;extra_copy_number=0;coverage=1.0;sequence_ID=1.0;extra_copy_number=0;copy_num_ID=Tb1125.2.4840_0
JAGUQU010000002.1	Liftoff	exon	1308210	1308907	.	-	.	Parent=Tb1125.2.4840:mRNA;extra_copy_number=0;protein_source_id=Tb1125.2.4840:mRNA-p1
JAGUQU010000002.1	Liftoff	CDS	1308210	1308650	.	-	0	Parent=Tb1125.2.4840:mRNA
JAGUQU010000002.1	Liftoff	mRNA	1309070	1310649	.	-	.	ID=Tb1125.2.4850:mRNA;geneID=Tb1125.2.4850;Ontology_term=GO_0097014;description=Phosducin, putative;extra_copy_number=0;description=Phosducin, putative;coverage=1.0;sequence_ID=0.994;extra_copy_number=0;copy_num_ID=Tb1125.2.4850_0
JAGUQU010000002.1	Liftoff	exon	1309070	1310649	.	-	.	Parent=Tb1125.2.4850:mRNA;extra_copy_number=0;protein_source_id=Tb1125.2.4850:mRNA-p1
JAGUQU010000002.1	Liftoff	CDS	1309718	1310476	.	-	0	Parent=Tb1125.2.4850:mRNA
JAGUQU010000002.1	Liftoff	mRNA	1310950	1311952	.	-	.	ID=Tb1125.2.4870:mRNA;geneID=Tb1125.2.4870;Ontology_term=GO_0008138,GO_0097014;description=kinetoplastid-specific dual specificity phosphatase, putative;extra_copy_number=0;description=kinetoplastid-specific dual specificity phosphatase, putative;coverage=1.0;sequence_ID=0.997;extra_copy_number=0;copy_num_ID=Tb1125.2.4870_0
JAGUQU010000002.1	Liftoff	exon	1310950	1311952	.	-	.	Parent=Tb1125.2.4870:mRNA;extra_copy_number=0;protein_source_id=Tb1125.2.4870:mRNA-p1
JAGUQU010000002.1	Liftoff	CDS	1310999	1311907	.	-	0	Parent=Tb1125.2.4870:mRNA
JAGUQU010000002.1	Liftoff	mRNA	1312311	1313387	.	-	.	ID=Tb1125.2.4740:mRNA;geneID=Tb1125.2.4740;Ontology_term=GO_0005737;description=mitochondrial ribosomal protein l11;extra_copy_number=0;description=mitochondrial ribosomal protein l11;coverage=1.0;sequence_ID=0.999;extra_copy_number=0;copy_num_ID=Tb1125.2.4740_0
JAGUQU010000002.1	Liftoff	exon	1312311	1313387	.	-	.	Parent=Tb1125.2.4740:mRNA;extra_copy_number=0;protein_source_id=Tb1125.2.4740:mRNA-p1
JAGUQU010000002.1	Liftoff	CDS	1312311	1313339	.	-	0	Parent=Tb1125.2.4740:mRNA
JAGUQU010000002.1	Liftoff	mRNA	1313546	1314891	.	-	.	ID=Tb1125.2.4900:mRNA;geneID=Tb1125.2.4900;Ontology_term=GO_0020016;description=hypothetical protein, conserved;extra_copy_number=0;description=hypothetical protein, conserved;coverage=0.998;sequence_ID=0.988;extra_copy_number=0;copy_num_ID=Tb1125.2.4900_0
JAGUQU010000002.1	Liftoff	exon	1313546	1314891	.	-	.	Parent=Tb1125.2.4900:mRNA;extra_copy_number=0;protein_source_id=Tb1125.2.4900:mRNA-p1
JAGUQU010000002.1	Liftoff	CDS	1313882	1314862	.	-	0	Parent=Tb1125.2.4900:mRNA
JAGUQU010000002.1	Liftoff	mRNA	1315701	1317489	.	-	.	ID=Tb1125.2.4920:mRNA;geneID=Tb1125.2.4920;Ontology_term=GO_0097014;description=hypothetical protein, conserved;extra_copy_number=0;description=hypothetical protein, conserved;coverage=0.997;sequence_ID=0.958;extra_copy_number=0;copy_num_ID=Tb1125.2.4920_0
JAGUQU010000002.1	Liftoff	exon	1315701	1317489	.	-	.	Parent=Tb1125.2.4920:mRNA;extra_copy_number=0;protein_source_id=Tb1125.2.4920:mRNA-p1
JAGUQU010000002.1	Liftoff	CDS	1316400	1317467	.	-	0	Parent=Tb1125.2.4920:mRNA
JAGUQU010000002.1	Liftoff	mRNA	1317614	1318528	.	-	.	ID=Tb1125.2.4925:mRNA;geneID=Tb1125.2.4925;description=hypothetical protein;extra_copy_number=0;coverage=1.0;sequence_ID=0.981;extra_copy_number=0;copy_num_ID=Tb1125.2.4925_0
JAGUQU010000002.1	Liftoff	exon	1317614	1318528	.	-	.	Parent=Tb1125.2.4925:mRNA;extra_copy_number=0;protein_source_id=Tb1125.2.4925:mRNA-p1
JAGUQU010000002.1	Liftoff	CDS	1318361	1318471	.	-	0	Parent=Tb1125.2.4925:mRNA
JAGUQU010000002.1	Liftoff	mRNA	1318645	1320316	.	-	.	ID=Tb1125.2.4930:mRNA;geneID=Tb1125.2.4930;Note=3.1.1.1 (Carboxylesterase);Ontology_term=GO_0003824,GO_0097014;description=esterase, putative;extra_copy_number=0;description=esterase, putative;coverage=0.999;sequence_ID=0.970;copy_num_ID=Tb1125.2.4930_0
JAGUQU010000002.1	Liftoff	exon	1318645	1320316	.	-	.	Parent=Tb1125.2.4930:mRNA;extra_copy_number=0;protein_source_id=Tb1125.2.4930:mRNA-p1
JAGUQU010000002.1	Liftoff	CDS	1319487	1320224	.	-	0	Parent=Tb1125.2.4930:mRNA
JAGUQU010000002.1	Liftoff	mRNA	1320499	1324825	.	-	.	ID=Tb1125.2.4950:mRNA;geneID=Tb1125.2.4950;description=hypothetical protein, conserved;extra_copy_number=0;coverage=1.0;sequence_ID=0.993;extra_copy_number=0;copy_num_ID=Tb1125.2.4950_0
JAGUQU010000002.1	Liftoff	exon	1320499	1324825	.	-	.	Parent=Tb1125.2.4950:mRNA;extra_copy_number=0;protein_source_id=Tb1125.2.4950:mRNA-p1
JAGUQU010000002.1	Liftoff	CDS	1320499	1324773	.	-	0	Parent=Tb1125.2.4950:mRNA
JAGUQU010000002.1	Liftoff	mRNA	1325556	1327479	.	-	.	ID=Tb1125.2.4970:mRNA;geneID=Tb1125.2.4970;Ontology_term=GO_0005737;description=UV radiation resistance protein and autophagy-related subunit 14, putative;extra_copy_number=0;description=UV radiation resistance protein and autophagy-related subunit 14, putative;coverage=1.0;sequence_ID=0.996;extra_copy_number=0;copy_num_ID=Tb1125.2.4970_0
JAGUQU010000002.1	Liftoff	exon	1325556	1327479	.	-	.	Parent=Tb1125.2.4970:mRNA;extra_copy_number=0;protein_source_id=Tb1125.2.4970:mRNA-p1
JAGUQU010000002.1	Liftoff	CDS	1325556	1327283	.	-	0	Parent=Tb1125.2.4970:mRNA
JAGUQU010000002.1	Liftoff	mRNA	1327598	1328729	.	-	.	ID=Tb1125.2.4980:mRNA;geneID=Tb1125.2.4980;Ontology_term=GO_0005634;description=EMG1/NEP1 methyltransferase, putative;extra_copy_number=0;description=EMG1/NEP1 methyltransferase, putative;coverage=1.0;sequence_ID=0.994;extra_copy_number=0;copy_num_ID=Tb1125.2.4980_0
JAGUQU010000002.1	Liftoff	exon	1327598	1328729	.	-	.	Parent=Tb1125.2.4980:mRNA;extra_copy_number=0;protein_source_id=Tb1125.2.4980:mRNA-p1
JAGUQU010000002.1	Liftoff	CDS	1327860	1328699	.	-	0	Parent=Tb1125.2.4980:mRNA
JAGUQU010000002.1	Liftoff	mRNA	1328905	1331677	.	-	.	ID=Tb1125.2.4990:mRNA;geneID=Tb1125.2.4990;Ontology_term=GO_0005739;description=hypothetical protein, conserved;extra_copy_number=0;description=hypothetical protein, conserved;coverage=1.0;sequence_ID=0.993;extra_copy_number=0;copy_num_ID=Tb1125.2.4990_0
JAGUQU010000002.1	Liftoff	exon	1328905	1331677	.	-	.	Parent=Tb1125.2.4990:mRNA;extra_copy_number=0;protein_source_id=Tb1125.2.4990:mRNA-p1
JAGUQU010000002.1	Liftoff	CDS	1329106	1331592	.	-	0	Parent=Tb1125.2.4990:mRNA
JAGUQU010000002.1	Liftoff	mRNA	1332325	1333607	.	-	.	ID=Tb1125.2.5000:mRNA;geneID=Tb1125.2.5000;Ontology_term=GO_0036064,GO_0010608;description=hypothetical protein, conserved;extra_copy_number=0;description=hypothetical protein, conserved;coverage=1.0;sequence_ID=0.996;extra_copy_number=0;copy_num_ID=Tb1125.2.5000_0
JAGUQU010000002.1	Liftoff	exon	1332325	1333607	.	-	.	Parent=Tb1125.2.5000:mRNA;extra_copy_number=0;protein_source_id=Tb1125.2.5000:mRNA-p1
JAGUQU010000002.1	Liftoff	CDS	1332325	1333545	.	-	0	Parent=Tb1125.2.5000:mRNA
JAGUQU010000002.1	Liftoff	mRNA	1334337	1335841	.	-	.	ID=Tb1125.2.5010:mRNA;geneID=Tb1125.2.5010;description=Meiotic cell cortex C-terminal pleckstrin homology, putative;extra_copy_number=0;coverage=1.0;sequence_ID=0.996;extra_copy_number=0;copy_num_ID=Tb1125.2.5010_0
JAGUQU010000002.1	Liftoff	exon	1334337	1335841	.	-	.	Parent=Tb1125.2.5010:mRNA;extra_copy_number=0;protein_source_id=Tb1125.2.5010:mRNA-p1
JAGUQU010000002.1	Liftoff	CDS	1334337	1335839	.	-	0	Parent=Tb1125.2.5010:mRNA
JAGUQU010000002.1	Liftoff	mRNA	1336041	1338317	.	-	.	ID=Tb1125.2.5020:mRNA;geneID=Tb1125.2.5020;Ontology_term=GO_0003997,GO_0005737;description=acyl-CoA oxidase, putative;extra_copy_number=0;description=acyl-CoA oxidase, putative;coverage=1.0;sequence_ID=0.998;extra_copy_number=0;copy_num_ID=Tb1125.2.5020_0
JAGUQU010000002.1	Liftoff	exon	1336041	1338317	.	-	.	Parent=Tb1125.2.5020:mRNA;extra_copy_number=0;protein_source_id=Tb1125.2.5020:mRNA-p1
JAGUQU010000002.1	Liftoff	CDS	1336103	1338289	.	-	0	Parent=Tb1125.2.5020:mRNA
JAGUQU010000002.1	Liftoff	mRNA	1338450	1340880	.	-	.	ID=Tb1125.2.5030:mRNA;geneID=Tb1125.2.5030;Ontology_term=GO_0003735,GO_0031981;description=transcription elongation factor SPT5, putative;extra_copy_number=0;description=transcription elongation factor SPT5, putative;coverage=1.0;sequence_ID=0.995;extra_copy_number=0;copy_num_ID=Tb1125.2.5030_0
JAGUQU010000002.1	Liftoff	exon	1338450	1340880	.	-	.	Parent=Tb1125.2.5030:mRNA;extra_copy_number=0;protein_source_id=Tb1125.2.5030:mRNA-p1
JAGUQU010000002.1	Liftoff	CDS	1338724	1340871	.	-	0	Parent=Tb1125.2.5030:mRNA
JAGUQU010000002.1	Liftoff	mRNA	1340999	1341876	.	-	.	ID=Tb1125.2.5040:mRNA;geneID=Tb1125.2.5040;Ontology_term=GO_0005930;description=MORN repeat, putative;extra_copy_number=0;description=MORN repeat, putative;coverage=1.0;sequence_ID=0.996;extra_copy_number=0;copy_num_ID=Tb1125.2.5040_0
JAGUQU010000002.1	Liftoff	exon	1340999	1341876	.	-	.	Parent=Tb1125.2.5040:mRNA;extra_copy_number=0;protein_source_id=Tb1125.2.5040:mRNA-p1
JAGUQU010000002.1	Liftoff	CDS	1341188	1341715	.	-	0	Parent=Tb1125.2.5040:mRNA
JAGUQU010000002.1	Liftoff	mRNA	1342012	1343336	.	-	.	ID=Tb1125.2.5050:mRNA;geneID=Tb1125.2.5050;Note=3.1.3.16 (Protein-serine/threonine phosphatase);Ontology_term=GO_0016791,GO_0097014;description=protein phosphatase 2C, putative;extra_copy_number=0;description=protein phosphatase 2C, putative;coverage=0.972;sequence_ID=0.966;copy_num_ID=Tb1125.2.5050_0
JAGUQU010000002.1	Liftoff	exon	1342012	1343336	.	-	.	Parent=Tb1125.2.5050:mRNA;extra_copy_number=0;protein_source_id=Tb1125.2.5050:mRNA-p1
JAGUQU010000002.1	Liftoff	CDS	1342329	1343288	.	-	0	Parent=Tb1125.2.5050:mRNA
JAGUQU010000002.1	Liftoff	mRNA	1343542	1344770	.	-	.	ID=Tb1125.2.5060:mRNA;geneID=Tb1125.2.5060;description=GTP binding protein, putative;extra_copy_number=0;coverage=1.0;sequence_ID=0.995;extra_copy_number=0;copy_num_ID=Tb1125.2.5060_0
JAGUQU010000002.1	Liftoff	exon	1343542	1344770	.	-	.	Parent=Tb1125.2.5060:mRNA;extra_copy_number=0;protein_source_id=Tb1125.2.5060:mRNA-p1
JAGUQU010000002.1	Liftoff	CDS	1343542	1344726	.	-	0	Parent=Tb1125.2.5060:mRNA
JAGUQU010000002.1	Liftoff	mRNA	1344875	1345495	.	-	.	ID=Tb1125.2.5070:mRNA;geneID=Tb1125.2.5070;description=hypothetical protein, conserved;extra_copy_number=0;coverage=1.0;sequence_ID=0.993;extra_copy_number=0;copy_num_ID=Tb1125.2.5070_0
JAGUQU010000002.1	Liftoff	exon	1344875	1345495	.	-	.	Parent=Tb1125.2.5070:mRNA;extra_copy_number=0;protein_source_id=Tb1125.2.5070:mRNA-p1
JAGUQU010000002.1	Liftoff	CDS	1344939	1345457	.	-	0	Parent=Tb1125.2.5070:mRNA
JAGUQU010000002.1	Liftoff	mRNA	1345607	1347117	.	-	.	ID=Tb1125.2.5080:mRNA;geneID=Tb1125.2.5080;description=hypothetical protein, conserved;extra_copy_number=0;coverage=1.0;sequence_ID=0.992;extra_copy_number=0;copy_num_ID=Tb1125.2.5080_0
JAGUQU010000002.1	Liftoff	exon	1345607	1347117	.	-	.	Parent=Tb1125.2.5080:mRNA;extra_copy_number=0;protein_source_id=Tb1125.2.5080:mRNA-p1
JAGUQU010000002.1	Liftoff	CDS	1345668	1347077	.	-	0	Parent=Tb1125.2.5080:mRNA
JAGUQU010000002.1	Liftoff	ncRNA	1353659	1353839	.	+	.	ID=Tb1125.Tb2.NT.50:ncRNA;geneID=Tb1125.Tb2.NT.50;description=Noncoding RNA, putative;extra_copy_number=0;coverage=1.0;sequence_ID=0.983;extra_copy_number=0;copy_num_ID=Tb1125.Tb2.NT.50_0
JAGUQU010000002.1	Liftoff	exon	1353659	1353839	.	+	.	Parent=Tb1125.Tb2.NT.50:ncRNA;extra_copy_number=0
JAGUQU010000002.1	Liftoff	mRNA	1353950	1354762	.	+	.	ID=Tb1125.2.5120:mRNA;geneID=Tb1125.2.5120;Ontology_term=GO_0020022;description=Vesicle-associated membrane protein 7;extra_copy_number=0;description=Vesicle-associated membrane protein 7;coverage=1.0;sequence_ID=0.992;extra_copy_number=0;copy_num_ID=Tb1125.2.5120_0
JAGUQU010000002.1	Liftoff	exon	1353950	1354762	.	+	.	Parent=Tb1125.2.5120:mRNA;extra_copy_number=0;protein_source_id=Tb1125.2.5120:mRNA-p1
JAGUQU010000002.1	Liftoff	CDS	1354031	1354696	.	+	0	Parent=Tb1125.2.5120:mRNA
JAGUQU010000002.1	Liftoff	mRNA	1354870	1356095	.	+	.	ID=Tb1125.2.5130:mRNA;geneID=Tb1125.2.5130;Ontology_term=GO_0005634;description=hypothetical protein, conserved;extra_copy_number=0;description=hypothetical protein, conserved;coverage=1.0;sequence_ID=0.993;extra_copy_number=0;copy_num_ID=Tb1125.2.5130_0
JAGUQU010000002.1	Liftoff	exon	1354870	1356095	.	+	.	Parent=Tb1125.2.5130:mRNA;extra_copy_number=0;protein_source_id=Tb1125.2.5130:mRNA-p1
JAGUQU010000002.1	Liftoff	CDS	1354923	1356095	.	+	0	Parent=Tb1125.2.5130:mRNA
JAGUQU010000002.1	Liftoff	mRNA	1356246	1356960	.	+	.	ID=Tb1125.2.5140:mRNA;geneID=Tb1125.2.5140;Ontology_term=GO_0005737;description=hypothetical protein, conserved;extra_copy_number=0;description=hypothetical protein, conserved;coverage=1.0;sequence_ID=0.984;extra_copy_number=0;copy_num_ID=Tb1125.2.5140_0
JAGUQU010000002.1	Liftoff	exon	1356246	1356960	.	+	.	Parent=Tb1125.2.5140:mRNA;extra_copy_number=0;protein_source_id=Tb1125.2.5140:mRNA-p1
JAGUQU010000002.1	Liftoff	CDS	1356260	1356709	.	+	0	Parent=Tb1125.2.5140:mRNA
JAGUQU010000002.1	Liftoff	ncRNA	1356996	1357363	.	+	.	ID=Tb1125.Tb2.NT.51:ncRNA;geneID=Tb1125.Tb2.NT.51;description=Noncoding RNA, putative;extra_copy_number=0;coverage=1.0;sequence_ID=0.991;extra_copy_number=0;copy_num_ID=Tb1125.Tb2.NT.51_0
JAGUQU010000002.1	Liftoff	exon	1356996	1357363	.	+	.	Parent=Tb1125.Tb2.NT.51:ncRNA;extra_copy_number=0
JAGUQU010000002.1	Liftoff	mRNA	1357460	1358974	.	+	.	ID=Tb1125.2.5150:mRNA;geneID=Tb1125.2.5150;Ontology_term=GO_0005737,GO_0010608;description=TPR-repeat protein, putative;extra_copy_number=0;description=TPR-repeat protein, putative;coverage=1.0;sequence_ID=0.998;extra_copy_number=0;copy_num_ID=Tb1125.2.5150_0
JAGUQU010000002.1	Liftoff	exon	1357460	1358974	.	+	.	Parent=Tb1125.2.5150:mRNA;extra_copy_number=0;protein_source_id=Tb1125.2.5150:mRNA-p1
JAGUQU010000002.1	Liftoff	CDS	1357505	1358974	.	+	0	Parent=Tb1125.2.5150:mRNA
JAGUQU010000002.1	Liftoff	mRNA	1359172	1360379	.	+	.	ID=Tb1125.2.5160:mRNA;geneID=Tb1125.2.5160;Ontology_term=GO_0051087;description=Chaperone protein DnaJ 2;extra_copy_number=0;description=Chaperone protein DnaJ 2;coverage=1.0;sequence_ID=0.998;extra_copy_number=0;copy_num_ID=Tb1125.2.5160_0
JAGUQU010000002.1	Liftoff	exon	1359172	1360379	.	+	.	Parent=Tb1125.2.5160:mRNA;extra_copy_number=0;protein_source_id=Tb1125.2.5160:mRNA-p1
JAGUQU010000002.1	Liftoff	CDS	1359177	1360379	.	+	0	Parent=Tb1125.2.5160:mRNA
JAGUQU010000002.1	Liftoff	mRNA	1360866	1362031	.	+	.	ID=Tb1125.2.5180:mRNA;geneID=Tb1125.2.5180;Note=1.1.1.185 (L-glycol dehydrogenase);Ontology_term=GO_0004032,GO_0005741;description=aldo-keto reductase, putative;extra_copy_number=0;description=aldo-keto reductase, putative;coverage=1.0;sequence_ID=0.996;copy_num_ID=Tb1125.2.5180_0
JAGUQU010000002.1	Liftoff	exon	1360866	1362031	.	+	.	Parent=Tb1125.2.5180:mRNA;extra_copy_number=0;protein_source_id=Tb1125.2.5180:mRNA-p1
JAGUQU010000002.1	Liftoff	CDS	1360953	1361972	.	+	0	Parent=Tb1125.2.5180:mRNA
JAGUQU010000002.1	Liftoff	mRNA	1362163	1363143	.	+	.	ID=Tb1125.2.5190:mRNA;geneID=Tb1125.2.5190;Ontology_term=GO_0005737;description=Homologous-pairing protein 2 homolog;extra_copy_number=0;description=Homologous-pairing protein 2 homolog;coverage=1.0;sequence_ID=0.995;extra_copy_number=0;copy_num_ID=Tb1125.2.5190_0
JAGUQU010000002.1	Liftoff	exon	1362163	1363143	.	+	.	Parent=Tb1125.2.5190:mRNA;extra_copy_number=0;protein_source_id=Tb1125.2.5190:mRNA-p1
JAGUQU010000002.1	Liftoff	CDS	1362178	1362864	.	+	0	Parent=Tb1125.2.5190:mRNA
JAGUQU010000002.1	Liftoff	mRNA	1363237	1365489	.	+	.	ID=Tb1125.2.5200:mRNA;geneID=Tb1125.2.5200;Ontology_term=GO_0010608;description=hypothetical protein, conserved;extra_copy_number=0;description=hypothetical protein, conserved;coverage=0.964;sequence_ID=0.956;extra_copy_number=0;copy_num_ID=Tb1125.2.5200_0
JAGUQU010000002.1	Liftoff	exon	1363237	1365489	.	+	.	Parent=Tb1125.2.5200:mRNA;extra_copy_number=0;protein_source_id=Tb1125.2.5200:mRNA-p1
JAGUQU010000002.1	Liftoff	CDS	1363380	1365437	.	+	0	Parent=Tb1125.2.5200:mRNA
JAGUQU010000002.1	Liftoff	mRNA	1365668	1366423	.	+	.	ID=Tb1125.2.5210:mRNA;geneID=Tb1125.2.5210;Note=1.1.1.100 (3-oxoacyl-[acyl-carrier-protein] reductase);Ontology_term=GO_0004316,GO_0020023;description=beta-ketoacyl-ACP reductase;extra_copy_number=0;description=beta-ketoacyl-ACP reductase;coverage=1.0;sequence_ID=0.996;copy_num_ID=Tb1125.2.5210_0
JAGUQU010000002.1	Liftoff	exon	1365668	1366423	.	+	.	Parent=Tb1125.2.5210:mRNA;extra_copy_number=0;protein_source_id=Tb1125.2.5210:mRNA-p1
JAGUQU010000002.1	Liftoff	CDS	1365698	1366423	.	+	0	Parent=Tb1125.2.5210:mRNA
JAGUQU010000002.1	Liftoff	mRNA	1366649	1367735	.	+	.	ID=Tb1125.2.5220:mRNA;geneID=Tb1125.2.5220;description=hypothetical protein, conserved;extra_copy_number=0;coverage=1.0;sequence_ID=0.994;extra_copy_number=0;copy_num_ID=Tb1125.2.5220_0
JAGUQU010000002.1	Liftoff	exon	1366649	1367735	.	+	.	Parent=Tb1125.2.5220:mRNA;extra_copy_number=0;protein_source_id=Tb1125.2.5220:mRNA-p1
JAGUQU010000002.1	Liftoff	CDS	1366680	1367735	.	+	0	Parent=Tb1125.2.5220:mRNA
JAGUQU010000002.1	Liftoff	mRNA	1368200	1369057	.	+	.	ID=Tb1125.2.5230:mRNA;geneID=Tb1125.2.5230;Ontology_term=GO_0005524;description=CAMK family pseudokinase, putative;extra_copy_number=0;description=CAMK family pseudokinase, putative;coverage=1.0;sequence_ID=0.998;extra_copy_number=0;copy_num_ID=Tb1125.2.5230_0
JAGUQU010000002.1	Liftoff	exon	1368200	1369057	.	+	.	Parent=Tb1125.2.5230:mRNA;extra_copy_number=0;protein_source_id=Tb1125.2.5230:mRNA-p1
JAGUQU010000002.1	Liftoff	CDS	1368218	1369057	.	+	0	Parent=Tb1125.2.5230:mRNA
JAGUQU010000002.1	Liftoff	mRNA	1369328	1370989	.	+	.	ID=Tb1125.2.5240:mRNA;geneID=Tb1125.2.5240;Ontology_term=GO_0000974;description=pre-mRNA splicing factor 19;extra_copy_number=0;description=pre-mRNA splicing factor 19;coverage=1.0;sequence_ID=0.988;extra_copy_number=0;copy_num_ID=Tb1125.2.5240_0
JAGUQU010000002.1	Liftoff	exon	1369328	1370989	.	+	.	Parent=Tb1125.2.5240:mRNA;extra_copy_number=0;protein_source_id=Tb1125.2.5240:mRNA-p1
JAGUQU010000002.1	Liftoff	CDS	1369460	1370989	.	+	0	Parent=Tb1125.2.5240:mRNA
JAGUQU010000002.1	Liftoff	mRNA	1371312	1372665	.	+	.	ID=Tb1125.2.5250:mRNA;geneID=Tb1125.2.5250;Ontology_term=GO_0004835;description=tubulin-tyrosine ligase, putative;extra_copy_number=0;description=tubulin-tyrosine ligase, putative;coverage=1.0;sequence_ID=0.991;extra_copy_number=0;copy_num_ID=Tb1125.2.5250_0
JAGUQU010000002.1	Liftoff	exon	1371312	1372665	.	+	.	Parent=Tb1125.2.5250:mRNA;extra_copy_number=0;protein_source_id=Tb1125.2.5250:mRNA-p1
JAGUQU010000002.1	Liftoff	CDS	1371344	1372525	.	+	0	Parent=Tb1125.2.5250:mRNA
JAGUQU010000002.1	Liftoff	mRNA	1372808	1373410	.	+	.	ID=Tb1125.2.5260:mRNA;geneID=Tb1125.2.5260;Ontology_term=GO_0005654;description=hypothetical protein, conserved;extra_copy_number=0;description=hypothetical protein, conserved;coverage=0.998;sequence_ID=0.991;extra_copy_number=0;copy_num_ID=Tb1125.2.5260_0
JAGUQU010000002.1	Liftoff	exon	1372808	1373410	.	+	.	Parent=Tb1125.2.5260:mRNA;extra_copy_number=0;protein_source_id=Tb1125.2.5260:mRNA-p1
JAGUQU010000002.1	Liftoff	CDS	1372817	1373191	.	+	0	Parent=Tb1125.2.5260:mRNA
JAGUQU010000002.1	Liftoff	mRNA	1373620	1386410	.	+	.	ID=Tb1125.2.5270:mRNA;geneID=Tb1125.2.5270;Ontology_term=GO_0005930;description=dynein heavy chain, putative;extra_copy_number=0;description=dynein heavy chain, putative;coverage=1.0;sequence_ID=0.997;extra_copy_number=0;copy_num_ID=Tb1125.2.5270_0
JAGUQU010000002.1	Liftoff	exon	1373620	1386410	.	+	.	Parent=Tb1125.2.5270:mRNA;extra_copy_number=0;protein_source_id=Tb1125.2.5270:mRNA-p1
JAGUQU010000002.1	Liftoff	CDS	1373670	1386410	.	+	0	Parent=Tb1125.2.5270:mRNA
JAGUQU010000002.1	Liftoff	mRNA	1387187	1389681	.	+	.	ID=Tb1125.2.5280:mRNA;geneID=Tb1125.2.5280;Ontology_term=GO_0020016;description=Enriched in surface-labeled proteome protein 1;extra_copy_number=0;description=Enriched in surface-labeled proteome protein 1;coverage=1.0;sequence_ID=0.996;extra_copy_number=0;copy_num_ID=Tb1125.2.5280_0
JAGUQU010000002.1	Liftoff	exon	1387187	1389681	.	+	.	Parent=Tb1125.2.5280:mRNA;extra_copy_number=0;protein_source_id=Tb1125.2.5280:mRNA-p1
JAGUQU010000002.1	Liftoff	CDS	1387424	1389532	.	+	0	Parent=Tb1125.2.5280:mRNA
JAGUQU010000002.1	Liftoff	mRNA	1389825	1392009	.	+	.	ID=Tb1125.2.5290:mRNA;geneID=Tb1125.2.5290;Ontology_term=GO_0097014;description=hypothetical protein, conserved;extra_copy_number=0;description=hypothetical protein, conserved;coverage=0.999;sequence_ID=0.967;extra_copy_number=0;copy_num_ID=Tb1125.2.5290_0
JAGUQU010000002.1	Liftoff	exon	1389825	1392009	.	+	.	Parent=Tb1125.2.5290:mRNA;extra_copy_number=0;protein_source_id=Tb1125.2.5290:mRNA-p1
JAGUQU010000002.1	Liftoff	CDS	1390894	1392009	.	+	0	Parent=Tb1125.2.5290:mRNA
JAGUQU010000002.1	Liftoff	mRNA	1392818	1393937	.	+	.	ID=Tb1125.2.5300:mRNA;geneID=Tb1125.2.5300;Ontology_term=GO_0016021;description=hypothetical protein, conserved;extra_copy_number=0;description=hypothetical protein, conserved;coverage=1.0;sequence_ID=0.978;extra_copy_number=0;copy_num_ID=Tb1125.2.5300_0
JAGUQU010000002.1	Liftoff	exon	1392818	1393937	.	+	.	Parent=Tb1125.2.5300:mRNA;extra_copy_number=0;protein_source_id=Tb1125.2.5300:mRNA-p1
JAGUQU010000002.1	Liftoff	CDS	1392840	1393937	.	+	0	Parent=Tb1125.2.5300:mRNA
JAGUQU010000002.1	Liftoff	mRNA	1396662	1398459	.	+	.	ID=Tb1125.2.5310:mRNA;geneID=Tb1125.2.5310;Ontology_term=GO_0016021;description=hypothetical protein, conserved;extra_copy_number=0;description=hypothetical protein, conserved;coverage=1.0;sequence_ID=0.972;extra_copy_number=0;copy_num_ID=Tb1125.2.5310_0
JAGUQU010000002.1	Liftoff	exon	1396662	1398459	.	+	.	Parent=Tb1125.2.5310:mRNA;extra_copy_number=0;protein_source_id=Tb1125.2.5310:mRNA-p1
JAGUQU010000002.1	Liftoff	CDS	1396684	1397775	.	+	0	Parent=Tb1125.2.5310:mRNA
JAGUQU010000002.1	Liftoff	mRNA	1400506	1402306	.	+	.	ID=Tb1125.2.5320:mRNA;geneID=Tb1125.2.5320;Ontology_term=GO_0016021;description=hypothetical protein, conserved;extra_copy_number=0;description=hypothetical protein, conserved;coverage=0.997;sequence_ID=0.978;extra_copy_number=0;copy_num_ID=Tb1125.2.5320_0
JAGUQU010000002.1	Liftoff	exon	1400506	1402306	.	+	.	Parent=Tb1125.2.5320:mRNA;extra_copy_number=0;protein_source_id=Tb1125.2.5320:mRNA-p1
JAGUQU010000002.1	Liftoff	CDS	1400528	1401622	.	+	0	Parent=Tb1125.2.5320:mRNA
JAGUQU010000002.1	Liftoff	mRNA	1402431	1404228	.	+	.	ID=Tb1125.2.5340:mRNA;geneID=Tb1125.2.5340;Ontology_term=GO_0016021;description=hypothetical protein, conserved;extra_copy_number=0;description=hypothetical protein, conserved;coverage=0.990;sequence_ID=0.962;extra_copy_number=0;copy_num_ID=Tb1125.2.5340_0
JAGUQU010000002.1	Liftoff	exon	1402431	1404228	.	+	.	Parent=Tb1125.2.5340:mRNA;extra_copy_number=0;protein_source_id=Tb1125.2.5340:mRNA-p1
JAGUQU010000002.1	Liftoff	CDS	1402453	1403544	.	+	0	Parent=Tb1125.2.5340:mRNA
JAGUQU010000002.1	Liftoff	mRNA	1404353	1406150	.	+	.	ID=Tb1125.2.5330:mRNA;geneID=Tb1125.2.5330;Ontology_term=GO_0016021;description=hypothetical protein, conserved;extra_copy_number=0;description=hypothetical protein, conserved;coverage=0.990;sequence_ID=0.967;extra_copy_number=0;copy_num_ID=Tb1125.2.5330_0
JAGUQU010000002.1	Liftoff	exon	1404353	1406150	.	+	.	Parent=Tb1125.2.5330:mRNA;extra_copy_number=0;protein_source_id=Tb1125.2.5330:mRNA-p1
JAGUQU010000002.1	Liftoff	CDS	1404375	1405466	.	+	0	Parent=Tb1125.2.5330:mRNA
JAGUQU010000002.1	Liftoff	mRNA	1406275	1408068	.	+	.	ID=Tb1125.2.5350:mRNA;geneID=Tb1125.2.5350;Ontology_term=GO_0016021;description=hypothetical protein, conserved;extra_copy_number=0;description=hypothetical protein, conserved;coverage=0.987;sequence_ID=0.969;extra_copy_number=0;copy_num_ID=Tb1125.2.5350_0
JAGUQU010000002.1	Liftoff	exon	1406275	1408068	.	+	.	Parent=Tb1125.2.5350:mRNA;extra_copy_number=0;protein_source_id=Tb1125.2.5350:mRNA-p1
JAGUQU010000002.1	Liftoff	CDS	1406297	1407388	.	+	0	Parent=Tb1125.2.5350:mRNA
JAGUQU010000002.1	Liftoff	mRNA	1408193	1409312	.	+	.	ID=Tb1125.2.5360:mRNA;geneID=Tb1125.2.5360;Ontology_term=GO_0016021;description=hypothetical protein, conserved;extra_copy_number=0;description=hypothetical protein, conserved;coverage=0.988;sequence_ID=0.971;extra_copy_number=0;copy_num_ID=Tb1125.2.5360_0
JAGUQU010000002.1	Liftoff	exon	1408193	1409312	.	+	.	Parent=Tb1125.2.5360:mRNA;extra_copy_number=0;protein_source_id=Tb1125.2.5360:mRNA-p1
JAGUQU010000002.1	Liftoff	CDS	1408215	1409312	.	+	0	Parent=Tb1125.2.5360:mRNA
JAGUQU010000002.1	Liftoff	mRNA	1410102	1412885	.	+	.	ID=Tb1125.2.5384:pseudogenic_transcript;geneID=Tb1125.2.5384;description=retrotransposon hot spot protein (RHS, pseudogene), putative;extra_copy_number=0;coverage=0.999;sequence_ID=0.982;extra_copy_number=0;copy_num_ID=Tb1125.2.5384_0
JAGUQU010000002.1	Liftoff	exon	1410102	1412885	.	+	.	Parent=Tb1125.2.5384:pseudogenic_transcript;extra_copy_number=0;protein_source_id=Tb1125.2.5384:pseudogenic_transcript-p1
JAGUQU010000002.1	Liftoff	CDS	1411711	1412885	.	+	0	Parent=Tb1125.2.5384:pseudogenic_transcript
JAGUQU010000002.1	Liftoff	mRNA	1414057	1419374	.	-	.	ID=Tb1125.2.5410:mRNA;geneID=Tb1125.2.5410;Ontology_term=GO_0005524;description=ABC transporter family-like protein;extra_copy_number=0;description=ABC transporter family-like protein;coverage=0.999;sequence_ID=0.957;extra_copy_number=0;copy_num_ID=Tb1125.2.5410_0
JAGUQU010000002.1	Liftoff	exon	1414057	1419374	.	-	.	Parent=Tb1125.2.5410:mRNA;extra_copy_number=0;protein_source_id=Tb1125.2.5410:mRNA-p1
JAGUQU010000002.1	Liftoff	CDS	1414863	1418708	.	-	0	Parent=Tb1125.2.5410:mRNA
JAGUQU010000002.1	Liftoff	mRNA	1419645	1423691	.	-	.	ID=Tb1125.2.5440:mRNA;geneID=Tb1125.2.5440;description=hypothetical protein, conserved;extra_copy_number=0;coverage=0.997;sequence_ID=0.982;extra_copy_number=0;copy_num_ID=Tb1125.2.5440_0
JAGUQU010000002.1	Liftoff	exon	1419645	1423691	.	-	.	Parent=Tb1125.2.5440:mRNA;extra_copy_number=0;protein_source_id=Tb1125.2.5440:mRNA-p1
JAGUQU010000002.1	Liftoff	CDS	1420921	1423563	.	-	0	Parent=Tb1125.2.5440:mRNA
JAGUQU010000002.1	Liftoff	mRNA	1425909	1429509	.	-	.	ID=Tb1125.2.5480:mRNA;geneID=Tb1125.2.5480;Ontology_term=GO_0005737;description=hypothetical protein, conserved;extra_copy_number=0;description=hypothetical protein, conserved;coverage=0.999;sequence_ID=0.993;extra_copy_number=0;copy_num_ID=Tb1125.2.5480_0
JAGUQU010000002.1	Liftoff	exon	1425909	1429509	.	-	.	Parent=Tb1125.2.5480:mRNA;extra_copy_number=0;protein_source_id=Tb1125.2.5480:mRNA-p1
JAGUQU010000002.1	Liftoff	CDS	1427128	1429422	.	-	0	Parent=Tb1125.2.5480:mRNA
JAGUQU010000002.1	Liftoff	ncRNA	1429642	1430014	.	-	.	ID=Tb1125.Tb2.NT.63:ncRNA;geneID=Tb1125.Tb2.NT.63;description=Noncoding RNA, putative;extra_copy_number=0;coverage=1.0;sequence_ID=0.994;extra_copy_number=0;copy_num_ID=Tb1125.Tb2.NT.63_0
JAGUQU010000002.1	Liftoff	exon	1429642	1430014	.	-	.	Parent=Tb1125.Tb2.NT.63:ncRNA;extra_copy_number=0
JAGUQU010000002.1	Liftoff	mRNA	1431141	1432006	.	-	.	ID=Tb1125.2.5500:mRNA;geneID=Tb1125.2.5500;Ontology_term=GO_0097014;description=hypothetical protein, conserved;extra_copy_number=0;description=hypothetical protein, conserved;coverage=1.0;sequence_ID=0.995;extra_copy_number=0;copy_num_ID=Tb1125.2.5500_0
JAGUQU010000002.1	Liftoff	exon	1431141	1432006	.	-	.	Parent=Tb1125.2.5500:mRNA;extra_copy_number=0;protein_source_id=Tb1125.2.5500:mRNA-p1
JAGUQU010000002.1	Liftoff	CDS	1431141	1431785	.	-	0	Parent=Tb1125.2.5500:mRNA
JAGUQU010000002.1	Liftoff	mRNA	1432686	1438439	.	-	.	ID=Tb1125.2.5530:mRNA;geneID=Tb1125.2.5530;Ontology_term=GO_0005741;description=Present in the outer mitochondrial membrane proteome 22-1;extra_copy_number=0;description=Present in the outer mitochondrial membrane proteome 22-1;coverage=0.997;sequence_ID=0.989;extra_copy_number=0;copy_num_ID=Tb1125.2.5530_0
JAGUQU010000002.1	Liftoff	exon	1432686	1438439	.	-	.	Parent=Tb1125.2.5530:mRNA;extra_copy_number=0;protein_source_id=Tb1125.2.5530:mRNA-p1
JAGUQU010000002.1	Liftoff	CDS	1433815	1438371	.	-	0	Parent=Tb1125.2.5530:mRNA
JAGUQU010000002.1	Liftoff	ncRNA	1438537	1438988	.	-	.	ID=Tb1125.Tb2.NT.58:ncRNA;geneID=Tb1125.Tb2.NT.58;description=Noncoding RNA, putative;extra_copy_number=0;coverage=1.0;sequence_ID=0.991;extra_copy_number=0;copy_num_ID=Tb1125.Tb2.NT.58_0
JAGUQU010000002.1	Liftoff	exon	1438537	1438988	.	-	.	Parent=Tb1125.Tb2.NT.58:ncRNA;extra_copy_number=0
JAGUQU010000002.1	Liftoff	mRNA	1442754	1450099	.	-	.	ID=Tb1125.2.5600:mRNA;geneID=Tb1125.2.5600;Ontology_term=GO_0005737;description=hypothetical protein, conserved;extra_copy_number=0;description=hypothetical protein, conserved;coverage=0.999;sequence_ID=0.990;extra_copy_number=0;copy_num_ID=Tb1125.2.5600_0
JAGUQU010000002.1	Liftoff	exon	1442754	1450099	.	-	.	Parent=Tb1125.2.5600:mRNA;extra_copy_number=0;protein_source_id=Tb1125.2.5600:mRNA-p1
JAGUQU010000002.1	Liftoff	CDS	1443814	1449997	.	-	0	Parent=Tb1125.2.5600:mRNA
JAGUQU010000002.1	Liftoff	mRNA	1456161	1462445	.	+	.	ID=Tb1125.2.5540:mRNA;geneID=Tb1125.2.5540;description=hypothetical protein, conserved;extra_copy_number=0;coverage=1.0;sequence_ID=0.993;extra_copy_number=0;copy_num_ID=Tb1125.2.5540_0
JAGUQU010000002.1	Liftoff	exon	1456161	1462445	.	+	.	Parent=Tb1125.2.5540:mRNA;extra_copy_number=0;protein_source_id=Tb1125.2.5540:mRNA-p1
JAGUQU010000002.1	Liftoff	CDS	1456263	1462445	.	+	0	Parent=Tb1125.2.5540:mRNA
JAGUQU010000002.1	Liftoff	ncRNA	1463658	1464109	.	+	.	ID=Tb1125.Tb2.NT.61:ncRNA;geneID=Tb1125.Tb2.NT.61;description=Noncoding RNA, putative;extra_copy_number=0;coverage=1.0;sequence_ID=0.991;extra_copy_number=0;copy_num_ID=Tb1125.Tb2.NT.61_0
JAGUQU010000002.1	Liftoff	exon	1463658	1464109	.	+	.	Parent=Tb1125.Tb2.NT.61:ncRNA;extra_copy_number=0
JAGUQU010000002.1	Liftoff	mRNA	1464207	1470019	.	+	.	ID=Tb1125.2.5610:mRNA;geneID=Tb1125.2.5610;Ontology_term=GO_0005741;description=Present in the outer mitochondrial membrane proteome 22B;extra_copy_number=0;description=Present in the outer mitochondrial membrane proteome 22B;coverage=0.997;sequence_ID=0.978;extra_copy_number=0;copy_num_ID=Tb1125.2.5610_0
JAGUQU010000002.1	Liftoff	exon	1464207	1470019	.	+	.	Parent=Tb1125.2.5610:mRNA;extra_copy_number=0;protein_source_id=Tb1125.2.5610:mRNA-p1
JAGUQU010000002.1	Liftoff	CDS	1464275	1468891	.	+	0	Parent=Tb1125.2.5610:mRNA
JAGUQU010000002.1	Liftoff	mRNA	1470699	1472583	.	+	.	ID=Tb1125.2.5630:mRNA;geneID=Tb1125.2.5630;Ontology_term=GO_0097014;description=hypothetical protein, conserved;extra_copy_number=0;description=hypothetical protein, conserved;coverage=0.987;sequence_ID=0.978;extra_copy_number=0;copy_num_ID=Tb1125.2.5630_0
JAGUQU010000002.1	Liftoff	exon	1470699	1472583	.	+	.	Parent=Tb1125.2.5630:mRNA;extra_copy_number=0;protein_source_id=Tb1125.2.5630:mRNA-p1
JAGUQU010000002.1	Liftoff	CDS	1470920	1471564	.	+	0	Parent=Tb1125.2.5630:mRNA
JAGUQU010000002.1	Liftoff	ncRNA	1472694	1473083	.	+	.	ID=Tb1125.Tb2.NT.57:ncRNA;geneID=Tb1125.Tb2.NT.57;description=Noncoding RNA, putative;extra_copy_number=0;coverage=1.0;sequence_ID=0.992;extra_copy_number=0;copy_num_ID=Tb1125.Tb2.NT.57_0
JAGUQU010000002.1	Liftoff	exon	1472694	1473083	.	+	.	Parent=Tb1125.Tb2.NT.57:ncRNA;extra_copy_number=0
JAGUQU010000002.1	Liftoff	mRNA	1473199	1477227	.	+	.	ID=Tb1125.2.5650:mRNA;geneID=Tb1125.2.5650;description=hypothetical protein, conserved;extra_copy_number=0;coverage=1.0;sequence_ID=0.995;extra_copy_number=0;copy_num_ID=Tb1125.2.5650_0
JAGUQU010000002.1	Liftoff	exon	1473199	1477227	.	+	.	Parent=Tb1125.2.5650:mRNA;extra_copy_number=0;protein_source_id=Tb1125.2.5650:mRNA-p1
JAGUQU010000002.1	Liftoff	CDS	1473286	1475580	.	+	0	Parent=Tb1125.2.5650:mRNA
JAGUQU010000002.1	Liftoff	mRNA	1477333	1478284	.	+	.	ID=Tb1125.2.5660:mRNA;geneID=Tb1125.2.5660;Note=2.7.4.3 (Adenylate kinase);Ontology_term=GO_0004017;description=adenylate kinase, putative;extra_copy_number=0;description=adenylate kinase, putative;coverage=1.0;sequence_ID=0.993;copy_num_ID=Tb1125.2.5660_0
JAGUQU010000002.1	Liftoff	exon	1477333	1478284	.	+	.	Parent=Tb1125.2.5660:mRNA;extra_copy_number=0;protein_source_id=Tb1125.2.5660:mRNA-p1
JAGUQU010000002.1	Liftoff	CDS	1477502	1478284	.	+	0	Parent=Tb1125.2.5660:mRNA
JAGUQU010000002.1	Liftoff	snRNA	1480474	1480621	.	+	.	ID=Tb1125.2.5680:snRNA;geneID=Tb1125.2.5680;description=U2 small nuclear RNA;extra_copy_number=0;coverage=1.0;sequence_ID=0.986;extra_copy_number=0;copy_num_ID=Tb1125.2.5680_0
JAGUQU010000002.1	Liftoff	exon	1480474	1480621	.	+	.	Parent=Tb1125.2.5680:snRNA;extra_copy_number=0
JAGUQU010000002.1	Liftoff	mRNA	1482116	1483659	.	+	.	ID=Tb1125.2.5710:mRNA;geneID=Tb1125.2.5710;description=hypothetical protein;extra_copy_number=0;coverage=1.0;sequence_ID=0.991;extra_copy_number=0;copy_num_ID=Tb1125.2.5710_0
JAGUQU010000002.1	Liftoff	exon	1482116	1483659	.	+	.	Parent=Tb1125.2.5710:mRNA;extra_copy_number=0;protein_source_id=Tb1125.2.5710:mRNA-p1
JAGUQU010000002.1	Liftoff	CDS	1483066	1483659	.	+	0	Parent=Tb1125.2.5710:mRNA
JAGUQU010000002.1	Liftoff	mRNA	1483887	1487922	.	+	.	ID=Tb1125.2.5720:mRNA;geneID=Tb1125.2.5720;Ontology_term=GO_0005739;description=hypothetical protein;extra_copy_number=0;description=hypothetical protein;coverage=0.993;sequence_ID=0.985;extra_copy_number=0;copy_num_ID=Tb1125.2.5720_0
JAGUQU010000002.1	Liftoff	exon	1483887	1487922	.	+	.	Parent=Tb1125.2.5720:mRNA;extra_copy_number=0;protein_source_id=Tb1125.2.5720:mRNA-p1
JAGUQU010000002.1	Liftoff	CDS	1484705	1485069	.	+	0	Parent=Tb1125.2.5720:mRNA
JAGUQU010000002.1	Liftoff	mRNA	1486671	1489914	.	+	.	ID=Tb1125.2.5750:mRNA;geneID=Tb1125.2.5750;Ontology_term=GO_0017005,GO_0005634,GO_0006281;description=tyrosyl-DNA Phosphodiesterase (Tdp1), putative;extra_copy_number=0;description=tyrosyl-DNA Phosphodiesterase (Tdp1), putative;coverage=0.999;sequence_ID=0.991;extra_copy_number=0;copy_num_ID=Tb1125.2.5750_0
JAGUQU010000002.1	Liftoff	exon	1486671	1489914	.	+	.	Parent=Tb1125.2.5750:mRNA;extra_copy_number=0;protein_source_id=Tb1125.2.5750:mRNA-p1
JAGUQU010000002.1	Liftoff	CDS	1488253	1489914	.	+	0	Parent=Tb1125.2.5750:mRNA
JAGUQU010000002.1	Liftoff	mRNA	1490193	1499586	.	+	.	ID=Tb1125.2.5760:mRNA;geneID=Tb1125.2.5760;description=Flagellar Member 8;extra_copy_number=0;coverage=0.999;sequence_ID=0.987;extra_copy_number=0;copy_num_ID=Tb1125.2.5760_0
JAGUQU010000002.1	Liftoff	exon	1490193	1499586	.	+	.	Parent=Tb1125.2.5760:mRNA;extra_copy_number=0;protein_source_id=Tb1125.2.5760:mRNA-p1
JAGUQU010000002.1	Liftoff	CDS	1490359	1499586	.	+	0	Parent=Tb1125.2.5760:mRNA
JAGUQU010000002.1	Liftoff	mRNA	1502430	1504005	.	+	.	ID=Tb1125.2.5800:mRNA;geneID=Tb1125.2.5800;Note=3.1.3.37 (Sedoheptulose-bisphosphatase);Ontology_term=GO_0005737;description=sedoheptulose-1,7-bisphosphatase;extra_copy_number=0;description=sedoheptulose-1,7-bisphosphatase;coverage=0.996;sequence_ID=0.980;copy_num_ID=Tb1125.2.5800_0
JAGUQU010000002.1	Liftoff	exon	1502430	1504005	.	+	.	Parent=Tb1125.2.5800:mRNA;extra_copy_number=0;protein_source_id=Tb1125.2.5800:mRNA-p1
JAGUQU010000002.1	Liftoff	CDS	1502591	1503589	.	+	0	Parent=Tb1125.2.5800:mRNA
JAGUQU010000002.1	Liftoff	mRNA	1504158	1509577	.	+	.	ID=Tb1125.2.5810:mRNA;geneID=Tb1125.2.5810;Ontology_term=GO_0005654;description=Holliday-junction resolvase-like of SPT6/SH2 domain containing protein, putative;extra_copy_number=0;description=Holliday-junction resolvase-like of SPT6/SH2 domain containing protein, putative;coverage=1.0;sequence_ID=0.994;extra_copy_number=0;copy_num_ID=Tb1125.2.5810_0
JAGUQU010000002.1	Liftoff	exon	1504158	1509577	.	+	.	Parent=Tb1125.2.5810:mRNA;extra_copy_number=0;protein_source_id=Tb1125.2.5810:mRNA-p1
JAGUQU010000002.1	Liftoff	CDS	1504455	1509086	.	+	0	Parent=Tb1125.2.5810:mRNA
JAGUQU010000002.1	Liftoff	mRNA	1509745	1513524	.	+	.	ID=Tb1125.2.5820:mRNA;geneID=Tb1125.2.5820;Ontology_term=GO_0097014;description=hypothetical protein, conserved;extra_copy_number=0;description=hypothetical protein, conserved;coverage=1.0;sequence_ID=0.994;extra_copy_number=0;copy_num_ID=Tb1125.2.5820_0
JAGUQU010000002.1	Liftoff	exon	1509745	1513524	.	+	.	Parent=Tb1125.2.5820:mRNA;extra_copy_number=0;protein_source_id=Tb1125.2.5820:mRNA-p1
JAGUQU010000002.1	Liftoff	CDS	1510082	1513327	.	+	0	Parent=Tb1125.2.5820:mRNA
JAGUQU010000002.1	Liftoff	mRNA	1513697	1514694	.	+	.	ID=Tb1125.2.5830:mRNA;geneID=Tb1125.2.5830;Ontology_term=GO_0005737;description=hypothetical protein, conserved;extra_copy_number=0;description=hypothetical protein, conserved;coverage=1.0;sequence_ID=0.995;extra_copy_number=0;copy_num_ID=Tb1125.2.5830_0
JAGUQU010000002.1	Liftoff	exon	1513697	1514694	.	+	.	Parent=Tb1125.2.5830:mRNA;extra_copy_number=0;protein_source_id=Tb1125.2.5830:mRNA-p1
JAGUQU010000002.1	Liftoff	CDS	1513771	1514694	.	+	0	Parent=Tb1125.2.5830:mRNA
JAGUQU010000002.1	Liftoff	mRNA	1514929	1515321	.	+	.	ID=Tb1125.2.5850:mRNA;geneID=Tb1125.2.5850;Ontology_term=GO_0017069,GO_0005654;description=small nuclear ribonucleoprotein SmD2;extra_copy_number=0;description=small nuclear ribonucleoprotein SmD2;coverage=1.0;sequence_ID=0.994;extra_copy_number=0;copy_num_ID=Tb1125.2.5850_0
JAGUQU010000002.1	Liftoff	exon	1514929	1515321	.	+	.	Parent=Tb1125.2.5850:mRNA;extra_copy_number=0;protein_source_id=Tb1125.2.5850:mRNA-p1
JAGUQU010000002.1	Liftoff	CDS	1514986	1515321	.	+	0	Parent=Tb1125.2.5850:mRNA
JAGUQU010000002.1	Liftoff	mRNA	1515710	1519722	.	+	.	ID=Tb1125.2.5860:mRNA;geneID=Tb1125.2.5860;Ontology_term=GO_0097542;description=hypothetical protein, conserved;extra_copy_number=0;description=hypothetical protein, conserved;coverage=0.980;sequence_ID=0.883;extra_copy_number=0;copy_num_ID=Tb1125.2.5860_0
JAGUQU010000002.1	Liftoff	exon	1515710	1519722	.	+	.	Parent=Tb1125.2.5860:mRNA;extra_copy_number=0;protein_source_id=Tb1125.2.5860:mRNA-p1
JAGUQU010000002.1	Liftoff	CDS	1515835	1519722	.	+	0	Parent=Tb1125.2.5860:mRNA
JAGUQU010000002.1	Liftoff	mRNA	1520202	1525057	.	+	.	ID=Tb1125.2.5870:mRNA;geneID=Tb1125.2.5870;Ontology_term=GO_0097014;description=hypothetical protein, conserved;extra_copy_number=0;description=hypothetical protein, conserved;coverage=0.854;sequence_ID=0.834;extra_copy_number=0;copy_num_ID=Tb1125.2.5870_0
JAGUQU010000002.1	Liftoff	exon	1520202	1525057	.	+	.	Parent=Tb1125.2.5870:mRNA;extra_copy_number=0;protein_source_id=Tb1125.2.5870:mRNA-p1
JAGUQU010000002.1	Liftoff	CDS	1520245	1524213	.	+	0	Parent=Tb1125.2.5870:mRNA
JAGUQU010000002.1	Liftoff	mRNA	1526607	1528306	.	+	.	ID=Tb1125.2.5890:mRNA;geneID=Tb1125.2.5890;description=hypothetical protein, conserved;extra_copy_number=0;coverage=1.0;sequence_ID=0.998;extra_copy_number=0;copy_num_ID=Tb1125.2.5890_0
JAGUQU010000002.1	Liftoff	exon	1526607	1528306	.	+	.	Parent=Tb1125.2.5890:mRNA;extra_copy_number=0;protein_source_id=Tb1125.2.5890:mRNA-p1
JAGUQU010000002.1	Liftoff	CDS	1526689	1528047	.	+	0	Parent=Tb1125.2.5890:mRNA
JAGUQU010000002.1	Liftoff	mRNA	1528408	1531811	.	+	.	ID=Tb1125.2.5900:mRNA;geneID=Tb1125.2.5900;Ontology_term=GO_0097014;description=hypothetical protein, conserved;extra_copy_number=0;description=hypothetical protein, conserved;coverage=0.997;sequence_ID=0.993;extra_copy_number=0;copy_num_ID=Tb1125.2.5900_0
JAGUQU010000002.1	Liftoff	exon	1528408	1531811	.	+	.	Parent=Tb1125.2.5900:mRNA;extra_copy_number=0;protein_source_id=Tb1125.2.5900:mRNA-p1
JAGUQU010000002.1	Liftoff	CDS	1528458	1531631	.	+	0	Parent=Tb1125.2.5900:mRNA
JAGUQU010000002.1	Liftoff	mRNA	1531908	1532477	.	+	.	ID=Tb1125.2.5910:mRNA;geneID=Tb1125.2.5910;Ontology_term=GO_0003735,GO_0005737,GO_0006412;description=40S ribosomal protein S13, putative;extra_copy_number=0;description=40S ribosomal protein S13, putative;coverage=1.0;sequence_ID=0.994;extra_copy_number=0;copy_num_ID=Tb1125.2.5910_0
JAGUQU010000002.1	Liftoff	exon	1531908	1532477	.	+	.	Parent=Tb1125.2.5910:mRNA;extra_copy_number=0;protein_source_id=Tb1125.2.5910:mRNA-p1
JAGUQU010000002.1	Liftoff	CDS	1531924	1532379	.	+	0	Parent=Tb1125.2.5910:mRNA
JAGUQU010000002.1	Liftoff	mRNA	1532680	1534649	.	+	.	ID=Tb1125.2.5930:mRNA;geneID=Tb1125.2.5930;Ontology_term=GO_0005739;description=hypothetical protein, conserved;extra_copy_number=0;description=hypothetical protein, conserved;coverage=0.999;sequence_ID=0.978;extra_copy_number=0;copy_num_ID=Tb1125.2.5930_0
JAGUQU010000002.1	Liftoff	exon	1532680	1534649	.	+	.	Parent=Tb1125.2.5930:mRNA;extra_copy_number=0;protein_source_id=Tb1125.2.5930:mRNA-p1
JAGUQU010000002.1	Liftoff	CDS	1533078	1534649	.	+	0	Parent=Tb1125.2.5930:mRNA
JAGUQU010000002.1	Liftoff	mRNA	1535007	1537139	.	+	.	ID=Tb1125.2.5950:mRNA;geneID=Tb1125.2.5950;Ontology_term=GO_0005930;description=hypothetical protein, conserved;extra_copy_number=0;description=hypothetical protein, conserved;coverage=0.996;sequence_ID=0.984;extra_copy_number=0;copy_num_ID=Tb1125.2.5950_0
JAGUQU010000002.1	Liftoff	exon	1535007	1537139	.	+	.	Parent=Tb1125.2.5950:mRNA;extra_copy_number=0;protein_source_id=Tb1125.2.5950:mRNA-p1
JAGUQU010000002.1	Liftoff	CDS	1535196	1536788	.	+	0	Parent=Tb1125.2.5950:mRNA
JAGUQU010000002.1	Liftoff	mRNA	1537243	1539149	.	+	.	ID=Tb1125.2.5970:mRNA;geneID=Tb1125.2.5970;description=hypothetical protein, conserved;extra_copy_number=0;coverage=0.993;sequence_ID=0.965;extra_copy_number=0;copy_num_ID=Tb1125.2.5970_0
JAGUQU010000002.1	Liftoff	exon	1537243	1539149	.	+	.	Parent=Tb1125.2.5970:mRNA;extra_copy_number=0;protein_source_id=Tb1125.2.5970:mRNA-p1
JAGUQU010000002.1	Liftoff	CDS	1537259	1538521	.	+	0	Parent=Tb1125.2.5970:mRNA
JAGUQU010000002.1	Liftoff	mRNA	1539303	1542561	.	+	.	ID=Tb1125.2.5980:mRNA;geneID=Tb1125.2.5980;Ontology_term=GO_0016887,GO_0005737;description=chaperone protein ClpB1, putative;extra_copy_number=0;description=chaperone protein ClpB1, putative;coverage=0.992;sequence_ID=0.987;extra_copy_number=0;copy_num_ID=Tb1125.2.5980_0
JAGUQU010000002.1	Liftoff	exon	1539303	1542561	.	+	.	Parent=Tb1125.2.5980:mRNA;extra_copy_number=0;protein_source_id=Tb1125.2.5980:mRNA-p1
JAGUQU010000002.1	Liftoff	CDS	1539397	1542009	.	+	0	Parent=Tb1125.2.5980:mRNA
JAGUQU010000002.1	Liftoff	mRNA	1542691	1547611	.	+	.	ID=Tb1125.2.6000:mRNA;geneID=Tb1125.2.6000;Note=4.6.1.14 (Glycosylphosphatidylinositol diacylglycerol-lyase);Ontology_term=GO_0004629,GO_0005886,GO_0006507;description=glycosylphosphatidylinositol-specific phospholipase C;extra_copy_number=0;description=glycosylphosphatidylinositol-specific phospholipase C;coverage=0.978;sequence_ID=0.956;copy_num_ID=Tb1125.2.6000_0
JAGUQU010000002.1	Liftoff	exon	1542691	1547611	.	+	.	Parent=Tb1125.2.6000:mRNA;extra_copy_number=0;protein_source_id=Tb1125.2.6000:mRNA-p1
JAGUQU010000002.1	Liftoff	CDS	1543270	1544346	.	+	0	Parent=Tb1125.2.6000:mRNA
JAGUQU010000002.1	Liftoff	mRNA	1547469	1550359	.	+	.	ID=Tb1125.2.6050:mRNA;geneID=Tb1125.2.6050;Ontology_term=GO_0030126,GO_0006890;description=beta prime COP protein;extra_copy_number=0;description=beta prime COP protein;coverage=0.997;sequence_ID=0.989;extra_copy_number=0;copy_num_ID=Tb1125.2.6050_0
JAGUQU010000002.1	Liftoff	exon	1547469	1550359	.	+	.	Parent=Tb1125.2.6050:mRNA;extra_copy_number=0;protein_source_id=Tb1125.2.6050:mRNA-p1
JAGUQU010000002.1	Liftoff	CDS	1547798	1550359	.	+	0	Parent=Tb1125.2.6050:mRNA
JAGUQU010000002.1	Liftoff	mRNA	1551180	1552242	.	+	.	ID=Tb1125.2.6070:mRNA;geneID=Tb1125.2.6070;Ontology_term=GO_0003723;description=mitochondrial RNA binding complex 1 subunit;extra_copy_number=0;description=mitochondrial RNA binding complex 1 subunit;coverage=1.0;sequence_ID=0.996;extra_copy_number=0;copy_num_ID=Tb1125.2.6070_0
JAGUQU010000002.1	Liftoff	exon	1551180	1552242	.	+	.	Parent=Tb1125.2.6070:mRNA;extra_copy_number=0;protein_source_id=Tb1125.2.6070:mRNA-p1
JAGUQU010000002.1	Liftoff	CDS	1551222	1552079	.	+	0	Parent=Tb1125.2.6070:mRNA
JAGUQU010000002.1	Liftoff	mRNA	1552429	1554218	.	+	.	ID=Tb1125.2.6080:mRNA;geneID=Tb1125.2.6080;description=hypothetical protein, conserved;extra_copy_number=0;coverage=1.0;sequence_ID=0.993;extra_copy_number=0;copy_num_ID=Tb1125.2.6080_0
JAGUQU010000002.1	Liftoff	exon	1552429	1554218	.	+	.	Parent=Tb1125.2.6080:mRNA;extra_copy_number=0;protein_source_id=Tb1125.2.6080:mRNA-p1
JAGUQU010000002.1	Liftoff	CDS	1552442	1554028	.	+	0	Parent=Tb1125.2.6080:mRNA
JAGUQU010000002.1	Liftoff	mRNA	1554415	1555038	.	+	.	ID=Tb1125.2.6090:mRNA;geneID=Tb1125.2.6090;Ontology_term=GO_0003735,GO_0006412;description=60S ribosomal protein L44;extra_copy_number=0;description=60S ribosomal protein L44;coverage=0.998;sequence_ID=0.984;extra_copy_number=0;copy_num_ID=Tb1125.2.6090_0
JAGUQU010000002.1	Liftoff	exon	1554415	1555038	.	+	.	Parent=Tb1125.2.6090:mRNA;extra_copy_number=0;protein_source_id=Tb1125.2.6090:mRNA-p1
JAGUQU010000002.1	Liftoff	CDS	1554438	1554758	.	+	0	Parent=Tb1125.2.6090:mRNA
JAGUQU010000002.1	Liftoff	mRNA	1555192	1556931	.	+	.	ID=Tb1125.2.6100:mRNA;geneID=Tb1125.2.6100;Ontology_term=GO_0042162,GO_0005737;description=hypothetical protein, conserved;extra_copy_number=0;description=hypothetical protein, conserved;coverage=0.995;sequence_ID=0.987;extra_copy_number=0;copy_num_ID=Tb1125.2.6100_0
JAGUQU010000002.1	Liftoff	exon	1555192	1556931	.	+	.	Parent=Tb1125.2.6100:mRNA;extra_copy_number=0;protein_source_id=Tb1125.2.6100:mRNA-p1
JAGUQU010000002.1	Liftoff	CDS	1555339	1556802	.	+	0	Parent=Tb1125.2.6100:mRNA
JAGUQU010000002.1	Liftoff	mRNA	1557574	1560843	.	+	.	ID=Tb1125.2.6130:mRNA;geneID=Tb1125.2.6130;Ontology_term=GO_0042626,GO_0043190;description=ABC transporter, putative;extra_copy_number=0;description=ABC transporter, putative;coverage=0.998;sequence_ID=0.991;extra_copy_number=0;copy_num_ID=Tb1125.2.6130_0
JAGUQU010000002.1	Liftoff	exon	1557574	1560843	.	+	.	Parent=Tb1125.2.6130:mRNA;extra_copy_number=0;protein_source_id=Tb1125.2.6130:mRNA-p1
JAGUQU010000002.1	Liftoff	CDS	1557597	1560615	.	+	0	Parent=Tb1125.2.6130:mRNA
JAGUQU010000002.1	Liftoff	mRNA	1561003	1563734	.	+	.	ID=Tb1125.2.6150:mRNA;geneID=Tb1125.2.6150;Ontology_term=GO_0015211,GO_0016021,GO_0006166;description=adenosine transporter 2;extra_copy_number=0;description=adenosine transporter 2;coverage=1.0;sequence_ID=0.961;extra_copy_number=0;copy_num_ID=Tb1125.2.6150_0
JAGUQU010000002.1	Liftoff	exon	1561003	1563734	.	+	.	Parent=Tb1125.2.6150:mRNA;extra_copy_number=0;protein_source_id=Tb1125.2.6150:mRNA-p1
JAGUQU010000002.1	Liftoff	CDS	1562343	1563734	.	+	0	Parent=Tb1125.2.6150:mRNA
JAGUQU010000002.1	Liftoff	mRNA	1569412	1572688	.	+	.	ID=Tb1125.2.6180:mRNA;geneID=Tb1125.2.6180;Ontology_term=GO_0016491;description=iron/ascorbate oxidoreductase family protein, putative;extra_copy_number=0;description=iron/ascorbate oxidoreductase family protein, putative;coverage=0.999;sequence_ID=0.965;extra_copy_number=0;copy_num_ID=Tb1125.2.6180_0
JAGUQU010000002.1	Liftoff	exon	1569412	1572688	.	+	.	Parent=Tb1125.2.6180:mRNA;extra_copy_number=0;protein_source_id=Tb1125.2.6180:mRNA-p1
JAGUQU010000002.1	Liftoff	CDS	1569492	1570451	.	+	0	Parent=Tb1125.2.6180:mRNA
JAGUQU010000002.1	Liftoff	mRNA	1571534	1574237	.	+	.	ID=Tb1125.2.6200:mRNA;geneID=Tb1125.2.6200;Ontology_term=GO_0015211,GO_0016021,GO_0006166;description=adenosine transporter 2, putative;extra_copy_number=0;description=adenosine transporter 2, putative;coverage=0.991;sequence_ID=0.931;extra_copy_number=0;copy_num_ID=Tb1125.2.6200_0
JAGUQU010000002.1	Liftoff	exon	1571534	1574237	.	+	.	Parent=Tb1125.2.6200:mRNA;extra_copy_number=0;protein_source_id=Tb1125.2.6200:mRNA-p1
JAGUQU010000002.1	Liftoff	CDS	1572856	1574237	.	+	0	Parent=Tb1125.2.6200:mRNA
JAGUQU010000002.1	Liftoff	mRNA	1576501	1580828	.	+	.	ID=Tb1125.2.6230:mRNA;geneID=Tb1125.2.6230;Ontology_term=GO_0016491;description=iron/ascorbate oxidoreductase family protein, putative;extra_copy_number=0;description=iron/ascorbate oxidoreductase family protein, putative;coverage=0.989;sequence_ID=0.926;extra_copy_number=0;copy_num_ID=Tb1125.2.6230_0
JAGUQU010000002.1	Liftoff	exon	1576501	1580828	.	+	.	Parent=Tb1125.2.6230:mRNA;extra_copy_number=0;protein_source_id=Tb1125.2.6230:mRNA-p1
JAGUQU010000002.1	Liftoff	CDS	1579900	1580828	.	+	0	Parent=Tb1125.2.6230:mRNA
JAGUQU010000002.1	Liftoff	mRNA	1581396	1584697	.	+	.	ID=Tb1125.2.6220:mRNA;geneID=Tb1125.2.6220;Ontology_term=GO_0015211,GO_0016021,GO_0006166;description=adenosine transporter 2, putative;extra_copy_number=0;description=adenosine transporter 2, putative;coverage=0.998;sequence_ID=0.952;extra_copy_number=0;copy_num_ID=Tb1125.2.6220_0
JAGUQU010000002.1	Liftoff	exon	1581396	1584697	.	+	.	Parent=Tb1125.2.6220:mRNA;extra_copy_number=0;protein_source_id=Tb1125.2.6220:mRNA-p1
JAGUQU010000002.1	Liftoff	CDS	1583262	1584650	.	+	0	Parent=Tb1125.2.6220:mRNA
JAGUQU010000002.1	Liftoff	mRNA	1586593	1590920	.	+	.	ID=Tb1125.2.6270:mRNA;geneID=Tb1125.2.6270;Ontology_term=GO_0016491;description=iron/ascorbate oxidoreductase family protein, putative;extra_copy_number=0;description=iron/ascorbate oxidoreductase family protein, putative;coverage=0.889;sequence_ID=0.784;extra_copy_number=0;copy_num_ID=Tb1125.2.6270_0
JAGUQU010000002.1	Liftoff	exon	1586593	1590920	.	+	.	Parent=Tb1125.2.6270:mRNA;extra_copy_number=0;protein_source_id=Tb1125.2.6270:mRNA-p1
JAGUQU010000002.1	Liftoff	CDS	1589992	1590920	.	+	0	Parent=Tb1125.2.6270:mRNA
JAGUQU010000002.1	Liftoff	mRNA	1591471	1595891	.	+	.	ID=Tb1125.2.6320:mRNA;geneID=Tb1125.2.6320;Ontology_term=GO_0016021,GO_0006166;description=adenosine transporter 2, putative;extra_copy_number=0;description=adenosine transporter 2, putative;coverage=0.998;sequence_ID=0.960;extra_copy_number=0;copy_num_ID=Tb1125.2.6320_0
JAGUQU010000002.1	Liftoff	exon	1591471	1595891	.	+	.	Parent=Tb1125.2.6320:mRNA;extra_copy_number=0;protein_source_id=Tb1125.2.6320:mRNA-p1
JAGUQU010000002.1	Liftoff	CDS	1593346	1594734	.	+	0	Parent=Tb1125.2.6320:mRNA
JAGUQU010000002.1	Liftoff	mRNA	1597011	1599934	.	+	.	ID=Tb1125.2.6310:mRNA;geneID=Tb1125.2.6310;Ontology_term=GO_0016491;description=iron/ascorbate oxidoreductase family protein, putative;extra_copy_number=0;description=iron/ascorbate oxidoreductase family protein, putative;coverage=0.413;sequence_ID=0.398;extra_copy_number=0;copy_num_ID=Tb1125.2.6310_0;partial_mapping=True;low_identity=True
JAGUQU010000002.1	Liftoff	exon	1597011	1599934	.	+	.	Parent=Tb1125.2.6310:mRNA;extra_copy_number=0
JAGUQU010000002.1	Liftoff	mRNA	1600154	1601750	.	+	.	ID=Tb1125.2.6350:pseudogenic_transcript;geneID=Tb1125.2.6350;description=variant surface glycoprotein, point mutation;extra_copy_number=0;coverage=0.986;sequence_ID=0.862;extra_copy_number=0;copy_num_ID=Tb1125.2.6350_0
JAGUQU010000002.1	Liftoff	exon	1600154	1601750	.	+	.	Parent=Tb1125.2.6350:pseudogenic_transcript;extra_copy_number=0;protein_source_id=Tb1125.2.6350:pseudogenic_transcript-p1
JAGUQU010000002.1	Liftoff	CDS	1600292	1601750	.	+	0	Parent=Tb1125.2.6350:pseudogenic_transcript
JAGUQU010000002.1	Liftoff	mRNA	1641665	1642409	.	-	.	ID=Tb1125.5.5570.1;geneID=Tb1125.5.5570;description=Variant Surface Glycoprotein, putative;extra_copy_number=0;coverage=0.491;sequence_ID=0.412;extra_copy_number=0;copy_num_ID=Tb1125.5.5570_0;partial_mapping=True;low_identity=True
JAGUQU010000002.1	Liftoff	exon	1641665	1642409	.	-	.	Parent=Tb1125.5.5570.1;extra_copy_number=0;protein_source_id=Tb1125.5.5570.1-p1
JAGUQU010000002.1	Liftoff	CDS	1641665	1642409	.	-	0	Parent=Tb1125.5.5570.1
JAGUQU010000002.1	Liftoff	mRNA	1642409	1651513	.	+	.	ID=Tb1125.1.240:pseudogenic_transcript;geneID=Tb1125.1.240;description=retrotransposon hot spot protein (RHS, pseudogene), putative;extra_copy_number=0;coverage=0.891;sequence_ID=0.860;extra_copy_number=0;copy_num_ID=Tb1125.1.240_0
JAGUQU010000002.1	Liftoff	exon	1642409	1651513	.	+	.	Parent=Tb1125.1.240:pseudogenic_transcript;extra_copy_number=0;protein_source_id=Tb1125.1.240:pseudogenic_transcript-p1
JAGUQU010000002.1	Liftoff	CDS	1642409	1649107	.	+	0	Parent=Tb1125.1.240:pseudogenic_transcript
JAGUQU010000002.1	Liftoff	mRNA	1660118	1665038	.	-	.	ID=Tb1125.Tb11.v5.1000.1;geneID=Tb1125.Tb11.v5.1000;description=hypothetical protein, conserved;extra_copy_number=0;coverage=0.766;sequence_ID=0.753;extra_copy_number=0;copy_num_ID=Tb1125.Tb11.v5.1000_0
JAGUQU010000002.1	Liftoff	exon	1660118	1665038	.	-	.	Parent=Tb1125.Tb11.v5.1000.1;extra_copy_number=0
JAGUQU010000002.1	Liftoff	mRNA	1660119	1663108	.	+	.	ID=Tb1125.Tb11.v5.1045.1;geneID=Tb1125.Tb11.v5.1045;description=protein kinase, putative;extra_copy_number=0;coverage=0.412;sequence_ID=0.402;extra_copy_number=0;copy_num_ID=Tb1125.Tb11.v5.1045_0;partial_mapping=True;low_identity=True
JAGUQU010000002.1	Liftoff	exon	1660119	1663108	.	+	.	Parent=Tb1125.Tb11.v5.1045.1;extra_copy_number=0
JAGUQU010000002.1	Liftoff	mRNA	1665357	1670311	.	-	.	ID=Tb1125.10.16240:mRNA;geneID=Tb1125.10.16240;description=Variant Surface Glycoprotein, putative;extra_copy_number=0;coverage=0.620;sequence_ID=0.601;extra_copy_number=0;copy_num_ID=Tb1125.10.16240_0
JAGUQU010000002.1	Liftoff	exon	1665357	1670311	.	-	.	Parent=Tb1125.10.16240:mRNA;extra_copy_number=0
JAGUQU010000002.1	Liftoff	mRNA	1670659	1675584	.	-	.	ID=Tb1125.11.17460:mRNA;geneID=Tb1125.11.17460;description=variant surface glycoprotein (VSG), frameshifted and interrupted;extra_copy_number=0;coverage=0.800;sequence_ID=0.772;extra_copy_number=0;copy_num_ID=Tb1125.11.17460_0
JAGUQU010000002.1	Liftoff	exon	1670659	1675584	.	-	.	Parent=Tb1125.11.17460:mRNA;extra_copy_number=0
JAGUQU010000002.1	Liftoff	mRNA	1671119	1675032	.	+	.	ID=Tb1125.Tb11.v5.0519.1;geneID=Tb1125.Tb11.v5.0519;description=hypothetical protein, conserved;extra_copy_number=0;coverage=0.319;sequence_ID=0.309;extra_copy_number=0;copy_num_ID=Tb1125.Tb11.v5.0519_0;partial_mapping=True;low_identity=True
JAGUQU010000002.1	Liftoff	exon	1671119	1675032	.	+	.	Parent=Tb1125.Tb11.v5.0519.1;extra_copy_number=0
JAGUQU010000003.1	Liftoff	mRNA	78180	82382	.	+	.	ID=Tb1125.9.17190:pseudogenic_transcript;geneID=Tb1125.9.17190;description=variant surface glycoprotein (VSG, pseudogene), putative;extra_copy_number=0;coverage=0.965;sequence_ID=0.826;extra_copy_number=0;copy_num_ID=Tb1125.9.17190_0
JAGUQU010000003.1	Liftoff	exon	78180	81522	.	+	.	Parent=Tb1125.9.17190:pseudogenic_transcript;extra_copy_number=0;protein_source_id=Tb1125.9.17190:pseudogenic_transcript-p1
JAGUQU010000003.1	Liftoff	exon	81525	82382	.	+	.	Parent=Tb1125.9.17190:pseudogenic_transcript;extra_copy_number=0;protein_source_id=Tb1125.9.17190:pseudogenic_transcript-p1
JAGUQU010000003.1	Liftoff	CDS	81361	81522	.	+	0	Parent=Tb1125.9.17190:pseudogenic_transcript
JAGUQU010000003.1	Liftoff	CDS	81525	82382	.	+	0	Parent=Tb1125.9.17190:pseudogenic_transcript
JAGUQU010000003.1	Liftoff	mRNA	89327	90906	.	+	.	ID=Tb1125.10.16360:pseudogenic_transcript;geneID=Tb1125.10.16360;description=variant surface glycoprotein (VSG, pseudogene), putative;extra_copy_number=0;coverage=0.994;sequence_ID=0.892;extra_copy_number=0;copy_num_ID=Tb1125.10.16360_0
JAGUQU010000003.1	Liftoff	exon	89327	90906	.	+	.	Parent=Tb1125.10.16360:pseudogenic_transcript;extra_copy_number=0;protein_source_id=Tb1125.10.16360:pseudogenic_transcript-p1
JAGUQU010000003.1	Liftoff	CDS	89327	90906	.	+	0	Parent=Tb1125.10.16360:pseudogenic_transcript
JAGUQU010000003.1	Liftoff	mRNA	114504	115966	.	+	.	ID=Tb1125.9.16100:pseudogenic_transcript;geneID=Tb1125.9.16100;description=variant surface glycoprotein (VSG, pseudogene), putative;extra_copy_number=0;coverage=0.968;sequence_ID=0.769;extra_copy_number=0;copy_num_ID=Tb1125.9.16100_0
JAGUQU010000003.1	Liftoff	exon	114504	115586	.	+	.	Parent=Tb1125.9.16100:pseudogenic_transcript;extra_copy_number=0;protein_source_id=Tb1125.9.16100:pseudogenic_transcript-p1
JAGUQU010000003.1	Liftoff	exon	115588	115966	.	+	.	Parent=Tb1125.9.16100:pseudogenic_transcript;extra_copy_number=0;protein_source_id=Tb1125.9.16100:pseudogenic_transcript-p1
JAGUQU010000003.1	Liftoff	CDS	114504	115586	.	+	0	Parent=Tb1125.9.16100:pseudogenic_transcript
JAGUQU010000003.1	Liftoff	CDS	115588	115966	.	+	0	Parent=Tb1125.9.16100:pseudogenic_transcript
JAGUQU010000003.1	Liftoff	mRNA	120649	121672	.	+	.	ID=Tb1125.3.160:pseudogenic_transcript;geneID=Tb1125.3.160;description=expression site-associated gene 3 (ESAG3), degenerate;extra_copy_number=0;coverage=0.988;sequence_ID=0.903;extra_copy_number=0;copy_num_ID=Tb1125.3.160_0
JAGUQU010000003.1	Liftoff	exon	120649	121672	.	+	.	Parent=Tb1125.3.160:pseudogenic_transcript;extra_copy_number=0;protein_source_id=Tb1125.3.160:pseudogenic_transcript-p1
JAGUQU010000003.1	Liftoff	CDS	120649	121672	.	+	0	Parent=Tb1125.3.160:pseudogenic_transcript
JAGUQU010000003.1	Liftoff	mRNA	122114	123677	.	+	.	ID=Tb1125.3.170:pseudogenic_transcript;geneID=Tb1125.3.170;description=variant surface glycoprotein, degenerate;extra_copy_number=0;coverage=1.0;sequence_ID=0.987;extra_copy_number=0;copy_num_ID=Tb1125.3.170_0
JAGUQU010000003.1	Liftoff	exon	122114	123677	.	+	.	Parent=Tb1125.3.170:pseudogenic_transcript;extra_copy_number=0;protein_source_id=Tb1125.3.170:pseudogenic_transcript-p1
JAGUQU010000003.1	Liftoff	CDS	122114	123676	.	+	0	Parent=Tb1125.3.170:pseudogenic_transcript
JAGUQU010000003.1	Liftoff	mRNA	125707	127259	.	+	.	ID=Tb1125.3.180:mRNA;geneID=Tb1125.3.180;Ontology_term=GO_0016021,GO_0020033;description=variant surface glycoprotein (VSG, atypical), putative;extra_copy_number=0;description=variant surface glycoprotein (VSG, atypical), putative;coverage=0.994;sequence_ID=0.926;extra_copy_number=0;copy_num_ID=Tb1125.3.180_0
JAGUQU010000003.1	Liftoff	exon	125707	127259	.	+	.	Parent=Tb1125.3.180:mRNA;extra_copy_number=0;protein_source_id=Tb1125.3.180:mRNA-p1
JAGUQU010000003.1	Liftoff	CDS	125707	127259	.	+	0	Parent=Tb1125.3.180:mRNA
JAGUQU010000003.1	Liftoff	mRNA	129342	130870	.	+	.	ID=Tb1125.3.190:mRNA;geneID=Tb1125.3.190;Ontology_term=GO_0016021,GO_0020033;description=variant surface glycoprotein (VSG), putative;extra_copy_number=0;description=variant surface glycoprotein (VSG), putative;coverage=0.997;sequence_ID=0.962;extra_copy_number=0;copy_num_ID=Tb1125.3.190_0
JAGUQU010000003.1	Liftoff	exon	129342	130870	.	+	.	Parent=Tb1125.3.190:mRNA;extra_copy_number=0;protein_source_id=Tb1125.3.190:mRNA-p1
JAGUQU010000003.1	Liftoff	CDS	129402	130870	.	+	0	Parent=Tb1125.3.190:mRNA
JAGUQU010000003.1	Liftoff	mRNA	132219	140533	.	+	.	ID=Tb1125.3.210:mRNA;geneID=Tb1125.3.210;Ontology_term=GO_0016021,GO_0020033;description=variant surface glycoprotein (VSG, atypical), putative;extra_copy_number=0;description=variant surface glycoprotein (VSG, atypical), putative;coverage=0.998;sequence_ID=0.965;extra_copy_number=0;copy_num_ID=Tb1125.3.210_0
JAGUQU010000003.1	Liftoff	exon	132219	140533	.	+	.	Parent=Tb1125.3.210:mRNA;extra_copy_number=0;protein_source_id=Tb1125.3.210:mRNA-p1
JAGUQU010000003.1	Liftoff	CDS	138824	140533	.	+	0	Parent=Tb1125.3.210:mRNA
JAGUQU010000003.1	Liftoff	mRNA	142303	143528	.	+	.	ID=Tb1125.3.220:pseudogenic_transcript;geneID=Tb1125.3.220;description=variant surface glycoprotein, degenerate;extra_copy_number=0;coverage=0.999;sequence_ID=0.979;extra_copy_number=0;copy_num_ID=Tb1125.3.220_0
JAGUQU010000003.1	Liftoff	exon	142303	143528	.	+	.	Parent=Tb1125.3.220:pseudogenic_transcript;extra_copy_number=0;protein_source_id=Tb1125.3.220:pseudogenic_transcript-p1
JAGUQU010000003.1	Liftoff	CDS	142516	143526	.	+	0	Parent=Tb1125.3.220:pseudogenic_transcript
JAGUQU010000003.1	Liftoff	mRNA	146251	147852	.	+	.	ID=Tb1125.3.300:pseudogenic_transcript;geneID=Tb1125.3.300;description=variant surface glycoprotein, degenerate;extra_copy_number=0;coverage=0.995;sequence_ID=0.953;extra_copy_number=0;copy_num_ID=Tb1125.3.300_0
JAGUQU010000003.1	Liftoff	exon	146251	147852	.	+	.	Parent=Tb1125.3.300:pseudogenic_transcript;extra_copy_number=0;protein_source_id=Tb1125.3.300:pseudogenic_transcript-p1
JAGUQU010000003.1	Liftoff	CDS	146267	147852	.	+	0	Parent=Tb1125.3.300:pseudogenic_transcript
JAGUQU010000003.1	Liftoff	mRNA	152139	153651	.	+	.	ID=Tb1125.6.5790:pseudogenic_transcript;geneID=Tb1125.6.5790;description=variant surface glycoprotein, frameshift;extra_copy_number=0;coverage=0.993;sequence_ID=0.903;extra_copy_number=0;copy_num_ID=Tb1125.6.5790_0
JAGUQU010000003.1	Liftoff	exon	152139	153651	.	+	.	Parent=Tb1125.6.5790:pseudogenic_transcript;extra_copy_number=0;protein_source_id=Tb1125.6.5790:pseudogenic_transcript-p1
JAGUQU010000003.1	Liftoff	CDS	152139	153649	.	+	0	Parent=Tb1125.6.5790:pseudogenic_transcript
JAGUQU010000003.1	Liftoff	mRNA	194833	198332	.	-	.	ID=Tb1125.Tb11.v5.0448.1;geneID=Tb1125.Tb11.v5.0448;description=leucine-rich repeat protein (LRRP), putative;extra_copy_number=0;coverage=0.998;sequence_ID=0.976;extra_copy_number=0;copy_num_ID=Tb1125.Tb11.v5.0448_0
JAGUQU010000003.1	Liftoff	exon	194833	198332	.	-	.	Parent=Tb1125.Tb11.v5.0448.1;extra_copy_number=0;protein_source_id=Tb1125.Tb11.v5.0448.1-p1
JAGUQU010000003.1	Liftoff	CDS	194833	198287	.	-	0	Parent=Tb1125.Tb11.v5.0448.1
JAGUQU010000003.1	Liftoff	mRNA	198495	199360	.	-	.	ID=Tb1125.2.680:mRNA;geneID=Tb1125.2.680;Ontology_term=GO_0005737;description=Protein of unknown function (DUF1181), putative;extra_copy_number=0;description=Protein of unknown function (DUF1181), putative;coverage=0.997;sequence_ID=0.981;extra_copy_number=0;copy_num_ID=Tb1125.2.680_0
JAGUQU010000003.1	Liftoff	exon	198495	199360	.	-	.	Parent=Tb1125.2.680:mRNA;extra_copy_number=0;protein_source_id=Tb1125.2.680:mRNA-p1
JAGUQU010000003.1	Liftoff	CDS	198495	198918	.	-	0	Parent=Tb1125.2.680:mRNA
JAGUQU010000003.1	Liftoff	mRNA	200373	203300	.	-	.	ID=Tb1125.2.910:pseudogenic_transcript;geneID=Tb1125.2.910;description=expression site-associated gene 4 (ESAG4), degenerate;extra_copy_number=0;coverage=1.0;sequence_ID=0.992;extra_copy_number=0;copy_num_ID=Tb1125.2.910_0
JAGUQU010000003.1	Liftoff	exon	200373	203300	.	-	.	Parent=Tb1125.2.910:pseudogenic_transcript;extra_copy_number=0;protein_source_id=Tb1125.2.910:pseudogenic_transcript-p1
JAGUQU010000003.1	Liftoff	CDS	200375	203283	.	-	0	Parent=Tb1125.2.910:pseudogenic_transcript
JAGUQU010000003.1	Liftoff	mRNA	203398	205180	.	-	.	ID=Tb1125.2.900:mRNA;geneID=Tb1125.2.900;description=hypothetical protein;extra_copy_number=0;coverage=1.0;sequence_ID=0.990;extra_copy_number=0;copy_num_ID=Tb1125.2.900_0
JAGUQU010000003.1	Liftoff	exon	203398	205180	.	-	.	Parent=Tb1125.2.900:mRNA;extra_copy_number=0;protein_source_id=Tb1125.2.900:mRNA-p1
JAGUQU010000003.1	Liftoff	CDS	204302	204673	.	-	0	Parent=Tb1125.2.900:mRNA
JAGUQU010000003.1	Liftoff	mRNA	225186	226566	.	-	.	ID=Tb1125.11.19410:mRNA;geneID=Tb1125.11.19410;description=variant surface glycoprotein (VSG), putative;extra_copy_number=0;coverage=0.930;sequence_ID=0.799;extra_copy_number=0;copy_num_ID=Tb1125.11.19410_0
JAGUQU010000003.1	Liftoff	exon	225186	226566	.	-	.	Parent=Tb1125.11.19410:mRNA;extra_copy_number=0;protein_source_id=Tb1125.11.19410:mRNA-p1
JAGUQU010000003.1	Liftoff	CDS	225186	226506	.	-	0	Parent=Tb1125.11.19410:mRNA
JAGUQU010000003.1	Liftoff	mRNA	234643	236164	.	+	.	ID=Tb1125.6.5630:pseudogenic_transcript;geneID=Tb1125.6.5630;description=variant surface glycoprotein, frameshift;extra_copy_number=0;coverage=0.998;sequence_ID=0.915;extra_copy_number=0;copy_num_ID=Tb1125.6.5630_0
JAGUQU010000003.1	Liftoff	exon	234643	236164	.	+	.	Parent=Tb1125.6.5630:pseudogenic_transcript;extra_copy_number=0;protein_source_id=Tb1125.6.5630:pseudogenic_transcript-p1
JAGUQU010000003.1	Liftoff	CDS	234684	236163	.	+	0	Parent=Tb1125.6.5630:pseudogenic_transcript
JAGUQU010000003.1	Liftoff	mRNA	252038	253144	.	+	.	ID=Tb1125.6.5820:pseudogenic_transcript;geneID=Tb1125.6.5820;description=variant surface glycoprotein, fragment;extra_copy_number=0;coverage=0.992;sequence_ID=0.956;extra_copy_number=0;copy_num_ID=Tb1125.6.5820_0
JAGUQU010000003.1	Liftoff	exon	252038	253144	.	+	.	Parent=Tb1125.6.5820:pseudogenic_transcript;extra_copy_number=0;protein_source_id=Tb1125.6.5820:pseudogenic_transcript-p1
JAGUQU010000003.1	Liftoff	CDS	252038	253144	.	+	0	Parent=Tb1125.6.5820:pseudogenic_transcript
JAGUQU010000003.1	Liftoff	mRNA	254888	256405	.	+	.	ID=Tb1125.3.320:pseudogenic_transcript;geneID=Tb1125.3.320;description=variant surface glycoprotein, point mutation;extra_copy_number=0;coverage=1.0;sequence_ID=0.982;extra_copy_number=0;copy_num_ID=Tb1125.3.320_0
JAGUQU010000003.1	Liftoff	exon	254888	256405	.	+	.	Parent=Tb1125.3.320:pseudogenic_transcript;extra_copy_number=0;protein_source_id=Tb1125.3.320:pseudogenic_transcript-p1
JAGUQU010000003.1	Liftoff	CDS	254888	256405	.	+	0	Parent=Tb1125.3.320:pseudogenic_transcript
JAGUQU010000003.1	Liftoff	mRNA	258213	259672	.	+	.	ID=Tb1125.3.330:pseudogenic_transcript;geneID=Tb1125.3.330;description=variant surface glycoprotein, degenerate;extra_copy_number=0;coverage=1.0;sequence_ID=0.981;extra_copy_number=0;copy_num_ID=Tb1125.3.330_0
JAGUQU010000003.1	Liftoff	exon	258213	259672	.	+	.	Parent=Tb1125.3.330:pseudogenic_transcript;extra_copy_number=0;protein_source_id=Tb1125.3.330:pseudogenic_transcript-p1
JAGUQU010000003.1	Liftoff	CDS	258213	259670	.	+	0	Parent=Tb1125.3.330:pseudogenic_transcript
JAGUQU010000003.1	Liftoff	mRNA	261849	263429	.	+	.	ID=Tb1125.3.340:mRNA;geneID=Tb1125.3.340;Ontology_term=GO_0016021,GO_0020033;description=variant surface glycoprotein (VSG), putative;extra_copy_number=0;description=variant surface glycoprotein (VSG), putative;coverage=1.0;sequence_ID=0.991;extra_copy_number=0;copy_num_ID=Tb1125.3.340_0
JAGUQU010000003.1	Liftoff	exon	261849	263429	.	+	.	Parent=Tb1125.3.340:mRNA;extra_copy_number=0;protein_source_id=Tb1125.3.340:mRNA-p1
JAGUQU010000003.1	Liftoff	CDS	261849	263429	.	+	0	Parent=Tb1125.3.340:mRNA
JAGUQU010000003.1	Liftoff	mRNA	270113	271847	.	+	.	ID=Tb1125.3.370:mRNA;geneID=Tb1125.3.370;Ontology_term=GO_0016021,GO_0020033;description=variant surface glycoprotein (VSG, atypical), putative;extra_copy_number=0;description=variant surface glycoprotein (VSG, atypical), putative;coverage=0.999;sequence_ID=0.983;extra_copy_number=0;copy_num_ID=Tb1125.3.370_0
JAGUQU010000003.1	Liftoff	exon	270113	271847	.	+	.	Parent=Tb1125.3.370:mRNA;extra_copy_number=0;protein_source_id=Tb1125.3.370:mRNA-p1
JAGUQU010000003.1	Liftoff	CDS	270216	271847	.	+	0	Parent=Tb1125.3.370:mRNA
JAGUQU010000003.1	Liftoff	mRNA	274539	276076	.	+	.	ID=Tb1125.3.390:pseudogenic_transcript;geneID=Tb1125.3.390;description=variant surface glycoprotein, degenerate;extra_copy_number=0;coverage=0.997;sequence_ID=0.966;extra_copy_number=0;copy_num_ID=Tb1125.3.390_0
JAGUQU010000003.1	Liftoff	exon	274539	276076	.	+	.	Parent=Tb1125.3.390:pseudogenic_transcript;extra_copy_number=0;protein_source_id=Tb1125.3.390:pseudogenic_transcript-p1
JAGUQU010000003.1	Liftoff	CDS	274539	276076	.	+	0	Parent=Tb1125.3.390:pseudogenic_transcript
JAGUQU010000003.1	Liftoff	mRNA	277923	279457	.	+	.	ID=Tb1125.3.400:pseudogenic_transcript;geneID=Tb1125.3.400;description=variant surface glycoprotein, degenerate;extra_copy_number=0;coverage=1.0;sequence_ID=0.996;extra_copy_number=0;copy_num_ID=Tb1125.3.400_0
JAGUQU010000003.1	Liftoff	exon	277923	279457	.	+	.	Parent=Tb1125.3.400:pseudogenic_transcript;extra_copy_number=0;protein_source_id=Tb1125.3.400:pseudogenic_transcript-p1
JAGUQU010000003.1	Liftoff	CDS	277923	279455	.	+	0	Parent=Tb1125.3.400:pseudogenic_transcript
JAGUQU010000003.1	Liftoff	mRNA	281657	283181	.	+	.	ID=Tb1125.3.410:pseudogenic_transcript;geneID=Tb1125.3.410;description=variant surface glycoprotein, degenerate;extra_copy_number=0;coverage=1.0;sequence_ID=0.994;extra_copy_number=0;copy_num_ID=Tb1125.3.410_0
JAGUQU010000003.1	Liftoff	exon	281657	283181	.	+	.	Parent=Tb1125.3.410:pseudogenic_transcript;extra_copy_number=0;protein_source_id=Tb1125.3.410:pseudogenic_transcript-p1
JAGUQU010000003.1	Liftoff	CDS	281676	283181	.	+	0	Parent=Tb1125.3.410:pseudogenic_transcript
JAGUQU010000003.1	Liftoff	mRNA	287911	288540	.	+	.	ID=Tb1125.3.430:pseudogenic_transcript;geneID=Tb1125.3.430;description=expression site-associated gene 3 (ESAG3), truncated;extra_copy_number=0;coverage=0.996;sequence_ID=0.943;extra_copy_number=0;copy_num_ID=Tb1125.3.430_0
JAGUQU010000003.1	Liftoff	exon	287911	288540	.	+	.	Parent=Tb1125.3.430:pseudogenic_transcript;extra_copy_number=0;protein_source_id=Tb1125.3.430:pseudogenic_transcript-p1
JAGUQU010000003.1	Liftoff	CDS	287911	288539	.	+	0	Parent=Tb1125.3.430:pseudogenic_transcript
JAGUQU010000003.1	Liftoff	mRNA	291229	291801	.	+	.	ID=Tb1125.3.450:pseudogenic_transcript;geneID=Tb1125.3.450;description=variant surface glycoprotein, degenerate;extra_copy_number=0;coverage=1.0;sequence_ID=0.994;extra_copy_number=0;copy_num_ID=Tb1125.3.450_0
JAGUQU010000003.1	Liftoff	exon	291229	291801	.	+	.	Parent=Tb1125.3.450:pseudogenic_transcript;extra_copy_number=0;protein_source_id=Tb1125.3.450:pseudogenic_transcript-p1
JAGUQU010000003.1	Liftoff	CDS	291229	291801	.	+	0	Parent=Tb1125.3.450:pseudogenic_transcript
JAGUQU010000003.1	Liftoff	mRNA	293723	295267	.	+	.	ID=Tb1125.3.470:pseudogenic_transcript;geneID=Tb1125.3.470;description=variant surface glycoprotein, point mutation;extra_copy_number=0;coverage=0.996;sequence_ID=0.983;extra_copy_number=0;copy_num_ID=Tb1125.3.470_0
JAGUQU010000003.1	Liftoff	exon	293723	295267	.	+	.	Parent=Tb1125.3.470:pseudogenic_transcript;extra_copy_number=0;protein_source_id=Tb1125.3.470:pseudogenic_transcript-p1
JAGUQU010000003.1	Liftoff	CDS	293750	295267	.	+	0	Parent=Tb1125.3.470:pseudogenic_transcript
JAGUQU010000003.1	Liftoff	mRNA	296282	297899	.	+	.	ID=Tb1125.3.480:pseudogenic_transcript;geneID=Tb1125.3.480;description=variant surface glycoprotein, degenerate;extra_copy_number=0;coverage=1.0;sequence_ID=0.995;extra_copy_number=0;copy_num_ID=Tb1125.3.480_0
JAGUQU010000003.1	Liftoff	exon	296282	297899	.	+	.	Parent=Tb1125.3.480:pseudogenic_transcript;extra_copy_number=0;protein_source_id=Tb1125.3.480:pseudogenic_transcript-p1
JAGUQU010000003.1	Liftoff	CDS	296311	297897	.	+	0	Parent=Tb1125.3.480:pseudogenic_transcript
JAGUQU010000003.1	Liftoff	mRNA	299286	300815	.	+	.	ID=Tb1125.3.490:mRNA;geneID=Tb1125.3.490;Ontology_term=GO_0016021,GO_0020033;description=variant surface glycoprotein (VSG), putative;extra_copy_number=0;description=variant surface glycoprotein (VSG), putative;coverage=1.0;sequence_ID=0.994;extra_copy_number=0;copy_num_ID=Tb1125.3.490_0
JAGUQU010000003.1	Liftoff	exon	299286	300815	.	+	.	Parent=Tb1125.3.490:mRNA;extra_copy_number=0;protein_source_id=Tb1125.3.490:mRNA-p1
JAGUQU010000003.1	Liftoff	CDS	299286	300815	.	+	0	Parent=Tb1125.3.490:mRNA
JAGUQU010000003.1	Liftoff	mRNA	310521	311979	.	+	.	ID=Tb1125.Tb10.v4.0231:pseudogenic_transcript;geneID=Tb1125.Tb10.v4.0231;description=variant surface glycoprotein (VSG, pseudogene), putative;extra_copy_number=0;coverage=0.995;sequence_ID=0.910;extra_copy_number=0;copy_num_ID=Tb1125.Tb10.v4.0231_0
JAGUQU010000003.1	Liftoff	exon	310521	311979	.	+	.	Parent=Tb1125.Tb10.v4.0231:pseudogenic_transcript;extra_copy_number=0;protein_source_id=Tb1125.Tb10.v4.0231:pseudogenic_transcript-p1
JAGUQU010000003.1	Liftoff	CDS	310521	311979	.	+	0	Parent=Tb1125.Tb10.v4.0231:pseudogenic_transcript
JAGUQU010000003.1	Liftoff	mRNA	327594	328038	.	+	.	ID=Tb1125.5.5090:pseudogenic_transcript;geneID=Tb1125.5.5090;description=variant surface glycoprotein, degenerate;extra_copy_number=0;coverage=0.287;sequence_ID=0.257;extra_copy_number=0;copy_num_ID=Tb1125.5.5090_0;partial_mapping=True;low_identity=True
JAGUQU010000003.1	Liftoff	exon	327594	328038	.	+	.	Parent=Tb1125.5.5090:pseudogenic_transcript;extra_copy_number=0;protein_source_id=Tb1125.5.5090:pseudogenic_transcript-p1
JAGUQU010000003.1	Liftoff	CDS	327594	328036	.	+	0	Parent=Tb1125.5.5090:pseudogenic_transcript
JAGUQU010000003.1	Liftoff	mRNA	334831	336340	.	+	.	ID=Tb1125.9.17620:pseudogenic_transcript;geneID=Tb1125.9.17620;description=variant surface glycoprotein (VSG, pseudogene), putative;extra_copy_number=0;coverage=0.983;sequence_ID=0.916;extra_copy_number=0;copy_num_ID=Tb1125.9.17620_0
JAGUQU010000003.1	Liftoff	exon	334831	334953	.	+	.	Parent=Tb1125.9.17620:pseudogenic_transcript;extra_copy_number=0;protein_source_id=Tb1125.9.17620:pseudogenic_transcript-p1
JAGUQU010000003.1	Liftoff	exon	334958	335746	.	+	.	Parent=Tb1125.9.17620:pseudogenic_transcript;extra_copy_number=0;protein_source_id=Tb1125.9.17620:pseudogenic_transcript-p1
JAGUQU010000003.1	Liftoff	exon	335748	336122	.	+	.	Parent=Tb1125.9.17620:pseudogenic_transcript;extra_copy_number=0;protein_source_id=Tb1125.9.17620:pseudogenic_transcript-p1
JAGUQU010000003.1	Liftoff	exon	336125	336185	.	+	.	Parent=Tb1125.9.17620:pseudogenic_transcript;extra_copy_number=0;protein_source_id=Tb1125.9.17620:pseudogenic_transcript-p1
JAGUQU010000003.1	Liftoff	exon	336188	336340	.	+	.	Parent=Tb1125.9.17620:pseudogenic_transcript;extra_copy_number=0;protein_source_id=Tb1125.9.17620:pseudogenic_transcript-p1
JAGUQU010000003.1	Liftoff	CDS	334831	334953	.	+	0	Parent=Tb1125.9.17620:pseudogenic_transcript
JAGUQU010000003.1	Liftoff	CDS	334958	335746	.	+	0	Parent=Tb1125.9.17620:pseudogenic_transcript
JAGUQU010000003.1	Liftoff	CDS	335748	336122	.	+	0	Parent=Tb1125.9.17620:pseudogenic_transcript
JAGUQU010000003.1	Liftoff	CDS	336125	336185	.	+	0	Parent=Tb1125.9.17620:pseudogenic_transcript
JAGUQU010000003.1	Liftoff	CDS	336188	336339	.	+	2	Parent=Tb1125.9.17620:pseudogenic_transcript
JAGUQU010000003.1	Liftoff	mRNA	360728	362116	.	+	.	ID=Tb1125.11.17950:mRNA;geneID=Tb1125.11.17950;description=variant surface glycoprotein (VSG), degenerate and frameshifted;extra_copy_number=0;coverage=0.998;sequence_ID=0.973;extra_copy_number=0;copy_num_ID=Tb1125.11.17950_0
JAGUQU010000003.1	Liftoff	exon	360728	361904	.	+	.	Parent=Tb1125.11.17950:mRNA;extra_copy_number=0;protein_source_id=Tb1125.11.17950:mRNA-p1
JAGUQU010000003.1	Liftoff	exon	361913	362116	.	+	.	Parent=Tb1125.11.17950:mRNA;extra_copy_number=0;protein_source_id=Tb1125.11.17950:mRNA-p1
JAGUQU010000003.1	Liftoff	CDS	360728	361904	.	+	0	Parent=Tb1125.11.17950:mRNA
JAGUQU010000003.1	Liftoff	CDS	361913	362116	.	+	2	Parent=Tb1125.11.17950:mRNA
JAGUQU010000003.1	Liftoff	mRNA	362663	363079	.	+	.	ID=Tb1125.11.17940:mRNA;geneID=Tb1125.11.17940;description=variant surface glycoprotein (VSG), fragment;extra_copy_number=0;coverage=1.0;sequence_ID=0.985;extra_copy_number=0;copy_num_ID=Tb1125.11.17940_0
JAGUQU010000003.1	Liftoff	exon	362663	363079	.	+	.	Parent=Tb1125.11.17940:mRNA;extra_copy_number=0;protein_source_id=Tb1125.11.17940:mRNA-p1
JAGUQU010000003.1	Liftoff	CDS	362663	363079	.	+	0	Parent=Tb1125.11.17940:mRNA
JAGUQU010000003.1	Liftoff	mRNA	364359	365786	.	+	.	ID=Tb1125.11.17930:mRNA;geneID=Tb1125.11.17930;description=variant surface glycoprotein (VSG), degenerate and frameshifted;extra_copy_number=0;coverage=0.999;sequence_ID=0.964;extra_copy_number=0;copy_num_ID=Tb1125.11.17930_0
JAGUQU010000003.1	Liftoff	exon	364359	364962	.	+	.	Parent=Tb1125.11.17930:mRNA;extra_copy_number=0;protein_source_id=Tb1125.11.17930:mRNA-p1
JAGUQU010000003.1	Liftoff	exon	364965	365786	.	+	.	Parent=Tb1125.11.17930:mRNA;extra_copy_number=0;protein_source_id=Tb1125.11.17930:mRNA-p1
[truncated: 31,584 more rows]
