# Supplementary material for: Developmental changes and metabolic reprogramming during establishment of infection and progression of Trypanosoma brucei brucei through its insect host
Source: PLoS Negl Trop Dis. 2021 Sep 20;15(9):e0009504. doi: 10.1371/journal.pntd.0009504 (PMC8483307; doi:10.1371/journal.pntd.0009504)
Supplement: S3 File — (GZ) [file pntd.0009504.s010.gz]

Archive with 1 entries (1 files):
- Trinity_Fly_reads_MGD3_D7_D28_PV_SG.fasta
