# Supplementary material for: Developmental changes and metabolic reprogramming during establishment of infection and progression of Trypanosoma brucei brucei through its insect host
Source: PLoS Negl Trop Dis. 2021 Sep 20;15(9):e0009504. doi: 10.1371/journal.pntd.0009504 (PMC8483307; doi:10.1371/journal.pntd.0009504)
Supplement: S3 File — (GZ) [file pntd.0009504.s010.gz › Trinity_Fly_reads_MGD3_D7_D28_PV_SG.fasta]

>TRINITY_DN21455_c0_g1_i1 len=714 path=[1:0-713] [-1, 1, -2]
GTAACAAATAACGGATAAAACGCCCCGTAGGGGCCACATCAACGAGCGATAAGGAAAAAA
AAGACTCAAACACAATCCATGCATATATATATACATATACATGTGCATCTGTATATGTGT
GTGTGCGCGCACTCATATGCGGTGCAACATTATCGATATAAGTTGAACGAGGACAGAGGG
TTACACACTGATGTCCCTTTAACCACTCGTACCGCCATCCCACCATTTCCGATGTCTATT
ACGACCAACACTGCCGGGCGATTATAACCATGAGTAGGTGTCAGTAAGCATACCCAACAG
GTTACAGAAAAGAGGGGGGAAAATCTCGACGCAATGGTTCCCACTCGGAGGTGAACCAGG
GGTTAATGAATACACGACAGACCCAACAGCAAAATAGCGCACTTAAAACCACAGACCTTC
ACCTCAATTCACGTTTGGCAAAAGACTCAGAACTGGTGTAGAGGCCCCGCGCGGCGTACT
GTTTCTTCACTGCCACAAAAATCATACAAATAAGCAAAAAGACGGTGACGGCAAAAACAC
CAGCGACTATATGGCGGCCAAACGCCGCACTGACAACCTGCGCCCGCTCTGCCCGCTGCC
TGGTCCTCGCCCATTCGTCAGCATTGGCACCAAACAACCCCGATGGTGCACGAGACCCAA
AACTGCCAGCACAACAGTCCCTAAATCGACCACCAGCCAGGTGACCTGTACGCC
>TRINITY_DN21442_c0_g1_i1 len=263 path=[1:0-262] [-1, 1, -2]
AAGGCGGAAAGAATGTATTTTCCCCAGCCCCCAACTACCCAACCGTACTGCCTCGCTGGT
CACCAAACACCCCACCGGTGGGAGGGACGTATTTTATTTCTATCATATTATCTATGGGTG
CATAAGAAAGCAACTCGCACGTGTCATTCCATATAAGCACATGGACATACTCAAAAGCGC
AATAAATGTGTACGTAATGCAAAGCCACACTGATGTTCTATGGTGCGTACGTGCTCCGCT
GTATGGTGCGCGCCAACGTACCC
>TRINITY_DN21422_c0_g1_i1 len=768 path=[1:0-767] [-1, 1, -2]
GTCGAAGAATAGCCCGGGTTACTCCGCATGGATTATTTTCGGGTCCAACTGCCTGTTCAA
CCATTGTAACCCCCACGGACTGAAGAAAGTGCAACTCGACGTCACTGTGCAGGACGATAT
TGTCTAGCGGGGTGTCGGACTCGATCGTCAACAAAAGCGCCGGAGATTCCGCCTGTTGGG
ATATTGTACACTTCGAAGTGAAGGTGGAGGAAACAGCCAATACAGGGGCATTGACGACAG
TTGAACCCGTGCACCTCGCCAGCTCTTGCGTAGTATCCATTAGCTCTTGTCTGAGCCTCT
CAATCTCCCTCTCCATACCCTCAATTTGTTCGTCAACGGAGTCCTCGATTAGTTCCATAG
GTACTGTTTCTCCTTTCGGAACACGCTCCACCTCCTTAACTGTGAAGGCAGTGATTTTCC
CACTGAAAGAGTGAACAATCACGTCAAGCATCTGAGAATGTGTCACGAAACCAGTCTCTA
TGGTAAGCACACGACCATCAACGCAGCCTGACCAAATGCAGACCGGTGTCAGCTCGTCGC
TTTCCTCACCCTTGTCAACGAAAAAGACTTGCACTGAGCCATCTAACCTACCAACAACCA
CCTCTTCCTTCGAGTCAGAGTTGATGTCACGCACCGTCAATGCGGTTACGGACGGCTGTG
CGTCGCTAGGGATATAACTGAAAACCCGTGTTAGTATTACGTTACTCTTACAAAAGTCCA
GACAACCCAGTGAGCCCGCCTCAGTGCCATAGTATACTGCATTCTGCG
>TRINITY_DN21452_c0_g1_i1 len=1012 path=[1:0-1011] [-1, 1, -2]
CTGTACTATATTGCGGGACAAGCATATAGAAAACAAAGAGGTTGATTAGCAGTTCGTGTA
GAAGGTAGTGACTTGCCATGCTGCGACAGCATAGTCCTGATGGCATGGCTGGTAAGACGC
GTGTTTCCAGCATCACATGGGAGGATGAGTTGCTTTTGCGAGGTGTGCGTCTTGACAGTG
ATTTGGTGCCTCATCTTCAAACAACGCTCTCATCCCCACATAATCGCAGTGAACACGGCG
CAACAACTCCAGCAGGCTCCAGTGCAATTCTCGCAATGGTAAATGCTGGAGGGAGTTGTA
CCAGCAGTCCGCGCTCGGAGGTACGGATGAAAAATGTCAGCCCCCTGCGTGATCTCAGCG
CAAAACTTCGAGGAAAGGATTCAGCGGCGTCCACATGTGACGAGTGTGGTGTTGGGTATT
CATCCGACAGCGGGTTATCGAACACGTGGGTACGTTACGGTCCCAATGCAATGAGCTCAC
CGCGTGTCGTCGTTCCGTCGCTGTTACCACTTCCCCAAAACATCACACCACCCCCACGAG
GAGGGAAAGATATTAGCCATAATTGTGCCCTTCCCCCTTTAGGCGCAGAGGGACAGAAAT
CAAGTGGTCGCAGCACAGCACCTCTTAGTAGAACCGGTCATGAGCAACCTGGCAGCTCAC
CAGCTCCAAAGCTTAGCAGTAGCACAATTGCTATTCGGGATACGGAGGCGACACTTGTGT
TGAGGACAAATACACCACTTTCATGTGGAAGGAAAGAAAAGAAACTCAGTCTCGGCGGTA
CTGGAAAAAGTTGCAGCAATGATGGACGAAGTATTGCGACACCCTCGAAGACAACAATAA
AGCGGGCGATGACGCCATTGAGCAAACAAACCACTTCAACAAGTTGTGAGAGGTCTAGTA
GTCAAGGGAATGGTAGACGATGCGAGTCTGGGCGTTCCTCCATACAAGCCAATGGGCTAC
AAGTTTTAGATCCTATTGGTAGTCGAAGGGATGACTAGGTTTTTGTACAGAT
>TRINITY_DN21478_c0_g1_i1 len=663 path=[1:0-662] [-1, 1, -2]
ATGACTATTTACATTACAGGAATAGAAAAGCCTGAGCATATCTAGTCAAATACGCATGTA
AATATATACAGTCTCACGGTGCGAACAATTCCCTTCCTTCTTTCTATTTCAGCCTTCACA
CACTTCCAACTTTTTGCCTCGTCTTCTCCAACACCTGCTCAACTATCCTGCGTTGTTCTC
TCTATAAACGCCTTAGGCCCGTTCGGCAACAGAAAGGGGACTCAGGTCCTCGTTTTAACT
TCACGTAATATTTCGGTTACCCGCCCCTCCGAGAGCCACCTCCATCGGAAGGGGAATTTC
TACAAGTACAGACAAATACAGACGCACAGGCAAAAATAAAACCAAACACTCAGCGGAAGC
CCTCCCTTTAAAAATTGAGGGAAATCACACAAGCCACACCACGCTTAATCCAGTGCTCGG
GGGGCGCAACAGTTGGGATAGTAATAGACAACACAAAGTTTGTCGAGTGACCCGTTGTGC
TAAGCGTTCCCGCGCGGGTGAGAGTTTTGTACACTGGACAAATGTAATCGTTTGGATCAG
CAACGCGATCTACCACGGGATCTAAATGCAGCAGCGGGACGTCTACATAAAGTTCCTTCG
GTCGGGACTCCGCGAGTGTGCGCCCTGCCCCGTCCCACCGAGCGCCCTCCAGGTACAAAC
CGT
>TRINITY_DN21477_c0_g1_i1 len=2057 path=[1:0-2056] [-1, 1, -2]
TGGCAACTGAGAAGTGGTAAAAGGAGAGTGTTAGGGACAACGTGGCAAGAAATAATGGTC
AAACATCATCCATGAAAGTTCTCTGTGAAAAAGCAAACCGTCAGCGTCTCAATAGAAGCT
GAAGATGCTGTTCCTCCTCTTCAGAAAGCTGAATCCTCTCTTTGCTTATACTCCTACCGA
GTGCCGAAAGATTCTCGCGGGCACCCTGATGGTGTATCATGAAGGTTCCGAGCACATCTA
GCACCTCCCTGCAGCACTTGGGAGAAATGCTTTGTTGACCTTGCAATCGTACCGACTGCT
CGGCTATTGCTCGTACAAGTGGAACGTGTCGCCAGTTAGTGTCGCTTAACACAAGACACA
ACTTACCAATAGACTCATCCGTCAGTTCCTCCGCCCGCTGCACCACCCAATCCGCCAGTT
GTGCCACATGCTTATCGTCCTCAACGTCATAGTTCATTGACCACAGGGAGGTAATGACAT
CGACAGCCTTGGTAGCGTCTGTCAACTCTTCCCTATTCTCTGCGATGCTTGAAACCATCC
GAGACGCGAGCCTCTCGTGTTCAACGCCGAGTGACCCAAAAGACGACAAAAGCACGCACT
GAGACTCGATTGGGAATTCTTTTACCTTCTCTGCGGCCTTTGACCCAAGGTCGTCGTACA
GTTGGTCGTTCAACAACATCACGCGGCTGACACCCCTTATAGTCAAGAGTAACTCCGCAG
CGTTCAGATCCTTTGAGTGATCCAATATCCAACGCGTGAAGCGGTCAAAGAGTTTCTTGT
CGAGGTACTTCACCCTTCCAAAGGCGGCTATAGCAAAACTGATTGCCTCTTGATCCAAAA
GGGAAAACACTGGCCGATGAGCAAGGCGCGTTGCGAACACGTTATATAGGCTTCGCTTTG
TGCAATGCATGCGCGAGAAACCATACAGAAGCCGCGCAATAACTTTCCCACTCCAGAACT
CCTGCGAATGATCAACAACGTAGTCCGAACATCTCTCCGCGACCAGTTGGTGAGAAAGGC
GTGCTCCCACATCAGAAACCTCACCGAGACCAAATATAGCATTCGCCATCTCGTTGGTCG
TCAGCAGCTCCAGTCTCCTCGGGAGATCATCAATGAGCGCGTTCGAGAGCGACTCCACTG
ACGCCGACAAGTGAACTGCAAGGCACAAATCTGTGTACACACTCGAACCGATTGCGTACA
TCCACTTGATAATGTAATCAACTGACCGTTCGTCGATAGTCCCCACTTTGTCACCCTGTC
GAAGCCACACAACAGCCGACAAGGCGACAACGTCCGGTGGCAAAGATTGTTGGCGTAACA
GACGACTCACAACAACGGATTGAAATTCGACTGCCAGCTCCTTTGTTGCCAAATTCTCTG
TGCCCACGAGCAGCCGCGCTAACTCGCCAATGGCATCGTCAGACAGCTGTTGCATGTTCC
CTTCTAATTTGTTGCCAACGATATAAAGAGCACTTGTGCGCCTCGTCCTGACGCAGAGCA
ATCCAACCGACGGGATGAGCTCGACAGGACAGCCGGTCACATTTTTCTCCACTGTGTGCA
CCAGAAGTGATGCCAGCGTTTCAAAATCGGGGCAGTCAAACTCTGACTGAAGCGTGGCAA
AACAGGCACAGCGTCGTACTTCTACATCATTGATGGTGGACTTACCTTCTAACATCGCGG
ACACAGACTCGACAAGTCGGCGGAACACGGGTTCCATGGCGTCTAATAGCGGCTCATAAA
CAAAGTCGCAGCATCGTATCATATCAAACGCAATGAGTGCTTCGCATTCGGAGAGAGCCC
CCTGAGCGCAGATGGAAGAACAAACAAATTGTATCAACTCGTCATTTGCGTCGAACGCGC
GCACTGCCTTCGCCACTTTACAAAGGAACGGCACATCGCGGGAACCCTGTATCACTGAGA
AAAGCCGCACTATCAACGCTTTCTGAAACTTACTCTGGGACTCATTTATAGAGTCGTTGT
CTCCCTCACTGGTGCCTCGGGGGGCTGGTAGTGCAAACACTTCACACATTTGCAGCAGCG
TCTCCAGTGGCGTGTCA
>TRINITY_DN21432_c0_g1_i1 len=383 path=[1:0-382] [-1, 1, -2]
TTTTTCCTCTCTCTCTGAAGCAACGCCGGTATATTTGCGTGTGGGTATGATGCTTCCAAA
CTTTCTCATCATTTCCTTTTTGTTTATATTATTGTTATAACTGCTGTTGTTATTGTCATT
ACTGTTATTATTTTTCTTCTGCCGCTGATTTCATTGTTTTTTTTTATTTGATTCCTTCGT
TTAACCCGAGTCTTTTTTTTCTTTTAAATTGTTTTGTTTTGATTGGTTTGCTTCTGGTGG
GGATAATAGTGCTCTGGCGCCGGTGGGACGAGCAAACGACTACCGAGCTTTTATATGAAA
TTGAAAATTCAAGATAAAAAGAAGGAAGAAGGAAAAAAGAAAAAGGATGGTAAAAGAAAA
GAATAATAATAATAAAAAAAGAG
>TRINITY_DN21482_c0_g1_i1 len=390 path=[1:0-389] [-1, 1, -2]
AATAGAGGAAAAAAAAGATGAAAAGAAAAAAAAAAGTCACAACTTACCAACTGAAGAACA
CGAACCACTAGTTTACAACGTTTTCTCGTTTTCGTTTGTTTATTTGGTTTGGTTTGGTTT
GGTTTTTTTCTACATTTTAATATGCTCTTTCGGTAATGACAAAATAATAATAATAATAAT
GATAGAAAATAACTCACTTCAGGGAATCAAAACCTATCTCTCATCCTCCCACTTGCTTGC
GATATAATAATAAACCTCATTATATGTGAGGAAGACTTCAAATGTAAATAAACCGTAGAA
ATTACTGAAAAGCGGAGGAGGAGGAGGAGAAGGATAAGAAGAAGAACCGCGAAACAGAGG
AAAAAGGAGGAAACAACACACAGAAGCACA
>TRINITY_DN21438_c0_g1_i1 len=2682 path=[1:0-2681] [-1, 1, -2]
ACAGTTTCTGTACTATATTGGGTATACTGCACGCTACTTGGCCACATTTTTTAGCTTACC
GACGCGTGTGCTCTTTTTTTTTTTTTTGCTTTCATATCTGGTGTTCAAGGTTATTTTTGT
TGTTTTCCCCCTTTAGAGACGGTGACGTCAGCAACCGCACAATATTAAGGAATACAATTT
CTGCGCTGGGAGGGGGAGTGATCCAAATTCTTATCCTGTGTTAATTATTAGGAGGTAACG
TTCACCCAGGGGGGAGGGAGAGCGATTTAAAAGGGTTCTCGCCACCTACCTTTGAGCTAG
CAGGCACGAAGGTAGCACTCAAGCACTGCAATCTCTCCGTCGCAGGCGGCCCGGACCTAA
TACACGATATGGAGTACCCAGCGGAGTTCCACACACCGTCCACAGTGTATCAAGAGGGAT
GTACGACGTCTCCAAGTCCCACACCGATGTTCCCCAAGGTTTCAAATTTGGTGACAGGCA
TTTGGGAGCGGCCTTCCGAATCTCACGATGCTGGCTGTCTTAAGGATTACGCTGTGCATG
AAATGCGGGATGCTACGCAATCTAACGCCCAACCGACGTCAGTGCCATCCCCTCGGTGCA
CATCCAATGTAAATGACGGCTTCAGGATCCCCCCTTACGACACGTTTCTGCCTACGTGTG
ACAAAGAGAGGTCCCAAATTTCTGCGCCCACAGCGGATGGGGTTTCCATCAATGCCCTCT
CCAGCCTCTTCAGCAGTGAACCCATATTGGCTGAGAATACGGTACCAAGCGGTGACTGGG
ATGTCTTCTTCCCTTTGAGGGAGTGTTGGAACAGTTCTTCCCGCCCGCCGACACCGACCA
TACCACTCGGTGTTTGTGCTAACACTACTGATACTCCTCCAAAGCTGCATTTGTCGAACG
CGATTGGGGAAGTTTGTCCGCAGAGCGCAGATATGCAAAGGCCCTTCTTTTCGCTAGAGG
AGGATACAGAGAGTGAGGAAGTTTGCGCACTCCCGGTGAACTTTGGTACAACCTACTGTT
CTGAGGGGAACATTGTCGAAGCCCTCATTGCGCAGCTCGCAGCGAATGGCGACAGCGTGG
TGCCAACTTCGATCAACAAAGTTTATGCACCCCAAGGCCAGAGGACATCATCTGCTATGT
CTTCGTTTCAAGAGGGAACGGTACGCAACGCAAAACGGGGCGCAGCCGTCTCTGACCCTC
TCGCAGCGCACTTTCTCGACAACACAACCGACATTTATGAGGGAGTCGCTGGTCGTCACG
TCGCTGCCACGGCAGTGTGTGAGGGTCAACAGCGTCACGTGCCTCCATTCGCCATATGTT
GTTCGCCCATTGACCTACCAGGTGTGGGCAATGGGCGTGCGATGAATGAACGGCACCGCG
GGTTTATTCAGCATCGCCAGCGCGGTGCCGACACTGCTCCGCGATCTGGAAAGGGAGGAT
TGGCTCCAGGCAGTTGGCATCTTGGCCGGAGACCTCTCTACTCTTTGCCGTTTCCTTTGG
TGGATCACAGCATGCTGAGTGACTTATACCGTGATACCCCTCAAGATCAAGAGTTGAGGC
GTATTATCAACTCTAACGGCCCCGGTGGACCGCTTATGTCGTCTGAGTGGCCGCCGCGTA
CGAAGAGTTGTGTGGTAAAAATGTTGAGGCAGTTGCACGCGAAGGTGTTGCTGCAGCATC
TGCGGGTTGTGAGTTTTGCCCGAAGGGATCTCTACGGAGTGGTGCGCCTGTTTGACTCGT
GGAACGGTAAAGGCATTCCGCCCCCTGGCGTCATGTTCGGATCATACTACTTCTATACCA
TGTCAAAATTTGGCAGAGAGATGTGCCTGAAGCATAACGGTCGCGAGCGGGCGGGTGGGT
TTTGCCGAGGGTGTGACTATGCCCAGCGGGGTCCCAACTTTAGATGCCGCTACCAGCACG
CTTGCCTCTTTTGCTTGTCCGATGATCATGGGTGGTTTGACGAAACATGCTGCCAGCGAT
ATGTCGCCTTGCAGCAAAAGATGGTGGAGCTGAGGATAACTGATGCCGTGGCCCAAGCGC
TCCTTGACGCGCTGGAAACTGAAGATGAACCCATTCGCCGCAAGGGGTGATAGGTCTTGT
TGCTTTTCTCCCTTCCTCACCTCCATCGTGGTGGATCCCACTTCCAATGGGGGGGGGAGG
GCAAGGTTGAGAGGTCGATCGATAAAAATGAATCAAACAAATAAAGCGGTATGTACATAC
TTATTAGATTCTTATACATAAAGACAGCCGTCACCTACCGGTGTACGTGAGTGACAGTTT
GCTTTTACCTTGGCTTTCACTGCGTTCCTATATGTAATCACACTGTGGGTGCCCTGAGTT
TCAAAAAGATATATATGAAAGACGATTTGTTGCGCCTCATCCCCCTCTGCTTTAGCTTTT
GTTATTATCATTATTTTTTTTGTTGAAGTTGTTGAGATGGCGGTCGATACCGGCACCAGA
CTCATTGCATCCCCTTCAAACCTCCTGATGTCATGAATTAAAACGGAGAATGAAAGAAGA
ATGGTGTGTTTCCCTTTTTTTTCACTGCATTTTTGCTTTTTTTTTTTGGTTATTTTCTTT
TCCCGACGTCCTCCCCAGTGACGCGACACTATTCCGGCTCGCGGGGAGAAGTGTTTGAGA
ACAGTCATGGCTTCTTTTCCCCCTTCCCCCTTTCCTCCCTTC
>TRINITY_DN21473_c0_g1_i1 len=205 path=[1:0-198 177:199-200 177:201-202 177:203-204] [-1, 1, 177, 177, 177, -2]
AAATCAAACCGATCCCTGCTGAAGTCGATCCTGAGCTGTACACCGCGTAATACCACACAC
ACACACACACACACACATTCTCATCCCCTTTTCCTGTATGGACTCATTTCATGTGCTTCC
GGTGTACGTGTTTGTGCCTATCTTATGTGTTTTGTTTTTCTTTTTCCGCCTGTCTGTATA
TATATATATATATATATATATATAT
>TRINITY_DN21434_c0_g1_i1 len=799 path=[1:0-798] [-1, 1, -2]
CATGTTGATGTTGACTTGATGCCAGAGGATCGTTCTCATCGTTTGCCCCCCTGTTGCTCC
GGCGGTGGAAGTTGATCAAATAAGCATACAAAAGAGTGAAGAGGGAATATATCATGGCCA
GGAAATACATGGCGTTCCGTTGCGTACTCCACGTTTTCAGCTGTACTGTAAGTGCGAAAG
CATCGATACCATCCCCCATGCACAACCTTGAATCGGTAAAGAATCCGTCAGTGCACCCAC
CGCTACTGGAAACAATATTACTGTTTATTTTCGCCTGTAGGGCCCTCGTGTTCGGCACCT
TAAACTTGACAAGGATGTTGTCTTTGTCGCCAAGCGACATTATAGTGGCGAAGGCCGAGG
TACTGAGCAGAAAGAAAAATACCATAGCGACAAATGTCCTATCACACATGGAGGCACAAC
AATTCAGTGGCCCCCCCGGCTCGGTGGGCGGTCCACAACAATACGGATTCGTCCCTTCGG
TGGCGGTGCAGCAGCAACCACTACTGGCGGCACCCGGCCTCTCATAGTTGCAACAACCCG
GTACCGCGGCCGCTTCAGAGTACCTTCGGTCGTACATATTGGGGTTCCCCCTGTATCCCT
GATAATTTGGCGGTGGGTAACCCCACATTGGTTGCTGCCCGTTGGAGTCTCCTTGCATTT
GCTGCTGCTGAAATTGCTGCGGCGGTGCTTGCTGCATCTGCATCTGTTGTTGCCGCTGCT
GCTGCATCTGTTGCTGTGGTATTTGCTGCATTTGGGCATCCGGCAACATTTGCGTATGCA
TTTGTTGTTGTGGTTGCTG
>TRINITY_DN21463_c0_g1_i1 len=2563 path=[1:0-2562] [-1, 1, -2]
CACGGACCGCGCTACTGATGAACTCCGGGGCTCTGGGCGTAGGGCGACCACGTTCCAGAG
GGCATCTGTGACACGGGCACAACGACCTGCGGATAAAAAGCAAGCGATTGTTGATGTTGG
ACGTGGTGGTGGGGCACCGCAGCACCGCCATGCGGTGGGGACATAACAACAGCCTGATGC
ACGTAAGGAGGGGAATACACAGGGTACATTGCCAGCCGCCCGTCTGCCATCATGAGCAGT
TGTGCTTGCTGAGCGGCTGGGTATTGGAGACGTGCAAAGTGATGTTCCTCCACCGATGAA
GGTGCCGTTTGGTGCTCCAAACCCTCAGCCATTCCACTGTTTGACATGGTCGTAGGGGGT
TCAGAAACGTTGAAAATGTTAGGTGAGCTCGCTGCTTCGTGATTTACGAGTTGCAAACCC
TTGGAATCTGTTGCAACGGAAAGGGGAATTCCCGCCCACACACCCCCGACAGATTGCCTT
CTCTTTCCCTCCTTCTGTGGGGAACCGCCCTCCAAACCACTTTCCCGGGGTAGATGTGTA
ACGTTCTCGCGGGGTTCCCACGCTTTCGCAAAGTTTTCCAGCGCGTTGCGTGCCTCCAAA
GGTATGGACCGTGTTGTTTCCCCTTGTGGAGCCTCACACATGGGGCCCGCAGTGAGGTAC
AGTTGCGACAACTCGGCCAAAGGGCTCTCCCCGAGAGAGGGAGGCGTCTCCCATGGAGAT
GATGTTTTTCCCAATAAGGAAATCTGATCGCCAAAACCGGCAGTTTCACAACCGTTATTT
ACTGAAGAAGTGTTCCAACATGTGGTTTTCCTTGAATTTGCCTCCGCCGCAATGGGATTA
AGCACTAGCGATGTATTTTGGGCAGGGCTGCTCCAGGAACGCGGTTGCGGTATAGAGATG
GCTACACACTCACGTGTTTCGCTGGCAACCGCGGAGTTCTTTGAAGTACAGGATGGCTGG
TCCGCTGCAACACCAGTTGCAGTTGTTGTTTTGGTGTCGTTTGCATTCCCGTCCTCTCTA
CAATTATCACCAACTTGGGCCCCAATGTTCTGAAGTGAAGGGACAAATTGCTTCGGTTTG
CTGTCAGAAGTACAGCGCGTCGGATCCTTCTCGTCTTTCCGTCGTCTTGACTCAACTTTC
TCCTTCTGTTTCAAGCTGTCCGCTACTGCACGAGGTTTCTTCGCAGGTTCATCTTGAAGG
ATTTTACCACCCTTTTGATTAACACCTTTTGCAGTGCCTTTCTGCTTCTCTGCCTCGACC
TCCGCCGTATTGCGCTTAGGCGTTGTTGCGTGCTTCACTTCTTTCTTTGAAGGCCTTTCA
ACTGCCACATCCGCTGCTACCAGCGCTGGTGTGCTTGACATTTCCTGCGCCGTCACCATG
CATTTGGGCAATGGCACGGTTGATTCTTTCTTCGATTTTGCTGTTGCTTGGTGTTGCCGC
GACATCTTCACTACCGCCCCCACAGGAACACGCTCAGAAGCATCACCACTCCTTTTAAGC
GATCCTTCTGCGGAGGTGGAGGCCCGCAAAACGTTTTTCTTCGGTTCGGAAAGCCCTGAC
TCTCGCAGAAGTTGTTGCTTATCAAGTGATTCTTCCGGCTGTTGCGCCTTCTGTTGAGCA
GTAATGAGTTTCACCGCCTTGGTTTCGGCTTGTAGATCCTCGAGGACGGCCTCTGCATAC
GTCGCCTTGCTGTTACCGTTCGCCGACAACTTCCTTTTCCCCATCTCTGATGACTGGTCG
GCCACGTCCCTCACTCTGCTTTCCTGCCTTTCCTCCAATATAATCATCACCTTCTCCTCC
ATCTCTTTTTTGGGGCATTCCATTTCCCTAATGTCCTCAAATGCTGGTGTCGTTTCCGCC
TCTTCTTCTCTCGCGTCCATGTGAGATTCATTGAAGTGTCCCTCGTGTACCAAAATGGGT
GTGGCAGTTGGGGACTCATGCTGTGAAACTCCTTGTGTGCTCTCCACTGCTGATCCGTGA
TCGACTAAACACTCCAACCGCTTCACACCCTCACCCGTCGACCCCCTGTGTACAACACCA
AAAAATTCGTCATCTTCTTGGCTGGGTTGTTCTGTCGTGCTTGAAATTTCTGCGCTGAGT
TCTGCCTCCACTTTGACCAACTTCGTTAATGAAGGCAACTCAGATGACACCACATAGAGA
TTTCCCTCGGTAGAGTTACCATTCTTTTCGGCCCCACGCGTTTCGACCCTTAGAGGCGAC
CTCTCCACCACAGTTTGTGGTGGCGGTGATGATCGAGTGTTTCTCTCCTCTTTTCGTCCA
CACCGACCCTTGTTCAACAGGCGCAGCTCCCTCAGTATGGCGGTCACTCTTTTATATAGC
GGCAGCAACGGCCCACTGCATGGGTGAGACCCTTGTGTGAGAGTGGCAAACCCCAATACA
AACAGGGTATGAAAGCCAACACCAATGGTAACCAAGTGAAGCATTTGGTTAGGAAATACG
TAACGACCCTCGATCACATGGGCGAAGCTCGAGCCCCGATATACCGACCCAAACATCGTC
AGCCACATAAGTAAAAATATCGTTTCAGAATATGAACCACACG
>TRINITY_DN21433_c0_g1_i1 len=972 path=[1:0-971] [-1, 1, -2]
GGGGTTAGGAAAAGTAGACTGACGCCCCGAGCACCCGCCCGCGCCGTACGACCTGCTCGA
TGAATATAAGTTTGAGCGCTGTCTGGACAATCGAACTGCACAGACCAGTGAATAAGTGGG
AAATCAAGCCCACGTGCTGCGACATCGGTGCAAAACAGGACCGCATTCTTGCAACGACAG
AACGTGAGGAATACCTCTTCACGGCGGAACTGTTTCATTTTACTAGTAAGGCACATACAT
GGCAGGTGCATCTTCTTCAGTATTTTAGCGAAGGCGAGATACATGTACCGCACTTGGTTG
CACGTACTGACGAACACAACAAACTTGTCATTCGGGTGGCGCTTCAGGAAGAGCAGCAGT
ACGTCCAACTTGCGATGCAGTTCCACAACGACGAAGTTCTGACAAAGTGTGGATGGGGTT
GGGGCGGCGCACTCAGCATGCGCCGACACGTACCGTTGATTCCGCAGAGACATCTGCCCG
AGCATTTGCACATCCGTTGTTTGTGTCGCCGAGAACATCAAAGTCTGACGCTGCGTTGGA
AGTTGCTTGAGAATGCCACTCAGCACCTCGCGGAACCCCATGTCAAGCAGCCGATCAGCT
TCGTCCATAACAAGCATTTGAAGATTATCAGTCACAAGGCTATCGTCATCCTCAAGGTGG
TGTAATACACGACCCGGAGTCCCAACGATGATACTTATGGCGGAAACACGCTTCCGCTCC
TCATTCACATCGCGACCACCGGTCAAAAGCGCGGCGGACATTACGTGCTTATAACCTACA
AGTTGTAGCACCTTAAATATTTGCAATGCCAGTTCACGCGTTGGACTAAGCACAAGGGCA
CCAATACCCATCTCCGCCTCCCATTGTTCCACATACAGGAGTTCTAACAGAGGAACTATA
AAACATAATGTCTTACCAGAACCTGTGCGGGCGGCCCCAAGGACGTCATAGCCTGCAAGC
GCTAAGTGTAAT
>TRINITY_DN21483_c0_g1_i1 len=621 path=[1:0-620] [-1, 1, -2]
GGGGGATCTCGCCACGTATCGTTACTTCTTTTGGGATTGCTTTTCCGAAAGTACAACATT
TCACGGGGAACAAGGCCCCTGAGAGCTACTACGGCTGCGTGAGCGGCAACGGCGCTTTCT
GTCTCTTGAATGGTCCCGCCGGTGACTGCGGCTGCGACTCCGGTCGCGCCGTCTATCACT
GTGCCTTGAGCGGCTTCCAGACCTCCTCCTGCGTCGACTGCTATCACGTCTGCTATCACT
GCTTCGGTGGCGGCGGTTCTCTCCGTCCTTCCGCTGTGACGACATTGTGGACAGCTCAAC
CAAAAGAGCCTTTCCACGAAACTCCTTTCCGTTGAAAGTCTCCACGAATTCACACGCACG
AGACGGAGCAATTGTGATGAAGGCGAACCCCGGAGGTCGCCGAGCTAACCACGAGTCCTC
GATATGTTCCTCCATTGGTTTCAGGAACTCAAGTAGTTCCTTTTTTGTTGCACGTTTTTC
AATGTTACCAACGTACACTCGAGACATCACTCACCAAATGGATACGAAACGCGCAAACTA
TGCCGAATATTTAATTTATAAAGAAATGCCGACAGATATGTAAATGTTTTCGATGGGGGA
AAAGACAAAATCAGATGTCGG
>TRINITY_DN21419_c0_g1_i1 len=1073 path=[1:0-1072] [-1, 1, -2]
ATACGTTCCTCTAATGACTAAATGTCTATCATCCAGCAATTTATCAGGGGAGCTTTCAGC
TGTAATAACGTTTTCAATGCTTCCGTCTGAGTTGCCAATGATAGCGTACTCCTCCACGTG
CAGTTCGTACGGGGGCTGCAACTCGGTTTTGGCCTTTGGTTCGTGTTTCAGTCTTCCACG
GATAGCCAACGACGTCTCTCGATGAAAAGGTTCCGTTTCGCCTCCAAAAACCACTTGAAT
GTAGCCCGAACCATCACGTAGTACAACAAAGGAAATGCGTGACTGATGCCGGACACGATG
CGCCCACCCAATTACGTGCACAATTTCACCTTCCTTGCACTTGGGTAAATCGCCAATAAG
ATTGCGTTTCTTCGTATCAACGACGTTCTTCCAGTCATCGTTGCGTGGGCACTGCTGTGC
GCCTCCCGCTCCCTTACCGGACGGAGCAGACGGTGCTGCCTGCTTTGGTTTACTGGGTGC
TTCCTCAAGTACAACACCTTCAATCATGGGGGGCACCATTTCCTCCACTGCAGACTTTAC
CACGCTGATGTCGGCCCACTGCAGTCCCTTTGCTCGTTTCACCTTACCAATGAGCATATT
GGGATTCTTCACCCACGAAGCCTTGAGCACTTTGGGATCCTCCGCTTCCAGTGCCTCCTT
CACAAGCCTGACGGTATCATCACGGGACAATACAACACCGACACCGCACTCTTCCTCAAA
CTTCGCAACTTCAAACGCGGCGTTAGCCTTGAGGGCATTAACAAACCGCACAGCAGCGTC
CACCTTCTGCGTGGAGTCGAGCTTATTATTCTTTACGTAAGTGGCGATGTGGTCACGATG
CTCGGAGAGTTTCACCTTTGTCCAAATATTGAACATCATCACCTTTTGCTCCCGAGGCGA
GGCGGCCGTAATTCCCTGGACGCCGAAGAACTCGAGAAGGTCCGTCACACGTTCAGGCTT
CGTGGACAAATCCTTCGCATTCTTTTCATCCAAGCCAACAACCTCCCGAAGCTTTGTAAT
TATTTCCTCCGACATCAATTTGCTTCTTTCAATATAGTACAGAAACTGTTCTA
>TRINITY_DN21454_c0_g1_i1 len=1497 path=[1:0-1496] [-1, 1, -2]
GCGAGAAGCCGCACCGTCCTCCCTACCAACTGCCGCAACGTTTCATCCTCATCCCCGAAT
TTGTCACCTGCGTGGCACAGTAACTGCGGAAGTGAAACATCCGCAAGGAAGGTACTCAGA
TCGTCATCCCGTAGTGTGATGAGGTTAGAGTACGCAAGCTTTGTGTCCTTCAACAGCCTT
AATGATTCATTGATTGGAGTAGACGCCATCGCGCCTTCAGTAGGTAGATGCTCTTTTCTC
TCCTCTAGCAGACGCACGATAAGGGCAGCGCAAAATGAAAGGTGGAACGGTGAGGCACTT
TCCAGGAGCACCCGACGGATGGCAAGGGCCAGGCCGCGACGCTGTAGAGAGTCAAGGAGC
GGTACGAACGCAGAAATAGTTTCGACCAGCTCGGCGAAGACGTCCGGCAGCAGCAGCGAA
TGTGGCAACGCGCGCAACAGTAGCGAATAAGCCCCACTAACAAGCATCTCGGATATATTT
ACGGGGTACGACGCACAGCGGCGGAGAAAATGAACGGCGTTGCGCTTCACTTCTACGTTG
CTCATATGTGCGTCAACGGCTTGCAGAACAAACGACACAACAACACCAATATGAGAAAAA
ATAACCGCTGTAGGGGTAGGCATTGAGTTGTTCCTATCGTATACAGGATGATTTGGGAAC
CCCGTCACTGATGTGCAACCAACAGCATCAGCACGCTCAATATCAACAAGAATGGAGAAC
AGTCGCACACCCTCCTTTTGCACAGCACTGTTTTCGCCGTGCCTTTGTAAGGCCGAGAGG
ACGTGGCTGATCACGGCACTCTCCAGAATGCTTTCAATATCAAATCTCGCAGCCTCACAT
GCTACTGCAATCGCCTCCGTCTGGAGCTCTAAAAGTCCAGCGTACCTCCCCATAACACCT
GCGATCAAACCATAAAAACCGTCGCCTTCGTACAACTGAACAACCGCATCGCCGCCCGCT
GCAGCCTTCTCCGCCTCCGCAAAAATATGGGAGCCCGCTTGCTCATGACGAAGAAGGTGC
CGCATTATACTCAGAGCACTAACAACAAGTCTGGGGCGCATCGTCATCGTACAAGCGATC
AGCAGATTGGGGACCTCACACTGAGCCAAAACACTAGGTTCTCGGGAAAAAGTTCCCCCT
TCCTCCACAGCCCAGTAATAAATTTGATCCAATTGGTCAGCAATCCTCCGGATCAATTCA
ACATCCTTCGCTTCGATCGGTACACCACCATTATGTAAAAGCTCCCGAATATACTTAACT
TGATCTTCCACTTCCACAAGTAACGGGTGTTCCGCCACGTGCGGCCCACTGTCACCACTC
TCACATATGGTAGGCACCAATGTCGACTGTAACAACCCACTAACATCGTTGCCCGACGCG
CCGTCACGGCAAGCATCGTCTGTTCCAATCACAACTTCATGTAGCACAGACATATCACTA
CACCGCTGTGCGGTTAAGCAGCAGCAATGGTTTCACTTCCAATATAGTACAGAAACT
>TRINITY_DN21498_c0_g1_i1 len=1484 path=[1:0-1483] [-1, 1, -2]
AAGCTCCTGTGACCGCTGTACGAGAGATAAACAACGGAGTAGCCGGTCTTTCCATACCTG
CGGGAGTCCCTCACCAATGTCTCCTAACAGCTCCGGCCTCAGGAACTCCAGCGGCATCCC
CCGCTTCAATATCGGCTCCTTAGTCAATACCAAGTCGCTCCGCTCGGAGGCAATAACGAA
GAAGCGCCGATCTCGCTGAGGGGAGGGCACAATATTGACGCCTTTGTCAACGTCACCGGA
AACTTCGCCTCCGTCAGGGTGGAGGCAAAGCGTCACGTGTACATTCCAATTATTGACATC
GCGAAAAAGTCGAAAGAAAATAACGGAATCGTCGAGCATTTCTTTCGTGTCAATGCCATC
GCTCCTGTCACCATCAACCCCACCTCCAACGGCGTTTACCCCTTCCTCAGAACCGTTGTT
GTCCTCCTCCTTAATAAATGGTGAAACACAGAGCGGGTCCCGAAGCCTGTCGTGCTTAAA
ACATCGCACCTTGGCGCTGACGATGTAAAGGGGAAGCGACACACCCTCAAACACCACATC
CACGGATAGCAGGAGAACCGAACAAGGGCTGACTGCACCCTCGACCTCATTGGCCTCCAC
TTTTCGCAAAAGGAATGTGCGCAGGTAGGGATCAGCCTCAATGCTTCGTTCAAGTAGCCT
CGCTCCTTCAATATGGCGCAATACGTGATCATAGTTCTCAGAATGCGTTCTCAAATCCCA
CGACATTAACGATGGGAAGCACACGTCAGTCGAACGTTGGCAAACGCCAGCAAAAACACG
CCCCTCCCATATTGTGACACGGAATGTGTCCTCCGCCTTGACAAGTCGATAAGGAACAAA
CACACGAAAGTCATTTGCCGGATTTTTACCAACGGCTTTTGCTAGTGTCAACTCTACCGT
CGATCCCATTCCCGCCGAGGACATGTCCCCACTCAGTATCTGATGGTGGACATCACGCAA
AAATTTTGGTGAATTGCGCATCGCGAGGAAAACATCGCGCGGAGAGTGAAGTATTGGGGT
TCGGGAAGGCACCACCCAACTGCAGTCGTCTGCTACTACCCATCTCCCGCAGAGCACAAC
ACCGTCCGAAGCGGCACCTCCACATCCTTCGATATCTTTTAAGGCATCGATAACCCACTG
CACCATCTCGTCAAAACGGGGTGGATTACCGTCTATACCACCACAGTCCCCCACTACTCC
TGCAGCATCATCTACTTTCTTTTCCCAATCGTCCTCACCAGTGTATGTTTCATAATCTTC
AGCGGGCTGCGGCGCAATATTTAACAACGAGTGCACGGGCAGCCGCGTGTCGTCAGAATC
AAGGTACCGAACAAAAAGACTAGTTTTGGGTAATGAAAGCGTGCGGTGCGGAATCTTGTG
TCGACGGCCCACTTCTGAATTAAGGACGCTGCAGAGGGGGAGGCGGAAATCCATTGGAGG
CTAAGATGGGGGAACAAAAAGTGATGCCAATATAGTACAGAAAC
>TRINITY_DN21405_c0_g1_i1 len=974 path=[1:0-973] [-1, 1, -2]
GCATCGGTGAGCACGACGACCGGTGCACTTTAAACATCTCTAGTGCAGGGCTGGTAGCAT
GGGAGACGTTAGGATTCGTTCCCATCAGATAGTGCTGCGACACTGTCAAATCCGAATATC
TAGGGGATGTTAGAAGGCATCTGCTACGTTGCGAATGTGGCGTATCGTGCTGCGTATGGG
GGCTTGGTCGTCGACTTCCCGTGTTAGACGAAGGTGGCTCATTGTTATAATATCTTGGTT
TCCAGTCACCCGCTCTACCACGAGAATAACTACTCGCATCGGAATTCGTATAGCGTCCTT
CACTGCGATGCGAGCCGTAACTCCTACGACCACCGTCGGTTCGTGAGGTACCGCGTATCC
CTTCTCTTCTTCCACTCAGTGGTGTCACACTACCACTCCCGCTTCGTCGGCTCCGTGATG
AGTGCCTGCCGCCAGGTCCTCGTCTGCTGTCAAGGCTCGACGCAGATGAGCACCTGTTAC
CTCGGAGCCCACGTTGCTCTTGGACTTCATGCTCGAAAAAACAAGATTTCACGGAAGAGC
GTTTGATGGGTGTCGCGCTCCCAGCTCTGCGACGCTCATTTGCCAACCCGGATGAAGCGG
GTGTGCCATGACGGACCGCTTCTGCCGGTCGACATGAATTGAGGGGTGCTCCATCTGCGG
TGTCGGTAGACAACTTACTACGATTGGGGCTCAGGAGAGAGGAGGCTGATGTGCCTCGCA
TGTTAGAGGATGGTTCAACCTCAAACACAATACTTGTCGTGGTTGGAGACCTGGACAACA
CTGACTCACCATCGACAAAAGTGAATTTAATGGATGACGCACGATCATCATCATCGACAG
CAACAACAGAACTGATATTGCCAACAGCATGTTTATTTATCTCGAAGGGCTTCTCAACCT
CTGCACTCGTAGGCAGGGTGTCACCCTTGCCATTGAGAGGTTTACTCCGGCCAGCAACAT
TGGAGTCAGAAGTC
>TRINITY_DN21461_c0_g1_i1 len=367 path=[1:0-366] [-1, 1, -2]
GGAGAAAAACTCAATACACCAAAATTCATTATCTCCGTCGCACAAAAAAAAAAACCTCAT
CCAGTCGCACTGGATAAAACCAGGTGGACACACAGAAGCCTGCCGGCTTTGTTGGAGATT
GATGCGGTTGCTGCTACTCCTCCTCTCCGGTATAAAACACACACACATATCCCCCAGTTT
GCACGCACCACCACACTGTCATTCTTGGTTACGTCATCGCCCCCATTCTTGTTGATACAA
AAGGATCTCATCTATCTGGCCGGTGTTAACATATTGTCCTCCCTTCAACATATATATATA
TATATATTTATTTATTTATTTTCTCGACCACTTGATGAGGGTATGTTCACTTTGCTTTGT
TTACCCG
>TRINITY_DN21435_c0_g1_i1 len=636 path=[1:0-635] [-1, 1, -2]
ACCTTCGGCTCAGCAGTCGAGGTGTTTACAACATCACAGTGTCGATGGAAGTTGCAGCTA
CCTACGTTTCGTTGCCTAATCGAAGCCTCCAACTGCGCCACGCGCAACTGTGTCGCATGT
AGCTCCTCCTGAAACTTTTTAATCATCATTTCCTGCTCCACCTGCTTTCTTTGCAGGGAA
ATGTTGATATCGTCAGGGGGAGGTGAACATGGCTGACTTGCCACAGGTAACGCTGCATTA
CCAGTGGAAGCTAACATGGCATTGTCATTCTTGTTTTGTTTATTGCAACGTTGCTCGTTT
GTCACGAACTCACGCAAAAACGCCAAATCGTGCTTAATTTGTGACACCTCCGCCATCAGT
GGGTCATTTGACGCCTCAATTGCAGCTGATGATTCTGGTGGTGATGCGGTGGCTTCTTCT
GTTAATGGATAGTGTTGGACCCTACGGTGACGTTTTATCATGTGAGAATTTAAGGATGAG
TTAGAGGGATAGCTGTTGCCACAATATAAACAAGTGTGTAGCTGCTCCGTTATTCGAGAA
TGACCCCTCCAGCGTTCGTGCGCGACCTTACGATTAGTTGGGGAAGGGTCTTGTCGTTTC
ACGCCGCTCATGGAAACAATCTCTCGCAGTTCCGCC
>TRINITY_DN21441_c0_g1_i1 len=885 path=[1:0-884] [-1, 1, -2]
TAAAAAAAAAAAAAAAAAAGATGTAGTATGTGGGGAAAAAAAAAAAAAATATCGAGAAGA
AAAAAAATGTGTGGTGAGAGGTCCAACAAACAACCAACAAACACAAGTGGATGGAGAAAT
GACGCGTAAAGGGCGGGGCTCCACTCGTTCCTCTTTCATTTTTTTATAAGTTCACTCGAA
TACACTGCGGAGGGGATTTGTTTGGAAACCAATACGCAACTGCTCCTTCTCCCTTTCCTT
CTTTCCTTTCTGTTTTTTCTCCTCCATTTTTTTTTGTTTTTTTTTTCCACTTTTATACGA
GGTCGTGTGCTCCCTTGGTAAAATGTGCTTGCTGCACTGAAGCGAATGGCGCCGTTGTGG
CTGTAACTGAACATGAGAGAAAGAAAGAAAGTGATAAAAAAGAGGGTAACAAATAAATAG
TGAATGTACCTTTTGGTATCACGCTATTATTACCACTAACATTGCAAAAATTCATTACAG
TCGCTACAATGTTTATTAACGTTGCGTTTGCTCGTGTATTCGTATGCATGATGATTGCGA
AGCAGTGGAAGAAGTAACTCGCACTCATTGATATTCTTATTCTTCTCTTTTCATACTTTA
ACAATTTCTTCTTCCCTTTCCCCCGTTATTTTATATATACATTTGTTAAACCCCCCTTTC
TCTCTTCTATCCTTACCTTGCAATAATTTTATAACTTCTTTCACTTATTCAATGAGTTTC
CTTTTCCCTTTTCCCTTTTCCCTTTTTTTTAATTTTTTTTTTTACAACCTTTCCTACATA
TTATTGTGTGCATAAACGTTTTCGAAAATCGAGTAGAGATATCAATGAAAGATGCCGCCA
CTTTCGTGTGTGAGTGCTTTAAATTAAGGAATTGTCCCACAGCAG
>TRINITY_DN21457_c0_g1_i1 len=408 path=[1:0-407] [-1, 1, -2]
GGATGACTTGCCGTATTCTTGTGTGCTAACGCCAACACCCCAGCAGCAGGCGCGTCGTAA
CGGGTCCCTTGCTGTTGCTCCTTGATCCCTTTTCGTGCGCCCTCCTCGCCAAATATATCA
CTCCCCTCCTTTATTCCGCGACTGCCATCACCAACGTAGCGAGCGGTAGTGACTCCCCTT
CCCAAGTCAAGTGACGAACCAAAAGCAGTAACCGGTCGGCGTCCGCCTCTGACGGCGGAA
CTGGTATCACCATCCTCCGCGTCCGAAAAGTCCCCACAAATATCCCCCCTGCCGGACATA
GGAACCCCACGACACTCCCTAAAGGAATCAACCTTCTGTGCCAAACACGTGAAAAGTTCC
CGTAGTTCGCCCAAGTATTGCGTTATATCGGGATTTGGTAGTGTTTCC
>TRINITY_DN21481_c0_g1_i1 len=2699 path=[1:0-2698] [-1, 1, -2]
GTTTCTGTACTATATTGCCGTGTGTGCAATAGGGTGAAAGCAAAAGTGAGAGTGGTAACG
AAATAAGGAAGAAAGGAGAAAAGGGGCGTAATGCGCCCTGCAGCCACTTGCTTACTCACA
ACTGCGGCCTCACCGTACCTCGGCACAGCATGTCGTAGGATGCTTCTTTTCTCAGCTGGT
AGGAGTTTGCATCTCTCCCCTAAGCGACTCAGCGGATCGGGCTCCTTGTTTTCTGACAAC
GCTTTTGAAAGGGAGGAGGAGGAATCGCCCCCTCATCAGAAGCAACGGACTGAGGACAGT
ATGACTGCTGTCCTGTCTCTCTTGCGTGACACCGTTCCACTCACTGGTTCCGATGATGTC
AAGGAATTACTGAAGGGGTGTAAAAATGCGAAGGAGGTGCGTCACATTTTGGAAACGGTT
GTGTATCGTAACCCACTGTGTTACGATGTTTTGAATGGCCACGGTTATCGCGTAGCGGTG
TTACAGGCGTTGACTGCCGGTGCACCCCGCACGCAGTGTTTACATGAGTGGTTTGAATGT
GTGGATAGGTTCCGTCGTTTAGGGTTTCTGCTGACAAGGACGTTCGCAGCTGAGGGGTTC
ACGCTAATAAAGCAATGGCTCTCGAATCATTTTCAAACAGAAGGACGCTCACCTTTGCTT
GTGACGGAGGGCATATCACACATACGTGAACTTGTTCGCATATGCAGGGAGGACCGCCTT
GTCTTTGACCACGTTTTGTACACTCGTATAGTGTTTCTTCTCACCATGATTGTGAGTTTC
TTTGACCGCCAGAACATTTACCGGTCAGTTTTCCCCGAGAACTTCTCCAAGCGTGATGGT
GTGGTCGTGGAGTGGGTGATAACCAGTGAGAGATGTGTAGACTTTGATGAGTGTGTGTTG
CAGTGTGATGCCGTTGTGGAAGAACTTCTAGAGATGCTATCCGAGGATATTCCCTCGCAT
CCAAATTTCAGCGTGATGTATCGATTGATTGACTACTACTTCGCAGCAGACAATGTCGAA
AAAATGATAGCCGTTATGGAGGATGCCGAGGGGTACGGAATCGGAATTGCCGAAAGCAGT
ACAGCGAAACTTATGCAGCTCGCCTGCGCACTTAACTACCCGAACGTCCCCGAGTTATTT
ATGCGCTGGCGAGCATCACTCCCTCAGTGTGTCATTGCGACCCCAGACATGAGCCGGTTG
ATGTTTTATTATTCGAGGTCTGGGGGTGGCAGGCCGTGCCCAGTCTGCGGCGAACCGTAT
AACCATCGAAACGTTAATGTTTACGTGTGGCAGCAAACACCTGATCATCAGCGCAACTGC
CCTGCATTGATGGATGCTAGACGGCGTAAAGGTGAGCTGGATGAAAACACTGCACTCCCA
CAGAATCAAGACTGGAGTGAGGTGGCGTTCAACTTATGGAACATGTCCCAAGGTCGGTCT
ATTGAATGGGGTGCGGTGGAGTGGCGCGGTTTCTTGCTGTGTTGTATGTACTCTCCTCGG
GCGCTTGAGGCACGGCGCCTTCTGGACGAGCACTACGACCATTCTAGGATGGATGACTTC
CTCCGCGCCACTTACATGCGTTTGCTCCGTCACCAGTTACCAGAAGATGTAGCCGCAACA
CTGAGAGGCTGGAAGAAAAAGGAACAGCGTGTCTCGCCTATCGTGCTGCAGGAGTCACTT
ATTGGGGCCGCCATGGCTGAAGAACCAGATACTCGCATGTCAGCTTTGCGTGAGGTGTGG
GCTACACTGCTTGAGAAGGACAGCTATGTGATGCCTTTTACGAGGCGTCGACTACAGCAG
CGACTGGATGAACTGCGCTCCCGGACACCCGGTCCCACTGTAGAAGAGATTACGCTGTTG
GAGGAGATGATTAATATGCAGCCACGTCACCTCTCATTGTTGGACATGAAGGACAGCCCG
GCAGATTTTGTCGTGGGAACGTCGAAGAAGAACGTCTTCACCCCTCCTGCAAGCGGTTCC
CGCGCGGAAGTGAGGCTTCCAGAGCGGCGCCGCGGGCGTAAGGAGATGGGATAGGGATAA
GAAGGTGTGATGCCTCGATGTGTGTAGTTGTTTCTTCAATGCAAGAGTGATTGCAAGGGG
TAAGGGAAGGGGTACAAGCGTTCATTTTCTACCTATCACCACCAAATTTTCTTATTTTTA
GTCGGTTACTTGCAACCCACATGAGTGTCAGTTTTCTGGATGTGTTGTTGGTAAATGCTG
TGCCGTACGAATTTTTCTCAAAAGTATCTATTGGCATAACCGGTGTTGTGTAAAATGCCT
CAGCGTGGGTGATGCCATTGCGCATAGTATTTTACACCAATCTGTCGTCATTACCACACG
TCTACACCCCTTTTTCACTTTGTCGTTATTTTCAGACTTTTCAATGGCACGGGGATGCAC
TTCCGGTCAGTAGGGCGTCCCCGTGCCATTGAATTAGTAATGGAGAAGCAGAAAAGAGAC
CCATTTCACAAGACTCTCGTCACGTTCAAGATCCCAGTCGTGCCAAGCGTGTGGCACGCA
CTAGGGGTTGATGCTTGTTTCATGTGTTATGAAGTCTCTAATATTATCGAATCGACCCTC
AGAAGAGTTTTTCCTTCTTCATACACATTCTTCCTTTTCACATCACCCGTGGTGACGGTT
CGTCCGTCACACGTGTGATTGTTACATGCGGATTTGTTGTGTCGGTAATTAAAAAAAAA
>TRINITY_DN21443_c0_g1_i1 len=1415 path=[1:0-1414] [-1, 1, -2]
CCCAGCAGCAACAAACTCCATCATCAAGTGTACTTTCGGGCTAGGGTCTCGAGCACCATG
CAACTTTGAAGTTACTGTTCGCGAGGCAAAACTGCTGGTGGATGCAATAGAGTTGTTGCA
AGCAAAAGAGGAGTTACTACCAGCAGTGTTCGTGCTGTTCTTGTAGCGATGGTCACCCTT
CTTTGCGGTGCTGGAGGTACTCACGACTGTGAAAATGCCACTACTCAAGCTCGCAGTGGG
ATTACTTTCACTTGACCCGCTGACGAGCAGGCGCAAGTCGCTTTGTGGGGGATGGTGCTC
CTGGAACAACTGCATGGGCGTTTGTCCGAAGTTGTCAACCTCCGCAACAATTACGTCGAT
GTCACGTGAGTTTTGGCTTTCTTTCAGCGCCTTCACAACCTCTTCACCGTACGTCATGCG
CTGAAAGACGTTATGGCAGTCCACCGCCAGCTTTCCTCGCCGACAAACACCGAAAACAAG
ATCGATCCAATGGTGGATTGAGTGCGCAACGCGGTCGCTCTCCAGTATGTACCGCATCAC
CGCAGTGAAAACTTGTGCAGAGTCCTTTGCCCACGGCGGAAGCTTCACATCATCCACGGC
AGTCCCGTCGGACTTTGTACCAAAGTTACAACGATTCATATTCACGAGGAACGAGCCGTC
CAAAAAGAACTCAGGAGTTAGCTCCTTACAATCCGCCGGCCCATTAACACACGATTGGAA
TGAACCATCGATCGTGTCAAATAGGCGAGAAGCAACATCGAAATCCCCTCCCTGAAAGAT
ACGAGCAAATGTTGTAAAGGGCTCCATGCGAATGAGATAATAAAGTACCCCACCGCTGGT
GGAGTAATGCGTACCGTGGTGAAAGGGCTGCGTTAGTTCCATTGCGGCAACACCGCCATC
GCCAAGTTGTTGTGCTACCTCCGTCATTTGTTGGTATAAATCCTCTACACTTCTGCGCCG
CTCCTTCGTTTGTGCCCCCATTGGTCGGGACAAGTCACGATACGTCGAATCCGAGCCGAG
ATCAAGTGTAGAGGATCTGTAGTCCGCAATAACCCAAGGGAAGATGGGGTATTGGTTGTA
GTCGAGAATTGTACGGCCTGCGGCGCGGTTGAGGAAAAATAGGTACTCGAACGTAGAAAC
AGACCTCCCACCCCAACCTGCCAGCATGTTGCGCATATTTGAGATACGTTTGCCATGGTC
GTGAATGGTACACCGTTGTGTGCCGATGACTTCCTGTAGCACCTCAAGAAACTCGTCGCG
GGCACGAGTGTTCATCGACTGTCGTGGATCCACGAGCGAAAGCATGAGCCCGTCACTGTA
CATAACGTCGAGAAAAATGGCAGTGTCCTGGTGCATGTAGAGTCCTACTCGTATGCTTCG
AATGTTTCTAACTGGGTAACACCAGTAGAGACTTT
>TRINITY_DN21414_c0_g1_i1 len=314 path=[1:0-313] [-1, 1, -2]
GCTTGCTTGTATGTTGCAGTATAGGGAATAACGGGGGCCCCTTGTTCTTCGAGATACTTA
GTGAGTCTTTCAATAGAGGCGGCTGCTGTTGGCGTGTCGGGCGCGTACGCACGTTTGTGT
TTGGGTGGTAATGACTTCACTAACGCCGCGTTGTCACGGACAAGAAACGCCATGGTGTGC
AGTTTGTTCCCTTTGGTTCGCCGGTTGGCTGCAAATATTGCATGGCGCATCTCCATCTCT
GTCACTGACATACAATTCGCGTTTCCTTCCTGCTGAAGTGTCTGAATCCAAGCGAAATCA
GTAGAGTCCACGTC
>TRINITY_DN21487_c0_g1_i1 len=277 path=[1:0-276] [-1, 1, -2]
GCAGCCCCGGAAACTTTTCGCTTTGTGGTTGAATGGGGGTTTGGTTCTTCCGAATCAGAA
CTCGCCTCGCCTACCACCTCAATCCCGATGGGAGAGTCATCATCAGTGTCGGAATAAATT
CCCATCGAGTTGGCCGTAGGAGGTAGTCCGTGTAATTTCAAGGGCTCTGTCAGTCAAATC
AGAATATATATAAATATATAAATATAAATGCCAGTATTTGACTCGCTTGTCTCTAAGTAA
ACGTTTGGATGCACACCAATATAGTACAGAAACTGTT
>TRINITY_DN21499_c0_g1_i1 len=546 path=[1:0-545] [-1, 1, -2]
ACGCCGAAATCGAGATCCACATCTGGGAAGTACAAATTTGCCTGCCGCCGGATAACGAGC
TCACGGAAAAGCATTACGGAGCCCCTTGTGTCGGGGTCCTTACAACCACAGCGAAACCTG
GGATTGTCTCTGACATTTGTATACTTGTACCAACCGGGGTTCAACAGACGAATTGTGTTC
AGGAGGACGTCAATGCTGGCAACTATCAACCATAGCCAGTGGCAGTGCCGTTGAAGAAGC
GCACGGTTTTTCTCAACCGGTGACAGGTTTAAAAAGTGCTCAGATGAAAGCAGGAGGAGG
TCGCGGAGCAGACGGCGGGCAATAGTCGCGATACTACGCACGGCCTGAAGTAGTATGAGA
GGTGTGCTGAACTGGAGAATACCCTTGCGTCGACTCGCAGGTTTCCCCATCTCTGCTGCA
AGACCTCTCTCCCTCTCTTCTTCCCTGTCGTCAGAGGGAGAGACAGTACCATTAGACTCT
AAGTGGTTATCACCTTCATCAAAGGCTGCACCGAGTGAGAACATGTTCTCTTCTGCACCT
ATATCA
>TRINITY_DN21421_c0_g1_i1 len=1184 path=[1:0-1183] [-1, 1, -2]
AGAAAGAGGATATCACAGCGCTGGGCGAAAAAAAGAAGACCCCAGAAGTCAGGGAGAAGT
GCGTCAACATTTTCAACGCAACTCCTCACCTTTTCGAGCACCCCCGGGGAAACAAGCCCA
AAGCTAAGCGTGCGCTCCACAGCAGCGGACATTCTACCATTGGCCACATCTTCACGAAGT
CGCCTGATGTGTGCACTGTAGGTGACGGTGCGCGATTCACTTTCCGTGCAAGTTCCGCTG
GTTAAACTGTCCCCGTTACTGCGGTTGTAGGTCCCGGCCCCCAGCATTTCACTTGTCGGA
TCAACATGTTTTGGAATGGCCGCATCTGCTTTTTCAGGGGGTTCAGCTCCGCAGCCACAT
TTGGCACAGGTGAGTTCCTGTTGCTCCTTTTCGAAAGCAGAAAGGGCACTTGTCATGCCA
CGCGCTGCTAAATGCTTGCATATGGCCGCTACGATGCTCGTGTCACGACACGTGCATTCA
TTTTCTTTCAGCTCAACCACGGGCCCCTTCGCTTTCCCCAGGAGGTGCGCCAACACCAAT
TTCTTCGTAACGTCCTCACAGTACCCGTCGATGTCAAAATTAAAATAACCTCCGCGTGAG
GCAGCCTCATTAAGCACGGAACCCACCGCGGGCTCCGCCTTCCGCTGCTCATCATCTTCT
CTCTTTTCAGCACCGGTTGCGGAAATTGGCTGAGGAATGGGCGTTTGCCGTGCTACCGAC
GGAAAAATCACTCGCACCGCAACGGGTGGAACGCGCCGAAAGACCCCGACTGCGGCGTAG
TACCCATGTTTTGGTGTGCGACGGCTCAAAACAGCCGTAAAGTCAAGGATTTCACCATTG
AATGTGAAGCGCACTGTTCCATCCAACAAATTGACAATGCATCCCACCGTGTCGCCTACT
CGAAGTCCCCTAAAACGCCGCCCTTCTTGTTCCTCACCTTCAGCAGTTCCATTTTCCCCA
CTTGCCGCGGCATCACCGTTGATATTGTCGACATTATTTCCTGCGATGCTTCGTGCGCGT
GTACCTGTAGGGAACCGTACGACTTCTCCCTCCCGTTTCCCATTGGCATACACCATGCGC
TGTGAAGTGAAGAGTCCGACACTATTGGCCTCTTCTCCCGGGAGCCCATTCGATGGGAGG
GACCGGCGGCACACGCCGATTACCAACGCCGGTTCCGACGCCCC
>TRINITY_DN21437_c0_g1_i1 len=3681 path=[1:0-3680] [-1, 1, -2]
CAGGAACAGCAGAGACGGTGCTGGGTTACTTTAAGGGTAACACAGCCAAACCAAAATGAG
ACTGGACGCGAATGCAGAGAAAGGTGGACAGGGAAATGCTATTAAAGAAGAGGTTAGCGC
GCACAGAGAAGGGAGGAATATCGCAGCGTGAGTAAACACACGCTTCCTCACCCTCACACA
TTGGTGCATGACGCGCGGCCCCCTCCGTCTCGGTGCCTATAGCAGTGATCCACAAACACA
AAGCGCCTGCCTCTTCTCCCTCCATCCTATTCTCTTAACGACACCTTCATTCATCTTCCT
ACGCACCTCCACACTTTTTTTTTTGCTACCGTGCGCTCACTTCGATAATTCCGCCTTCAC
TATCCCCCATTTTGTACTCTTCAGCTGCTATCGTCCCCATCCACCGGCACATTGGCGTCA
GTCGTCACCACGTCGACATCATCACCCGCAGCATAGCTATCTTCCGCGTTTTTGGCGTCC
TCGTCATACACGGGCATTCCGGAAGTCGTTGCAGCAAAGTCGTTGTTTCCATCGGCAACA
ACCTTGCGCCACATGCGCTCAAGTTCTTCATCGCGAGAGTGACCTTCTTCGAACTGTCCC
TTCCTGCCGTTGAGGGTGAGGCCACTGGGGTTCGGGTGGCGTCCGGGTTGAATGAACCAG
CGGTAATACTCATCGTCGTATATCTTCTCTTCCTGTGTCGCAATCTCAGTTTTGTATCCG
AACTTTCCTGTGGTTGCATTGAGCCGAAGATTACGGGCCCATGGTTCCACGCTTGTACCT
GCAGTTTCAAGTGTATTGAAAAGGCGCTCTTGCAGTAGCTGTGCGTCATTCTCTTCCTCT
TGCGCAATACCCTCAACGGCATCACGCGAAGGCCAGTAATTCCGCACGCCTCGACCCTCT
TCATCGTAAACGGCTCGCTCTGCAGAACGGTATTGGGACTCAAAATACTCAAGTGATCCC
TCAGTGAAGCCGTCACGACGCCACGACGACGCCCTGTCTTCCCATGGGTGCCGCGCCATC
TCATAAAAGCTAACATTTGTCGGCACAGATGCATTGCTCTGCAGCGGCGGTACTTTAGGT
TCCCCCTTGTCGTCTACCTCGCCAAGACCATCCAAAACTTGGACGCCTCCTGCGTCTTGC
AGCATTCCAGCGAGTCGGGAGGCTTTACCGCAGTGAGTGGGAACGTGGAGAGCGGCCGTG
GAATCCATATCGTACGTTAGTGGTGCCCGCAACCGCAAGATGTCGGAGTCGTCCACATCC
TGTAGCGTACGAGGGTTCCAGCGCGGCCGCAGTACAAACCGATGCCCATCAATTTCAACA
TCACGTTCGAAAACCTCCTCGAAGTCAGGAAGCGGACGCGTTGGTCTGTGAGTGTGGTGG
ATATTATGCCGCCGCTCCTCCTTGATTTCTTCCCATTTCTCCACAGATTTGTCCGTATGA
ACTCCTACACGGTAAAAGTCGGGTCGACGCATGAGCCGCGTAAAATACTTGAACTCCGTT
CCTAGCGTTTCTGCGAGCGGCATAACATTCTCTGCCGCGCCATCCCCGCGCACTTCCTGC
AGCAACCCAAACGCCGCCCGGAGCGCAAAAGGAGACTGCAGCAACAACTGGTGTTTCACA
GCATAGGCCCACTCAGAGAAGTACAGGGTACAGCGCTTCACAATAAAATAGATGGGTGGG
TACCTCAGTTTTTCTTTCGGATCCTCGATGCCCGGATCCGTATGCAGGACTTGCATCAAC
TCCTCGTCGCTATGAATAGGGCATGTGTCCAATGTCGGAAGGTACCAACCCAAATCGATG
TTCCGATCCCGGGGCATACCAAGCGCATCCAATATCCGACTCTTCAGTCGGCTAATTGTG
GTAGCTTGGAGGACTTCGTCAGTACCTTGTGGCCCACTCCTTCTACAACTTATCTCGAAA
ACAAACTCAAACGATACGATCTTCCCCTCACACCCTTCAAGACGCGCATACACATGCCGC
GGATGCGGCGCCTCCTTCAGACTGCAGTAAGCATCATACTCCCTTTGCCTCTGCTGACTC
CAAGCAGCAGCCCTCTCCGCATCACGGTGAGTTACGACATCCGTCGCCCCGCGTCGCTCC
AACACGTACGCCCTGAACATCTCCGACGTGTGCTTCAACACCACACTATCTTCTGGAGGC
GTAATGTCCCACGGGGAAAGTGTGTACCGCAGGCGATGTTCGCCCAATCGCTGCACACCA
GCTGCTACGCTCCCTAGTGTGTAGGGTGTGATATGAGACTCGTCACTTGTGTTGTGGGTC
GACTGAAATGGCAGTTGTTCAATTTCTGTTAGGGTCCTCATGATGTCATTGACTGATGGT
TGATCAGCAAAGGCATCCTCTACCCAACGCGCCCTTGTAGGGGTTATTGCCGCGCGCTCC
ATTGCGGAAGAATGTGATTCTTTCATCTTGAAGCACGTCTCCAACAAGTGCCCAAGCTGC
CACGCAACGGCATCGTTGTGCATATGCTCGGTTGTGTCGAACCATTCTTTGATGTGGTAA
GTCATATCAGGAATAGTTGTGAAGAGGTCAGTCCACCCCAGCCTCAGCGCGTCACCAGCG
AAAAGAGAAGCGCCGGTCAAAACAACAAACTCCGCCAACCCCGGATACTTGAGAGACGTT
TCGGGTCGCGCGAGCAGGCGCGTCATACCGCCGTACGGTGTAATGCCCACGTTAGGGCCA
TCAAATATAAACTCTGAAGAATCCTTAAGGGCGCAATACTTCGCGAAGAGGGATAGACCA
CACCCAGTGCCGCGGCACTTGCCGTTAGTCAACGTCATAAGGGGGCGGGGCGCAGTGTAT
ACACGCCATATGAGTGACGCGTGCTGGCGGAGGGCATCATCTACACGATCCTCGTACCTT
GAGGCGTCCCGCAGCAACTTGTTTACTTCACGTTCGTCCGCTTTCTCCAAAAGCATAGCA
CATCTTCTGGTTGTCGAAGACGATGACAGCGTTGCCGATGAAGCGCTCGGCAGTCCTCCA
GCACCACTTCTCTCAAGAATGGCTGCCGCGCGCTCACGCAACATCGCCGCCATGTGCAGC
TCAAACCCAACAATCTCAAAGTTGAGACCCCCACAGAAGTAATCAGTAAGACCTGACTGA
GCAGCTTCAAGAACACTAAGCTTCGAGTACACAGCATTCGTTGCCTTGTCAATCTCCTTG
CTCAACTCACTAGCCGTCTTAGCACTCAACGCTTGATTACATTGGGGTTCGTTTATCATA
ATGGTCTTTGAGAAACGCCCATCGTTGCCAGTGATAGTGCGGTTTGCGTTGAGTGGACGT
GACATGGCTTGCATCATCTTCTGATCAAATTCACCAAAAAATGGAGCGTTAACACCCGGT
ACTCTCCCGTTACTGTGTCCCCGGTTGTCTACCTTAAAGTATGGAATTCCTTTAGTGTCA
GAATGTGCCATTAGCGGCCCCAATAAACTGCGTGACGGAAGCACACTGAGATCAATATCA
CCTTCACCTGGCCGTCGCTTCGTGAACATTTTGTTCCAATGCTCTGGGTGCGAGAAAACC
CGATAGTTAGGGTCAAATGATGAACTCAAGTCGGGGTGGTGTCCAAACGTTGGGTCCTGT
GAAGCAAACCATGCGTATGAGCCATCTTCCCCATCCTCGGGATAGCAGTGGTTGGCATTA
CCACCATCCTCTGGAGTCCCA
>TRINITY_DN21444_c0_g1_i1 len=1823 path=[1:0-1822] [-1, 1, -2]
ATTGTGGAGTATGGACATATATATGTAGATGTATAAATATATTTATTTGTGCGTTTTTTT
TTGTCGTCATTTTTACTCTTGTTGTAGCTACATGAAGTTGAAGAGATTAAAAGGCTAAAT
GATAACGGATGTTACGAGCACTAAACGGCCCGTGGAGTCACGCAAGTGCATTGTTGTAAT
GTGTGCGGATACGCGTTATCATGTTGTTAGAACTGCTGCCGTATCGCTTGGTTGGCACGT
GGAGGACGGGGAACGTGATGATGTACCCTCCTCCTTTCATGGGATTTCACTAAATAAAGA
TATGAATTCCCTTAGTGAAACAATTTCTCTTCTCGGCGCCAAGTGTAATGCGGCTCTAAA
TCCTCAGATAATTTGGCTGGACAAAAGCGTTTTATCGTCCCGTGTCGCTGCGTTATCGTG
CTTCCATCGCGTCAATCACTTCCCAGGCATGCATGTGATTGCACGTAAAGCTACCTTGTT
TAAGCGGCTCATGCGTATCCGCCGCCAACACGATCTGTCGCCAACGTTAAGGCGTTCACT
TGACGCGTTTCCATGGAGTTTTTCCCCTTCCACAGAGTTACTTCAACTTGAGAGGTTTAT
TAACGATGGACGTGAAGGGGAAATCTTTATACTTAAACCAAATAGAGGATGTGAGGGGAA
GGGTATAATCATTACAGCGGAACCTCTACATGTTGTGGAGGGGATGACAGATGAGGAAAG
AAATGAGTGCCTCGTACAACAGTACGTGCCGCATCCCCTTTGTATTGACCGTAAGAAGTT
TGATTTGCGCATTTATGTCCTCGTGACGTCTGTTGTTGTCGGTAAGCCGCCTCGAAAAGG
GTTCCGTGGTGCAGCTCCGCCAAAAGAAACGCATGGTGGATCTTCTTTTCCTCTAAATGG
GCTTCAGTTGTTTGTTCATAAGGAGGGTTTGGTGCGCATCTGCACAGAAGACTATGCGGT
CCCCAACGCAAGCAACTGTAAAAGACAGGGCATGCATTTAACCAATTACGCTGTTAATAA
GCGGGCTCAAGGGTTTTCGGTTGGTGATGTTTTGAATACAGATGATAGTAGCAGTAATGG
GATTTGTGAAGGAAACAAGCGAGACTTCAAGTTTTTGGAGCATTACATCAATGGCCTTGT
TGGGTGCAAATCCGATACAACTGACGGTGATGTTTCCGGCGGCGAAACCACATTACGCTG
GGAACGTGTCTTGCACCGAATCGACAGATGTATTTTACTGACGGTACTTTCCGGATTGGA
GAATTTGCGGCGAGAGTTTATTGGAACGGGAGCTTCACGTGGTTCACGAAGCGACGGTCG
TAACTGCTTTGAGTTACTTGGAGTTGACATTTTGTTAACGGAGGATTTAAAGCCTGTTCT
TATGGAGGTAAATCATTCCCCTTCCCTATTTTGCGACTCCGATTTTGACTTTCGAACAAA
ACACCGCGTACTGATGGATGTATTTCGTTTGCTAGAACCATATGTGCCTTCGCTTGAGAA
TTGTAATGATGCGGCGTATGCAACACTTCAGGAGTCCATAACTGCGGGAGGTAACATGTC
TTCGACGGGGTTTCGACAAATATCTCCTTTACGCGTGGGTGGTGATGACTGGGCGGATGA
AGAAATGCAAATGTTTGAGGAAATGCTTCGTCATGCAAACGGGTTGAGGTAACATAACAT
TTTCGTAAAGCGTCCAGCTTGAAAGCGAACTGCGAGATATGATTGTCCCTCCTGTCGCTT
TATCGATTTTCTTTTTTTTTCTCTCTCTCTCTCTCTTTTTTACATGTGCTTTGAGGGGCA
TTACTCGGTCCTGTTGTCCGGAC
>TRINITY_DN21444_c1_g1_i1 len=233 path=[1:0-232] [-1, 1, -2]
TTTAAAAAAAAAAGGTGGGTGGGGAGACAACACGAACAACAGTCTATATACCGACTACGG
TAGATGATATCATCAAAGCCGCATTACCTGACGTTTTTTCTCTCTCTCTCTCTCTCTCTC
TCGCCTGCCTCCCCACACCACCATTTCGGACCGTCACCGCTTAATTTATTCACTCTGCCT
CAATCGAGCGCCATCACCTTTTAACAGCATTTGCTTCCCCAAGTGATACAGCA
>TRINITY_DN21420_c0_g1_i1 len=1692 path=[1:0-1691] [-1, 1, -2]
AACAGTTTCTGTACTATATTGCGCTGAGTGCGTCTTTAGGCTTCCAACTTTCTGCTCCAC
TCCGTCCATTCCGGCTGTAGTCCCTTCTGATGCCCACTGCAGTTAGGCAGGACAGTGGCA
GCAGCGGTGGCCCTGTCACAGCGGCAACTTCACAGACACTCACTGAGGCGGTTGCGATTA
CTGAAGATTATGTCCGAATGCTAAGGCACACAATTAAGCAGCATGATGCGGAGAAGTTGG
CGTTGATTGAGCGAATCGACAGTTGCCTGAAGCCCGAGCAGGCCGAGGCGCAGCGCTTAC
GATGTGAGGCTGCTCAGAGAGTTGAGGAATTAGGGAAGGTTCAGAGAGAACTTTCAGAAA
CGCGCTCAATGCTACAGGAAGAGAGGGAACGGGCGAATCGCCTAATGTATGAAAACGTCG
CGCTTCACGCGCAGGCGGGGGACGATCGTGCGACGATTGCTGCACTCATGAAGCAAACCG
CTGCAGCGAGATCGGGAGCTCAGAAGCTTCCAAATCCCACTGCCTCCACCTCACCGACCA
GGCGAACTACGTCAAAACGTCGCAGCGGACAGCAAACCATTAGCTTGCGGCAAGCGTGTG
CCACCCAGCAGCATGATACCACAGGCGATGAGGACCCGTACACCAGCAACTCAGCAAACG
AACTTTCTTCCCCGTCATCTGCCCTCGTGGCTGCTCTCAGAGAGGAGGTTGAGATGCTGA
AGTCATTGCTGGACGCGCAGCGAGCCATGCACGAGACCGAGCGAGCGAGCCGACTGCAGG
AGGAGCGAGAACTGGAACGTCGGCGGACGGAGATGACGGGTACTCACCTCGCCTCAATTG
AACGGCTGCACGGTTTACATCAGGCGAGCCTGGCGGATCTCATCCAGACACGGCACGACA
TGCGTATTGAGAACCGGGAGTTGCGCGGCACCGTTGAACGGCTCCAGGTAGCCCTTAGCG
ATGCACTAGCAACTCTCAAGGAAGAGAGGCAGAAACACACCGTCGACCTGCAGAGACAAC
GACAGATTGCAGATGAAAATGCTAAGGTGGTCACCGAGCGCCTGCGTCGGCAGCTTCAGG
AGCGGAGGGCATTACTAATTACTGAACGCGAGCGGTATGGTGCTCTTCTCGTTCAACGCG
GGGCGGAGTTGACGCGGCTGCGGGAGGAACGAACAAAGGACAAAAAGCGATTGAGAGAGT
TAGAGAAGTGGCGACGACTGGAGGTGGAGGGTGTCAATAGCGAAGTGAACCTTATGCGAC
AGGAGCTTAGGGCAATGCAGAGACGAATGTGGTTCTCCAGTTAGTTCTATCATCTCGTGT
GCGGAGCATCAAAGAAAAGGGGTGGGAGCGTTCGCACCATCAACGGTTATTAACAGCTTA
TGCATGTAAGTTGTTTGGGTCATGTACTAGAATGGCATGAACTGTCACATTAGATGTCAC
TTAGATGAATGGACTGGGCGCCCTAAAGACTAGGAGGAGGGCGGGGCGAAAGGGTTCCGT
TCTGTTCAAAGCGATTTTTGTTGCTTCACCTTTCATTTTTTCCCCCCATTTTCCTGTAAT
ACGCCCTTTGTAGCGTTCATTCTACAGGTATTCACTTCTTTGGGATGATGCTTTGTGCCC
CACTGAATTATTTGTATAAGCGTTGTGGAGAAGGATAAAATCAAAGCGTGACTACTGTAC
ATTCCTCTGGTG
>TRINITY_DN21436_c0_g1_i1 len=589 path=[1:0-588] [-1, 1, -2]
GCACTGCACTCGGGCCCCTCGGATAAATCAATAACCATTTTCAGCAGTCTCCCGCCCAAC
ATCCACTTTACATTTTTTCCGGCATCAACCAACTCCGTTGATAATCCACTAAGGGACTGA
CTGGATTTCCCCACACCCATTTTCTTGAGGGCCCATACGGACAGATTTAACTGAACAGGA
AGGTCCCCTATTGCTGCGCCATTGGCAACAGCTATTTGCGTAAGCCGTTCCGTCTCATAG
ATATCCACAAGCAACGTCAATGACCATCGGTTGTGAAGGATGTAACGGACATTGTTGGCG
TTTGGCACGTCTTGAGCTCCCTCCACTTCCAAAGGAGACGGGATTTTTTTCTCCGAAGAC
GCCTCACGGCTCTTTTTCACCTCTTTTGTTTTTTTCCCCTTACCTGCCACTCGCATCATC
ATTTTATCAATACCTCAAATGTGTTTCCGTCACACTCGCCTATTTGTTATGCCTTATTTA
CTTTTGATATCTGTACCTGTTATGTAATGTTATCCCCTTCCCTCTACTTCCCTCCTCCTG
TTGTATTTCTATCCGATTCTATCGTAAATCCTCAGTTGTTTTTTTTTCC
>TRINITY_DN21480_c0_g1_i1 len=800 path=[1:0-799] [-1, 1, -2]
AGCGTGTGTGTGTGTGTGTCAACCAGTTCCTGTTGTGTGTTTCCTTAAAAGAGAGAGCGT
TGCCCCAACATTCAACCGAATCGCCATCCCTTATTTTACACCCCCTCTTGGAGCCGGAGG
AGTTGACGCCATGCCTCACTGGGGTTGGAGTGGCAGTTGCTCATGAAACCTTTTCCTCAC
CAATGGGCGGTGCGGTGGGATAAAGTGTATATCACTTAACTTAAGTCAACTCTACATGTC
ATCGTTACGGTCCGGTGCCTTTTTTCTTTCTTGGTGCATGTGCTGCCAAGCAGTGTGCCT
CGTTACCGTTTCCCCTCAAGCCAACACAACGCCGGGTCGAATTCGCGCATGGATTGTCCA
TACGGTACGTGCAAAACCAGAGGAACATAGCAGTCCACTGCGAAATGCAAGAAAAGCATG
ACAACCTCTCCTCTAAGCCGAGGTGGCATGTAAAGTTCAGGTGCTGCAATGGTATCCAGT
CGTCAGCGCCATTTTTCTTTTTCCCCCAAGCCACGGAGGCACTTCCTAATGCACGATGTT
ATACGTCACTAACGCATGCTCCGCAGAGCAGCGGCGGCCCCACGACGCGACGTGGGCGCT
GGTGGTGGTAGTTCTATCGGCTTAACCTGTCCTCCATCATCGTAAACCTCGTTGTTGTCA
AACAAAAGTGTGAAACCTGCCCCGCACGTGAACCACGGCAGCGCAGCCGTTTGTTTTCCT
CCCGCTTCATACGGTTTTGAGGGGAAACAGACGGGTAGCAAGCCGTTGGCGGTAAATGCT
TTAGCGAGGTTCACCTCCTT
>TRINITY_DN21424_c0_g1_i1 len=3129 path=[1:0-3128] [-1, 1, -2]
AGAACAGTTTCTGTACTATATTGGAATAGGCCAACATAATACGTGAAAAGATTGCACTAC
TCAGTCCCAGAGGATACGACAGGGAGGGTGACAGAACGAGGGAAAGAAGGGAGAAAGAGA
AAGGTTAAAGAGTAATATATTACTCGTTTTTGAAACCGCCAGAGTCTCTTTTGTAAAGGG
TAAGGGTAAAAGGGAGTGGTGTTGTTGACTCCCCAAGTAGGCAGAAGACTAGGTGTTGGA
GAGGCGTGCTACTTTAAATAAAGCAGGGTTGTGGTAGAGGGATAGGGAACTTGTTAAGCG
AGCTGGTTTATAACCTGCATCAAACTCCACCGAAACGAAGGGGAATCAGGGGAAGGTATT
CTGTAGTGACAAGAATAGGAATCGACTAGAACAGGTGCGCGCGTGGGTGTAAGAATCGGA
AAAAAGCATTGAAAATGATCCAATCGGGTATGTTCTTCGCCCTCCGGGTGCTGTTCGTTG
TCTTTGTGATGTTAACTTCCGCCCCGGTGGAAATTGCATTGGGCGACGACAGTGAATTGA
AATCCAACGCAACATTTTCCAAGGGGAAATCGATTCCCTTTCAAGCTGAGGTAAGCAAGA
TGCTTGACATCCTCATTCATTCACTGTACACCAACCGCGCTGTCTTCTTGCGCGAGTTGA
TTTCTAACGGCAGTGACGCCCTGGACAAAATTCGCATGCTTTACCTCACGACCCCGAAGG
AGCCCGTGAACAAGGACGGTGAGGCTCCAACAATGGATATCCGCCTGTCGGTGGACCCTG
AGCAGAAGACGCTGACTCTGCGCGATGGTGGAGTGGGGATGACCCGACAGGAGCTGGAGG
CCAATCTCGGTTCTCTTGGGAGCTCGGGGACAAAGCGTTTTATGGAGAAACTACAGGAAA
CGAAGGATTCAAATCTTATCGGACAGTTCGGCGTGGGTTTTTACTCCGCATTCCTCGTGG
CCGAGCGCGTGCGTGTCGCATCAAAGAGTGATGACGACGAAAAGCAATGGGTATGGGAAT
CCGCAGCGGATGGGCAGTATTATGTATATGAAGATGAGCGCGGCAACACACTCGGACGCG
GGACGGAGATAACTCTGGAGCTGAAGCCCGACGCGCTTGATTTCCTTTCACCAGAGACCG
TGCGTAACACAGTTCGCCAGTACAGCGAGTTTGTGCACTTCCCTATTAGGATGAAGCGGG
GGGAAGAGTGGGATGTTCTGAACGAGAACCAGCCTATCTGGACACGTAAGCCCTCTAATG
TGTCCAAGGAAGAGTATGAAAAGTTCTACATGGCTCTCTCTCGCGACTACCGTCCGCCTA
TGTATTACTCCCACTTCAACGTTGAGGGAGAGGTCGAATTCAGTTCAGTTCTCTTTGTTC
CCCAAGAAGTCGCCCAGGAAAACTTCATAAACAATGAGAATACACGGGATAACATCAAAC
TGTACGTGCGCCGCATCTTCATCACGGACGAATTCCGTGAGTTACTTCCGAGGTACCTTA
ACTTCGTGAAGGGTGTCGTTGACAGCAATGACCTCCCCCTCAATGTGTCCCGTGAGGTAC
TTCAGGAGAGTCGAATTTTACGTGTGATAAAGAAGAAACTCGTGCGGAAGGTGCTTTCCA
TGTTCGCGGAAATTGCGGCTAACGACGCCAGAATGAAGGAGCAGGGTAATGTAAGCGAGG
AAGTAAACGCAGAGGTGAATACAACAAACTCCACCTCCGGCAGCAAGAAGAAGGGGCCAC
TCTATCCCAAGTTTTGGGCCCAGTTTGGTAAACACTTGCGCCTCGGTATCCTCGAGGATG
CCAACAACCGAGGGAGGCTTGCGAAGCTTCTGCGCTATGTTTCGAGCAAAAGCAACGGCA
CCCTCGTCAGTTTTCAGGAGTACATAGACCGTATGCAACCCAACCAGAAGGGCATATATT
ATATGACGGGTGACTCCGTGGAGAAGATGATGCAATCGCCACACATGGAGGAACCGAAGA
TGCGCGGTGTGGAGGTACTCTTGATGACGGATGCCATTGACGAGTATGTTGTTGGACAAG
TACACGACTTTGCTAACAAGAAGCTTATCAATATTGCCACTGACAGTGCACAGCTTGACG
ACGTTACAGACAAACAGAAAGCAATCGAAAAGAAACGCAACGAAAAGTTCCGGCCCCTCA
CCGATGCACTGACGCGCGTCTTCAAGGGCAATCGTGTCCGCAAGGTGATCCTCACAAAGC
GAAAGACCTCTGAGCCATTCATCTTGTCTTCGCAAGAAAATGAAATGTCACCACGCTTGG
CCAACATAATCAAGCAGCAGGCTGTTTCTTCTGATCACTCTGTGTTCCACACGCTTGTGC
TGGAGATTAACTACCGTCATCCTGTTGTGCAACAGCTGCTTGCTCGATTTCAAGCCAATG
CAAACGATCAGGTTGCACTAGACATCGCGTGGGTTCTTTTCGGCACTGCGAGTTTGCAGG
CGGATTCTCCGGTGCCAGACCAGGCGATGTACGCAAAGCGCGTGACGCGGTTGGTGCGCG
GACGGATGGACCTCCCCCTTGATGATGCGCTTCTACCACCCGATGATAACGAGTACGACG
TGGAAGGTGTGAAACCTGACACTGTGGATTCCGAAGAGGAGGTGTTGCTCCCAGTGGATA
ATGATGAGGAGGGGACGAAGGGCAAGTCGGCTGAAAAGGGGCAAAAGAAATCTTCAGAGA
AGGTGGAGAAGAAGCCTGGGAAGAAATCCACTGGAGCCAATGCTGGAGACTTGTAAGGTT
TAACAAAGTTTGGGCGTGACATTCAGCGCTGATTGCTTTACTCTTGAACCTCTGTTGAGT
TGGTTTGTTTTACCTCGGGAGTATTGTGGGCGTTTAATGGAACCGATAATGGAGAGAAGG
CTGATGTAAGTGAAGTGAGGTTGAGCAGCACGGGTTGTTTCAGCAGATGAAAGAAAACGA
AGATGTGTATTAAACCCACGCCAGTACCTGTAGAAACTTAAGGTGAGGAGCTGCAGTGAA
TGGAAGCGGACGTGTTGATGCTTGTGCGGATGCCTGGAGGTTAAACCGACCTCCTCCAGG
TTGATTTTGTTTTTCTTTCTACTGTTTATCGCGAAACAACAGGGGATATGTTTCAAAGCA
CTGCGGGGG
>TRINITY_DN21464_c0_g1_i1 len=1680 path=[1:0-1679] [-1, 1, -2]
CTAAAGTGGAAAGCGTACTCCAACGAGAGGGTTGATGCTGAACAACTAAGATATGAGAAG
GAAGAAACTTCATTGGAAGAAGTCAGAATTAGAAACGTCCCGTTGCTCACATCACATAGG
CCAGTCTACTTGATTTTATTTGCATTCCCTTTCCTTTGGATTTTTTTTTCACTGTTGTGA
AATTCTCTACACACGAAAGGGATGTCTTGTTTCCAAACTGCGAGCTAAGTATTGCACGAA
CCAGGGTCATCTGCCAAGCTCTGACATCCGAGCTTGACGACAGTCCGAACGAGACAGTAT
CCTGAGGAGCCGTTTTCATCCAATTCCCTACACTGCGGCCAATTGGAGCCGCGCCAAGTG
GACTCCACGAATAACAAGGGAGGAAAACAGCAACAGAGAGTAGTAACAATGTTCTCTACA
CTCTGACGAATAGGTTTCGGTAGAGCCCCTCCACTTTGTGCAATAAAGCCTGGACGGTGC
GCCTGTCCTCCTCGTGAGTGAGTGGAACGAGAGGTACGTTAAGCACTTGCACAGAGCCAC
CCATAGTGGCATCAGCGATGATGGACCGGGTGGTCACCGTCGGTGAGTAAACTACCACCT
GCTGCAACAGCAGACGCAAAATGGCCATTGCGTCCTCCCATAGTTTCTTTCCCTGTAACT
TCTTTGGCTCCAGTTCAGCTTCTAACACCCCCCTCTGTTTTTCGCGTTTGTCATCCGGGG
TCAGCATAAGCTGTTCAGAAGCCGCCCAGCGGATGAGATCAACAGCGTGCCGGAGCATCA
ACTCCTTCGCGGAAGGTAAGCAATCAAGCGAAGTACCTCGCGTCATTAACGTGAAGGAGT
GCTGTGTAACTCCCTCCTCGTTGTCCGCCGCTGAACTTGCTGTTGTTTGAGTACCTTGGT
TACTCTGAAGGCTCTGTTTGAGCTGAGACGCGGCTGTTTGAATGTACCCTTCTACCTGCT
TGAGGTCATCCAAGGAGTCATGAAAGAGAGACGATGAGGCACTCATGTTTGGACCGTTCG
TGGCGTTGGCAGCTCCTCCCGTATCCCCGGCAACATTGCTGCACTCCGAAAATACGGTAT
TTACTGCCGCACTAAGAAGATCCCACCCGTAGGATAGCAGAACAAGACCTCGGCCTGGGT
CACGCTCCCTCTCTACAATGTTATATTGCAGAATATGAATATACTCACGAAGCGCCAAGA
TAGTTTGCCTCTTCTCCAAAGTCGTTAAAACATTTCTACCGCCTTCACAATTCTCAACCG
GGAGAACTGAATTATCCACTGCACTGGGGTACTCAGCCAGCGCTTGTCCTGCAAGTGTCA
CCCCGCTTGCAGACCCCAGAGCATCAGCAAGTACGGACCTCGGTGATCCTCCTCTCACTA
ATACAGGTGCACTTCGAGGCTCTTCATGAGTAAACCACACGTGGTTCTTCACATCGATGA
TTGTGCAGCGCTTTTTCGCCTCGGAATGCAGCATCTGCCGAAGCAATTCGTAGCAGCTGG
GCGAAAGGCGCCTTCGATTCACGTATCCTTCCTCCTGTTGCGACAGCTCCTCACCCGCAC
CGTCTGTCGTAGAAGTTGATGCAGAGGACGCACGATTTGTCATATCCAACTGCTCTGCAC
GCGCAATAGCACCAAGCAGAGCATCCGCCGAGCAGACGGTCGCTTTGGGGTAGATATAAG
>TRINITY_DN21412_c0_g1_i1 len=775 path=[1:0-774] [-1, 1, -2]
AGTTGTGGTAGCGGTAAGATCAATATACTGTCTTACCTTATTGTCACTATGAAGGATGGA
CAGTCGGCCATCAGTTCCCGAGTGGAGAAAATTTGCGGAGCCACGCTCTAATTGCAACTT
TTGTAGTAGAAGCCCCGCTACCTCCAGCTTGTGCCGCTGTAACACGACAAATGTTGCCTC
ATCGAGGTGGCGCTTGCGAAGCTGTTCAATGGTTCGTTTTTCTTTTATCGCCTTGAAGCA
TACGCCAGGTAACTGAACTGTGACGCAATCCTTTCGTCGCTCCTGCGGAAGAAAACACCC
AACACCTGGGTACAATACCAGCGTGCGTACAGCATGGCTAAGCACCTCATCGCGCTGCTT
GACGGCATCCTTTCCCCCGATACCGAAAGCGTTAACGAGAACAAACCACAGCATTTTCGC
ATCCGTGTCGGCACGGTGAAGTTCTCCGTCGGCCTCTACACGCAAGCCTTCTACGAGGGA
AGAGAGACGAAGTGAGTTAGTCAATATATCCAGCACCCCTCTGTCAAACTTCGAATCTTT
CTTTGACCCCTGCAGTTCCTGCTTGAGACCCTTAAGTATAGTGAGCGAATCACAAAAGAG
AAGGTTCTCTGTATCCACACTTTCAGACCGAAAAGCGCGGCGAAGGAGCGGTTCATCAAG
GGCGAAAACATTGTGACCTATGAGGATTGTAACTTCATCCTCATCGCGCTGCCCTTCACT
CAGCCGCAAGTACCGTGCAAAGGCTTGTGTAACCTCTGACAAACGCGGAGCCCCC
>TRINITY_DN21469_c0_g1_i1 len=3599 path=[1:0-3598] [-1, 1, -2]
TCTCTCACCACCTTCCTTTCTCAGCACCCGCAACTCCATGAACTCCACGTGCCGCACTCA
CTTGCACGTGCCCCCCCCCACTAATCTTCACGTGCATACGCGCACACAAACACAAAGGAC
GCGCAATGTCACCATACAACGCTCAAGGCTAAGGGATACAAACATTTTTTTTGAAAAAAG
GAAGGCCAAGAAGAGTCCACAAAACGACAAGCCCCCCTCGACACATTGACCCAGCACAAG
AATCAGCTTTCAACAAAATACCCCCTCTTTTTTTTTCTTGCTCTCGGCTATTTATTCACC
TTGTCTTATTTTGTTCCCGACGCTGCTACAATTTCCTTTAGCAACCTCGCGCCACCGGCA
CAGTAACAGAAGCAGCAGTGTTCCCACTCCCCCCATCCCGTGATACGTCAAGGAACGGTG
GTGGCGTTGGGGTGTGGACGGGTTCAAGAAGTGGTGAACTAAAAGAGTCCCGCCCTTCAG
GAACGTACCAGCTGGTTTCCACACCGGTTGCCAGTAACTTATCCAACACCGTGTCAAACT
TTCCCTCTTCCTTCAATTGCTGATATTTGCGATAGAGGCGAAGAGACGTTCGGGCATCCT
CTACAGAGTCGTGTTCACCTTCTTGCACACGCTCACCCAGTACATGATAGGCCAGGAAAC
GCAACGACAAATATCTGCCCCCAGGTCTGTGAAAGAGCGTGAGCGTATCAATCATCTGAT
TCGGAGGAACCGCAATATTACAAACACGGAAGTCCTGATGTAGACCATGACCAACAAATG
TCACTGAACGGTCCACCAAAGCCCGCAGTTTGAGATAAGTTGCCTTGAGGCTTGTAAGAC
ACTTGGATGACTCCAGTGGGTCAAGATCGCCTGGGTGGATGCCACTGTACTGAGTCACGT
AGTCCAAAATTGCTTCCGGAGTGTGAACGTAGTCATCCACAATCGTTCGTTCGTCGCCTG
GAGCACTGCTCAGTACGCAGCTCAGTCGTGCGAGTGCCATGTGTCGCTGTTGTGCCAAGT
TACCGGGTGAATCCGTAACACATTGACGCTTGTTCCAATCAAGTACCACATACTCCGCAT
CAAGAGCAACAAGGTCCTCTGGCTTGATGTCGAGATGGGATCTCAGTGGCGACTTGAAAC
GCTGTATCGAAGGATTACGTTGCAGGGGCCTTGCCAGAACATCATTTATTAGTAGTGGAC
CCAACGTCTCAAACATATTTGGTGGTCGCTCACCATCCTCTGCGCTGTACAGTGGTGTGG
ACAATTTGTCAAGGGCATAAAACGAAACAACCGCACGGTGCGAACGTAGGGCAGGCATGG
ATACCTCCAACTTTTGTTCATCATCTGACTTTGTTACGAGATAGTCGTTGACAAGGCTGA
AACGATCATCCTCAACGCGCTGGTGGCTAACGAAGTTCCCCGGGTCATCTGCGTCATTGG
AAAGGTGGATGATATTGCTGCAAAGTAAATAATTGGAGTCATCTTTTGCATCACGCGAGA
TGCGGAGACACCTGGGTGGTTTTAGTGTTCCTCCCTCAGGGTTCAGTCGCAGTACGATGA
TGGGTGGAAGGCGCTTTATTTGTACGTTACTGTTGTGCCCCTCCAGTTGCTTCAATAAGT
GCTGCAGTCCCTCATTGACCTTGATAGCAGACGCCGGAACATCCCAATAGAACCGAGGTT
CCACATGAACTTTACCACCAGATGAAAACTCCGTACCAAAAAGACTAGCTATCGACTTGT
CAAAATCTCCACAAGGTTGCTTATGGTTCATAAATGGATACTCCTTCTCGTCCTGCAGAC
CACGATGTAATGCTTCGAGCAACACCAGTTGCGCCATGTGCATCCGCTTCACCGCTTCAT
CACGGGATTTTATTGGCTCGAAAAGTGGGGCAGCGGAAGGACACCTGTACATAGTACGGA
TGAGATTCCCCACTTGTACAATGGGATTAAGACCAGCTACTGAAGTCATCATCATGTTAG
AAAACACGAATGCAATTTCACAGGCGATGCAATACTCCTTCGCACAAATATGATGCACGA
CCACCCTACGGACAGGGAATTCCTTCGGGTGACACAGGTACAGAGACTGAAGCAATGTTG
TAATCCAGCACTCAGGAAAACTATTATCGAGCCCAACAACAACCTTCGGAATCCTATTGT
ACTTTTCCCACTCGAATCGCTGATGTGACCCATAACACACGAGGTTAGCGGCATCTTGCG
GCACGTAGTTGTCGGCAACCCCTCCGCGAAAGGTGCTCTGCCGCCGCTTCTTCTCCTTGT
TCAGTTCCAATAGCAAGTGCTGCACCGCTGCAGGATCGTTCCCCAACATTAAATTATACG
GATATGGATTCGGAAGGAGTGGTGCGAGTTTGTCTCTTGGGTCAGGGAGATATGAATCAG
AGCGCCGGAGGCCCCATCGATTGGGCTCATAAGTCCACGACTCCCCGTTGACACAACACG
TCGAAGGAGCCACTTGTAAGATCATGTAGTTTTCCGGTGGCCAGCTGGAGGCGAGTTCCT
CAACAGGTACAGACTCGTCGAAGAACGCAAACGTGTCACCTTCCTTATCTTCCCAGCGCG
CTGTAAAGACGGGGTTAACAGGGCGCTTCGGTTGTACGAATCGAGACATGACGTAGTCCT
CACGTGTTGCTGGATGGCCAAGAGCCATGAAGTGACCCTTATCGTTCCCTATTGCAGCGC
ACATTCCGTTGGGCGATACGCTCACCGAGGTGCAGGCGTCGTCAAACAATCCACTTGAGC
TGTAGACGGGTGTTGTTTGATCCATCTGGACAATGTGAAACCCGCGTGAAGTCAACACGA
AAGCACGGTCGGGCAACACACCAAAAGGGTCACGATAACGACGAACTTGCGAAATACTGT
CTGACGGTATACCATTAATGGTGTTGAGCGGTTCAGCCATCTTCCGTACATCATACACAC
GAACGCTACTCGTCATATTCCGCTCCACCACGGCAGCAATGACCGTTTCGTCGTCTGCGT
CCATGGCGAGCACACGGTTGCGAGACGACGGTATGGAAGCAACCACCTGAAGTTCGTTTG
CATCTCGTACCACGATGCCGCCTGACGTGGCGCCTGTAATAACCCACTTGCTTGTCTGTC
TCAACGACACCACCTTGCCTTCCATGAGGGGAACGGTTACGTGATTACACGCGGTTCCGT
CGCTGATGGACATTCGCGTTAGTCCAACATCACCAACGATACTCACCACACCTGTATCGC
CGTTTGCCTGAAAAAGTTCAATATGGTCCTGTGACTGTGGTGGAAGAGGGCAATACATGC
ACTGCGCACCGCCTCGTTTGTAACCCCGAATAACATCATGGTCTGCCACCATTCCTACCG
TCTCATTGCCCATCCTTAGGAAAAAGATCCCAAAGATAGGCCGTGTGGATGCGGCAAATG
AGGAATACACCGCCCACGAAAGAGTATCCGTTTGACTCTGCGTGGTGAAACTCATCAAGC
GACCAAAACTGTCCCCGACCCATAAAAGTTCCACATCGGGGTCGAACTCAATCGCATTGA
CAATACCAACAAATGCTTGAACGCTACCTCGAACCTTCCACGGAACGCTCATTTATACG
>TRINITY_DN21439_c0_g1_i1 len=4283 path=[1:0-4282] [-1, 1, -2]
GAACAGTTTCTGTACTATATTGGCGTTTCTGCATTCTTTGATGTCATGTGGGAAGCCCAC
GGACAATAATTCCAGGCTTGGTGGCGGTTGCGATGAAGGTGCCCCCGATTTTTCCTCACA
GCAAGTAACGGATAGGCATTTGCATGGCTACATCGCTATGGCGCTGCCTCTTGTTCATGT
TCTGCGGGAGCAACACACGTTGCGTGCCGAGGCAATTGCTCGCCAAATTACGGAGAAGTG
GGGTGGTGAAGCAACTGCCGTGGAAAACTTGTTAAAACTTTTGGAGGAATACAATGCGGA
AACGGGTAGCAATGTTGATGATACTTCCAGTCGTAGCACTAACTCGAGCCGGGAAGGTAG
CACAGATGATGATGATTCCTTAAGCGAAGACTGTGAAGATGCGTACTCGGGTGACGAGTG
TAATGGAAGTACCCTGCAAACCCTACATGATGTTGTTGAGCGTGTGCGATCATTGGAGTC
TTATACACATTCTCTTCCTGAGGCTGTTCGCGAGCCATCAACTGTTGCCGAGGCCGCAGA
ACCGCCGGTATTGCACGGAGATGATGGAGAGGAGTGTGAAGAGGAGAGACGACTATTAGA
AGACATAGACCGCGCTGTGAAGCGAGAAATGGATAGATTGTCGATAATCAGGAAACATCG
GTGAGGAACATGTACAGGCGTCAAAGGGTTATGCATATAATAGTTATGTTAGGGGGCTGT
GTACGATCAACAAACTTATGCTCATCAGAAGAGGATAGTGAAATCGTTTGTGGAAACCGA
CTGCAACCTACGGAACCCACTGGCGGACGCAGAAGGGAGTTGTATGTGCGATGCTGAGCC
GCGCGTTTCTCATCTTTCCACATATTTTTAAAGAGAATATGTACGATATGATGACGTTGC
TTTTCTCGTCGGTCCCATAGCTTTGTGATATCAAACCATGTTTCATTTCCCAGAGATGCT
GATGGTGAAGTGGCCGCGAACAGCAAAGAAGCGTGAGTGGCGTGTGCTGATCGGCGGGTA
ATGGCCCAGACATGGTCTGCCTCCAGCCATGCACTGTTTGTTGGATCATGCAACCCACTA
TCCTGCCGATTTTATTAAATTTCGTGCATCTGTCTGCCGTTGCTGTCACAAGCACCCATA
TTTACCCTACCTCTGTTCTACCTTACCAGTGGCGAGATACTAGCTAAACCTGCGCTAAGG
GGGGGAATTGGGCACCACAGTTCTCACCTCCGCGACCTCACCGTGCGTGGGGTGGGTGAA
CGGCGGTTGTACCCTGCTTCTCTACCCGTAGCGAAAAGGCAAGGAAAAGGGAGGGTAAAG
ACGGGGGGACTGCGCAGTGAGGTAGCAACCAAACGACTGAGGTGAAAACGAGTTCAACAG
AATTACACCAAAGAGATGATTCTCCGGGGACGGTTAAGCGCCGCCCTAATACTTTCTAGT
TACAGGACGGTAGTGACACCAGTCGCTCCACCACGCTACGTTCGTCGTCGAATACGGGAA
AGTATGGTTCGCCATGTTCTAACCGCAGCACAACCCTTGACAGTGAGTGATCTCATAGAT
CTTGTGCGAGGAACTTGTGATGTTGAAGGTTACGCGTCAGCCCACCGTGAAGAACAAGGT
GACGCCAGTTTTCCGAATTCATCATCTGATGAGCAACCCCCAACGCACGCGGTCGGGACA
GAGAAAGAGAGGCAAGTTAGACATCTCACCAACTTTCTGGTAGCCAACACTCCCGAACAG
GGTGACACTTCGTCATCATCATACAAGAAGCAATCAAACTACTTGATAGAATCAACGGTT
CGACTTCTGCTCGCCGTTGACCCCCAGTTTCGCGTTTCGGTGGGAGGGTATGTGTGCTAC
CCCAATTTGCCATCGATGATCATTGCATCAACGAATGTTGAACGTAACGAATCATGGGTG
CGGTCGATGCGCTCTCTTGTGCGTGCGGAGGAGGCCGCACATAGGACTACCGTGGACTGT
AATGACAACAGAACCACACGACGTATCGTCTCTGCACGAGCAGAAGAGGGTGCGCCCTCC
CGGGGGTGGAGCTATATTGTAAGTCTTTGGTGCATGTTGGATCCCCTTTCGGAAACTCCG
GAGGAAAATGATGTGGGGCGAAGGGATCTCAAGCAAGATACACAATGCTCTAAAAGAAAC
GCGAGTCGCGGAGGGGGCTCCTTCTCCGAACACCTTGCCGAGCTCTGGATTAAAACATAT
GACTCGAAGGAACTGCCCCCTCTCTTATGTGAAGGCTCACCGACGGGTGGTTGGCCTGGG
GCTCGTCCTTGCGAGTTCCGTGAGTGTACTGAGGGAAACGATGCGCTTAGACGCTGGTGC
GCCGAGACGCGTGAGGGATATGTGAACGACTTACTCTTGGCGAAGGCGGTTCTCGCGCCA
GCGGCGAAGACGCTTTTGCAACAGGTTAATTTTCACATGGCGTATTTGTTCAACCTCATT
GTAGGTGTGCCTATTACATTGGGGCGGTTGTCAGCCCTTGTGCAGTGGGAAAGCCATCCG
TTTGCAATGCACTACCGCTCGTTTCTTCATTTCGTCGTTCTGTTTACTGGTTGCTCTGCA
GTCCTGCAAATGGAGCGCTATGAAATGCGACGGCGAGAGGTGCAAAAACGGTGGAGAAGT
TTGCTATGGGTTCAGGTGCACGAGGAGTGGGAGCGCCAGCGGCAACAGCAGCTGGTGGGC
CGTTTTGCCTCGCGCACACTCGTAGATGAGGCACACGCTAATACACGTACCGGGCAGGTT
GAAGCGGCTTTGGCGAATGTAAGTGGCACTAGTGACGATTATGGTGATATAGGTGGTACT
CCGAGAGTTTCTCTGGGCGCAGAGCATTACCGATTCTGGGTAACCAGTACTAGTGGCCCA
TCTGTGAGTCCGAAGTTTGCGGACGTGTGTCGATGTGTTTTCCTTATGCCGTCGGCGGGT
ATGGCACCGGTGGACGTGACAACGCGAAGTCCCTCTGAGGTGATGGACGACCTTGCGGCT
ATGGAGCAACGAAACGGTGAAGAAAAGGGAGGCACGGTGAATGATATCGTCGTGTTTGCT
GCTACTCCCTTTGTGCTCGAGCAGCGAATATGTCGTCTTGTAAGACTGTGGTGGTTACTT
GAGGGACAGCGCACATCCCAAGACCGCACGAATGATGTTGTTATTACTATACGGCGGCTC
TCCCAGCTTTGTTTGTGGGAACACGAGTACGGCAATCCAGCTGCGTCACGCATGATGCTC
CACTACCTTCAATCTTCCGAACATACAGAGGGCGTCATAAAGCTGGTGCCACCACCTGAA
CAGTCAGTGACAAAGCCTGATAGTGTTGACACTGCCGGGCAGTGGTTGGTAGTTGTTTCT
CGGGCAAAGAAGACGGGAAAGAAGAGCGCGGAAATTGACGGTTCTTGACCACAGGAGTGA
GTGCGTGTCCTTTGAGAGCGCAGAACGGATATCAGTCATCTGCCTATGGCGCGTCTCCCA
CGATTGATCGCTGTCGCACGTGTAGTTCGATGTATCACCCAGACACTCGTTTCCTCTATT
TAGATTCCATGTTTCGGTGATTGCAATATGGCGGTCTTTCTTTAACCCGCCTTCCATTAT
ATCGCGTGACTCACGGTTCTGCAATGGCCTCCGGTTTGGATTCAATCAAGATGGTTTCTG
CTTCCCGAATTGAGAATGTGTAACGTATTTTCTAAGTTTGTATGAATATATAACGGAGGA
AGATATGCTACAGCACCCCCACTGTTGGTTGATGTTTTGTAGCAGCGCCCTTTATGCGGA
GAGACCTTCTGGTATGCAGTTGCTACGTCCAGCATGCTCGGGTAATGCGAAATTTTTTGT
GCGTTGGAGCCAGCTTATCGTGTGTGTGCAGTGCCGCTGTACCTAGCTACGGATTGCGGT
TCGGTTAAATGTGGTTGCATGCACGCGGTTACGTCCAGTGACGGGAAGCCCCATTGGTTA
TTGCGGGTAGCAAGCGGTGAAATAGTCACCTTAGCGATTATCACTGTGCGCGTGAGCCAC
GTGTGCATTTGTGTTGCGCGGCATGCTTTGTCATCTTTTACTCCTTGGCAATAGTGTGAG
TGACGGGCGTTACCGCACTTGCTGTTCGTTTAAAAAGTGACAAGTACGGACCTGAGTTTT
TGTGGTGTGCTGCAACACCTCTGTTATTTTCCTAAAAATAGAAGTTGTCAACAGATGATG
CAAGTGAAGTATTCGAGGTTTCGTGTCGCCACGTAACGCTCTTCACTTCCTTCGGTTGCC
AATTCCACATTCGTGCATTTGGT
>TRINITY_DN21416_c0_g1_i1 len=474 path=[1:0-473] [-1, 1, -2]
AAAAAAAAAAAAAGGAACCTTCCTCTCTCTTTCCACTTTCCCCCGACTTATGTTACGACA
TTCCACAAATCCTGCAATGTAACACCATTACGCAACTTCTCCACTGCGAGCCCTATGGAA
GCGTTGTACTCGGGTTTGCGATCGGCTCCCTTCTGCCCAATCCCCACGTAATACGCCGCA
AAGGCATCAGTCGCCACCTCCTGCACAACATTTTCACCATCCAACTCGCGAGGCTGCGGG
CCGACGGAAGCGCCTTCAGCCGCCCCCAACATCGCCGACACCTCGTCATCATTTCCCGCT
GTCACATCCTGCAAAGTAACGGCCACACCGAGGTTAGGGTGGGCTTTGAAGGCATTCAGC
AGCGACGTGCACTCCTTAAAGAGCTGATCCAGCCGCGCGACGGGATCTACGCGGAAACCA
ATGACGTACGAGTCGACGGATGCGGTGGTCTCAACCATGAGAGACAAGCCAAAC
>TRINITY_DN21445_c0_g1_i1 len=327 path=[1:0-326] [-1, 1, -2]
CCGGGATCGACAACAGGTCGCTGCTGTCACATGATGTCATCCCCGTTCCATCCCCTATAT
TGGTGTGTGTCACCGAAGCATTCCCATCGGTGATGAAATAAACCCCCCGGGAAGACGACT
TTCGTGAACTAAAAACAGAGAAGGAAGTGGACGCCCCTTTGATGACATCTGTAGTGCTCT
CGAGGGAGCTTCCTCTCCCTTCTACACCCGCAAGTTCCGCGTCATCTAAACAACGAGCGA
CGATGACAACGTCGACAACAACTCCAACATTTGTCACAACTGCTGCGTTCATCCAGATGT
TTGCTCAACTAAACGACAGGAACCCCC
>TRINITY_DN21459_c0_g1_i1 len=3635 path=[1:0-3634] [-1, 1, -2]
GCGTGATAAGTGACGAAACAAAGAAAACAAGAAAAAGAATAAAAATACAAACACAAAAAC
AAAAAAGTTAGAAAGGAGACCGTAGAAGGAGGGGGTGGAAAACGCTCATATGTTTAACCC
TTGAGACCACAAATCGCCTAAGCGTATAGCACCTACATGCATCAGGCAACGATAACATAA
AAATAATAGAATGGGGTTGTATTTGATGAAAAGTAAAGAAACCCCACGCATTATTGACCC
CATCGCTCACTTGCTCCCGTCACACACATGCCGTCAAAGAATTTCCCAGATTTTGTTTCA
CATATCTGTCTACAGACGTAGTATTTCCTTTAAAAAATCGTGCGTGATCAGCAGCACCAC
CTCGGCTCGACACACGACGATCGCTATGGCCCCGTTACCTGAGTAATCTCCGCCAAAATT
AATAAAACTCCTGTTCACTTCTTCGTACTGTAAATGGGGTCATCTCGGTTTCAGAGCCGC
TGCTAAACAGCTGCACAAACTGAAAATCGTAAGCTCTCACACCCATCAAGTTTAAGCGGT
CTTCCTCATGTGATCCAACATTTCTTCGAGACTCATCAAAAGGAGCTTTGCATCATTCGA
AAACATAGAAAGGCTCAACGACAAGGCATGCAGTCCCTCTGAATCCTCTCCCGATATTGG
CATAACGAAGTTATCCGATAACGACACAATGTTCTGACCAGAGATGCCCATGGAGTCTAT
TGAATTGAAGGTTTTCTTTCGAAGCAGCGGAAGGGCGGAACTCTTTATCCCGCTAGACCG
TGCACATTCCGATATCGCCAAACCGGTCGCGTCACACGGAGGTGTCAAAGTTTCGGAGCG
GTGAGATCTATTACCATTCCCATGAGTTAAGTTATTCATGCCATACTCCGCATTCACTGC
CTTTGTGATAACCGCAATCATGATGTGGTTCTTCCGTAGACACAACTCCTCTACAGACTG
CATGAAGTCTAAGACAGCTTGCATAAGTTCAGTTTGGAGTGCCGTAGTGGGGTTCCGCAA
CGCATAGCACATGAGGTCTACAAATCGATTAAAGGAACTGGAGGCATCCAGTGCGATGGG
CTGCAGTGTGCGGAGAATGTGTCGCATCTCGGGTGTGTACGCCTTTTGACTTCGTAAAAT
CGACCAACTACACCACATTGACCTCAGTAGCCCCATCATGCGATTGAGAGTAAACGCCGT
CCTTTCACATGCCTTCGTTGGATAGTGCACGAACAGCAGACCGCGCTCCTTCCGTGCGAA
AGCCTCAAATGGCACCGTGCGCTTAAGGCGCCGCGAGGTCTCGTTCAGCAGAGCATCAAT
CTCTTCCATGCAGCTATCCGTCGACACAATAAGTCGCTCACTGAAACTCAAGGTGAAGGC
CCTTGAAGCCGATATGTTGGACCTTAGGACACTATCATTTCCGACTGGAGCGTTACTTGT
GGGATCGTTGCTCCCATCGGCAAGTAAGTCAGTAGTCAGTGGTTTTGAAAACAGACCACA
CAATTTTGTAACGGCCTCACCAAACCTGATCAAGATGTTGATGCGCTTCTTCCGAAGTAT
GAGACTCGGGCTCAGTGGAAACACAGCCGCGCTTATGATGATATAAATGAGAATACCGAA
GGTGATTTGGTTCATGCGAGACAAGGTGTCCTCCGTCGTCGTGGATTCCATTGTGTTCAA
GGGTATTAGTACGAACATGGCGTAGACAACCAATATACCGTAATCTTTGTCAGTTCGAAA
GAAGGTACCAATGAACATAAGTACGCACACGGATATAATTTTGTCTGTTGGAGTTGAGGA
ATACGTACCAGCAAAGAAACCTATAACAGTTCCCAAAATACAAGCTGTGAGACGTACCAC
CGACGCTTGCACCGCCTCTACGGGATTGCTACCAGAGACGAAGGCAATGATGCTAGGACC
AGAAAGAGACTCCTTGTCAACGCCAATAAGGAGGGAGAAACCAACCGTGGCTATCATCGC
CGCACTTACCTTTGCTGCTTCAATCAGCCGCTGTATCTCCCGTCGTCGAAAAGTTCTGAA
CAGCTTTAGCACGTATTCGATTTCCTCTTTAAAGGGTTCCCACACGACCTTCGCAACAAC
TACTTTCGCAGACAACATCCGAGACACCTCTACCTTGGACATATCACAACCAAATTGCGA
GATAGTGTCGTGCGAATTAATTATAGTAAACATAAAGTACGTCATTAAGGGAACGAATTC
CTCCAGCGTTTCGGGGCGGTGTTGGTAAAACAAATCGAGACGTGCAGCATTGAACTCGTG
CTGAAGCTTCCTTGTCGCCGCACTTACGTCAGTGAAGAGCTCATCCAAATCGCTCACAGC
CTTAATTGTGTGGGCAGAGGTGAGTGCGTCCATGAGCTTGTCAACAGATGCCGCGACATC
TTTAATATGCGGGGACAAATGCTGGCCAAACGCGAGAGAACGCTCTGATTCGTCGATCAC
CCACGGCCTTCCCTCTACCATGTCAAGAACCTGAGAGAGAGCGATCAGATTCGTACGAAG
ACGCTCAAACAACTGGGCCTTAAACCAGCGCGCCCTCCGTGCATCACCGGAATCAAATAG
AAACTCGTAAAACGAATGGTCTTGTTCAAGGTAGAATGTTTGTAATGCCTCATCAACGGT
TGCAATCAGCATACGTACCTTTGTCATAGACATGTTCCGTTCAACATTAGAAGGTGACCA
AAAACAGGACGTCATACCTGTAAAGGCAGCACCGGTGCAATTTGCGATCTCGCAGAGGGC
CTTCTGCGCCCGTGTTTTGGAAAAGATGGGGTACGGTACAAACACTGCCAGGGCGCATAA
AAGGGTTCCAATGCACCAGTCGGCCATAACACGCGAAGGGTACACCAAAGAACTGTCTGG
TTTCACAAGGAGACCAATCATGCAGATGTTGAAGAGCAAAAGACAAACCCTACGCACCAT
ATTCTCTGTGAATGTTGCGATAACGAAAAGCACCAACGTATAGTAGGCACACCACACACC
GATATGGTTGCCGAGGCCGAGCGCCACCCCACACGTTGCAAAAGGTAACCAAATGCAGCC
AGCGCGTAGCCATGTGAAAATGAAAGCAATCATCTCACCAACAGTGACCTTGGATGCCAA
GACAATAGCAGAAAGAATGGACGTCGACGTCCCAAGAATATTGAGGGGAATGAATCCAAC
GACAAGCCCGACCGAGGGAAACACAGCGATCAACGTAACACGGAGAGCGAACTCCACCTG
CCGCCAGAACTGCGGAGAGCGTAGAAACTCTAAAACCCTAACTTCCTTTCTCCCATCACT
TTTGCGCAAAGACCACGGTACAGTCAAACTGCTGTTTTTACCGGGCCGATCTGAATCTTG
AAGCGGCACGTACAACGGCAGGCCAAAACTGTCATTCCCTAGTTTCGTCCCGACACTATT
ATGAGCCGGGGGTAAATCCCTTGCTGGGGATGACCCAATATCGTCAATAACGAAGTTATC
ACCCGACGCGGGAGGACAGTTTTCTCGATAGGTTTTATCACCACCACCTTTAAGGGTTGT
CATGGTGATTGCAAAAGTTTCTTTTTCCCCTCTCCCCACTTCAATACCCCTTTCCTTCTC
TGTTTTATTCGGCTGTGCAATATAGTACAGAAACT
>TRINITY_DN21465_c0_g1_i1 len=1427 path=[1:0-1426] [-1, 1, -2]
CGGGCGTGTAGGGAGCGGTAAAAGAAAGGGGAATGATGATCTCAAATGAAGGAGATGATT
CAAAGGGAAAGAATGAAAGCATTGGAAGGAAAATCATCCTTTTGCCAATGTGTGCCAGTG
CAAACACTCATGAAGTAGTGCAGACCTCCATCCACAAAAAAAAATGATGGTAAGCAACAA
AAAGACGGTGGCAGTTACAATTTTCACCCTATTACCTTCGCTACCCCGTGTGTACCTGCT
TGACTGCATTTGACTCAGGAGGAGGATTCCCGGATGCAACTGCATGCGTAACAAAGCAAA
TGCAAGCTGATTAACAACTACAAACGATAAATGAGATGACTTCCCCTTGCCCATTTTTTC
TCCCCTCTTGTGTGCCTTCCTCTGCGCACACTACCGGCATTGTCTCTGTTTTCACAATAA
ATCACCATCACCTTTACTTACTCCGACAAGCCCTTTGGCCAGTGCCCGTAGTACCGCACG
TGCCGTAGCTTCCACCACAACTCACTGTGAAAATGTGGGTCCGTAAAGTCCGACTCCCGC
AGCTCTGCACGAGAGTTTGACAGCCGCGACTGTCCTGGGGACATCATTGTGACAGTCAGG
TCAAGCCCCTCGTGCTCGGGGTGGCGGTCTGAGAACCGCATCAGCCGCAGCCAAGGGTCG
CGTGCATCGGACTCCTCATCTGTTTTTCCATACACATTAACGTCCCAGAATGGTTTGTTG
TTCTTTATGCTGTGAAAACCACGGATGGTTAACCACAAGAGTACAATGAACGGAACCCCG
TAGGCGCTTATGGAGTAGTTAAAGAATTTATCTGGGCTCTCCTTCCAATGGGCATAGAGG
CGGCGGTGCCAGCGGCGTCTGGTCTTGCGAGTGATCTTTTCCGTGGCCTCCATGCGGTTA
ATATAATACACCGCATCGTGATAACTCGGGGGGTCGTTGGGTGTTGTAGGCATCACACCA
GCCGGGATTATAACCCCGCCATACTCGTCAATCTCATTAAGGTTGTACGTCTCAAAGTTG
GTAACATGCTTCAGATGGTCTAGCCCAGGGGCACGCCAGCGTATCACCTCCCCGCCGGGC
AGCACGCGTTGCAGGTAAAATTGGTTGTCTCGAGTGCGTATCAGTGAAACATCCGTCTCC
GTTCCATTTCGAACCGGCCGTCCATACTTGTCAATGTATACAAGTGTAGTAACAGCAGGG
CGTGGTGTGATGATGGTACGAATGTAACGCCTACTGCAGCAGCAATACGAACACGCACCA
TCCCCCACGTATTGCACGGTAGAAACACCGGTGACAGATAAACTGAGAAGAGCTGGTCTC
ACCAACCCAACCCTAGTGTAACTAGACTGCCGCGGGGCAGTTGTGAGAACCCGGTGTCCC
ACCACCATCTCTAACGAGGCTTCCCAATATAGTACAGAAACTGTTCT
>TRINITY_DN21451_c0_g1_i1 len=518 path=[1:0-517] [-1, 1, -2]
TTCAGTGTTCACAAACACTAAAAATCCGTTTAACGATGGTATGAGGATAATCAGATATCT
TAGAGAGTCATTTTCAACGAGCAAAAGAATAAAAACACCAAATAACAACAAATTGGCTGT
TGTGCTTTCTAAAGGTGGTAAGTGTTGGCCGATACACTTCATTCTACGCATACAACACAC
GGCCTCAACTGCGAAGACGCAGTTTTGTTGCTGAGGAAGAAGGCTTCGCGTTTTTTATGC
CTCATGTTCCGCAAAGTGGTTTGCAATAATAATCAGCGACGCGCTCCTCAGCGTGCTGAC
TGACCGTTCGGTGCCACTGGATGCGCAGAGATCTACCACACGTCCAACTTTAACCGCGAT
GCGGCATATGATTTCCTCACAGCATTTATCGTCCCACTTGTCTTTCGCTCCAGCAGGAAA
CGGCACATGCCAACGCTCACACAAGGGAACGAGCAACTTCCGCCGTTGTGCTGCGGCGAA
TGTGCCCAGAAGAGCTTGTAGAGAACTGGCGATCATCA
>TRINITY_DN21426_c0_g1_i1 len=2071 path=[1:0-2070] [-1, 1, -2]
CGCACGCGCCGTTAGATATAAAAAGAAACATTACGACACATAATATATAAATAAACAAAT
ATAAATGAATACAAGTATGTACGTATATATATTTATCTATACACACATGCTTGTATATGT
TTTGAAGGAAATAACGGAGAGGAATTTAAGCGGTGAGTCGTAGAATCTCAGGAAGTGCGA
ACCCCGGCGGCTTGTCATCATCCTTCATCATCTGAGACTCCATTTTTCTTTTGATGTAGG
AACGGAACGCCTCCGAGCACCGCCGAAATTGCTTCTCAAAGGTTGGATTGCGTGGATGGC
ACTTAATGAACTGATACAGCTCCTCAATTCCACTATTGGTTGTTTCGTGGTTACGAATCC
GGCTGAATATTCCAACAACAGACGCATCATCCGGTGCAGCATTTTCAGATAAGCTGCCAC
GTGAAGTGCAATACGTTTGCGGGTCAACGTGCTGTGCACCTTTTTTTTGGTTGTTAACCT
GCTCATTCTGAGTGGCAGCCGCACCCTTTTCCGTCACTTTTCGACTCTGCTGCAGGTATT
CCACCTTGCGGTTGGGATCTTTGACGTTATCTCTCTGTGCAATCTGTTCTTCCACATCCA
AACATGATCGGATGAAATGTGAAACAAGGTTCTGTGATCCAACGAGCTTATTAGTCATCT
CAAGGAGTGACAACCCATACCGTCGGCAGAAATCTTGCAAAATTGTCTTCACTGTTCGTA
TGGAAATGTCGTCCAAGTTACGAAAGGCAGTTGGCGGGTGCTGTAGCAAATATTCGTGAC
AACAGACGATGACATTCTCCGGTGAGATGGAAGTAAAACCGAGTCTCATCAAACACTTAA
CGGTTACTTGAACGTACTTTAGGCTCGGTTTTGTCCCATTTTCGATGTACGTTGAAGAGT
ACATCGTCATGCGAGACATTAATGCACTGAACACATCGTTAGGAGGGCACCGCTCTAGAA
GTGTCAGTGTTGTATTATTCAGAGCTTTGATGACGTTAGAGTGAAGTGAGAAAGATTCCG
ACAGCAGACATTCGAAAATCATACCTAACATACGAAACAGGAGACTGGTGTGGCAGCGTT
GCGCACAGCGCTCTGTCTCAAATGTCGCTTTCAAACACCGAATAATGTCGAGTGCGAGCT
CAACGTTTAGTTGCTTGATATTGTCGTGTAGTCGCTCTACCATAACGTGAATCATTTCGG
GTGTTCCACAATCTTCGCCGTTTGGAAGACGTTGCAGAAATTCACTGCATGCTGCCATGG
CTGCTGTGGCAGAAGCAGACCGCAAACCTACCATCATCTCTTGGATCGAAAGAAGCTCCT
CGTTACGAGAAAATCCTTGTGCATTACGTGCGCTAGCAGCAGTGACGCTAGTTAGAGATG
CCTCAGAAGCCGATTGCGCTTGAATAATTGGAAGGTTCATGTGTGGAATTTTTCCAGGAG
GAACGACACCGGATACTTCAAGGCTTCGAAGATTCGCACAACTCTCCCTTGCTCCAGCTC
TTGATGAGCACTGTGATCGTGGCGAAGAGTTGGAGCAGCGAGGACTCGTTGAGTTATTCA
AGCAAACAGAGGGCGCGCGCGTCCCTTCGTCATTACCGTTCCGTAACGCATGCTGCAGTT
GACGACCTAGAAGAGCCATCACACTTTGTTGCTCAGCGGGTCGAAGGTTCTTCACGGATC
GCAGCACCGTTTCCTCACCCACAAAAGGGAGCACATGGCCAATGACACGCTCCGCTGCAG
ACCTCACTTCGAGGATACGACTCATGCATAACCGAACTATAGTGGGTACTAGAGAATTCA
CTGCGCGCCGGGAGACATTCCCTTCTGTATTCTGCTCCAAACCCTTTTCAATAAGGCCTA
ACGCCACTAAGTTCGAAGTGTGAGACTCCGCCATCAGCGGCTTTTGAATGTGTTGAAGAA
TTGGTTCTAATCCTAAGCAGTCCAGCGCAATTCCCGCCAAGCGTGCGGCTTCCTCGCGCA
AATTGACCTTTTGGTCCCCGAGCATCCCTAATAGTCTCTGGACGAGCCCCTTGACACCTG
TCCGCGAAGCTGAAAACCCCGCTGCCTCAAC
>TRINITY_DN21409_c0_g1_i1 len=1779 path=[1:0-1778] [-1, 1, -2]
TTAAAAAAAAACGTGTGGATGCAAAAACACAAAAATGATGACGACCATCAGTATATACTT
ATGCTCAAGGATACATATGCTTGCTCGTGTACACGATGGGATCCAACAAACTAACGGCAT
GACAGAAAAAAACGCAGACCTTCTCGAAGTGATAGTAACGCAGCGGCTGCATGCCTGTAC
ATCAAATACCAACCCAGAAAAAGAGTGAAGTCCACAGCATCATCCGGAGCAAGTACCAAG
AGCCAAATGTTGTATTTTTCCCCCGGTACGTACTCTCAAATGAGGCCGAAGAAATATTAA
CAGGAAAGCGCAATAGGATTTTAAAGAAATTTTCTCGACACCACAATATAACCTGCCGCG
CGTTTCCTCGTTAATAAAGCTGGCACTGCATTACAGAAAGCTACGAAACAACATGGAAGA
GCAGATGAGCAAACTCAGCATCCCGGCAAAACAATCATGCTAGGTGTTTAAATCGCCCAA
AGCTTCCAAAGCGCCTATTGATAGCACAAACTTACATGCTTGTGAGTGCCAGTAGACACA
AATCTTCGTCAGTGACCGCTGCCAGTGAAGAATCTAATACATCTCTACAACTTATTTGAG
CCTTGCGGGCCCCGGCAACTCCACGGGCGCGAGCGCCGCCTCTTTGCCGATGGTTTGTGT
CATGTTAACTCTTTTGAAAGTATCCAAACATGGCAAACCAGACTGTGTGATATTCAAGTT
AGGACCACGAAACGGTTCAGCTGTTATTTTGCCTGTTGACCACGGTGCATGTGTTGGCAT
AGACCATTTCGTTCGTGTGTGCCACGTCCGGAAGGGTCGCACTTGCTTCTTCACTTTCGC
CTCTTGCAGTGGGTCCGGTACCCACTCTACATCGTTGATAATACCACAAGGTTTTCCAGC
ACGGAAAACGCCGTGGATTCGCTTTTTCCGCCTCTCCGGCTCCCCTTCAGGCATCCACGC
CAATCTGTCGTCAGGTCTGTAATTTAGCGGCCCTGCCTTGAAGTGGAAAATGCGACCACG
GTCAGTCTTCCCGTCATATGGATCTGCTATCCACTCCGGTGCCTGACCAAAGACGTTAAC
CTTTCCCGTCTTGATGTTTGGACCGGCTGGTCCACCAGCAGACGCTGCCCCCGTGGATGC
TTCCGGTATGTAAGGGTAACTACTAAACAAGCCACGTTTAAGAGGGTCCTTCCTCGTAAA
CATTACAGTTTTTCCTGGATGCTTGTTGTGTTGCGTCGGTTTGCCTCCTTCAACATCAAG
TGGGATATCCCCAAGTCCACCGATTTGTGTCCCGTGTCCCTTCGAGAAGTCCATTCGGTC
GCCACATGGCCGATTGTTTAGGTGATTAGGCGGTATTAACGGTTTGAATTCACCCCCTCC
CCAATTTTCATACTGAAACTGGCCACCAGAACGAAGATCGTGGAACGGACAGCTCTCCCG
CGCTAAGTGATCCTTCTCACAGTCATAAAGGTGATGCCAATTCGTCCAGTGACGGCGGCC
GTCCCAATTTTTGGGTCTGAGATTATGAATAGTTTCAAAACGCCCCTCGGTCATCGTTTA
TCACAGCAAAAATGTGACGGCGTTCCTTCTCTAGAAATTTCTTTTTAATCCACAGTGCTG
TTGAGGCAAGTCTTCGCCGGTGGTCAAGATGAAATATATATACTACAGAAATCCCCCCGT
TTTGAGCCCTACTTGACTAGGGGGTGAAGACAATAACGTGCGCCACGTGGAAGGGGAAGA
GAAAGAAAAGCGTGTGACAATATAGTACAGAAACTGTTC
>TRINITY_DN21489_c0_g1_i1 len=348 path=[1:0-347] [-1, 1, -2]
GACCCATGAGGGGAAGAGAAAACCAGTTGTCCATACTCAACACATCTTGTGTGAGGAACT
CGGTAGAGCCCGGGTTCCAATATAACTGACTTCTGCGGACGCGAAGTACAGTTTCTTCCT
CCAGTGCCTTCACAGTGTACATGTCGTCTGGATGATTCCCTTCTCCCTCATAAGAAATAA
CTAATGCTGCCACCGTGTCATCAACGCCAGTATCTGCCACTAAATGTGAGGCAGCCACAT
CCACCGTGCAACCCTCTGGAAAAGTTGTGATGGCATCTTGTGCGTCACTCTCATACATGC
GCAGCAGCTCTGAGAAGACATCGCTCTTCATCATGGTGTCGATGGCTA
>TRINITY_DN21491_c0_g1_i1 len=2340 path=[1:0-2339] [-1, 1, -2]
AATTTGCAGAAAATTTGCATCGTATAAACTTAACGTGCAGCGCTCAAACGGATGGAAAAG
AGAGAAGAGGACACACGCCAGTTGTTCCGGTGAACACTTTTATATGGTTGAGACAACGTT
ATAAAAGCTGTGGAGATTTTTATGTATAACAACCGACAATTCGTAATGCTACTATGCCGA
TGTTACTGTTAACTTCTTTAAACGCTTATGATCCAACAACATTCCGAAAGGCTGAGTGCT
GTAACTCACCTCGCATAGACACCTCCAACGAACCGTCAACACGGTTCTCGGTTTTCTTTT
TTAATTTTCACTATATTTCCACATGTAGCAGCAACACAGTACCTCCGATGTCGTGGCAGC
CCATTTAGCACGAGCAAAGCCGCACTACTCGCCGCAAAGGCAAATCCTATTAATACAAAT
ACATGCGAGTGCATGTGAATTTGTATTAATAGGATTTGCTGTTCATATAATTATTTGGTG
CGCCTAGTCACCATAACACGATATAATATGCTAAAAACGCCGCCTGCCTAGTTGTACAGC
CTGGCGCTCCTCTCGCATTCGTTTTCTTGCCGTCGCTACGGCGGTGGCATCGTGCCGAAA
CACGCACCGGTTGCCCTTTTCACAGGAAGCGAACTTCATGAAACTACGGCAAACCGGGAC
GTCCTGATATTCACAGTGTCTGTACGGGCACTCCTCTTCACCGAGTTTACAACAGCCCGC
GAGAAAGAGGCGGCACGGCACCTGAGCATAACGGTCACGCTCCTCCGGTGTCAAGGTTGA
TTTCGTTGGACGCGGTGGGCGCTCCGACTTCGGTGGACGCGGAGCTGCACGGAAACTCTC
GCGTATCCGCTCCTTGTCAGCATCCGTGACCAGAGCATAGGACTCGAGATCTGATGCATG
AATGACTTCGAACACAGGAAACTCATTGATGAAGAAGAGGGTACGCAATGTCTCATTGAG
GGTTTGAGATGGGGAAAGCCGAAAATACTTCTTCTCCAGTCCGAGTCGCTCTGCCTGCGC
TAAAATAATGACGGGACCCAGAGAGAGGAACGCAGAAACAGTTTCTTTACTTTTAGCTTC
CTCGGGCGACTGGGGACTAATGTCCAGTACTGACGGCTTCCATACTTGTTGTTGCTGTTG
TTTGTCACCCACTTCGACGAACAGAGGTCCGACGGCACCATCCTCATCATTTGAGTCCTC
TTTTCTTGTACTGATGTCGGCTAAATTGTCACTGGCACCGGAGCACCTGAATTCCACACT
TTCGTTCTCTTCCCTTCCATTTTCAACATTCTCCTTGTCCTTTTCCCCTTCTTCTTCCCG
TTCCACTTCTTTCCCTTCCCTTTCTCCCTCAATCCCAATCCACTTGGAGGCACGGTTGTA
CCTTCGATTAATGTGAAAACAGTGGACCGGTGGATTTTTAGCCCAGCAGTACGCCAAAAT
ATCGCCAAGTTTGTGCCTTTCATTTCCCCAGTCTGTGGATACGGTGAAATTGGGGGTGTG
GAAGTTAAACTGGCAACGCCAGATGATCGTTTCTGTTCTGCGATCAAACCGGGATGTGTT
TGCGTCACGCTTAGACATTCCCTCGGAGGTTATTTGGCATACAACCCCTCGCTGCTTTGC
AGCCTTTCGTAGGGCATAAAGTGGGGGAGGAAGCGCCCTAAAAGTGTAGCGCCACATTTT
TGGAAACGTGCGCTCACAATTACTTATCACGCGACGTGTGTCCTCCAAGAAGTGGAAGTC
GCGTTCAAGTTGCTTATCTGTGAACTCACTTAGGGGCACTTTCTCGGCAACATTGCGCTC
CCCACTGCAATTGAACTGCGCCTTATGAACACGCACACACGTCATGCTGCATGTCCGGGC
ACCGCAGCCAGGGCATGTATAAACAGATTTGTCCTTGCAAATGCAGCAAATTTTCTCCTT
CGCTCCCGTCGTTGCCACCTGGACGTCGGCGGTTGCAACTCTTGGATTAACGTCAACACC
AGCCCCTTCCATCTGTTGGCAGTGTCTCTGTTGAATTTCCAGGTCACGGGCTAAAATGTT
ACTGAATGCTGTCGCAAAACCACTGCGGAACTCACCCCTGTCGTCCTCATCTTCTCGCCC
AAACTCGTTTCCTTCCTCATCAGCGCCACTATCATCGCGGTTACTATAAATGTCGTCAAC
GTCGTTAACACATTCCTCGGATGCGTCCCCACTGGAAACCCACTCCATGCCACCATCAGG
CGCATCAGAAGCGCTTTCATTCTCTTCGAAGCAGTCATGTACCCCTCTGCCATGAGAAAC
AAGCTCTATACCACCACGATCCCTACTCATCGTAGCGTCCCACAATATAGTACAGAAACT
>TRINITY_DN21401_c0_g1_i1 len=248 path=[1:0-247] [-1, 1, -2]
ACCGAATCAACATGGAAACACAAAAATAATTTCGGGCCATCTAGTTTAATCTCACGAGTT
CGCCCCATTCACGGTGTCATGAGCAACCCTCACGGATTATCAAAAGATTAAAGTGCATAT
CGAATAAAATCGAGAAACGCTTTAGATGTAAGGCACCCCTGCTACACATAATAAACACAG
TGCGAAAACCTCTCCCGGCCAAATCCCCTCCCTTCGTGTACGTGCGGCACCTCTGGAATA
CAAAGAAC
>TRINITY_DN21467_c0_g1_i1 len=358 path=[1:0-357] [-1, 1, -2]
AGAAGAAAAAAGTGCTACAAGTAGCGTGGGGCAGACCGTGGTTTCTCTCCCCTTTGACAA
ATGCAACCTCACCGCTTCTGAAGAACAAGGTTGACGGTTCCATGGGTGTTTCGAGAACCA
GGTTGGACAAGAAAGTCAGCAGAACGCAGCTGGGAGCCGCACATTCCCACCGAGTACAAG
TCAACAGAGGCGTCAGAATTACTACTTGTGCCGTCTTCCCGGGCGAGGCCCACAGAAATG
ATCCTCCCACTTTGTGTGTGGTAACGATGAGACTTGAATTTCTCTTGTGTTTTGGCCTGG
CGCACCAGCCGCTGTGCCGCACCCTTTTCACGCTGCCCTGCTTGCCACTGGATAAAAG
>TRINITY_DN21415_c0_g1_i1 len=730 path=[1:0-729] [-1, 1, -2]
CCATATTCAAGAATCTGTGTTTTGTTTTCGGAATCGACGCTAAGATTCCACAGTGCTCCA
GCGGCGTTCTCTTGCACAAATTGTTGCGGGGAGCTTAAAAGTTCTATCAATGCGGGAATG
CAGCCAATGTAACGAAGATAAGTCCGGTTCTCAGCGTTGCTGGCGCAGTTCCACACGGCC
CCCGCTACCTTCGTCTGAATGGACTCATAGGGATGACGTAGTGTCGCAGTCAACTTCTCT
AATCCGCCTGCCTCGCGGATGGCCACCTTAGAAGCCTCTTCTCGAGTGATATATCCAATA
GTCATGGCAACATTCTCCAATATTGGTATAGAATCCGTATAGAGGAGATCGAGCACCGCC
CGGAGACCGCCGAGACGCCGCACCTCGTCACGCACCTTGTCTTCATCGTCATTGCGTGCT
AAAAGGCTCCATAGAAGCACAAGTGATCTCTCAAGCACTGCTTCCGAAGTGCAGGATGCT
ACAATGTTTACCAACGGTTGCAGACCACCTGCGGCAATGAATTCCTTCCTCCCATCCGGA
AGTTGCCTCCTTCCCTCACCTGCGGGGTCTAGCACTTTGGAGGAAAGGCTCCTGCTGCCG
CTGTTGGCGTTACTATTATTATTGTTATTGTTGCTGTTGATAATGAGAGGTGAAAGACAC
TCCAGAACCTCGCACTTCACATCATCGTTGACGCTCTGAAGAAGGCGAATAAACGTGGTC
ACAACCGCAT
>TRINITY_DN21474_c0_g1_i1 len=274 path=[1:0-273] [-1, 1, -2]
CCCGGTTCCACTACCCGCTTGCCACCTAACGTGAGAGTCAATTTCTCTCCGCTACCGCTA
ACAAATTTAACGTCTGCCACAATCTTCTCAACGACCTGTGGGATCATGAAAGCTGCCAGA
GTCTGTCTACGGACAAGTTCATACACTGCCCTCGTTTCTGGGGAAAGTGACAGTGAATCC
CCCTGAACGTTGATGTTTGTTGGTCGGATTGCCTCATGAGCATCCTCGACATTTCCCACC
GGGGTCCCCGAGTTTTTCCCCCTTTTTGCAGTCT
>TRINITY_DN21479_c0_g1_i1 len=839 path=[1:0-838] [-1, 1, -2]
GGGGTTTTGTGACACGCTAGCTGATGAGGACAAGGGATAATCACAACCACCTCCCTCGCC
GCACAGAAGTGGCTTGGGTCGCTGCGGCAACAACGCCGCTATCCCAAATGCACCAGCGTC
GCTCAGAGAAATACCTTTGAGAATTACAGCACGAATACGGTCATTGCCGCGCAGGGCGCT
GAGAAGCATCACACCGCCACGGTCACCGATATGGCGATTATAACTCAAGTCTAAAACCTC
AAGGGCCGAGGAATTGTTGTTTGTTTCATCCCTACGGATATCAAGTACCTGCACCAATGT
TGCCACATCGTCCTCATCTAAACGGTTACGAGATAGGTCAAGGTGCCGCAGCGTTCCCCG
GTGATGCTGCAACTTCGGAAAGAAGAGGTTAAGCCCCGTCGCGCGATCGCACCCGATCTG
CAATCGTAGATGCCTCAGAGGGTTCTCCATGAAAGATTTGTCGAAGTACGAGGCCGCTCG
CTGGCACTCCTCGGGACCAAAGCGGCATTTAACCACTTCAAGGACGTCAGAACGAGGCAG
CATGTGCATGATTCGATATACCGGATCAGAGAGCCCACCGACCCGGGTCCGAGAGAGTTT
TCCACCATCTGCTGCTTCCTTCGCCTCTCCCCCTCCACATGCCACAGCACGTTGGACATC
CGCAGCATTTGGGCATGCTCTATGGAGAGAATCGCCACCTTTGCCATCACGCTGACGCTT
CACCGAGCTACGATCCAAATTTGTCCTTTTCCCAAAATGGTTGCTGTTCTTCGCTTCGGT
TTCATTCCTCAAATCAACGTCACTACCCATATGGCGATTCTACCGCGGGAAAGGAATAG
>TRINITY_DN21406_c0_g1_i1 len=753 path=[1:0-752] [-1, 1, -2]
GCCGTCCTCCTCACTGTAAGTCTGAGATACTCAAAAATGAATCCTTGTACCCTTCCGTCT
TCACCTTCACTCAAGCAATAACTTCTTCCGACTTTTTTGCAGTGGAGCGTTTCTCTTATA
ATCCCTTCACTCTTCGCAGGCCTTTTTTTTAAAATTCCATTCCTTTTTTATCCCAGCGGT
TACTTCACTCATTCGCTACAAAAATTCCCCCTCCCCTAACTAAGCGGAGGTCTACACGCT
CCCCCTCGGCACCTCCAAAGACGGGTTTTTCGTCCCTACGGTTAGTTTCACTTTCTTTTA
CCCATTTTACCATCACCATCACCACCACCCCCTCCTTCCTTCTCTGTTTCAGCGGGTTGC
GTTCCGCACTTATTTAACGATCCGTGAGAGTTACATTCCCGAGACGGAAAAATATTCACA
CAAACATATATATGCAGACGCTTGTAAACGCACCTAAGTTAGAATGACAAGAAAATAAAA
GACAAAAGACAAACACCACATACACACACCGAAAAAAAACGTGTGGAATATGATAGGCGT
TTCCGACTTGGGACGTTCCTTTCACAATCATTCCCACAGTGACAGTCCACGATCTTCTGC
ACTCAAAAAGTAAAACTTTCTTTTAACTCCCTCCTTCCCTCCTTTTTTTCTTTTTGTTTT
TAAAACTTGTGCCTCGGTCCCAACGTCACTCGTCACAGCTTTTGCAACAGTGACGGCTGC
GCAGGCGCATACAACCCTAACACGTAAACATTA
>TRINITY_DN21425_c0_g1_i1 len=678 path=[1:0-677] [-1, 1, -2]
GTTCTTTTCCCTCTTGGTGGGCCACAATGTCATCACCATTATTATTAGCCTTGGAAACGA
TGAAGTTCAGTAGCTGCCGAGCAGTCATACCGGACTCCATACGAACGTTATTGTCCACTT
TTGTTGCTTGATAGAAGTCACGATTCTGAGAGGCCTTGCTGGCCGTTGTCCCCGCTTCAA
GACTGCGGTTAACCGCAAGGTGTAACATAAACTTGCGCTCAAGCAAATTCAATCGCCGCG
TCGCGAAGTTGCGTACGTGCGCATTCTCTAGCATGGCGCGCAGTTCCTGCACATGTTGAC
GAAAGTCGTCAAAGTGAAACATATCTTTTGGGAGACGGGGAATCTGATGAACCTCGTGTG
GCACAACAACACCTTCGACGGTTTTGAACATCCACTCGTCCTCATCAAATGTATCATCAC
GGCGGAATGCATGTTCAATATCGTCCGATCGCAGCACTCTCCCATCTACATCACGTATGT
TGTGCTGCCGAACATACTGCGAGCGCAGCTGTAACGCACGATGCAACAGAGTCACAACCA
GCGTATCAGAAGGATCACGTTCGAGGGGGCCTAAGAAGACAACGCGAGGAAAGTCCGTAT
GTGGATCGCGAGCGAGGAACGGCATTTGACTTGACTGCATCATTGTAACGGCTTGTTGTA
AAGTTACGCCGCTTGGCT
>TRINITY_DN21493_c0_g1_i1 len=1847 path=[1:0-1846] [-1, 1, -2]
GTTTCTGTACTATATTGTGTACTGTTCCGCCTCTTGGCATTGATACTTTTAGATGGCACT
GTCATTTACCGATCCGCTAGTAGAACTACAGTCCGTTTCATTCCAATATCCACCACATAA
TCTCACGGCGACACAAGGGGTCGTGGCCCAAGGAAGGATTTATGATATAACTTTTCAACT
TAATAGCGGCGATCGGGTACTGGTAGTTGGACACAATGGAAGTGGGAAATCAACACTTCT
TTCTGTTGTTGGTGGACGTCGTAAGGCAGCACAAGGTAAGGTTACGGTTCTTGGTACTGA
TGCATTTGAAGACACAAGAGTTCAACAACATGTCTCTCTTATCGCGGACCCATGGCCGCC
AGAAGCTTTTTTTGGCACAACTGTCGACAAACTGGCTTCTCCTGCCCAACAACAGGAGCG
CAAAGAACGCATTGCCAGAATTCTACACCTTTCGTTGCAACGGTCTGTAGAGCATATGAG
TACTGGGGAAAAGCGTCGGGTACAAATTCTACACGGCATGCTTGGGAAGAGTGCGGTGTA
TTTGCTTGATGAATGTAGCACTGATGTCGATGTCGCGGAGAGGAAAGCGGTGCTTGATCT
GATACAAGCGGAGTGTATTGCAGAAAGCAGCTGCTGCATGTATGCCACTCATATCTTTGA
TGGTGTTGGTGATTGGGCGACGCATATTATGCTTATGCGTAACGGCACCATCGTTGAATT
CAAGAAAATATCTGAGGTAACAGAACCACTAGAGTCTTTCACGTATAAATTTTTATCGAG
GTCGCATGGAAAGCCGCTGAGTTTAACATCGCTTCCAGGTGTCGAAGGCGAAACGAACGG
AGCGAGCAATATGGCCAAGGCGGAAGAAGCCAAGGTCTATAACTCTGCTGCTTCGATTGA
GACAAAAGAAGCCGTTATCGTTTGTGAGGGTCTTAAGTTCAGGGATTTGTTTGATGGCCT
TTCATTTAAAGTCTACCGCGGGGAGCGAATGTTGTTGTGTGGTTGCAATGGTGTTGGCAA
AAGCACACTGCTCAATATGATGGGTGGTTCACAGTACTTTAACAATAGCGATGGGGCACT
TCGAATCCTCGGTAAGGTCTGCTTTGAGGATATGTCACTAAATGCTTCCATCGCATTAGC
TGGAAACTGGTGGGCATCTGCTCCCCCATGTGAAGTTTATGTGCGGGAAATGGTTGACCT
TAATACGCCGCGTGCAAAGCATCTGTGCGAGCTGCTTGCTGTCAATTTAAATTGGGACGT
GCGTTACCTTTCTGCTGGTGAGCTAAAACGGGTGCAGTTGCTTCTTCGCCTCCAGGAAGA
GCGACCCATCGTTCTGCTTGATGAAGCAACATCCAACCTTGACCTCGATATGCGCCACGC
CCTGCTGTCATTTCTGTACAGTGAAAGTGTCAATCGCGGCGTTACAGTAATTTATGTCAC
GCACATCTTCGGTGGGCTTCAGGAATGGCCAACAGTTGTTATGATGTTGGACCGCAGTTG
CCGTGGACTACATGCCACATGGGGAAGGAGCGGCGGTAACGTTGATAAATGTGGCGTCAG
TATGGACCGCATTGTAGAGGAGCTTATAATGCTGAAATCAAAAGAGCACGTGACGTAATC
GTGTGATGACAGTAGCGTAACAACAGGAAGTAACATAATCCCTCACATGTGGTTACCGCT
CACTATGTTTGTGGGTTCTTCTTTACATTTCTTTAACGACATCATCTTTTCGGTTACCGA
CCGCGGTTTTGTTCTTCTTACATTTCCTATGTTAACGTGACTGTGCTCGAACACTTTCGA
TGTGGCTTTATCATAAAATAACTATCTCTTCCTTTTTTTTTTTTGCG
>TRINITY_DN21428_c0_g1_i1 len=300 path=[1:0-299] [-1, 1, -2]
CAACACATGGCATGGCTAAGAGTGCTCGGCTCGTTTCGTTTCATTTCCTCATGTCTGCAA
GTCCGATTGACGACTGTGGAATGGAAAATGCTGATGTCAAGTGCGCCAATAACTCCGGCG
CAGCGTAGTGCCTCAAGACGAACGTCCAAGTCCTCATCGTTATTTTTCACGATACCGCTT
AACTGCTGGTAAAGATGAGGGTACACCTCATACGGCGACCGGCCTTCGATCTGCGGGCCC
AGTGTAGCGGACAGGAACCGAAGACACCACAAACGCAACTCAACAGACTCGCTGTCAAGG
>TRINITY_DN21403_c0_g1_i1 len=1244 path=[1:0-1243] [-1, 1, -2]
GTGTGACACCCCAGATCCTACTTTTTGACAGCCTTTTTGTGTCCGGACGACGACTTCCGC
TGCAATACGCCAGGCAACGCTACGGCACCGCGGTTCCTCTTCGTTCCCGCAGTAGATGCC
TCCGAATTCACCTGCTTTTGTGGCTTCGTTATGGTAAAAAATTGGTCCAAGCGACCTTGG
GTTTTCTTCGTAAGTGCGTCACGAAGCCGCTGAATACCCTTCAAAACGCGTTCCTTACTG
AACAACTTTTCGTCGACAAGAAACTTTATCAGTCCCTCTTCGTCCGGCTCACGGAACTGG
ATATCGATCTCCTCACCCGGTGTTACCTCTGGTTCCAAGAAGAAGTTCCGCGCATCCTTG
TAGTTGAACTCCTCTGGGACAACGTACCTCGTTCCGTCAAGTGACTCGATAAATGCCTCT
AAACTCCCATACTTCTTGATACCCTCCCAGGCTTTATGGGGTCCAATTCCTGAAATTCTG
GGGACGTAATCACAACCAAGAAGAATACATAAATCTATGAACTGCTGCATTGAAAAACCG
GAGGCTTCCAATATCTCATCGAGATGATACTCGGCAATGGGCCGCTTCTTCGCTTCACCA
TACGTTAAATGCCGCAACATCACCCGGGACCCAAACGCCAGGGCATCCATATCCTCTGTT
CCTACCGCCCATGCCTTATTCTTTTTCACCAGCTCAGCGCACTGGGCTTCTGCCTCAGAG
GGTGCTTGAACAACAGGAATGCCCATTAAACGAAGTAGTGTCTTCACCTCCTCCATCTGA
TCCCTTCCCACACGAACCATTCGCTTGCTCATCTTTTCCATGGCCTCATCATCTCCCTCC
TCCTTTGCCTTTTCAAACTCATGCTTTGCATCCTCTGCCCTCTGACGCCGACTCTCAAGT
TCAGAAGCCTTAAGGGTGGGCGGCTTACCATCAAACACGTATATAGGACGAAGTCCTTCA
TCTATCATTCTTAATGTACGAAAAAAAATTCCACTTAAATGAGACGTAACATCCCCAGCT
TCATTGGTCAACTCAACGCTCTGACCCTCTTGAAAGCCTTTCATGGCGATGACGAACTGA
TATACGGCCATGGAGGCATCGATTGCGATGCGTCGACCGAAATAAACTTTCAGCTCTTGT
TCCTTAATGGCGCCAGGAGTTCTGTCGTACAGAAGCTTCGAAAGGCCAAGAACACCCATT
ATCCTCGCCGGACTCGAGAATCAACGAAACACAATATAGTACAG
>TRINITY_DN21462_c0_g1_i1 len=2709 path=[1:0-2708] [-1, 1, -2]
CCTCGATGGGGAAATAACAGTAGAAAAAAGGGGGGAACCTCACGTATGAGTGAACCATCC
GGGGGTTCTCAACGCATGGGGGTCGTTACTGCGCAATCTGTCGGGTGGTGCCATTCCCCA
CAAATGAAGCAGCGCGTCACGGGTCCTCCCTTCGCTGCTGCTGCTTTATGTGGGCAGGTA
TTAACCACGTGACCGCCCTCACCACACACAAAACATGTCCTCTTGTCGGCGCTGCCGTCC
TTCTTTTTTGGTGCGTCGTCGCTTGACTCGACCTGCAGCAGCGGGGCAGTCAGCGGTGCG
CGTGGCTGGCGCCTGTCGACAACTGTTAAACCACGGACAGTGCTCGAGTCACCTTTCAGA
AGCCTGAGAATAGCGCGAACGACAACGCTGCTGGTAGATTCCCAACTCTTAGACGGGTCG
TTGATCTTTTGGCTAAGGGCTGAATCCAACTGATCCTTTAGGTGCCGTAACAATACAGCA
TCCTCGCTTTGACATCTGAAAGCAGTTGCCTCGTCCACGACAAGTTCCCCATATTTCGGA
AGATACTCGAGGCGGCCGCTCCCAAAGAACACGACATGAAGCGGCGTCACCATTGAAACT
TCACGCAGAAAGGTGGCTGAAGTTTTCACCTTATCCACATAAACAAGAAGTGGAGAGGCG
AACGCCTTTTCCTTTCCAGCAACGCTGGAGGGGTGAACAAGAACTTCCGACCCGTCCAGG
GTTGTGATGTTAGTACGGTTGCCTCCCTTTCCACCTCGCACTGTCTTCACACACGCCACA
TTCGGATAGAGGCCGGCGACGATGCACGAAAGAATGCACTTCACACTACCAGAGTTGGTG
TTGAAACGGGGTCCACCCGACTCGTACACACTGTCTTCAAGAGTGACAGCTGGGTCATAG
AGGAACCGGTTGTTCTTCATACGAACAGGTGTTTCCTCAATAAGCCCAGCCTCGTAGAGA
AATCGCTCATACTGCTGCTTTGTGGCTTGGATTTGCCGCAGTGCTGGCAGAGACAAATAG
TACTTTGCACACAACTTACTCGCTCCAGCAGGGCCCTCCTTGTGCCACATCGCGATCCAC
TTAGAATAAGCAAACCACGAAGATAAATGGTCTGACATGTAATCCCCAGAGAGCGCTCTC
CGCACACCCTCCACCTCCACTTGATAGTCCATCGCCGAAAGGAATGGGGTACGCACAGCA
AGGCATGCGGCGATCGTCAGTACTGGGTCCACACACTGAAGAATTGCACCGTGTATGACC
ATCTTACCAATACGAACATCCAGCGGGAGGTTGGCCAAGTGCCGCCCAAGCGATGTAAGA
CGCTTGTCCATAGTCAGTGCACCAAGTGTTGTTAGGGCTTTGACGCTGCTTCGCACAGCC
CGCTCATCTGGCGGTGACAGAGCTTTCCGAAGATACTCTACTTCATCACCGAGATTAAGG
GAATATATTTGAAGAACAAGACTCTCGAGGGGAACACGATGCATCTCACAAAGCTGATGG
TCGTCGAGTGACTCGAACTGGGTGCTGGTAAACAAACGAAAGCAGAAACCCTCACGTACT
CGACCAGCTCGCCCCTGCCGCTGGCGGCAGTTAGCTTTGGATGTGTTCACAGTAACCAGT
TGTGATAAACTTCTCCGTGCGTCATAGCGGTTCTCCTTCACCTTCCCGCAATCGATGACG
AACACCGCATCATCAATGGTGATGGACGTCTCCATGATGTTGGTTCCGATGACCACCTTT
CTCTTGCCTTTGGGTGGATGCTGAAATACGCCCTGTTGCTCGGCCGACCCAAGAGAACTA
TGGAGGTTGTAGATGAGGCAACTACTGAGGAGCTTCGGGTTAGACTTTAGTTGCTCCATG
CACGAAGTCATCTCAACCATGCCAGGAAGAAAAATCAGAATGGCGCCTGGCACACCCATC
TTGGTATCGATGTACACAACAATGGATTCAATCAGTTCGTAGTTGATGACGTCTGGATTC
ATCCGGGATAGGATATCCAACGTCCTGTGTGATGCGCTTAGTTGTGTTGACGGTCCATGG
ACTCCTGCGGTGAGTTCCCGCGCCTCTTCAATCTCATTGATGTCAATGTCCAACATTTGC
TTCCGCGTATTCCGTCGCCTCTCTTCCTTTCGTACCTCCCACTTGGCATACGGTGAACCA
TCATCCAGACTGTAGTTTACCATTGGGATAATCTCTTCTAGATGGAATACCTGGACGGGA
AATGTGCGACCAGCAATGTTAATGATAGGAGACCCACCAAAGTAACGTGCAAACAACTCA
GAATCCATTGTCGCACTCATGAGTACGACAGTCAAATCATCACGGCGCTCGAGGAGGTCA
CGGAGGAGAATAAGGAGGACATCGGTGTCCACACCACGCTCATGAATCTCGTCCACAACG
ATGTGGCTGACCCTACCCAAAAATTTATCCGCCTGTATTCGCCGAAGCACAACACCGGTG
GTGCAATAAGTAATTTGAGTGCGACTGGACACACAGTTTTCCAGACGGATAGTGTAACCA
ACCACACCGCCTACGGCTTCGTCGCGTTCTCCAGCAACCCGAAGTGCTACGGAAGTTGCC
GCAAGTCTCCGTGGTTGCGTACACACAATATTAGCAGAGCTCCCCTTCCCATCTTCACAC
ATAAACTCATACAGATATTGCGGTATTTGAGTGGTCTTACCGCTACCCGTTTCACCACTT
ACAACAACG
>TRINITY_DN21488_c0_g1_i1 len=2183 path=[1:0-2182] [-1, 1, -2]
GCCCCATTGCATGTTTTAACAATTGCTCTGTTACGATATAGCAGAGGTCACGATTTTTCC
TACCAAAGGTGAGGCGACTGTTCTTCATTTGGAACACACAGTGTTCCATGCGAGACGGTT
GGCCTATCGCTTGGTCTAACAAAGTACGAACCACCTCACCAAATGTCCCTTCACCGTCAT
CATCGTCATCGTCCGTTTCCGAATCACCAACGCCACTATCATCCGCGTTACGTGGAATGG
GGTCCCGCAAGAAGAGTTCAGATGTTGGGACAATGCTGTTAATGTGCTGCCCCTGCAGTA
CCCTTCCAAGCCCCCCGCGACCAACAACACGCTCGTCAGTATCCACAGCAGAACAGACCG
CAACAACAACGTCATGAAGCACAATTCCCTGATCTCCAGCAAGGTGAGCGGTGTAGACAC
CATTCGTATTGCTCCTACACCTTCCGTCGGTGTTAACACTAGCGCTGTCCTCATTTTTGC
TGTCGCTACTGCTACTAGTGATCGCGACAACCTTATGAGTTTCATCAGCACTCCCGATAA
TACAGTCATCGCCGACAATACAATTCAGCACTTCTGCCCTGTCTGATACCCTGGTATTGT
GCCCAATGAGTGAGTTTCGTAGTACGCAATTCCGGCCAACTACCGCACCATCAAGAAGAA
CGCAGCCAACAACTATCGCCCCATCTCCAATGGAAACACCCTTACCCAGTACCGCACCAC
GCACCACGGCATTGGGCGGCACAACAACATGCTCACCCACTACTACGCATGGACCACAGG
TGTTTGCCAAGACTTTGGCACCTAACTGATGCAAGTAGACACTGGGGAGATGGGGGGAGG
CAGCATATAATTCACGATCCTCAACGAACCTATATTCCCGTGTAAGTGGAAAAAATCGGC
GGTTACACACATCGATATTTGCCTGAATATACGTCCGAAGGCTATTGATGGGCTGCACAA
CGCTCATTGGTGCGACCGCCTCCGCGACACCAAAGACGTTACCCCAAAGTTCGTGCTTCG
CGAGTAAATCCACTAGGAACGCGTGCTGGTCAGCCATCGGAAACGAGAAGAGGGATAACG
CCCCTCCCGAACAGAATAAAAATCCTGTTGGTACGAGGTCGCTGCGCACTGAAATGCGGT
CACGGCTACTGAACTCCATTCGGACTGGCTCTGACGTTTCCCCAGCCGGCTCGAGTCGAG
TCATACTTCGCACCACACCTGTTGACTGCTGGATCGCAAACATTGTCAGTGGACTCGGTG
GGAGCGCTGGGGCCGGGAGGGGACGACGCTCTAACGCGTAGAGCCCGAATCCGCCACCCG
GCGATGGCTCCCGTTGCTGCTGTGTAGCTGAAGTCCCCGTGTTGTCTGCATTGTTGACGA
GCACATTGTGAAGAGTCTCCTCGAGAGCAGCCTTAACTGATGTACAGACAAGAGTGGCGG
CGTAGCTTTTTATGTTCCGCGAACGCTCCAAATGCATGTGAAAGAGGCCGCGAAGGTTAG
TGAAAACTGCCACGGAGTCAATTGGAACGAAGAGAAAAGACGAGTTCTGCTCAACAAGGT
TTTGCTCCACAATTTCTGCTGTAACGTCACAAAGGCGTGTCATTGTGCGCACGCTTTCTA
CAACACGGACCTTCATGTCCTTGCATTCTAGCCACGGTCGGCCGCGCACTGTACGGTTGT
TCTTTAGATGAGAATGCACGAGAGGTACTGATTCACTGTTAAAGAGAATAAACACCTCGT
CTACTCCATTCTCTGCTAGGTTCTCCAGAATGTAGTCAATTATGGGCGTGTTGCAAATGG
GTAGAAGTGCGAACGGCAACTTTCCGGAGGGCGCCACGGGAAAGAGAGGGTGAACCGGTG
CAGATGCATTCGTAAACACCTCACCAACTATTATGACAGGAAACCGGGGGCCATGGCGCC
TCCGACCCGCATCTGCCCCACGGCGCGTGGCTGATATGTCCATCTTCGCGTTCTCGTGTG
AGGCTGTTGCAACAATATCAGTCTCAGCGCTCACTTATATCCTCTACCTCCTGCACAGGC
GATACCTCTCCTCTCCAACGCAGTCCCCACACACACACACCTTTTCCTGGCTCCTTAGTA
TTGCTAAGCTATTCCTTTGCTTAAAGTTCCTACTGAGTCCGTGTTAGCACCAAACGCTCG
GTAACCTGTTCAGTCCACTCTCA
>TRINITY_DN21408_c0_g1_i1 len=449 path=[1:0-448] [-1, 1, -2]
AGAAAACGCACAGCTTCAAGAAATGTTCCGCCTCTCGCGTGCCAATTCGCGCACCACGCA
CTGAAAGGCAAATATGATCTGGAGGAGAAAAATAGAAGAAATTGAAAGTGTTGAATCGGA
CCTACGGTACAGAAAGAGGGAATGTGTCAATTGATACGATCCCATTTCTTATGGAGCTAA
TTGCCTTAACCATTCTATCCTATTTTACTTTCTCTGTTCTCTTTTGTCCACCTATTCGTC
CACCGCTACTGTGGGATGCGCCGGTCGTGTGCACGGCGGCTGTCATAACATAATTTTGCC
TCTCAAACTGTTGATTCATTTTGGACACAAACTCAAGCACGTACGCCAACAAATCGGTGG
TTTTGGTTTTCTGTGCTTAAATTCAGCATTTTCTCAGTCAGTTCATGGCACGCAAACAAT
TCTCTGTGTGATGCCGCAGTCACTCTTAT
>TRINITY_DN21447_c0_g1_i1 len=599 path=[1:0-598] [-1, 1, -2]
ACTGACTCTGGATTGGGTGCTTGCTTTGCCATGTGTCAGTGATGACGCTGAGGGTAATAG
CAGTGTGGAGCTGCATGTACTGAGGACCAATCGCTTGGATTTTCTTGTTCAAACATGGAG
TGCGGTGACGTCACACATTGTTAGGCTTACAACCTGGCCAAGGATGGAAGTAAGTTTCTT
TCCGAGTGGGTTTCCGTGCGAAATCGTATCAGGGATGATAAACGGCAGCGAGCCGAGTTA
CTACGAGGTTCGAGCTCGTATTCCCATCCGTTTAGTGCTCTCTCCAACTCCCGAGGGGAC
AAAGGAGAGAAAAAATGATGATAGGGGGTCTGTGTCTGAAATGCTCGAGGAGTTTGCTAG
TACGAAGCGCATGTACGCCCATCAGCTGCGTGCACTCATTCATGATGCCGCCTTCAGTTG
CATTTCAAGCAATCCCACGTCGTTTTGTGGTTTTGACGAAGCACCGTCGTCAGGAAGGGG
GACAGACACTGCCTCCCCTGGTGAAAGCGTCAAAGAGGAGGAAGCAGTGAGTAGCGCCAG
CACCAATCAACAAAGTGGGGGTGGAGTCAGCGCGGGAAAGGAACCCAAGGGGCCACAAC
>TRINITY_DN21427_c0_g1_i1 len=503 path=[1:0-502] [-1, 1, -2]
GAAATGTGTGCAAGCGGAAGGTGTGTATTCAGGGAGATCACTTCCCAGTGCGCCCACAAG
TGTCTCTTGCATTGCACCATGCGGATACGATCCAGGTTTTGTGATGCTTGCCTCATCTGC
TGCAGTTGGGATCTCACGGCTCGCCCCCCGAGGATCAAAGAGGGGAATGTCCCACGCCCA
ACAGTGTGACGCTTCCTTACTCAACCGAGTAACGCTGCCCACGCCACCATGGTCAACTAA
AACCAGCTGACAGCGGCGGTTTGGAAGTTCGATACGGATGCTAACAGCATGTACTGTGTC
GCGGACTATCAGATCAAAATGCAGACGCTTACGCCCTGGCGTTTCATCAGTCTGCAAGTA
GCAGTCTCGTATGGTGGCGCTAGGGGAGAGACCAGGTCTCACTTTGCCTTCATACCGCAG
AACAGACTCGTCGCTTACGCAAGGAGGTGTGAAGCACACATTCCCACACGACAATAGTTC
CCAGTAATCAACCATACCGTGCA
>TRINITY_DN21496_c0_g1_i1 len=967 path=[1:0-966] [-1, 1, -2]
CCAGTAGAACGGTGAAAATTAAAACAAAGGATTAACAGTGGTAGTGATTTTTCTGGTTCC
TATCGTGAAAACCCTTCTTTAAGAAGTATAGAAAATATCTCTTGGTCTCCAAAGCATGAC
ACTCCACGCATCAGCAGAAACAAGTTGACCCTCACATCCCTCCTGCCAATCCCATGACAC
ATCAGTCACATTCTCGACATGACCGGCGTGCTTAAACAGCAGACGATTGGCTGTCACATT
ATACACACAGCACATGGCATCACCTTCGCCACCAGTACAGAAGAGGTGTCGCGAGTGTGG
ACACCATTGTGCCGATGAGATAGCGCCTTCGTGAAGCTCTACAGTCATTACAGGGTGCAA
CGTGTAACGAAGATCATAATAAAACGCTTCACCTTCCTCCGAGCCCACTAGAAGCGAGGT
ACCATCAAGTGGAGAAACCGAAGAAGACGTTGCCGGCACTTCCAGACGGAACAGTTGAGA
TAACTGAGGGTCACGTATGTCGCCTCGCAAGACAGCGCCAGACTCTACTGATGCTACGAA
GCTGGTTGGCTCCATCCATGAAAAGGAAACCTCGTTCACGCGCGACTCATTTTCTATGGT
ATATTTTTGGACGCAGGAAACAACCCGAGGGTCATCTTTGGACATGTTTGCGATTTGCCA
AACACAAATTCTACCGAGGGACCCGGCCGCAACGGTACCATCGGTAGTTGTGCTCCAGTC
GAGTGCACCACACGGGCCATTTCCCCCCGTTAGGGTTAAAAGGTGTTGCCCCTCACCGTG
CCTCTTGTCCCAACGGTCTTGCTCCCTAACCACAGCTTGCAGAGCGGACATTCGCTTGTT
ATAAAGTGCACGCTCCTCACCGGTATCCCCTTCACTGGGTTCATTTGGAGGAAGCGGAGC
ACGTGGGCGCGGTGGGTCATTAGGAAACTTATTCAGCGAGATTCTTGACCAGTCAAATAC
ATAAGCA
>TRINITY_DN21450_c0_g1_i1 len=805 path=[1:0-804] [-1, 1, -2]
ATCTGAAACACCGGCATGGGGAGCTCTAACCACAAGGCTGGCGGCCCCTGCCGATACCGA
AAACTGTGGAGTTGAACTGCACAACATGACTTTGTCGTAGCTCCACCTACCATCATCCTC
CCGGTGATAGCCGAGCATCTGCATGTCGGACATGTTCCAGATTATTAGCCCTCGATCGTT
TGAGAGAGTACAAAACAAGGCCAAAAAGCTGTTCTTACCCTCACAAACAGGGCCAGTACT
GCCGGCTGAACAACTTCGACCCATCCAAACTGTGTCAAAAGATGTTACAGATGCGCCCGC
TGGAAATAGGCCTCCCGGATAATGAACCATGGCGGGCGCATTCCCTTCCCCAGTGACCCC
GCCGCTTAGGTCAACGATGACCAAGTTCCCATTACGCAGTTGCAGAAGGATGCTCATCCC
ACCACGCACCAACTGAAAGGCTTGCGGTGTAAGTTCCCGCTGTTCAATTCGGCAGTCTGC
CAACTTTGCGGTCCGCGCGATAATCTCAGCTTCTCCATCTTGTCCATCGTCCCCGACACT
AGCTCCGCCAAATATGAGTTGCTCTTTTGAGAGGGTCATAATATGTTCCACATGTGGTGG
TGAGAATCGCACGGCATTTACTGATACCCCCATTTCGTCAGCCAAAACGCGTAGTATAAA
CTCAGTCCTGCAAGGATGCTTTGGAAGGGCTTCCTCGAGTATGACGACCGCCGAGCCCGT
AGGCAATGACGCGCGGGCGTTAGCAGCAGTATTCTGTTCGATTACAGTAGCCGGTACTGG
GAGACACTCATTGGTTAGGGGAAGG
>TRINITY_DN21407_c0_g1_i1 len=897 path=[1:0-896] [-1, 1, -2]
CGTTGAGCAGAGACCGAAGAATATGATGCCGATTAGGAGGTACGGAACTGATGCCACGCC
GTATGCAGCGGTTTTCGCAGCAAACCGCACTTTGTTTCGTGTGGGCAACGCCAGAAATCC
CCTGTTCCACAGCGTGTGCATTTCCTGAGCTTGACGGGCGATGGCATACACAAGCTGTAC
CACGGCATAACTGGCTTTTCCCTCTCGTACGAGTGGTTGAAATATTTCCTTGACTGCTGC
CTGGAGAAAGTGCTCTGCAAAATACTCCTCGATGGCAGGACTAGTCACGAGTTGGACGCT
TGCCTCGCTCTGCGCAATCAACAGCAACAAGCCATTTCCACGCGGCTCTCCGATTCCCCA
ATCAAACAGTATGGAATTAGCAAAGGCTCTCGGCGTGGTATAACCAACTGTGGGAACAAG
CACAACATACATGTCCACCTCACACAGAGATTGCATTTTGTCAATGGCCTGCTCGATCTC
CATTCGGTCCTCGCTTGAAAGCAGGCCACACAAATCACTCACACGCTTTTTCGCATAGCG
AGGCACGAGTTCCCATGGCCGGTTGGACTTTCGGTAGTGAATCTCATCGAACGTTTGTAT
TTTCTCAAAAGAGGCGATAACTTCTTTGTTGTTGCGATGGCGACCTGCCTTAATGTCCGC
AGCTAAGTCACGACTTTGTCCTAATTTTGCCAAAGGTGATAGAAGGTTGACACCAGCGCT
ACGTTGCGCCATGAGCAGCACCGGCCTGAACACCGCCGAACCTCCTCGTCCTCCTGAAAA
AAAGACGATGTCGCTAAGAATGCGACGAGCAGGAGATGAGGACACTCGGAGAGGGGAGAA
GTTAATCCGTGTCCGCTCCATGCAGCTAAATGTACAATATAGTACAGAAACTGTTCT
>TRINITY_DN21486_c0_g1_i1 len=1815 path=[1:0-1814] [-1, 1, -2]
AGCTTTTTCTGTTTAGAAGTGCGATGACGAGGCAGCAGAAGCTCATTATAGAAGCAACAA
CAGCAACAAGAGGAAAGAAGATGTTGTGAAGACCAGCACCATGAAGCACTGAAGCGACTG
CTTCGTAGTCTTGTTCACGTAACTCAACCGCCTGGGTCTTACCTCTCGAACCTTCCAGAT
TCAACGAAAATGTGTCTTTCAAAAATTGTTCAATTCGGCGTACAGTTCCCCCCCTCTGTT
GTGAAGTATCACCTATTCCCTTCAGGTTGGGATGCTCATTGTGATGGCACAACGATATGA
TGTTCTTTAGCGTTGATCGCGTTGGGTGCATCTGCAAATAGGGGCGGGCAACCATATAAA
TAATACATAACATCATAATAACTGCAAAAACAATGCTTAACATGATATACTTGCGGCTTT
CCCTCTTCAGGCGCTTTACAGAGTGCTCGAGGAAGCTGACAGCTTCACATAGAGACGCCT
CATCCTCTTCTGTCAATTTGGAGGCCGTTGCTCTGGAAGAGACCTTACCAGAACTCCCAT
TTTTCTCCTCTTCCGTAAGCAACCTCAGCCGAGCTGCGACGCCGTAGTGGTCTGAAAGTG
GGCAACTCATTTCCTTCGCCTCCTGCTCTCCTAAAGGTACGGGCCTCACGCCAGCTGTGC
CCCTTGGCGATGACCCAGGTCTCGATTGTGAACCCAAGAACACCTCGTCGTTTCGTCTGA
AGACTACCACACCAGCGGGTAACTCCTGTCCATCCATAATCTGCTTAAAGGGATACTTGG
CATCGGCACCTGGACAATCCTCGTAAGAGCATAGCTGTAACGTGTTGAACGATATGAATA
TATGATCGATTTGCACAGGCGAATAAGCACCGTGAGTAATTATTTTCCCGTCTGTACATG
TGAACTTATTTTCGTGGGAAAAAGTCATTCGCGCAAGATTTTCAATACATTCATGCTCGC
TCATGCCTTCTTCTGGTCTTTTTGCAACTGGAAGTACGGAGCGGAGGCAGTAGCCGTGCC
CCCGGAGCAATATCAGCATGGTACGTATCTCCATTGAAGTGAGTTCCGAGTTAAAGTCTC
CACCAATGATGATATGATCAGTGGGATTTGATGTTGCTATGATGAAGTTGGCAAACGAAA
TCGCCTGGCTCAACCGAACGGCGAGGTATACTTCATCCCGCCAGTCACGCAGTTGAGAGG
GCACCTGATACACGGCTACAAGATGTGTACTGTACACCAGTACATCACGGCGCATCACAC
TGCCACCACTCGCCTCCACGTCATTGTTACACGGGACACTGACACAGAGCATCGCTGCTC
CCTTATTTGCGTAGTAGTCGCCATGCAGCACTTGCTCCGGAAATCCCTGAAGCGGAAAAG
TGAAGAACACACCGGACTTGACAGGAAACCGCGATATGACCGCAATACCTGATCCGTAAA
ATGCAGTCGGGTACCGTTTGAAGTAACGCGTGCGTCGAACCTCCTCTGGCATATTTTGGA
TAATGATATCGAAGTCAGACTCTGAGAACTGCTCCTGAAGTAAAATGATATCATAATCCT
CTACTTTGCTGGCGAAGTGTGCCATGCGTTCAGCACGGTGCTTGGAGTTAAAGATACCCC
AGAGGTTAAAAGTTAGAACAGTTATCTCCGCAGCCATTTTTGAGTTTAATTCAGTGGGAA
GCAGGGCAAATTTTATTGATGGCCGCAAACTTTCGCTTCAATTATATCCTTTTCGCACAG
TCGATTTCTTTGCTAGTGTCTGCAAATGCGGGAGTTCAGCGAGTGGGCCGCGGCACAATA
TAGTACAGAAACTGT
>TRINITY_DN21449_c0_g1_i1 len=1520 path=[1:0-962 1546:963-986 965:987-987 1547:988-1011 990:1012-1519] [-1, 1, 1546, 965, 1547, 990, -2]
AACCAAAATAGCGTTTCCTCCGAGTAGTCATATGTTGCGATATATGTATATGTGTGTGTG
TGTGTGTGTTTGTGGTTTGTACGGTGTATGGGGGACGGTGAAGACATGAAAGTAATTGGC
CGGGGTATGGATGTATTACCATCTGCGCAGGTGTAAAGTCGTGTGCTACACTTTCACATA
CTGATCAGGTCGACCGATGTATGGACAAAGAAGAAGGAGGGCAAGAAAAGGAGCAATATA
CTCCTAAGAGGGAAATGCCAAAGGAACGGAAGGACAAAAGTATATATATATATTCAGGAG
AATTCGCAGAGACAAAGTGTTGCACTCGATTCCCAATATCTTGTCCTTCTTAGCTATATC
TGAAGTCCTTACCCTCACTGCTCTTTGAAGTATCGAGTACATACAGGACATATAATTGCA
CTCTCAAATGTCTCTGTGGCGTTCCCCGCTTCTGCGTGTTTGTGTACATGAAAATGCATA
TACATACATGTGCGTTTGTATACACAGGATTCATATTAATAACGATTCTTTTTCAGCTCT
AGAGAGAGAGAGAGGCAATGTCCGGGAGACGACGGGCATATAAGCACGCATTTAGTTATA
AATTTGTTGTGCGGGTTGCGGGGTGCATTGGGGAATATGTGTTCGTTTTTCTTTTCCTTC
TTACTTTTGCTTTGGGCGGTAACGTAACTGTGGTTATGCGATGCGATACAGAATTGCTGA
CTTTTGAAGCGCAAGGGCGGAGGGAACAACTTCTCCAGATTGATTTTTTCGAGGAGGCAG
CGACATGTGGCACCGAAAGAGAGCAAGACGCAACGAAGTAGAAGTGGGAGAACTTTTTTA
AAAAAAAATGTGTGGGAAAGATGGTAGGAAATTTGATGAAAGAGGGGAAGGGAATAAACC
AAACACTTTGAAGGACCATGGAGGTGAGGCAAATTAACAAAAGTTGGGAAGGAAGCAGGT
GGAGGAGAAGAAACGGGAAATAAAAATGTAAGAAACATTTGGGATATTTAGTAAATGCCT
GAGTATGGAAAAGAGAAATGAAGTGTTTTTACTATTACTGTTATTATTTTGTTTCCTTGG
AAGGGGACGAGGGGAGAAGAGAGTAAGAGAGAATGGATGCTTAAGTGTGTAGGAAATACC
GCCAATTATTGTGAGTCATGGGAGATAAGTTTTTTTTTTTGAAAAGGAAGGTACCTTGGA
GACCCAACTTTCCTTCCTTTTTTTCTTCTTTTTTCCTTCATTCTTTTCTTCCTTTGTGAC
TCACACTTCGCGGTTAAACCATATAGATAAATAGTTTAACATACAAACGTGTGCAATTTC
GTGGCTGTTTTCTCTTGTCCCGCACTTGACTCCCCCTTCCTTCCCTTTATCTGATGTTGC
CTTCGTACATCATAAAAATTACGTTCCGCTTTCCGAAAAGTATTAGTTGTGTTTGTTTGC
GCGATGCAGCGATTGTGGTGTAGTTGCGGGCGCTCACGCATATGAGTGAGCAGCCGCTGT
TTGGACCTTAAGTCTTAAGG
>TRINITY_DN21449_c1_g1_i1 len=1223 path=[1:0-1222] [-1, 1, -2]
GAACAGTTTCTGTACTATATTGGTGCATATCTAACGTTTATCGCGATGACGGCTGAAATC
AGCGAAAAGGCTTTCCCTCTTGCTGGCGATCGCCTCACGCAGACCATCCTGGACATAGTA
CAGGAAGCCAGTAATGCAAAGATGATTAAGAAGGGAGCCAATGAGGCCACGAAGGCGCTC
AACCGTGGTATTGCGGACCTGATCGTGCTTGCGGGCGATACGAACCCCATCGAGATCCTT
CTTCACCTCCCGCTTCTATGCGAAGACAAAAATGTGCCGTACGTGTTTGTTCCCTCAAAG
ACGGCATTAGGGCGCGCGGCGCAAGTGTCACGGAATGCGGTGGCTCTAGCGATCCTCCAG
ATGGAGAACAGCCCCATTTCGGCTAAGATACAGGCGGTTAAATTGGAGATTGAACGGCTC
CTGTAGTGATGCGTCTTCACTGTAAAGGGGATGCAGACTGAAAAAAGGAAAGCAAAGTAC
AACGGAGGCTGAAACTTAAACCAAAAAAAAATAATTATAACAAAACAAAAAGAAAAGATA
CAAAATCAAGGAAGAGAAAAGAAGAAGAGGGAGGAGCGTAAAGTAAAGGGAAGGAATGGT
GGGCGAGACTGGGATGCACGAGTATAATAACGAGCAAACGGTAAATCTGCATTTTTAAAT
GTCGTTAATAAGCTGGGGGGATAGGGGACGAAAAGGAGAAGAGAATCAAGTGTTGATTGC
GGAAGCGGACCGCGGGAGGAGAGAAGAGAGATGCTGTGTGAAACTATTATTTAAACAGAG
AGAAAGTCAGAGGAGGTCGACGGGAAGGGGAGGTACCTTTTCCTTGTTTGTGTTCATGTG
TGTGCTATTGTGCTAAAGGAGCTGGAGGGGATGTGGATGTGGGTGACACTGGGTCGACGA
CTCTTCATCCTCTCCTTCGTTAATATCTCTTAAGTTCCTTGAAGCAATCACGACAAGATC
ACTCACAATCAAATTTTTGAGGGTGAGAATAAGAACAAACTGGAGGAGGAGAGGGGTGGG
TGGAAGGATGGGATTGAGGACCAAGGACTGATGAGGGGGGAGGCGTTTCATCGAGTCACA
AAAAATGTTAGGGGTGAACCCACTGCAACCGCGCTCACCCCCACACACGCTCTCACGTGC
ACATGTGTGTGTGTGTGTGTGTTTGTCCTCTGCTCCCGTGCCGTCTTTCCTTCCCCGTCT
CCTTGGTGTCAATAATATCTAAC
>TRINITY_DN21446_c0_g1_i1 len=906 path=[1:0-905] [-1, 1, -2]
GGGGCAAACAGTGGGCCGTAGAGAGTTCCAGCACACAGTACAATTCCACTATAAGAGTAG
ATTAACTTTACAAAAGGGAAATCACCAAAGAATGTGAGGGAAAATTGACTCGCCGGGATT
GGGGAGGGGGGGGAAGAAAACCAGACATCAATTTGTAGTGCTATGTCATATCTGTCCCAA
TCTTTCGTTCCTGGTGAAACACAAGGTTCGACGGCTCCTCCGATACGGCGTGTCTCTGCC
GCTTAAACTCCTTATGAAGCCCCTCACGAAGGGCCAAAAGTTTTGTCACGGAGTCATTTA
CGTCACCTCCAACCTCCTTGCGCAACTCCTCCTTCGCTCGCTGAAAGTTGAGGACTGCCT
GGTGCTCCCACGACGCGCTAAGGGGAACTTCCTCTTCCGTCTGCGTAGCAGGGGCAACAT
TACCAAACACGTAATCCTTGTGCCTCATGTATGGGTAGGGATCAATACCCTTCTGCAGAC
ACAACCGGACGCGCTCCTCCTCCTTCATATACCGCGGATCATCCATCAGATAAGGCTTCA
ATACGGGATAGAACACGAGAGGGAAAACAGTGATACCAGAAGACACGAAGAGTACAACTA
CCCACGGAGACTCTTCCCCGATGCGGCGACCCAACCGGCGCACAGGGTCTGACATTCTTG
CCATTGCTCTGTTGCAACCGTCACAGAAGGCTCGCATTATGTCGACTGAACGCGTCGTGA
GGCGCATCTTCATTCGCGTCCAAGCAAAGGACATAATATGTGCGCAACTAACTTGTATCC
CCTCCTGTTCCAAAGGCCAGTCAGGCTGTTGTAACCACCTCTTTTATGTGGCCTCCTCTG
TTTCACTGCACGTTGTTCCCCTTGACGGAAGTTAACTACAATGCGCAATATAGTACAGAA
ACTGTT
>TRINITY_DN21404_c0_g1_i1 len=857 path=[1:0-856] [-1, 1, -2]
AGATGTCGGCAATATGAGCGATTCACCATGAACAGGAATTATCGGGATGGGTACGTCCAC
AAACCAAGCTGTTGGGGGATGTTGAAAAGTAACCCGCGCGGGAAACTGCACGGAGGTACA
CACCAGGAGCTCTATCTCATGTAACTTGAGTCCCTCGATCACTGGTTTTGTCACGGTGCA
CGATTGTGGGCCAATACTTGAGACGTGTTGAACACAACCGTTTGAAATCGTGACGTGTTG
TGGAGAAGCTGAGAATGTCACCTCTTCCTCTACCCATGGTTGTTGTCGCTGAAACTTCAG
CAGCAAACGGCGTCGGTGGTTTTGCCTTTCCAAGATTGGTGACAAGTCACGTTCGGCATC
CTCCTTTGTCTGGGGTACATCACAAAAAGGTAAAGATACTGCGGAGACATCGCTACGGTA
GGTGACGCAAGAAGCAACTGAAAACTTTGGTGTTTCATGGGGTACCGCGCAGCACTTGAG
AGCGAATCCGTTAAAGAGAAGGTTGTGCTCAAGCGGCACACTTGTATCATAGGAGAAAAC
GGCAGTGTCATCCTCAAACTGAGTAAAATCGCAATTGTAGCTCCTCGTGTTTACGAAGAC
ACTAAGGGGGAAAATATCTTCGCAAGTTGGAACAGGGCCGTAAACCAAAAATAGCGCCGC
CTGCGAGAGATCGTCCTGTAATTTTTTAACTATCCGGTATCCACTGTCCTCTAATGAAGT
TACACAACGTCCCAACTCATCCACATAAATAAAGATGTGCTTCTTTCCGTCTAATGACTC
GACCTTAGAAAGGTCCTCTCCGTCAGTGCCCTCCGACGAACTCACAAAAAGCGAGGAGCC
CTGTACACTGCTTATCT
>TRINITY_DN21471_c0_g1_i1 len=2342 path=[1:0-2341] [-1, 1, -2]
GTACTATATTGGCCGCAAGTTGCTCCCTCTGCGCTGAGTTTCGCATTCTTCTTTCAGTAG
GGGGTTTGTGAAACGGTCCGGGGCCGTTGTGATCGAGGAGGGATGTCCATTTTCAATGGG
AAAACAATTCTTGCCCCAATGGTGCGTGTTGGGACCGTCGGTTTCCGAGTTTTCTGTGCA
GCGCAGGGGGCTGACATTGTGTTTTCTGAGGAGGTGGTGGCCTCCAAACTGATTCGCTGC
AAGCGGGAGGTCCGTACGTACGCTGGCTGCCCCTGTTCCATGGTTGAGTTTGTTTCGTAT
GAACCATATAAGAATAAGTTCAAGCGAAGCATTGCCTTCGCTACAGTGGCGCGTGGTGGA
TGCAACTCGCAAGGGGAGGGGGCGCCGGTTGTGCTGCAGTTGGGTGTGGCCGAACCGGCC
ATTGGTGCGCGTGCAGCGCTGCTATGCGTAGACGACGTGGATGGCATCGACGTAAACATG
GGGTGTCCCAAAAAGTTTAGTGTTGACAATGGAATGGGTGCGGCACTCATGCGGGACCCT
GCGCGAGCTGCGGCTATACTTGTCGCTGTTGATGAGGCGGTTAACAGCCCCGAGAAAGTC
GTGGCCCGTCGCCGACGGGTTCCCATTAGTTTTAAAACCCGGCTTCTTGATACGGCTGAT
GCTACGGCGCAAATGCTACTATCTGTGATGGAGGGGGTAGGCCCCGATCGTGTTCATGCA
ATAACTTTGCATGCCCGCACGCCTGATCAACTGCCCGATTCACCCCCACACTATGAGCGA
GCTGCGGCAACAATCAGCCAACTCCGTAGTCACAAGTTGTTTTCAAAGGTCTGTTTCGTT
CTTAATGGATCTATATCATCTAGGGGTGACGGCAGGCGTAAGGCTGCGCAGTTTGGTTTC
GATGCCGCCATGATTGCCCGCCACGCCATGTTGGATATGAGTGTCTTTTCGAAGGTGTCG
TCCGAACCACGGGAGGACCCCGGTGACGACCGGGGTCCTTGTACGGATTTTATGGCCACT
CCAATGGCATGTGCGTCATGGATGGAATTGTATCGTGGTTTGTTGCGGCACCATGTGATC
TACCGGACACCGTATGTGTACACGAAATATCACTTGACGAGAAGTGTGCCTAACATTACG
GCGTTAAAACACTTGATGATTGCACTTCAGCGGGAAACAAACTGCTATGAGGATGCAGCC
AGGATATTTGGTCTGTCTGTGGAGGAGCAGCAGTCTATGCAAGGTGTGTCGGAAGCAGAA
TTGCTGTCGTCTCTTCCTGTGGAGGAACAGGATCTTAATGAAGCGAAGTCGTTGATTGGT
GAAACAACCGGCGTCGATGGGGACAGCCATGTGGAGGGGATTCATCGGCTTTCTAAAAAG
CACAAGGGAGAGGCGGAGATGGGTCGGTAAACACCTGTTCTGGTTTAGAGAACGCCAAAT
CTTCCTTAGTGCTCTTTGTTTGCCACCTCCTGGCAGCGGGGTGGCCCAACGTCGTCGAAT
GCCATTTCCTTTCGTTGTTTGTTTTGAACTGAAATATTAGCCTGTCTGCCTGTGACGTTG
CCGCCACGCATCATATCTGCCATTTTATTGACACTAAGAAGGGGGGAATGTGCTTATGTA
ACTTCTAATGGGTTCGAAACGCTTCTGCCGCTTCTCGGTAGGCAGTGTTGTTGCAATTTT
GACCGCAACCCTCACTCCGTCACCACCATGCTAGTAGATTGATATGTGCACCGCCCCACG
GACCTGTTTTGTTGTGTCGTGGTGGTGACCGCATCTTGTTGCCAATTCCTGCGGGTCACC
CGGTCTGGTGCCACGCTGGAAGGGCTGTGAGGTGGTTGCTGCTTGTGGAATACCTTGCCT
TTAACGTACTAAAAGGTGATTTCCACATGTGTTACTGGTGCTTGAAACGCACGGAAATCA
CGCCGCCTTTTTCAATGTTGCAAGTTGGCGGGTAAGTGGTGGATGCACCCCCGTCTGTCC
ACTCAATAACATACTGTTGTCGAGCTCCCTTTAGTTGGTCGTTATGTTGTTTTTTAAAAC
ACCGTCGTTGTGGATTATTTACTTCAGGATATACTGAGGATAGGTGGTATTTTGGTCACT
TCGTGCATGCCATTACCATCTTACCGATAAAGGAATGAGCTTACCTTTACATGAACTGTA
TTCTTTATTTCTAACGCTGAGGAGCTAGTAACGAAACCGAGTTGTGGCTAACTTCCCACT
ACCGTTTGCCACAACGTTTAATCAGCTGCTACAAAGTTTGGGGGGGGGAGGGAGGAATCT
AACCCTTTTTTGTATTGTTTTCTTTAGTCTCTTTGTTGTTGCATGCCCTGCGCGTACGTG
AC
>TRINITY_DN21440_c0_g1_i1 len=1805 path=[1:0-1804] [-1, 1, -2]
AGAACAGTTTCTGTACTATATTGATAGGTTGAAAGACACATAAGGGGGAAGAAAGTGTGA
AGCACGTCGTCCATGTCTGGAATCAAAATTGAGGAGGTTATATCCACCACAAAGAAGGAA
CGTGTAGCAGCTCACAGCCATGTGAAGGGGCTCGGACTTGACGCCGATGGCGTAGCAAAG
CCGACTGCAGATGGATTTGTCGGACAAGTTAAAGCCCGTGAGGCCGCTGGCATTGTGGTG
GAGCTGACACGAACGAAGAAAATGGCGGGTCGTGCTCTGCTCTTTGCAGGGCCCCCGGGA
ACCGGAAAGACGGCACTGGCATTGGGTGTGGCAAAAGAACTCGGGCCAAAAGTTCCATTC
TGCCCGATGGTTGGTAGTGAAGTGTACAGCGCGGAGGTGAAGAAGACGGAGGTTCTCATG
GAAAACTTCCGCCGGGCGATTGGACTGCGTATCAAGGAGCAGAAGGAGGTGTACGAAGGT
GAGGTGACGGAACTGCGTGCAGAGGAAACGGATAACCCGCTTGGAGGGTATGGAAAGTCC
ATCTCACACGTCATTGTGACGCTCAAATCGGTCAAGGGCTCCAAGCAGTTGAAGCTTGAT
GCCGCAATCTACGAAAGCCTAGAGAAGGAGAAAGTGGCGGTTGGTGACGTCATCTACATT
GAGAGTAGCACAGGCGCCGTCAAGCGCGTGGGCCGATCGGATGCCTATATTGGGGACCAC
GACCTCGAGGCTGATGAGTATGTTCCGCTTCCTAAGGGCGATGTTCACAAAAAGAAGGAG
ATTATACAAGACGTAACGCTTCACGATCTCGACGCAGCCAATGCTAAACCAAACCAGGGT
CAAGACGCACTTTCCATTGTGAATAGCCTCATGAAACAAAAGAAAACAGAAATAACGGAG
AAACTCCGGCATGAAATAAACAAAGTTGTGAACAAATACATTGACCAAGGCGTTGCTGAG
TTGGTCCCCGGCGTTTTGTTCATTGACGAGGTCCATATGTTAGACATAGAGTGTTTTACA
TTTCTAAATAAGGCCCTGGAATCCACTCTGGCTCCTGTGGTAATATTTGCCACCAACAGG
GGCAGTTGCCGCATCAGAGGGACGGATGTGCGCTCCCCGCACGGCATCCCGACTGATCTT
CTCGACCGGTTGCTGATAGTGCGCACCAGCAATTACAGCATTGAGGAGGTGGTGGCCATT
GTGGACATTCGCGCGCGAGTGGAAGGTGTCAGCGTATCGGATGCGGCTTTGGAGCTTCTC
GGTCAAATCGGCGACCGGACGTCACTTCGTTACGTCGCGCAGCTGTTGACACCAGCGCTT
ATTATCGCAGAAACCAACGGGCGATCCACCATTGAAGTGGAGGATGTGACTTTAGTTGAT
GGCCTTTTCAAGGACGCAAAGGCCTCGGCGCAGATGCTCCACGAGAACGCAGAGGATTAC
GTCTACCAATAGAATATGAAAAAAGAAAAGAAGAGATGGAGAGAAAGTGGGATAACAAAA
AGGGAAGAAGAGCATGGAAGAAGGGGAAACTGTAGAGCAAATAAACAGAAGAAGCAGACT
TCCCAGAAGCCCGGAAACATGCGTGCGCCTAAGAAAGAGACTAAGTCTTACTTCTTTTTT
TTTTTTACTATTTATACGGCCGCATGCAAAACTCTTGGAGAAGGAAGGAGGATGGTCTAT
TTCAAAGATTTATCAGGGGTGAACCACGCTAAGGTTAACACTAAGCTTTAAACTACGTAT
TCCATTCGCTGGGAGTTACGAAAGAATATAAAATGACAAATTTGAAAACTATGAGGAGAG
GTGAC
>TRINITY_DN21402_c0_g1_i1 len=1658 path=[1:0-1657] [-1, 1, -2]
TTTCTGTACTATATTGGTGAGGTTAGGGAGATCGACGCGCTTTCTCTTTCTTTCTTGATG
CCAGCCACCAGGGAGGGGACGAAGAGCGTTACCGCCGAAACGTTTGCGGTTGAGATTGTC
CATCTTGTTCGTTTACATCAAATTCACACAGTGACGCTATGTTGTCCAACAGAAGAACTT
CGGGTGGAGGCAGCGGCGCTCCCAATGGCATCTACAATTACCGTTGAGGCACGATTGCTT
AGCTCGCTCGATTGGAACTGCGATACGGCTAAGAACTGCACTTTTGACGCGGTGCTAGCG
AAAAGTAATGGAACAGTATTCACATATCACATCTTATTTGCGACCGCTGTGACTTCGAGA
GACTCCGCGGGTGCTGCTATTTCTGAAAGGCAAGGAACGCAGCTTAGTGCCCACTGGTGT
TCGCAGCTGCAGCGGCGGCTGGCTATCTGTTCCGCTCTCACAGGCGTTCCAAGTCATCTA
TCGGTGTTGCTGCTCCCGTACGTACCGCACCTATCGTGGAACAGGGATCGCGATGGGATC
CTCGGCGCAATTCACAGCGCGACGATGATGTCGACGGTAACGGCACGGGACCTGGATGAT
AATGACACATCGGAGGCGAGGTACGATGTCCGTGTTGCCGCTCTTCTTAACGCGGCAGTT
CCGCTTGGTCCCCGTGTGGGTTATCACACAGTGGCTTTGTTCTTGAATGCCATCGATGGG
GATGCCTGTTTTAGGGAGGCACTTTCTCCAAACAACTTGCGCGAAAGCAGAAAACGAGTG
CGACAGTCTCAGAAGGGATGCATTAAACCGGGGAAAGATACATCGTTTTGTTTTCCCCTC
CTAGCTGAGTTCAACGAAAAGTATCTGCTCCCAGCGCTGTCGTGGGGAGCGCTACACGCG
AGCACCCTGGAAGGTAAAGGTAACCACTACGACGTGTGTGGGCTTGGAAAAGACATGGGC
TGCAGTGTCTACCTCCGCGGTACTCTTGACGCTCTCCGTGTGCGCAGCGTTACAGTCATT
GTGGACGGGCCGCGCGATTTGTGGTACCGTGTGATATCGCCATATGGGGACACTGCGGCT
CCGGTAGCTAGCATGAAACCTTCTCTGCTGCAGCTTGCGGGAAAGCTTGCAGAAACAGTT
GAGGCGGCCTTATGCCGGTTGGTTGCCGAGAACTCGGACAGCTTTGTCCATCGCGCGATG
GTCTCACCCTCCAGAGAGGATGGTGCGGCGTGTGTTGCGGCTGGGCCTGAAATCGAGGTC
GGGACGATAGTGCCTATAGGGCAGTCATGCCCACTACTGATACAGAGTATTGCAGATAGT
TTGGCACACATCGTGCGAACGTCGCAGAATCCACTTTTCGTAGCAGACGTTCAGCGGCTA
CTGCAGTTACATTTGATGGAAGGTGACACGCCATCACATGTGATGGAATTGAATGCTGAT
GGCGGAGTTGTGGCGGAAAGTCGTGGTGACGCTGCCACTCAGTCATCAGTTGGCTCAACC
GCTGCAGCACTTCAGTGGGCTGTCGAAACACGTCTCCTGAAGCTGTAAGGTGCACTGGAA
CCTAGTCGACTCCTCTAGTGGGGAAAAGGGGGTGATGGCGACTCTCCTCTCGTTGTCCCT
TTTTCGTTTACTTGTTTTTTGTTGTTATTATTATGCTG
>TRINITY_DN21429_c0_g1_i1 len=1734 path=[1:0-1733] [-1, 1, -2]
TCTCCCTTTTCAAGGATCACGCACGTCTGGCGGACATGCCCGTTCTTCAGAAGTAATACC
CAAAAAGCTTAAAAGCCCAAATGCGCGAAGCGATACGTCAATAGCTACCTCCAATTTCGT
ACGGCTCAACGTCCCGCTCAACCACCAGGGGCCTTCCCTGTGAGCAAGCTTACCACCCTC
CAACCCCAGTAGAACGCCACCAACCACGACACACTCATTTAAAAGTTCTTGTACCTTCAA
CATGCCCTCGCCCTCTCCGTCCCTCAAAGCGAGCAAGTCCTTAAGAGAGTTGGTAGAACG
CAAAAAAGAAGAGCCCTTGTCCAGATCGCCGTCCGTTGTGGAAGCATCTTGACATAGAAC
ACAGCGCCACTGTTCGTGCAGCCAAACAAAACCGTTAGAAAGTAGATCCTTGACTACCTG
CGGGTGGTGGTCAGCGTTGATGACTATTTTTCGCGCATGCGCAATAGAGGAAAGGTACGA
AGCAGACTCGACGACTGCCCGCCACCGACAGGTGGCATCCCAAAGAAACTTCCCGTCATA
AGCCTCGAATGCACGGACCCCAGCCGAAACAATCTCCACCCCTGGGCCCTTGTACGGGCG
CGTTCCGAACAGCATGCGCGCCGCTGCGAGCGTCATGAGCACAATCCTACGGTACGGTCC
ACCATTTGGATTTAGGTGATAAACCGGCACTAGGCCAAATTTTGAATCTCCACGACGATC
CTCCCTGTGTTGCAAACCACCTTGCTCCCTTTCCTCCTCACCATAGTAGTGAAAAGAATC
CCCATCGTTGCGGTCGATACCATAAAAGTCAGTAATGTTACACCACACTTCATCCTCCTT
AGCAACTTGTAACCACAGCTTGCCTTTCATCCAATGATTTAGTTTTCTGATCTGTACTGG
AGGTGAGACAGGAACTGGTCCGCTCAGCTTACGAAAAGCAGCAATGAAAAATCCGCCAGT
ATCGTCCTTGTGCGGTAACACGCGAAGAACTTTTCGGCCATCATATGAATTAGGTAATGC
GCTATTGCGGAGATGAGTTGTATCCGGTGAAAGAAGTCCACCAAAAGAGTGCAATTGAAC
TCCGCATTCCCTCAATATAGAAGAAACGTCAAGTAGTTCTACTGCATCCCCAAAAAGTTC
CAAACCAGCACACACAACTTCTTCGTCTTCTTTCGGTTGCAAGCTACACGTGCTGTAGAC
AAGAATGCCATCCGTCTCCAACAAGTCCAAACCACGCCGAAGTAAAGCCCGCTGTGTTGG
TAAAAGCGACTTCACGTAACCGGCACTCCATGAGCTTGCCAGTGACGGCTCTTTACGCAA
AGTACCATCTCCACTGCAAGGAACATCGCAAATCACTCGATCAAAGCGTCTCTCTCCGAG
GTACATGTCCCCTTGTGTTGTAGGACACAATAAGCGTGGCCACTGCACGGCATCACAACG
TGTACAAATAACATTGGGGGCGTGATATCTCTTCAAACGAGCGGGTAAAGTCTGTGTGGC
CTTTACACGATCTTTTTCGTTTGCAACCATTACACCAGAAGAAACCGCCGAGCTGTTCCA
CCCGTTTTTCAACATTTCATCGAGAGCTTGCAACGTTTTGCTCCCAGGTGCAGCACACAT
ATCCAACACGGTGTGGTGCGGTTGAATTCCAGCGACGATCACCGGTAAAGCGGAGACAAC
TTCCTGAAAGGATACAGCGCTTGCCGCATGAAGAGTTCGGCATATATGTTCAAC
>TRINITY_DN21490_c0_g1_i1 len=850 path=[1:0-849] [-1, 1, -2]
ACTTCCCCCCTCTCCCACTTCGCGGCAAATCGATGTTTCTGGAGTGATGGGACGGGACCG
AAAACAAAACAAAACACAACCGCCGACTGCTTTTTTAAAATACTACCCAATGTTTTACCC
CTCTTTTTGTTGGGGTGTTCTGTAACTTACTCCTAAATTCAGCAAAGACATGCACCAAAA
GTACCTAAAATGGGCAATGGCGGAAACAACTATGGCGCCTCCAATGAAAATTTCGTTAAG
CATGAAACAATAGCAAAGAATACACACGTAGGACCGCCTCCATCCCTCATTAGCACACCA
CTGAGTGAAGGAGGAGGACGAATCACACCAAAAAAAGAGCGTAAAGAGAGTCTTCAGTTG
TGAAAGAAAATAGAAGGGACACACACATATATATACGCTTTTGTATACATATCATATATG
TATACCGGCGCTCCCCTTCCACATCACAACTTCATAAATATCGCTGCACCACCAAACGAA
GCCATATACCTTCAATCCCCGGTGGGTCTTATTTTCATCCCTTACGTGAGCTTTCCTTGC
CCACCTCCAAACCCCCGTGGAACCGAATTTAAATGCACTCCCACCGTTGAACCATAATCT
TCTGTACTGAGAGAAGGGCATTTTTGGCTACCTCAGGAGTCTCGTGTGACATCAGCTCCA
TAACACGAGCCATGACACCTTCCAACTGCGGTAACTGCAGCAGCGCACGGCCTGTTGGGT
GATGCCGGACAATCTCACCAATGTCATGGCATGCAACAGCGAGAGTAAGGCTGTTGGTGG
AATTCATAATTATATTACCCAATGCCTCCAGCACCTCATAGCCGTTTTTCTCAAACTGCA
TAATATTGCT
>TRINITY_DN21468_c0_g1_i1 len=654 path=[1:0-653] [-1, 1, -2]
AATTTACTCGTTATAGTTTTAAAGACAACAGGTAGTGAAAACCGGCAATTCCCAGGACCG
AACCTCACCCCAAGAATGACGCGCAGCATTCCCCGCTGTTCCCCTGTTTCCTCGCTGCTC
TCAGACCCCTACTGTGCGAACCCATTTTTCTTTGCCTGTTCTTGTAGCTGCACCCGCTGA
CACTCTTTAATTTTCTTCCTCCTTCTTTTTCTTTGACATTCGTTTGACGACACCCTTCGC
CCAATGGGCCGTTAGCTCTAGTTTAAACTCCGCTGACTGAATGCCAAACAACTTCAAAAG
TTGAGCAGCCTCCGCCGTAAGAGTGTCGCCCACTTCACACACCGTCGTGTCGCGCAGCAG
AACAATGACCCCCTTGTCCAGTTTGATGGGAAGCCCGAGACGTGAGAGGTGATCAAACAT
GCTGTGTGGAAACTGTGCGAGAGGCCCCGTACGCAAAAGCAAGGGACAAGTTGCAACTTG
CCCAGTCCGAGCAAACACGTCCGCGCTGACACCCTTGAAGTACTCCTTCACATCTTGATG
AGGGAGGTTGGTAAAGAGCAGTCCGCATGAACCGGTAAGGTACTTACTGAGCTTATGTAG
GTTAGGTCTCTGCGAACTGGAGTCGTCTCGACCAAGAGCTATCATGAGGAGCTT
>TRINITY_DN21466_c0_g1_i1 len=786 path=[1:0-785] [-1, 1, -2]
CATACTCCTACTAATCCACCCTTCCCTAATTTCCTTCACGTATAATATATCCATCCTCTT
CCATTTTGTTTCTGCCTATGTATATGCGTATGTTCCTAACGAGTGCGTTTCCGTTCCAAA
AGGCGATACGTATTGCTTCCAGGGAGTGACACTTCCTCCGGCTCACACGGTAGCGGCGAT
GTGGAAAACCATGAGTGTCCCAAAAGCTGGGAAGCGCTTTTCCTCGAGTTGGGCTCAAGC
TGCAGCATCTCTCCCAAGAAGTCTATACTCTCATTACTCATGTTCACCATCCTACACCGT
TCCTCAAAGTTCCTGGGTTGCCTCTTCGACGGCCGTAACCGTGAACCACCAGCTGCACCA
TAGTACACTTCGCTTCTACTTGACGGTGAGCCAAGCATGTCAGTGATGGCCGCCAGCGCT
TGCTGTTCATTTCTAGCGTTGCTAAAAGCCTTGCCTCCGGTCAACATCTCATACAAAATA
CAGCCCGCTGACCATATATCAATCGATGAGTCATATTTAAACGAGCATTGACCCCCTAGA
AGAATTTCCGGAGGTCGATACGTGACCACGCACGGTGGACCCGTCAAACGTCCTTGCCAC
CTACGCGGCACGAACCGCGCCCAACCAAAATCAACAATCTTCACTACCCCGTTGTCATCT
AGCATAACGTTACTAGGTTTCAAATCGCGGTGAATAATGTTCCGCCTATGCAGGTACTCC
AAACCACGGAGCAGCTGGCGAAAGACGCATTTAACCGTTGGTAAGGGCATGCGACCCAGG
CTGGAC
>TRINITY_DN21492_c0_g1_i1 len=534 path=[1:0-533] [-1, 1, -2]
CGCATAATGTTTGACACCAACCCCACTGCACTGTTTGCCGTCACATTCACCTTTTAGTCT
CACTGTTGTGTTCGTGGGGGAAAAAAATTGAGAAAACATACTACGCTCCACCGCAGAAAC
GCCTCACAATTTCCTCCACGTCGTTGGCAAGCTTAGAGGATACAGCGTGAGTTGCGGCCT
CTGCATACACACGCACAATAGGCTCAGTGCCACTGGGACGCGCAAACGCCCTTGCAACCG
TTGCAGATGAGGGAGTTGCTTCATTGGCAGCCGCAACCGCGGCGTCAATGGCCTCCTGCA
ACCCTGGTGGAGTTAGGGCCCGTCTTTCATCTTGTGTGTTTGTTATCACTTTGGGATTCT
TCACTTTCACTTTAAGCTGAGTCGATGGGATGTCAGTGTACAAACGGAGCCACGAGTCGA
AGCTCATTTTGTGAGCCAACAGTATCAATTCGCAAGCAAAGACGTTGGCAATCGCATCCC
CGCAAACTTGAGAAATGAGCCTTGGGAGCAGTGAAAGCACGTGTCGTGTTTTCG
>TRINITY_DN21495_c0_g1_i1 len=1242 path=[1:0-1241] [-1, 1, -2]
ATGATACGATAATTTTCAATGGGTTGGAACACAGCGTCAAATGCATCGAACAATGGGGCT
AAATTCACACGCCGCCCCATAGCCTGAAGAAAGGACATGTTCTGAAGCGGCTCCAACTCT
TCCACAGAAAGAACAACATCGGTGATGTCCTTTACCACATCGTCTTCGTAAATCGCCTCC
ACCCGCATGTTGGGCACCTCATCTGGGCACAAGCTAAGAACTTCATCACGATATTCCTTG
CAGTTCACGTAACAAAAAGGAACGGCATAGCGCTTCCACACGGGACCATAACCAAACATG
ACTTCATCCGCTGATTTCAGCTGCTTCAGTACCTGGGCAAAATCGTAATGAAACTCCATC
AGATCACCGGGAGTAAGGTCATGAAAGTGACGCGGACGGTAGTTAGTTACTAATGGGGCA
ACTACAAACTGCGCAACCGCCGTATGTGGTTGTCCAACCTTTCCAAAGCGTTGGTCTACT
TTAATGTGCGGGAGTGAAGTCTTGCAACGCTCGCGAAGAGGTGCCATAAAAGGTGAAACA
CTATGTAAGAGGGCGTTAGCGAAGGCTTCGAACGCATTTTTCTGAGCGGCCTCCCTCTTC
TGTTGCCCCTTCGTTGGTTTTTTCCACCTCCGGTTACCGTTTGCCGTGAGAGGGGGCAAG
GGCCGTCCAAATTCGTCAACATCATCATCACCGACACTTGAAGCCATACCATGCCCCCCT
ACAATACGGGACGTGCCGTGAACTCGGTCGCCGTTGTGCTCCCTACCTTCCAGGTTAGTT
AGTACAGTTTGTGCCTTCCCCTTCATTGCGGAGGCGGCCTTCAGCCACTTACCGCTCTGC
AATGGTCTCACTACATCACATCCCGGAAGATCAGGGTACGCAGCAGGGTCAAGGATTGAG
GCAGCACCAGGTGTCGTCTTAGGAGTCGCACGTAATCCCTTCGGGTTGGAAACAGCATTT
TCGGCCTCATGCTCCGCTGCTTCCTGTCTTCCCGGAGTGTCCTGCTCGCCGTTAAGCTGC
CGCTCAAGGAGTTCTCGTGTAAGAGCCATGACGTTGTCAAACTCCTTCTTCCAATCTATT
CCCTCAAGCGTAAACTCACCAACTTCCGTTGCATTCGGTGCTGAAATGCTTTGGCCGGCC
AGCATAAACGAAGGGAAGTACGGAGGAGGATCACTAACCATGTCATTCCACTGCAACGTG
TCATATTGTTCCTGCGGGGGTGAACCTGGAACGGTATTCATG
>TRINITY_DN21431_c0_g1_i1 len=1152 path=[1:0-1151] [-1, 1, -2]
AGTTTCTGTACTATATTGATTTAGTGAAGGTTTAAGCAAGATAAGCGCACCCCTAAAGCG
AAGGTATTAAACGGTATCCATATCTATACATAGATATATACATATATATATATCAGGCGT
AGGTATATACCCTCCTTTTCTGTTACATTAACATGGCTCTTCGTCGCATTCAAAAGGAGC
TGAAGGACCTCGAGCGGGACCCGCCTGCCAACACCAGCGGTGGACCGGTCAACGAGAGTG
ATCTTTTCAACTGGAAGGCGACCATTATAGGCCCCGAGGACTCGCCGTACGCCGGTGGCC
TCTTCTTCCTAAACATCCACTTCCCGTCGGACTATCCCTTCAAGCCGCCCAAGTTGCAGT
TCACGACGAAAATTTACCACCCGAACATCAACAACAATGGTGGTATTTGCCTCGATATAT
TGAAGGACCAATGGTCTCCCGCCCTCACCATCTCGAAGGTGTTGCTCTCCGTCTGCTCGC
TGCTGACAGATCCCAACCCTGACGATCCACTCGTGCCTGATATTGCCCGGCAATACAAGA
CGGACCGCAATGCCTTTAACAAAACTGCAATGGAGTGGACGCGGCAGTATGCTATGTGAG
GAGGGAGCAGGGTGAACGAGGCAGATGTGATAAGAAATGATCTTCAGCCGGAAACCGAAT
AAACGAAAAGAACAACAATCAAAAAGAAAGAAACAACGGAGGAGACAAAGTTTCAAAGCA
AAACAAGAGGTGAAGATGAAAGAGAAGACCACTTGGAGTATATGTAGGGGGAGAGGAGGG
ACCAAAGAGAAGAAGGAACGGTGCTTAGCAAGCAGACGAAGAAAGATGAAAGAGATGAAG
TACCCACGGTAGTGGGGCCTGCAGTAAAAGACAAAAAGAAAGGGGGAGGGAAAGGAGTCG
CAGTTACTTCCAGCTGAGAAGTGTGTGGTGTCGCATGTGGGAGCGCCGGCGTCGAAGGAA
GAGAGGAGGCTTAGAAGAGGGAAGGGAAAGGGGAAAATAATAAAAGACTGCGCAGGCGAT
TGGGTCTTGACAAACTGTGCTAAAAACTCAGGGGCTCAGAAGGGACCCCACCCTCCCTTT
TTGGCTGTCAGCTCTCTGTGAGGAACAAAGAATAAAATAGCAGAGCTGAAGTGTGACTGC
GGGGAAGGGGGG
>TRINITY_DN21494_c0_g1_i1 len=704 path=[1:0-703] [-1, 1, -2]
TTTTTTTTTCGCAATACAGTGAAGACTTGAGGGATGTACCGAGTGTATTCGCATTGCGTA
TCTGGGCTTGGAACAGAGGGGAAGAAGCAACGCGACGCTAGACATAAGTAAACAATGTTC
ACACGTTGGGGAGTGGGAAAATTTGCGGTGTATTTCACTTTATGACTGCTTCAATAACCC
CACCAATCGTGCGCCGCCTAATAGGAGTGGCAACTCCAATTGTTTCTTCAGCCAACTCCG
CTTCTGAACGAGACCTTTTATACTTTACACCAAACTTTGAGCCGATAAAATGCAGTTTTC
CAAAAGTTTCTGGTTTCCGACCCAAAACAACACAAAGTACGCACCCAATTCGTGATGTAA
TTGCCAAAAGTAGGAGAGCAACAGAAACTGTGTCAATATGAGATGCACTTAATTCGAGTG
TCGCACTCTCCGCACACCTAATAGTCAACGTAAGTAACCGACCTGCCACAGTCCTTAAGT
CAGTGGGATCTGCAGCACGTCGCGCAAATTGCGGTAGCGCATTCCTCAAAGCTGAGCGCA
AAAAGCTGGCCTTGTGGAAGAAAATATGGTGCCGATACACACGGCTTCTCGCCTGGCCCT
CAACAACACCGTTTAGGAGCTGCAACTCCTCCCGCAAGAGGGACACTGCGGGTACAAGCG
CCGGTGAACGCTCCGTCATTGCACAACGCACAATATAGTACAGA
>TRINITY_DN21500_c0_g1_i1 len=528 path=[1:0-527] [-1, 1, -2]
AGTGATTCAAAAAGAAAAAAAGTGACCATTCAAGTTGGCTGCCTAACGCACAAGTGTGGA
AAAAGAATGTGGTATTACTGGCAGTCAAACAGTTCAAGCAACGAACACATAACTCATACC
CCCTCCCCTCTGCGTAGTGGTAAAATAAACATATGAATTCATTGAGTCAATTCAGCTTTT
CACTACAAAGCTACTGTTCTTGCCAACGAACAACACAAATATTTTTGAAGAGCATGTAAG
AAAGAGCATGTATAGGGGCGCATAAACAGCAACCCAAACCGTTTAACGACGACAACCTTA
AGCACAAAGTGCAGGACAAAAATACGCAAAGAGGGTGCATGAGAGATCGCGACGGTGCTT
CACCGAGAGCTGACAGGAGAAAACAAAAGAGAAGTAACATGATGATGAAGCAATCCTCTT
CATTTACAACCATTACCTTTATGCATTTCATGCCGCAGAAAGCTATTTCCAAGCTCAGTT
ATCTGATCAGAAATAATTTTGGCGTAGCTTTTTCTGTTTAGAAGTGCG
>TRINITY_DN21417_c0_g1_i1 len=735 path=[1:0-734] [-1, 1, -2]
AGTTTCTGTACTATATTGTGTGATAGAAGATCAACTAATGGACAAGCAGGAAATGTTGAT
TCTGTTATTTTCTTTACTGTTTCTTCGCAACCCAGCGGAAGCTTTCGAATCGCGTTCGTA
TGTAAAGCCAGATGGAGACCCGGACTGCACAAATTTGGTAGGTGTTTCTCATGTTCCCTA
TCATTATGGTATGGCCCATTACGCGGAAGAAAATTGCACAAAGGTCAATGCAAAGAGGGA
GACCTCTCATAATAAAGAGCAGACGGGCAACTGCACTCTTTGCGTTGGTTATCACATATG
TTATTCTCTGTATAAATGTGTGAGTAAAGACTTTGTCAGGTTTTTTGGAAATGGTAGCCA
GGAAGAACCCGCAAGCGAAGAAAAAAAGGACAACGAGTCGGCTCTAGATGCTGCTGACAC
TTCCTCCTCAGGAACTGGAACTGAGTCTCCTGAAGAAAGCACCAACGATACAACCAATGT
TAGATCTAATGTGGAAGATGTGAAGGACGGTAAGGAGAATGTGACCTCTCCTGAAGAAGA
AAGCAGGGGCGCTCCACACGGTACCGCGGTTCCCCCTCTCGAGGAAAGAAGCCCGAACCC
TACTGACAGAAACAACCTAACACGTAATCACGTCTTAACTCTATTTACTGAACACTTTTT
AAGCAATTCTCAACTTGTGTTGAATTTAAACAATAAGATTATGCTTTCAACGTTATTTTT
CTTGCTATAAAAAAA
>TRINITY_DN21430_c0_g1_i1 len=344 path=[1:0-343] [-1, 1, -2]
TCTGCTAGTGGCTTCGCTCCTTTATTTTCTTCCTTTTATTTTTCTTCTTTTTTTTGTTTT
GTTTTCACTTCCACTTTTTATTTCATTGAATGTGTCCCTTTTTTTGGCAGGTAACATATG
GGAATGTTTATTGGGAAATAAGAGAAGAACAAAAAAGTGGTGTAGAAAACATTATTGAAA
CCAAAAGGAGAAATTTAAAGTAACGAAAAAGAAGGAACGTGGAAAGCGAGTTAAAGGTAT
CACTTTTTTAAAATTTTTTTTTAAAAAAAAGAAGAGGGAAAATGAAACAAAATATAAAAT
AAATCAGGTAAACAACAACAACAACATCATCATCAAAAAAAAAA
>TRINITY_DN21423_c0_g1_i1 len=2039 path=[1:0-2038] [-1, 1, -2]
ACTATATTGAATCAGTACGCGTTGCAAGTGTGTGCGCAAAATCACAAACTGAGGTTAGCG
TATCGGCCCACACTAATTTGATTGTTACATCGAAATCACTCTCGTTGAAGGCGTCTCTGG
TGTTGTTCACAGTCTGCCTAAACGGGTTGTTGCTCCCAATCGCGTGTTGATACGTCTGGT
GACGGTGGAAAGATGAGAGAGCCGATACAAACTTCAACACCGGTGTCTACGGGTGAAACG
GATCCAGCGGTCGTAGCTGCTGAACACGCCAACCCGTCTGTCTTTTCTGTACCGGTGGTA
GCGCATGACGTTGCACCAGATGCTGTCACTGCCTCGACAGCGGTGACCGATGTGAACGTG
GAGGTGCAAAGCGGTGGAACGAAGGATATAACTGTAAGTTCTAGCCCCCGGAAGGAGGCC
GGAGTAATTCCCGAAAACACCAACATCTACAAGACCGCCTTCCATATATTCAAGGCGAAC
GTTGGCACTGCGGTGTTTTTGCTTCCAGTTTTCTACCAAGATGCAGGGTACATACTCGGA
CCCACCATTGCGGTCCTCATTGGCGTCTGTGTTATTGACGCCTCCCAGTTGCTGCTTGGA
ACGAAGCTGACCATTGACCGACCCCGTGTTGACACGTACGGTAGGATATGTAAATTTATT
TTCGGGCCACCACTGCAGTGGGTTCTCTTTGTTTGCCTACTTCTCAGCCAGTTTGGTTTT
TGTTTACTATACATGCAACTAACGGTCGATACGATGAATACAATGGTGCAGTTTAAGGGG
GACACATACGTGTGGTCATTTGTCATGTTTTTCATTGAGTTCGGTTTCACGTGCTTTTCG
AGTAACTTCTCAACTTTGGCTATTATTTCCATATCGGCATCGGTGGCGGTGACATTCACT
CTCGTTGCAACCTTCGTGGGAACCTGCATGGAGATAAACAAGAACGGCAGGGTGCACCCA
ACTGTCAACGCATTTGGCAATAATATCCCCATTGGCTGGTTTAACAATATGGCGAGTAAC
CTGATGGGACTTGAGGGAATTGCGATCGTCCTTCCTGCACACACCGGATGCAATCAGAAG
ACGAGGTTTAAGTTCACATTGTCGCTGGTTCTCACACTAACCGTTTCGATTTACTTGCTT
TATGGTATCACAGGGTACCTTGCATACGGAACGTCAATCAATACGAGCATTATTGACGGG
CTTCCCGAGAGCAAATTGTCAACCGCTGTGCGAGCTATGTTAGTTATAAATTTGGTGTGC
ACATACCCCGTGCAGTTCCAATCGGCCATACAGGCCGTAGACCAGGTCGTGGGGTGCAGT
GCTTTTTCGGTAAAGGGGATCCTTCTCCGGTTGTTTATTAACCTGGTTATTGTTAGTATT
GAACTCGCTGTTGGCCCGAAAGCGGTGCACGCTGTCGTGAGCCTGATTGGTGCTTTACCG
GCAGCTGTCATGGTTTTTATTCTACCAGCGTTGCTCACTATGCAGGTTGACCATGCTGTA
ATGAATCCCGAAGAGGATCGTGTGACGTTGAAGTACTGGGGAAGCATGTTTACGGCAGCA
CCAGTGTTTTCTTGGACACGCATTCGTTGTTACTTCTACATTATCTTTGGTTTAATTGTC
ATGGTAATGGGCACCTACAGCGTCATTGCTGAACTCTGAGGCGTGGTGCCTCCGAGCTGT
GGTGTACCGCCATCACTGGATTTTAAAAATTTACGGTACCGTCGTCATGTACGCTTCGTA
TTCTATTTTATTGTGCTTTTAGACATTACAACGATTATTCCTTAACACACAAGCTTACGG
TTGCTGGGGTTGGCCCCGCATGCGGTACGTTAGCTGTGAGCACTTTTATTCCAATACGTA
CTATCCAGCGAGGCGCCGCTGGGTCGATCTTTTCCCCCTTTGTTCGCAGGGATTTTTTAA
TAACCACCAAAACGTTTATTTCTCTCGTAAGCACAAACATATGATCATTTAACTAGGAAC
GAATTTTCTACGTGAACAACATAATAAATCATGTGTTCGCCCTCCCCGCTGATCTTCCA
>TRINITY_DN21411_c0_g1_i1 len=1017 path=[1:0-1016] [-1, 1, -2]
AGTTTCTGTACTATATTGCTGTAGGTATGCCGCCGACCCCATTACGTTTGACGCTGTTTT
CGCCATTGTTGCTTTTCTTGCTGACAGCTGGAACAGTGTGTGGGACGCCAGGCACGGACT
ACATACAGGTTCATTCGGTTTTCCCCCCCATTTTGCGGAACTTCTGGGAGCATGGCATGC
GGTTTTGGTCTTTTGGACTCAACACCGTCGTGACCGATAACTACATTCGTCTGACGGAAG
GTAGGCGCAACGTCAGTGGCTACATTTGGAATCGGCACTCCAACCGTATGGAGGCTTTTG
AACTGAACGCCACACTGCAGGTCCAGAGGCACCATCGTGACTCGCAAACGACCGCGTCTG
AGGGCAGTGGTATGGCCATCTGGTACACTACGGTTGACCGATTTACTCGCAATGAGACTC
AATTTTTTGGCTTCCGGTCGTCCTTTACGGGCGTTGGAGTCCTGTTGACTCATGCTGATG
AAATCTCTTTGGTTGTTAACAACGGTACTACCACCATAGACACCCAGCACCTGACACGTA
AACGACACGGTTACTGCCGCGTGCCACGCCTCGGGTCTGAGCATCTGACTATTACACTTC
AGTACACTAACCAAACTTTCCGTGTGCTGTACACAGTGCACTTCACCAAGAAGGGGCGTG
AACAAGACACTTGGGGCGCTCCTCACAGCACTGTCCTCTGTACCACTGGGCCTGCACCTC
CGCTGGACAGCAGCTATTATTTTGGTGTCACCGCCGCAAACACAGGTTTGAGCCAAGCAG
CCCATGAACTCCGCAGCATAATCATGACTCCTCTTTCCAATATAACTCATCATGCGGAGG
AGGAGAGCCTCGCGGCGCAGGCTCGCCTCTTTAAAGAGGACAACGAAGTTACACAGGAGT
TAAGTGACTAAGCGATGTCAGGTGTGGGCGTTCAGAAGTATGCAGTGGGTAGAGTTGTAC
GGTGTTGAACGTCCATGTTAGTGCAATTTGTGCCATCGTGCAGTCGTTGGGGGGGAG
>TRINITY_DN21448_c0_g1_i1 len=609 path=[1:0-608] [-1, 1, -2]
GTTGCTTGACGCTGACGGGCCGAGCGAGGAGAGGCTACGCGTCGGTCAATATAAGTTCCT
ATAGCGCTTAATATATCTCCAGCGTTCCCACAGTCTGCACTGTCGCTCTCAAGAACGGAC
CAAAAGCAGCGTGTAAAACTGTAGGATTGGCGGGGTTTGAAGTCCTTCTGTGGGTCCAAA
AGCGTAAGAACGCACGGATTGTCTACTTCAATGCGCACCGTGCTATGCTGCGGTGCGTTC
ATGGATAATTCTCGCTCACTAAATGGCCGTACACGCACGTATACATCCATGGCATTTCCA
GTGCCGTGAATGGAATCACTAAGTTTCTGCCTTTGGGATAAAACGGAGCGCGAGGAGTTC
GTCCGACGATATTCTCGATCTTGACCCCGACGTGACGCCGAAAGTCTCCTCCCCGAGCTG
GGAGCTGCTGATCTGGGAGAAATGATAGACATTGTATTTAGACGGTCACACATCTTGTAA
GCTCCCTAAACTTCCTTTCCAGTTGGTTTTCTTTCTGGTTGTTTTCACCAGCTGCTCCGC
CCTTCAAAGGCACCTTTTTGTTCTGCAAAAGGCAGCAAAATCTTACCTTTTGTTGGCGCG
CCAGTTCAC
>TRINITY_DN21410_c0_g1_i1 len=1039 path=[1:0-1038] [-1, 1, -2]
ACAAGGTGGGAAGCAGAAAATTGGGAATAGACGTAGCTACAACGAAAAACAAAAATAGTA
TTGATAATGATATCGACCCTACCGCCATCGCATGGAACCGCAATCGGTTACTTCTTGTTT
ACACGGGCGCGTCGCCCACACGTTTCCAAAGTGCTTTTGTGTGCCATACTACTAATTACA
CTATGAGACTCCGCGCACACCCTTCCTGTTTACTAACTTCAACTAAATGTACATACTCTT
TTTGTTACACAAAAACAAGCACACTCACGTTGGTGAGTGAGTTGGCGAATGCTACCTGAG
GGTTGCAGCCAATACATATTGCCAACGCCGGCGGGGCACGTTTGCTGACGCATGATTGAG
GTCCACACCGCGAACGCGTACACATCAAATCACGTCATTTGTCCTTCGAGGGGATCCGTG
CATCTCTGAAGTGGTAGCTGCTCGCGCCTTTGAGTGTCCTCCTCGCGTCTACCCACGGAG
ACTCCTGTGTCTCAAGTGGCCCGCGGAGCTGCTGTGGCACTACATTAAAACCATTCACCA
CCATGTCCATAACGCGCCCCAAACTTTCCTTCTGTGTATGCCGTAACGCCTCGCAGCGTT
TCTCCCACCCTCCCATCCATTTCTCCCACATAACAACCAGATAGGCGGCGAAAGCAGATC
CCCGACACACGCGCTTCAATATACTTCTTGTACGGATATTTGTTGCCACCTTCTGGAAGA
TAAGTTTGGCCATCTTTTGGTTTCGGTCCTTTTCCTCCCTTCGGAGCATCACCACCGCCT
CACGCATCCACGTGGGCAGGGCTCCCCCATGCTGCAAGCGCCTCGCAGCAGTTGCGTACG
GTAGTATTTCGCTGGAGAACCCCTGATTAAACAACGCACTTTGCAGATGGTGTTTGACCT
GAGAGACGCCCTCCCGCACGTTCCGTCTAGCGTCAGAAACTGTGCTTCCAAAATCGTATC
TGAAGACTCTGGGTGTCAGACACGCGAGGTCCCTGGAGTACTCCGGTGGCTGAAGCCGTC
TTAGATACTCCAAAATCTC
>TRINITY_DN21460_c0_g1_i1 len=1577 path=[1:0-1576] [-1, 1, -2]
AGTATGTTAGTGCAAGAGATACTGGAGATAGGCAAATAATTTCAACGATGAAACCCACCT
GTCACACCGACCCGAGAACATATATACACGAATGTACGTAATGCTATGTCGGAGAGTACC
ACACTCTATCCGTGCCTCATCGTGGAATGAGGTCGTAGAGGTTCAACGACAAATGCTGCG
AAAGGCTAATCGCTGATGTAACAGGTATGTGACAGTGATAACCCTTTGTGCTGTGGGTTG
TTGGAACCATGAGACCCCACGACACCAACGTCTGGTGGTGCTGCACCGCTATTTCTGCGG
GCACGAACTCGAGTGGATCCTGGAGGTTCACGCAAATGTTCAGCAGGGACCGATAAACTA
GCATGAGTCGGGGCAGATGGACGACGTGCGCTAACGAGGAGAGAACGGCTGCCTTGTGCG
ATGCGGCATTCACCTCCGTAGAATTTGTACGACGCGCCAGCTTTTCGTCACCGAAGACAA
GGGCGTGCTTTGACTTTGGGACGGCCCCACAGTAAAAAGCACTTAGGGCCCACAGCATGG
CTGAGCATCCAATTCGTCTCAGCACGGCCACTAACGGATCTCCGCGACTCCCCACAAGAG
CACCAGAAGGTGCAGTTGCGACCGATGACGAGAGCTCTCGCCATCTTCCCCATACTGTCG
AGTAGTGCATCGCATTGAGGCGTCCCACAACAGCATGCGCAGCCAGAAACGGTAAAATTT
GATGTACACGCTGGAGAAGTTGTCGCATGTCCTGTGTGACGATACTCGCTCGCATGGGAA
GATGCGTCATGTAGTACTCAACTGCACCCTTTGTTATGTTGTGAGCCTCTTCTAGCGTGA
GGCTCGGGGTATTAGCCCCTGCGCCAGCTCTGGGTGGGGATGCGTTTGTTGCAAAGAGCG
TGTTCAACCACGACTGCACAACGCTAGCATCGGGTCTCGCAACGAAGTGGAAGCGAAAAC
AGTTTGAGAGACGGAGCGGCATCTGCGACACTACCCAAAGACAAACAACGTTTGAGTTGC
ACGGCTGTTGGGATCCACCGACACACACCGAGAGCCACTGATTAATACCCTCAGCACCCT
CCTCCACTTCATCAGCGTCGTCCACGACGAAGTGAAGCTCACTCCCCTCCACTGCATTGT
CAAGCCACTGTCGTACCAGCAAGCCAAACTGAAGATGTGAACATTCTGTCCGCCGCCGTT
TAGTTTGCGGCAAAAGACGCCACGCCAGCCGCCGCAGGGAGTCACCAGCTAGCGCCCTGC
CAGTAACATACTCTAGCAAGAAAGACCGCTTCATATTACGTACGTGATGCTCCCGCGAAG
TGAGGTACTGCAGGAGCATAGTCGTTTTGCCGCTACCCGGTGGTCCGAAGATGGAGATGT
AACCGGAGCCACACTCCACGTCTGCGTCTAATTCATCCCGCAGGTCCACTCCAACCTCCT
TGCGTGGTGTTTGGGCTGCCATACGACGGGGAAACAGAACGCTCGTACGTAATTGCTACA
GTTGAAGAGGGGGAGGGGAGGGGCACAGTGCTCTACCTTGGTGATGCCCACCCACAATAT
AGTACAGAAACTGTTCT
>TRINITY_DN21470_c0_g1_i1 len=232 path=[1:0-231] [-1, 1, -2]
GTTTTTTTTTTTTGTTGTTGTTGTCAATTAACTCTTTTCTCACTGCAACTTTGTGACAAG
CGGGTTGCTGAGTGCCTTTGGTTGTTTCGTCTCAGTTGTCCCGCTATTTTTCTTTTCCAA
TACTAATTATCTATTGTGCTGGGCACGTGTACACATGCAAGGGAAGAAATTTGTTTGTTT
GGTTCAAATGTTCCTTTCTGATGCTTCCTACTCCTATTCCTTTTTTTTTCCC
>TRINITY_DN21484_c0_g1_i1 len=860 path=[1:0-859] [-1, 1, -2]
ACAAAATTAGTTATGCGACCATCGTCGCAGTCAGGACGGCTCATCGCAACTACGAGAACA
ACACGGGCCGGGTCGGGTGTCGCAAAATTCTCATTATCCCTCTGGCCTGCTAGAAATTTC
ACACGCTGTGCACTATCCGCTTGACGTTGCGAATCCACCTCTCTGTCATCAGTGGGATCC
GCGTTTGACTCGCGGGGAGGTCGCAAACTGGTCAACGCCACCTGGTGCGACTTCGTGGAT
CCTGGAAGAAAAGGATATATGAGAAATGTGACTCCGGCAAACTGAATCGTCGTACATGCG
ACAAAACCGGCTCGAAGTAAGTGGAGTAATACTGCTGTTTCTATTCCCACGCATGTAACA
CTTCCACCTCCCTTTATACTACCGTTGCCACGATCATTCGAGTTATTTGCCCCGCTTCGA
CACCCAGACAAATCCGCATTGGAGTTGGATGACAGCATACTGGTAGTTAAGCGTGGAGCT
TCATCGTCAGCATCGTCGGCTTTGCATTTTGTACTCGGCGAAGCCGTAGCTACGGCGGCC
ATTGATAAGGTCCTGCGGGCACTGCGTGGTTTACACCTTACACCCCCGGTTGAGGGCACC
TGCAGCCGATTAGTGGAAGTACCACTAGATGTGATAATGTCGGCTTGTGTACACGGATTT
TCATTGGTGACAGCCGCTGAAACAACACCAGTCGTGGTGGTATTGTTGTCCAGGTTTATG
GTGAACGGATTGGTGAACGGGTAGCGAAACAGTAGCTTTTCTTCAGCGAAAAGGAACACA
ACAGCTGCTCGGTCAGCCATCAGGACGAGCCCCCGAAGCCGGGCTTACGCAGACGTTGTG
TACAATATAGTACAGAAACT
>TRINITY_DN21458_c0_g1_i1 len=695 path=[1:0-694] [-1, 1, -2]
CCTGTGCTGAAAACCCGCGAAGAGCGAGCTCCACCACGAGACGGCAAAGCCCCGCACCAG
GAACGAGGATCTGAACACCTGAGCGGCGGGACACGTCGGGGAAATGCTCTTCCAAAGTCT
GAAGCATCGGCTTGTACACGGCATCCCGCTCTGCTGCTCCTTCGGCTGACCAGTCGCGAA
CAAACTGCCGAAGTGTGGAAAAGACCTTGTCAATATCAAGCGGCGTTGGCGGTGGAACCT
CCTCAGGAGTTACGGTGGTGCCGTTTGGCCAGTACGCGTCAAACAGGCCCTTCGAGGCAT
CGCAGATGCATTCAAAAAATTCGCTGTTGGCCTCTATGCACTTCGCGTACTTGCCGAACG
TAGCCTCCAGGTCAATGCACAGTACCTCCCTGTATTCATTGTTGAATTTGTTGAAGCTCG
CTAGCCGCGCCTCCCGTGAACTCATCGCGTACTTTATATACTCACGGAACGCCTTGACGG
TGCGCATGAAACTGATATGATCATCGCGCATCTCTCTATCCCCAGAAGGTGACGGGTCGG
ACCAAGGAAGCTGACCGTGTGGGGGGCATGCCGAATCGTAACAGAAATCTAAGCCTGGAT
CGTGCGGATACGGTGGTGGCGGACCAGGGTAGCGGTCGTCACCAAGCATCGCTGTGAAAG
TGTGCCTCCTTATCAATATAGTACAGAAACTGTTC
>TRINITY_DN21472_c0_g1_i1 len=579 path=[1:0-578] [-1, 1, -2]
TCATCCATCGAGTGGGAAATGCTACGTACTGTGTAAGATCTTCACACTCCTCCATAACGG
CTATTGGATGACCCTTACGTCGCGCGCTGCGGTAAAAGATATCATCGGCCACATCTTTCC
ACTGCTTCATAAAATTCATCACAACCGACCGCTGCAACTGCCTAGCCTGTCGGACCTTCT
CCACTTCGTGATTTAGGCGTTCGATATGATTTTGCAGATGAGGGGGCAAGATGATAGTTG
TGTCCAGTGCCCCCGCCCTCTCAACGTCTTCTTCAGCAGAAGTCAATGGGTTGTTTGTTG
GATGCGCATGCCGTTCGTACACTAACATATAGGCCTCTTTGGACGAAGCCCGCGTCCCAT
GAAAGCGCTGTAGCCTCGTCACTACTGCATTATCAAATTGATACCATCCACCGTGGCCGT
CCATTTTCCCGTGGTAGGTGTAGTGTCCACACACTGCAGCCTCACCGTGATGGTTGACAA
CGCCGACAAGCCTGTAAAGCTGTGCACCGTTCGAACGGGTTTCTACTACAGAATCGGCGA
CACCACTATTATTACTCGCCGTTTGCTTTTGCACTTGCC
>TRINITY_DN21485_c0_g1_i1 len=1580 path=[1:0-1579] [-1, 1, -2]
GTCGCATTTGAGTTGAAGCTAGCGACTAGAAGTCCATGGAGTCCTGCGGCCACTGCGTTT
CCCTTTGCTGGCGCCAGATACCAAAACTCGGGAGAATGAAGACTGATGAATGTTGCAACC
TGAAGTAACAATCCCAAGAGTTACTTTCTCTTCAGTAGTTGCATTTCATCCTCATCATCA
TCGGTGCTTTCGTGGGCACATTCATCACCATTGTTGGGGGCCAAACAACTTTCCCCAGTG
GCTGTCTTATTATGTTTTCGCAATGCCATCATCTCGTCTTCCTCTTCCTCTTCGTCATCC
CCATCGCCTTCCTCTTCTCTGAAGCCACTCGTCACGACGTCGTCCCTTAACAGTGTCACC
ACCTCCGAGGCAACAGTGTCCTCTGTCTCTCTGCGAGTGACTTCGCAACTCTCCCCATCC
GCAACACAACTCCACAACGACCAGTACTTACTATGGGCTACGGTAAACAACGTTTCCCCC
GTTTGCCCCCCTTCTGCGGGCCAACACTGTCCACGAACGGGAGAAGGCCCTCGCAACACC
TGCACACTTGCACCCGTGGCATTCATATCCCATAATCTTACCGTTCCGTCGAGAGATGTG
GAAACGAGTGCGGCTGGGACGGCTGGGAAGCTGGGGTTTCTGCAGAACTCCACGGATGTG
ACGACGTCGTCGTGACCCGCCAGTATGCATGGGGCTCCGGCCGCTCCGCGACACAGGTAA
CGCGCATCCCAGACGTGCACATTGTTGTCGGCACCACCCGTAGCGAACCGAAAACCGCAC
AGCGACCATGAAAGACATGTACAGGCTTGCAAATGACCGCCGTGTTTCCCAGCCGCGGTG
AAGGAGACCGCCCCGCTCCTTAGATCCCACGCAACTACGCGCCCTGCTTTGTCAGCTGTA
GCTAAAAGTGATGAGTCTGGATGAAACCGCACATCAAGGATACCACACACATCTTCATAT
CCGTTGTGAGAAACCAGCGGAAGAAGTGGGGTGTCGTCATTGATGTCCCACAAGCGCACA
GTGGTGTCATCACTTGCAGAAGCGAGCCAAACACCAGTGGGGTCCACTGCGATTCGGTTA
ATACCTGCTGTATGTTTCGAGCTACTTAGCGCCACTCGCTTGAGGAACAAGTTGGTGTCT
GCAACTGCACCTGTTCCACCATTAGCACCGTCCACGCTGGAGCCACTTTCACCTGCGTTA
CTCGTATCGTCCAGGGGTTGCGTGGAAATGCGCCACATTGCGATGCGCGAGTCGAACATT
GTTGTGCTAAAAAAGAGTGGCTGAATGGGATGCGCCGCAAGATGCCGCACTGGCCCCCAG
CCAGTCTCACACGTGGATCCACTTCCAAGAGCACGACAAGTTGAAGCACTCCACATCGTT
ACGACACCGTTCACGGCACCAGTTACCGCGATATGATCCAACGCTGGGACTGCCGCGCAG
CAGGTGAAGGGCATGCAAAAGAATTCTGAAATAGACGCAGATTCAGATGTCGACGGCCCA
TCACGTTGTCTAACAACTTTCACGTTGCGAACTGACTTCGTTAAGCGGAGGCCGCGCAGC
CGGTCAACCATCGAGTGGTG
>TRINITY_DN21476_c0_g1_i1 len=423 path=[1:0-422] [-1, 1, -2]
ACGCTCCCCCACTAAACGATAAATGGCCATTATTCGGAGCAAACACAACTCCTCATGGGG
TTCCAAAATCAGCACGTGTCCTACACACAACTCTTCTCACACCCCTATTTTCAACATAAA
GAATACAAACTCGAGGAGGCGACTAATCCGTCACTTCTCAGTCCCCTCATACGTTTAAAA
GGGTGCTTGCTGAGGGCGAACATGTTACCTCCACCTCAATACTCTTTCTTTTCGATTGAT
ATATTTATCAAACATGTCGTGGTCACCCCTCTGATTACTAACAGCAGTAGTAAAGTTTAA
GCCTTCTCGTTGGCTGAACAACCTTCATGCCTCGAAGCCCCGGGCTGTGACTCAACATGT
CTTATAACATATGCTTGGATGAGTGCTTGCAAATCACCAAATGAAAGACATGCGAATCCA
ACA
>TRINITY_DN21453_c0_g1_i1 len=252 path=[1:0-251] [-1, 1, -2]
TCTTTATTTGATCTTTAAACATCAATCGGTGTGCGCCACGACTTGCCTGTCACACAACTG
TGTGCACGCCACTGTGAAAGAGAAACCACGGTGGCGGTGCAGCGCCATCCAACAACAACA
AAGAAATATTCAACAAGTCATGCAAAAACATCCCCGAACAATCCTCGGTATGCAAAATAA
GACAAAACAAACGTAGGGGCAGATACAGAGATAAATAAAGAAAGGACAGGGGATGGGGAT
GGTAAAAGGATC
>TRINITY_DN21456_c0_g1_i1 len=1345 path=[1:0-1344] [-1, 1, -2]
GCACAAGTACCAACTCCCAGCTGAAATGGTAACGGAGGGGGAGGGGTTTGAAAATAACAA
AGAGAAAGGTTTTGCCAACAGTAATGGGGACGGTACTCAGTGAGTCACTATAAGGCGCGA
GGCCACTCCCCTATTCATTATTCAGCAACCGATTCGCCTCCATGACCCGAACAGTCATTG
ATTCCTGCTCGGGTGCGCCCAACTTGGGCACACCACGAACGTACAAGTAATCTCCCTCTT
CAATCGGGCACAGAGCACGTAGTGCGAAGAAGGCGCCCGCTCCCTGCTCCTGAGCAAGGC
ACCTTCGTCGCAGCTCCCTCATTTCATTCGTCCCCCCTTCCGATAAAAACAAATCTTTGC
ACTGCTTCAAAAGCGTCTCCTCGTCACTGAAAGGAAAGTATTCTACCGCAGTATTGTGCA
GACCATCCTCCAGCTGTGGCACCGCGTCGATGAGCGGCATGAGCGTCGGTACAAACATTT
CATCCACTTTAGCTTTGAAAAAGTTTGTACCTGGAAGAAACAGTCGAATAGCAGCGGACT
CAATGGGCACCGCACGCAGGTGCAGTGCAGCGAAACTTCGGAACAAATTCTCAAGGAACT
CTTCGGGATCTTCGCACGCGTCTGTAGCCATCTCTGAGAAGTAATGATCCACCAGCCCGC
TTTCTTCACCCCTTTCTCTCGAAACGCCGTTGGCAACGCCGTCGCGCCCGCGTGTGTCTT
CTAGCAGCCAGTGAATGTATGGAGTGAAACGACTCTCCTCTAGTGAGGCTATACGGCACA
TCCAACCGGCCGTGGTGAGTTCCGACATACTGGCACTGCGCAAGAAGCTACACCGCTCGT
CGTAATTCATCCAATTCACCTCGAGAGGAAAGTTATGCGATACGGTCCCACCCTTGCCGC
TAACACCGTACATCTCCTTGGCAACAACGAGAAAGTTGAAGCAGGCGGTGTGTGGAAGGG
TGATGATCGCCTGCCCGGGCCGCAAATGTCTTGCAGCACGAAGGCATCGGGCGTAGTGCA
TGGTGGACACAACCTTCACGTTCCCGCTACCACGCACGTTGTTGGCCTTGCACCATGCAC
GAAACGACTCCACAGTCTCCCGTTTGTACAGCCACGTACCCACCTCCTTTACCAAACGCG
GTGTTTTTGTCGTGTCACGGTGTACCGGAAATGCAACGCGGCATAGGGACGACGGACGTA
ACATCACCTACACGTCCACAACGCTTCGAAAATGGACGCCCTTCCGCAATCCCGTTTTTC
CCTTCCCCACACTGTAGCGGTTACCACAAACATCACGGGTGGAAAGACAATAAAACATGG
GCGGCAATATAGTACAGAAACTGTT
>TRINITY_DN21497_c0_g1_i1 len=1006 path=[1:0-1005] [-1, 1, -2]
GCGGTTTCAAGTTTATCCACCGCAGAGGCGCGGTCACGCTCAGCGGCTTGCAGGGCATTC
CTCATCATGATGTTCTCACTTTCCAGATGGCTTAGTTGCTCTTCACGCTGCACTATTAGT
GCTGCGGCTGCGGATAATTCTTCCGCTGCCTTCACTGCTTGGCGCTTCAAAAAGGATGTT
TCTTCTTCCAAAGACACCCTCCCATTCTTTGCTTCCCGAATGAGAATTTCGGATTCCTGT
TGCTGCTGGCATAAAGCAAGGTGGTGTTGGTCCCGGATACTCCTTAACTCCTTTTCGTGT
TCTTGGGTCATTTGTTTAGCCTCAGCTTCGAGCATGCGAACACGGTGTTGTAGATTTGTG
ATCTCCTCCGAAAAAGAACCGGATTTTCCCTTGAAGACCTTCAGCTCCTCACGGAGCTCA
TCAATGATTTCTTCCTTGGATGAAATTATCTTCTTCATGCGGTCGTTATTCGTCGCCATT
AGGGAGTCAAGAGCTTCACTTTGGGAGCGCTCAGTCTTCTCGACAAAGATCTTGTGCATG
TTTTCCAATTCTGCATAACGAGTCGTGTACGATTCCAGGGAGCGTTGGAGTTCGTCACAT
TTGGCTTGGGTGGACTTAATATTGGCGCGAAGGAGTTCATTCTCCCTACCCAGACGGCAG
GCTTCTTCACGACTCTTCACGTTGCTTTCGTCTAGTGCCTCGATATCTTCCGTTAGTTTG
GTTATTTGCTCGCGCATGAACTCCGTACGGCCACTGCCTTCAACTTCCGAGCGCCCTTCC
ACCTCTGCTAACTGACGGCAGTGCTCTTCTTTCATAGCTTCCAACTGCTGTTTGAGGAAC
TCCTTGTCTCTACTGCTTTGAGAAATCGATTTTTCCAACTGCGCCTCTGAGTTTCGCCGT
GCTTTGGCCTCCTTTTCAGCTTTGGCCTCTGCTTCGTCAAGTTGCTCTTTAAGAGTTCTC
GCGTATTCACGCGTTGTTTGTAACTCCTGCTGTGTTTGTACGAGCT
>TRINITY_DN21418_c0_g1_i1 len=1599 path=[1:0-1598] [-1, 1, -2]
GCAAATAAAAGAGTGAAACTTCTATACATTCTCCACAGCAACGGCACACATACACGTGCT
CCTTTATATGTGGGGAATCACCAATGTGGAGTGACGCGGGCAAACACACTCCAATCCACG
CGCGTGCGCATTTGCATATGAAACTAGAGGCGCTGGTCGATAGTTTATTTCCCCTTCTTT
GCTTCGAAAACCACAATCCGCTGGCAAGATATGTTGTCGAAAGAGTTTGCGCGGCGTATC
ATGTCGATGTGATCAGTGGATAGCTCAAGTGTTGCGCTGATGGTCCGCTTCAGAGCACTA
CGGTGCGTCAGCACGGTATCGATGGCCCCGTCAGCGTCATGCGTTGCAACGCCTTGTAAT
GCTCCCGTGGAGAGTGTCGACAGCGTGGTACCGGTGAAAGTCGATGACAGAGATTTGTGC
TGGTGATCATCCTTTTCCAACTTCACCTGGGGATTGCTCTCCTCTCCGCTTCGTTGTGCC
CGCAGGTGTCTCTGCCGCAAACGCCAGAGTTCGTGCTTGCGCACCAGAGCATCGGATTGC
GCCTGCTCTGTTTCTTCGTCCAGTTCTACAAACCCCTGGGACATGCCATTGCAGGACATG
AATGGATCCTGCGTGGACGAAAGGGAGGGTGCGGTTTCTGTCGTCAACTCAACCAGAGCT
CCTTCCCCTGCGAGAAAGTTGGAGTCACTAGCCGGTGGCGTCATGACGGCTGATTCGTCA
CCAATCACAAGTTCCCCCATCGCCCCACCCAAACTCGCGTCCCCTTCTCCCGCGCTAGAA
AATGACAGTTGTGAATTTGTCATTTCGCGTTGCAGCAACCGCTCAAAGGTTTCTTTTTTC
TTTTGCTGGACGTTGGAGAGGAATCGGTTGGTTATGTCTGCCGCCACTGCTGACGACCAA
GTGGAAGACGCTTGTGATACGCCTGATGGAGTAAATCAATTACTTCGTTCGTTTATCCCA
TCGTTAAGACCAGGCAAAGAACGGCAGAGAACCTCCTTCATACTCACATGCCTCGCTTCC
TTACGGAGGGCCTTTTGCGACTGACGGAACAAAACCATTGGCTTTGCATCCTCCTTTTCG
CGGTATTTGCTGCTCTTATGAACAGTGTCGTCGGAAGCAGTTGCCCGCCGTGCCTTTCTG
GACTCTTTTCGCCCCTTCTCTCCACTGGCAGTGCCCTGCCTCTTCCTTTTTTTCTGTTGC
GGATCAACGTGCGAGGCAGTAACCTCATCTGCCTCCACTTCATCAGAGAGGAACAACTCA
CCCCGTATTGGCTCAGTGTCTAACACATCATCCAGCAGAGGGTTAGTATTGGTTTGCTCA
TCACCCGCTGTAGTTTGCAGTTGAACCTCCTGCTCCTCGAAGAACTGACGAACTTTGTCA
AGTGGTGACATGGTTTGCATGGTGAGAATTGCCTCAACCCCTCCCCCGCCATCGTTAGAA
TTTCGTGGTGGCGTTCTCGCCTCCCCTGGACACGAATCCTCCATGCTTTAAGGGGGAAAA
CTTACAGGTAAGTGAAAGCCTTGTCTTTAAGAAGGCAAAACGCTTTACTGTTTCCTCCCT
ATCGAAGAAAAAATTTCCCTATCCCAATATAGTACAGAA
>TRINITY_DN21413_c0_g1_i1 len=2499 path=[1:0-2498] [-1, 1, -2]
TTTCTGTACTATATTGCTGAATGACGTGAAGTGTGTTTAAGAGGGAGGAGATGAAAGATC
TGCCTTCACCCGAGTTGCGATGTGACTGCAGTGGTGAAATGTTTCGTCAGAGTTACAGTT
ATTCCTCCACTAGAGGGAAGAAAGACAGGGGAGATGGGAGAGTAACAAGTAGAAATCCCC
TTTGTAAGTTTCACCAGGAGCGCTATGGCCGTTTCCTCTCGGCTTATTTTGGATACAGCA
GTGAAGAACGAGTGGTGCATTTGCGCGAAGCTGCACAACTGAGCATGATCGGCGTGAACC
TTGGGAATGCGAGTCGACACCGCCCTGATGGAGACATTTTCACGGGACGCCAGCGATTGC
GTCATTCGGTACTCGCAGTGGAAGGGGATGCATTTTTCTATAAGATCGTACAGAAGGCAG
TTAAAGATACGAATAAGCACGGGAACGCCCCAATAGACGATCCACTTTGTTGGCCGAACG
CCCGCTGCATCGCCCTTCACTATGGCCTCCCGGGCAACTCATCAGTTGATCAAAATGCTT
TTCCTCGCGCAACGCTTTTGGCTATAGTGGCGTCCACCATTATTAAAAGTGGTGACACTG
TGCGTTTGTGCCTTCGTTCGTACCATCGGTGTTTGGATGAGGCAGCATGGTACGAACGAA
CGTTCGGGCGACGCCACATTGATGAAGTGAACCCCACTAAGAGTGTGTCGGATGGAGAAA
AATGGTTTCCCCGATGGCCGACAGGACTTCCATTTTATCACGGTATTGGCAGAAAGCACG
CGGGGGCTGAACCCGTTGGTGGTTTCCCGTTTACACTACTGGACATAAAAGAAACACCAG
AGCTTGGTGAGGGACAGTACGGCCTTTTTGCAGTACATCCGATACCGTATGGCACCTGTT
TCTTGTATTGTGGTCCTGCCGTGTCAACCGAAGCTTTAGAGGCCCGCAACAACGTCGGGG
AAGCATGCAACGGAATTTATTCTTCCTCTCTGCCTAATTCACACAAAGAGTCGGCCCACG
GATTACGCTCTACCGCACACAACAATGAATACGCATCCGCCACTTCACATGAACTCCCAT
TAAACGATGCGACATATGCACTGGGACTGGGGCAGCATGTTGTGTGCTTTGGTCAAGGCC
TTATGCGCTACGCCAATCATCGTTATAACTTAAGCAAGTTCGGAAATGTTGAGCTGTGTT
CGCTGATGCTAATGATTCCGAGCGAGCTTTCTCCACTTAAAGAAGCTTCAAAGAAGCTAT
CTAAAGGGACGGAAGACGCTCATTGCAAGGTTAAAATAACAAAAAGGTTCCGAAGCTGCG
TGAAAAAGCGCAGGCCTTCGCTACATAGGGAGCGCGTTAATAAATGTGGGAAGGCAAATC
GCGGAACAACGCTTATGGGGCGCGCTACTTTATTGGAAAAGGAGAGTCACCTTGTCACTA
TCCCTTTCTTCATTGCCACGGCTGATATAGAACCCGGAGAGCAGTTGTTGACGTGGTCTT
ACGGCGAGGAATACGACGCGCAACTGGAACGGAGGGCAGTTTGTGATGGGCACCTTGTCC
CGTACGCCGCTGCTGCGCTGCTCGACTCACGCCAACCAGTTGGACGCTGGCAACCATACC
GAGGCGACTACCGCCACGGAATAGCGGCAGGTGACATTGTATGGTGTAGTCAACTCTCAT
CTAAAGGTGGAAGGGATCCTCTGGATAGTTTGTTTGTGGTTGTAAAAATGACACCTGTTG
GTGTGGGCTACATGTTACTAAGACCCATAACGCGAAGCAAGAACCAAGAGTCGCTGCTGA
CCCATTTTTTTGGTGCGTTTGACGGGGAGGAATGGGTTGTTTTTGGCGTGTGTGATGCGG
ACGTGCTGGAGCTTTGCCTTGTTGCCCATGCGGACACGGTGGGATTACTCATCGCTGATG
AGGATTATCGGAGTTTTGTTGTCAAGGATCACGACATGGCGTTACGTAATCGTGACGAAG
CCTGCGAATGTGGAGGAGGTAAACGTTGCTCATTACGCTTCGCTGTGGTTCATGCCACTG
CCCTTCGAGAGGCAACAAGTTTAGTTGTTGAAGGGTTTGATATGAGTAAGGTAGGAATGC
CGTTGCTCCGTGGTGTGGTGTGGCCCCTGCTGAACAGTGAAGGATGATCTAACTAATAGG
GGCAAGTGGAAAGGGGTTGCGTAGCACGTCACCTTGTGGTTGAGGTGCTTGTTTCCGTAA
TAAACCTAGTTGGTCAAATGAAAAAGGATAGTGGAAAAGAAAGACGATAAAGTTGATCAA
GGGTTGTTTTCAGGAATCGCATCTGACTCCGGTGTTACGGGTGCTTCGAGTGGTCACTTT
TTCCCTTCTGGCGGCCGCTGAGCATTATTGCGTATTAGGCACTGCCACTCATGAAACTGT
AACATCTCTTAATTCTCTTTCCCAATTCGCGAAGAGTAAGCTTTCACGAAATGCACCTCT
GCACTTCCGGATGTTTCCTCTCGATTTATTAAAAAAAAA
>TRINITY_DN21475_c0_g1_i1 len=337 path=[1:0-336] [-1, 1, -2]
GGGGCGTAAGCGTGCACATCATACCAACATCACGGCTGTGGACGAAAGTTAAGTCTTCGC
CGGGGTAGTCCGCTTCCGTAGTGGTGCTCTTTTCCACCTCCATATCGTCGGAGAGGCGAT
CACCACCACACAAACTTAACATAATTGGGGGATAATCGTCCGCCATCTTCGTTCCTCGGC
GGTCCTCTTGAGTGAGAGAGCAGACTAATGATATTGTTTTGTTTACGCTGATGAGGATGG
ACACACTGGGAATGTCGCCTCGGAAGACACCACGAACACGATAGTCAACGCTCCTCGGGT
AGCGGAAAAGAACACCACATCCATTGAAGTACTTCTG
>TRINITY_DN5656_c0_g1_i1 len=3504 path=[1:0-460 3530:461-484 463:485-3263 3531:3264-3287 3266:3288-3503] [-1, 1, 3530, 463, 3531, 3266, -2]
ACGTAGGGAGAAATAGACGCTAAGGGTGGTGTAGGGCAACATTTTCAGCACAGCCACAAC
GACACGAATAACTAGACAACCAAAAATAAAAGGGAGGAAACAATGGAGGAGTGGAGAGGA
ATTCCACTGCCGCATGCTAACGGGAAAACGGTGGGCATACAATATTTCACGCGATAGCAA
GCAAAATTAAACACAACGAAGAAGAAGGAACTGAGTGCCGAAAAAAACACTACGTGCGTC
ACAACAACCATCGCCCTACGACACAGCGAACGATCCAAAACACTCTCCCAAACCACCTAA
TAAGTTTGGGTCCCTCAACGTCAATGCCACACTACCCCTAAAATCCTCACCCACACAGAC
CCTTAACATTGGTTCCACACACAGTACAATGAAGGCACAGAATTCGTATGCAGATACATA
CACACACATGTGGTTAGGCCATTACACACCCGTGCAGCTCACTGACATGCCCCTCCACTT
GTGCTCCCTCATGTGAAATAAAAATGTTCGTACATCCATCGGCTTCAGCACGACTGTGTC
CAGTCCAGTCCGCAAAAGGGTATTCGTCGTCAACGATACTTCATCGATGCTCTCAACATT
GTAATCCAGCTCGTTAGGAATAAGAGATCGCAGTTCCATCTCAACGGATTTAGAGCGCTC
ATCATCCTCACCTACGGCATAGCGATGAGCAATGCGGAGTAGAAGTGTGGTCTTGTTGAG
TAACTGCGTCGTTATTATCTGCACACTGGGTGATATTTGTGTCAACTCCAAGGAGCAGTT
TAGGTTCGGCGTAGAGCCAGTAGAATATACAGCAATTGGAGAAAAATACTTCTCATCCAG
TTGCTCACGTACGCGGCGCATGGCTGACGGCCCACTTCGACCTACAGAAATGGTAAGTGT
ACCACGCACACGTAGCGGATTACCGTAGTGTTTGCCGCGCCCTTTTTCATTCATTGAAGG
ATCACCTTCATAGGCTGTAATGAATTCCGTTTCATTCAATGGCTCTGAAACACCCTTTTG
GTCATCTAGCAAAAGCCGGCGATGCGTAGTGAGCAGCACCTCACCGTTATTTATACTTGT
GCCCCCCATCGCCGCATCAGTGAACACATTGAACTGTGTTTCGGTGTCATTAATGAATAT
GAGACTTGACACCGGATAATAGTTGCCGGCTACAGACTCCGTTTGCACAAACGGGTAGTT
CCGTCGTTTATCCACCTCACGTCGTTGCATTTCACGACCATTGCTATCCGTGTAGAAAAT
GCCACTATTGTTCACTGACGTGCTGAAACGGGCAACGAGTTCACGTCCAAATCCATCTTT
TACTGGAATACCCAGAGAAGTAAACTCCAAGTCCACCGTATCCCCGTGAAGAATGACTCG
CTGTACGAGGTCGTTTCCGAACCTTTGCTCCACAATACCAATCGTCTCATCAATGATAAT
ACTCTCGACTTTATCGGTGCTAATTGGTTCACAAACATTATCAGAGACAGGGCGCATTAT
GTACGCCCCACCAGATATACCACTCGGGTCTTCCCCTCTACTGCTCTTGAAATAACACCA
ATCATGCTCCACCAACACCTCTTGTCCAACAGACAATACCTCAATGCTTTTTAGCCGGCC
GTTCACCCCGAAACGCACCTTGAGATGGTCACTCGTCAGCGTAAAACCTCCACGCCTATC
ACGGGATACCACACTCTTCAGCGAATATCCGAAATGTGATTCTTTCCGTGGAATATCATA
CTTCCCCGGTGTGCTCAGAGTAAGAGAGGAGGTTTTCCCCAACGAAAGAATTATCCCAAT
TGTATATGGTTGCCAATTCGCATTGACATTGGAATAATCACTTACCTGAGTGGGTGAACC
ATAGACAGAAAAGGACTTCACGCCGTTACCCTCTACTCTGATATCCCTTCGTGGAACGGG
TATTTGAAGAAAGGTATTCACATTTGGGTGGACACTCGGATTCCATACCATCACCGTCAG
TTTTGATCCTTTCTTTGCTAGTCCAGTGGCGGTGGCGTCGCATGCAGACACATTAGACAG
CAAACAGTGACTTACGTTACTGAGGTTAAACAATCTTCCAGTAAGTGCGGTACGAAGCCG
AACTGAGAAATCATCATTATATCCAGCCACAAGTCGTTTGACGTAATCAAATGTTACGTG
TTGCCGCGCCGTTCCCGTTACCGCGTCATGATGTTGTGCAATGGCGAGCGCATCGCTCAG
AAGTGGCAGATCACCGGACGGCACACCTGCAAGGAATTGCAACTGCCGGGATGCAACCCA
ATAACTGCTTAACATCCGTATTAGTCGCTTCAAAGTCGGTCGAGATGAGTAAAATCCCGT
CCAAAACTCGTGAGCGGCACTTGCATACGGGAAGAAATCGCCCGTGCTCGTCTCATATTT
GATTTTCGCATTCACAGCCTCATCCAGCTTCGCCATCATATATTCGTACGGCGTGGAATA
ACGCACAGTAAACTCACCATCATCATTGGCAATTTTGATTAATTTGTCCATCTTGCCGAA
CCAAAACTCGCTCACCATATAAGTGAAGTCACATCCCATCGTCCACATGACGTTCGCACC
ACGCGTGGCCTGCAAACTCCTAGCTACCTCATCCTTGAAATGCTTAAGAACAACTGGAAC
ATTGTACCGCTCGGACGCATTATCGTCAATAATATCATCCGCTTGAGTGAATGTCCGTGC
ACTCTCTAACTGATCAGCAAGATCCCATTTGTACCCCGCTGCTGAGCAATAGGTCGCGTG
CAGGTTCGCCTCAGCAAATGTTTTCAGGTCAGGTAGCGACGGACTAGCGTCCCACCAGAA
CTGCCGTCCCCCTCGCTTCACACGATCCTCATACTCACGGTAGTCAATGCGGGCGAAAAA
GGTTCCATTGAAACCAGCACGCGACGTCAACAGCGATGCTTGTGTGGCACTATGCCCAAA
TGCATCGGCTTGCCATCCAACAAGCGGTACCACATTAAGTTCCCGCAGTAACCATCGGTG
GCCAAGCGTCGTTTGGTCGATCATATCAATATAGTGTGTAGTGGCTTCGTCATGCATACA
CCAACCACCGTTGGCAAATTGCAGTTGACCATTGGCGACCAACCCACGGACCTTTTCCCG
CATGCTCACTGATTGTCTTGACCACCACCGAGAGAAAAAACCGATTTCAACGTAAGTGAA
CTTCCTTTCTGGATTTGCCAGTAGTCCCTCCACAACGCTGTTGATAATGGTGGTCACATC
GGCAAACTGAATACTGTTATTCAATCCGTAAGTATACTGGTCAACGGTTTTGAGCCATCC
CAAATCACTGTGTGTATGTGCCACGAGGTGCACAACGGCTTTTGATGGAACCTTCAGCGC
CGGCACGAAAACAGTTGCAGCAAAATAAAGAATCAGGGATAGGAGCTGAAGCGTATGCAT
CCCAAGTGTGAGCATATATGCCTTTACTAAAATAGTTAATCAATAATTGCGCACACGTAC
ATACAATATAGTACAGAAACTGTT
>TRINITY_DN5625_c0_g1_i1 len=517 path=[1:0-225 204:226-240 219:241-441 420:442-458 437:459-516] [-1, 1, 204, 219, 420, 437, -2]
GATGGAAGAATAGTAGACAAAAAATAATAGTATACCTCATATATATATATATTTATTTAT
TTATTTTATATTTATATATTTATATATTTATTTACTTATATTTATATATTTTTATATATT
AATAAGGGAGTTCCATTATTTATTGTTGTTTTATTTGTTATTGTTGTTGTTGTTTTATGC
GGGGGTGGAGGAAGGGAAATTTTTCCATTTAATAAAACACACACACACGCACACAAAGGA
AATGGGAATAAAACAAATCAAAACAAACAAACAAATTGGTTGTGGATGCAGCGATCAGTG
AGTTGGTTTGTGGAATATATGGAAATGTGTAAGGAGAGGAATCCAAGGGAAATTTATAAA
CTCGTATAAATCGCATGTGTCCGCTTATTTTATATATTTATGAACTCGTATTTATATTTG
TGTTTTTATTCCTCTCTTTTTTAAACAGAATTTCCACATCTGCTCGTAACTTCTCGGGAA
AAAATCTAAAAAAAAAAGTAAAAAAAGTAGAAGGGGC
>TRINITY_DN5655_c0_g1_i1 len=257 path=[343:0-46 78:47-112 144:113-256] [-1, 343, 78, 144, -2]
CGTTGGTGCAAAGTGCCATCTTGCAGAGGAAAGTCCATCCTTTTTGACGCGTTTCGTATT
ACTACCCATGTCGAAAATGACACCACGGGAACTCTTTGGCGCACGGCTATCACCGATTCC
CTCTCGATGCACCTCCGGTTACACAAAAAAAAAAAAAATGAGCACATCCAAGAAATGAGC
AGGCCTTTCCTTACACGTGCCGAGTTTCATGTATGTCGATTCCATGCAGCTCTCTGAGAA
AATACGATAACATTGTG
>TRINITY_DN5680_c0_g1_i1 len=451 path=[1:0-348 327:349-362 341:363-450] [-1, 1, 327, 341, -2]
ATTTTCCTCTCGTCTCTTAGTTTATGAATGCAGAGCGTGTATGTATATGTATTTGTATGT
ATGTGTGTGTGTGTGTTTGTATGTATGGTAAATCTTTCACTCCTTCTCTTGCATTTTTCT
TTTCTCTCAATATTCCTTCCACCTCCGTTTTTTTTTTTAACTTCTACCTTTCTTTTATTA
TTGATCGTGCCCCTTTGTTTTGAATTTGAGTGCAGATGTACTGGTGTGCATGGCAGCTGT
AAACTACCTAAAGTATGAAAACAAAACGAGAGGTGAGAAAATATTTCTTCCACCCTTTCT
TTTATTACTTAACTTCTCCCCTTCTTCTCAATATAAACGATTTTTTTTTCCTTCAGCGTC
TGCTATGGGTTGGTACCGAACTTGACAGCACATTCATTTATCTATTTGTTGTTGTTGTTG
TTGTTGTTGCGATTATTAATTAATTTTCTTC
>TRINITY_DN5691_c0_g1_i1 len=557 path=[1:0-129 583:130-153 132:154-412 584:413-436 415:437-556] [-1, 1, 583, 132, 584, 415, -2]
GACTAAGACTCAAATGGAGAAATTGGCGGGAAATTGGGAGTGGGAGAGAGAGATGAGGAA
TCTTTTGAGGTGTTTACCAGCGCTCCAAAGCCAGGATATATGCTTGGTATTTTTTGCGCT
TTTATTTTTGTAACGATGTTGTGTCTGAGGGGTTGCGATATGGAGCACTTGGAAGCGAGT
GACCAAATAGCGAAGAGTGGCCAACAGAAGGGAATGTGGGCTGAGTTTGATTAGGTATTT
GGGTGAAGGATGGGTTTAATCGTAAAACAAGGATGAGTAAATTCAAAGTGTTAAACAACA
GTGTATTGGCTGCGGGGACTATCCGGATGTTGTATCGAGGATTTGATTTGGTGCATAAAT
AACTGTAGGTGGAAATGTGTTTTTGTTCCGGATCGCGCATCTCCACACTTTTTTCCTCCA
TATTTCGCCGTAATTTTCTTTCTCTTTTTTTTTTTTTGGCGGTCTTTCATCGGCCTCTTC
CTTCTTCTTTCTGTTTTAGTTTATTATAAAAAATTTTTCCGTACCTAATTGCCTCCCCCG
TTGGGGGTCAAGTGTGG
>TRINITY_DN5627_c0_g1_i1 len=2359 path=[1:0-1593 1572:1594-1610 1589:1611-1849 1828:1850-1866 1845:1867-2358] [-1, 1, 1572, 1589, 1828, 1845, -2]
AAAAAAAAAAGGAAAGAGAAGGTAAAATTAAAAAAGAGTGTGTAGTGAGGATTAGGAGAA
CACGAGCATTTACTGCAACGTGTTTTTTTTTTTTTAAGTAATACCATTATTAAAGAACAA
ACAGGTAACACGTTCCCTGTAATACAAAGTTAGCCATGACGTCTTCAATGATCCCTGTGG
ATCCCGACAAGCGGGACGACATATACTACCGTTACAAAATGCCTGCCATTCAAACAAAGG
TAGAAGGCAGTGGTAACGGTATCAAGACTGTCTTTCCGAATATCCACGACGTTTGCCTCG
CCATCAACAGGCCAGAAGAAGTCCTGATGAAGTATTTCCAGTCAGAGTTTGGTGCTCAGC
GCACGGTGTCTGAAAAGGACGACAAATTTCTTATTATGGGAAGTCATACAGAGGAACGTG
TACAGGAAAAAGTATATGACTTTATCCGCCAGTTTGTCCTGTGCAGGAGCTGCCGTAACC
CCGAAACTCAGCTCTCCGTGGAGCGCAACAAGAAGGGTGCCCCCCAGGTTAGCATGTCGT
GCGGAGCGTGCGGTAAGTCGATGAAGTTGGAAGACCTTGGAGCGCGCTACGTCACTGCTC
TCGCTACTCACTTCGCCAAAAACCCACAGGCAGCACTACGGAAAGGCGCAGGTACGGCGG
AGGCTCGTAAGAAGGATAAGGCCCAACAGGAGGAGGCGGCGGCTGCTGCAGCAGCAAAGT
TGGCGGTTCCTGTGGAGAAACACGTAATTATGAAATCAGACCTACAGGATACACGTGAGG
CGCCGCAAGAAGTGCTTGCACGCTTCATGAGACAATGTGAAGGTGACTACGAAGAGATTC
TGCGTCACTCCATGGAACTTATGTCAACCTACAACTTGAAGGACAAAATGGGGCCGCTAC
TCGTTCTGAATGCCATTGTAATTGCCGAAAAGGAGTTCATGGCTGGTTTACGACGCCATA
CGGCACTGCTGAAGCGCTTTTCAACCCTTCCAGACTCTGTACTGTACGACGCTTCGGCGG
ATGAGACGACAAAGACGGAGCGACAAAAGCGGAAGATGCAGCTACAGGTTGCTGCTATGG
AGGAGTGCGCCCGCATATGCGTGCAGCACCTCAAGCCTGAGCAGCTTGTGGTTGCGTTAT
TTGTTCTTTTCATTGAAGGCGTTCTCGAGGGTGAATCGATTAAGAGCTGGCATAACGAAG
GAAAACCCCCGTCAAAGGTCGACCCAGCGGTATACGCCGAGATGAGGGAAGCGGTGGAGC
CACTTGTCGTGTGGTTGGATGGGAACAAGTGTGTCGCAGCGTGAAGCCCCGTGGCCTCAT
TCCGTCCATCGTAACTTCAATTTTTCCCCACTCCTGTCTTTACTCTTATTTTTCCTCCAT
ATTCCCCTTTTTGTTTACTTCAGCGTCGGCTGCTGTGTGCGGACCGCCTTATTTCCCTCA
CCTTTTTTTTTTTGCACCACATTAATTTTTCACTTCGGTCCCTTCCATCGTCGTGGCATA
TCGGGTATATCGCGCGCTGCGGTGATGCACTCAGAGGCGTGAAATGAAGCGCAACATACT
CCTTCCTTGCCGTGGTGAATCGAAACGGTTTTTTGTACTTGCCTCACAGTTGTTACCATG
TAGTTTACATCTGCAACTGTGTGAATCAATTCGCATCACAAAGGCTGTTTGGGGTAGGGC
AGAAGAAAGCTAAATGACTTGTTGGTATTCTAACCTCGTTGTAGTCGTTAAATAAATCGC
AACGAAAGGTAAACATATTGTGGCTTGCGCCATTCCGTTCCGCTTCATTTTATTCCCCTT
TTGAATGTTTTCTTCGGCGCTTCTCTCATGTATACGAAATGGGGAAAAAATGAAGAACCG
AACGAGTGCACTGCAATAATAATAAGGTAAAAGCAGTTACAGTAGTGAAAATTGGGAAGA
AGTGGAGGGCAGGGACACGTGGTTTCTTTTTTTTTTCCATACTGTTCTGTGTACTAGTGG
ACGGTGAAGCGTTTTAAGTGTTGTTTGCGGAGACGGGAAACGAAAAACCAAGAAATGGAG
GATGAGGGAAATTTGTTGGGTGTCGATGTGGGAAAAGAGAGGAAGGGAAGGCTGTACACT
TTCATTGGGTATCTGCCCTTACATCGAATGAAGCGGGCAGGGAAGCGAGGGGGGATTATA
ATGGAGTGAAGGCATTTAATAGAGTAGGACATAGTCGGGTGAAAGAAGGTGATGACGGGG
AAGTAAAATAAACCCTGTACAGCGCAGGTGTGGGAATTCTTGTCCAGTCTGCTTATTTTT
CCTCCTTTATTTCTCCCCTTTGTGTGGGGTATAGTTACACAACCCTTCCTCTTTTTGTCT
TCTTATGCCTGCAAAAAAA
>TRINITY_DN5636_c0_g1_i1 len=1913 path=[1:0-167 1939:168-191 170:192-763 1940:764-787 766:788-1912] [-1, 1, 1939, 170, 1940, 766, -2]
GCCGTTAATTGCTGACCTTTACTTGTCATATACACACCAAAATCCACTGATAGAGGAACA
AAAAACCGGAAGCCACACGTGGGCAACGCTCGGAGAGGTAACTGCATCCACTATGATACA
AAGGGAGAGACTACACTCGACATCACTGAGAGAGGAAGCATATTTAAATTTCTTTACTAA
AGTGTCGCAATGAAGTCCAACATTGTAAACCAGAAAGGTGCAACAGAGCCTTACGGGTCC
CCTACAAGTCACTAATCAAAATGGCAACGGAGGAGGCGGAGAAAATGCCACCATTTCCGT
ATACCAGGGCCCGCTTTGGTACCGGTGTAAGCTGGCGGTCCCCTGCCTCCTCAGAAAGCT
GCGCTATAGCTTCAGTTATGTTGTACATCGCTGGAACTTCCCACGGGGCACCAAAGCACT
GCAGCCCACCATGTGTGTTGATAGGGAACTTGGAAGGGTCCAATACGCCCCCGTTGTTGA
GCATTTCGTTATAGGCTGTTTCCATGAATTCACCGCCCTTTCCCTCGGGGCACAGGCCAA
CCGCCTCAACAGCCTGAATCAAACAAATAGGAAAGCAGTCATACAAGCCAAAGAAGTGAA
TATCGCCCACGTTCAGATTAGCGGAGAGAAACGCATCCCGAGCAGCATGACGACAAGAGA
AAATATCCGGCACGATGTCATCGCTGGAACCTGGTGGAAAAAGTGGACCAGACGCTTCTG
CGACGCTGGCGATTATCGGCTTTGAGCCGCCTAGGTGCCGTTGCTCCTGTTTCCCCTGCG
CAAAGTGTTCGGCGTAGTGCGCTTCGCCTGAAACAATGAGAGCCACGGCACCGTCCGCGC
GTCGGGCACACTCTAGCAAATTCGTGACTGGCGCCACACAGCGGGAATGCAACACCTCAT
CAAGGGTGTAGGCTTTCTGGCACATTGCCTCGGGATGCCTCTCAGCCATTTTGCTCATCA
GCACGGGTACCATGGCTAGCTGCTCACGTTTCAAGCCATAGCGACTCATGTACCACTGAG
CATAGCGGTCATAACCATGTGGAATGCACGGCTCTGGCAGCCCGCTTCTCCGCAGCGATG
CATTGGAGCGCTCTGCAAACGCGCCACTTCCCATGCTCAACACGGCATCCGCGGCAATGA
CAGCAACCGTCTCTGCGCATCGAGTCCGCACCAAATCCACGGCCATCCCAAGAGCCGTAA
TAGGACCTGCCCCGCCCGTGTCGACGGTGCGAACTATAAACTTTCCCTTCGTGGGGAATA
GGCCAGCCACTGTGGCTATGTGGTGTGCTTGCATGAACTGTGGGCTTGCCAACGAGGGCA
CCGCGATGAGAGCTTGCAAGTCACACTGCTTCATGTTTGCATCAACCAGGGCACATTTGA
GAGCGGATGCAGCAAGTTCGTCGACTGACTTATGCAGCTTACCAATACCCGTGCGACCGA
CACCGACAATGCGCACAACCTGAGATGCCATGAGTCGTTGAAGGCTAGTATCTTAGTCTG
TTATTACCTTTTCAGCTGCTTTCGTAGGGATACCAGGGTGCCAGAATGAAACGAGAACTT
GCGCACCGCACAAAAAATATCGTCCCCCCAAGTTGTAACCAAGTTCCCACACTACCAGAG
ATACCGAACAGCCCACCTCCCCCCAAAAAAAATTTCGAACCGCCCCAACGCAATCTTTCA
ATTAACACCATTATCATACTTTTGCCTCGGCACAAGCACGTGTATATGACTCCCCCGTGT
ATTTACCTACAGCACTTTAACACCGTCCCCCACGCTAAATAATCCAACCACTGGCTACCA
CATACCACGAAGCAGAATGCACAGCGGAGCTCACAGACAGCGTAACTGGATTAATGGGGC
AGTACCCAACCAGCGTCTGCCCGGCGGTGGCAGCTCGGACCGGCGTGTCAAAC
>TRINITY_DN5653_c0_g1_i1 len=615 path=[1:0-118 641:119-142 121:143-309 642:310-333 312:334-614] [-1, 1, 641, 121, 642, 312, -2]
GAGCCGTTTAACAAACAACGTGCAAAGGTAGACCACATGTGTAAATAGGTCTCACCGGCT
CACATCTCCAATTCTCGCCTCGGTAACTCTATAGTTTCTTTTCTACACAATCTATGCTGC
TTGTGCACTGGTGTTAAGACTTAATGGGATTATGAAGATTAGGTATTTGCTAGTGATCAA
TTCCACTGCTAGTCATCGAGCGAAGAATGTGGTCCTTTTCTTGTTCCAACATATTCTTCC
AGCGCTTCCTCATCCTATCCATGGATAGATCTAAATCGCGCAACTTCACAGCAAGTTTCT
CTTTCTTTTCCCTACACACTCCCACGTCATTCTTCGCCTCTTCCAGTGCAGACCGCATCT
TAGCAAGTTCGTCTTGTCGCCGCCGCGCAAGTTGCTTAAGATGCAGCTCATTTTTCATGA
AAGATTCAACAACGGCTCCTGTATCGTAAAGAAGGGAATTAGTAGAAGGATCTGTTGCAC
TCTGCAGGTTTGTCCCTAGCGTTTTACCACTTATTTGTGCCCTTCTCGTCGCTTGGTCCG
TGTCACTCAGCGACCGCACGTGCGTGTTTGCAACTACATCAAGCTCCATCGCGTTGACAT
AAGATGAACCCCCCA
>TRINITY_DN5633_c0_g1_i1 len=2751 path=[1:0-237 216:238-252 231:253-1273 2769:1274-1297 1276:1298-2750] [-1, 1, 216, 231, 2769, 1276, -2]
TCTGTACTATATTGCTTTCCGCGGAGTTACGTGGATAACTCCATTATTCCTTCTTCGATC
AAGAACCATACATGCAGAAAGCTAAGAACCAAAGCTACGAAAAGTTTTCTCAGGAAAATG
TCAGCCGTCTCTGTATGGCATTGAAAACCACAGATGAGTCACAAGCCTTCACCACCAACA
ATATTTCTGAAATCTTGCGCGAGCTTGCACAGGCGATAATCTGGGGCGACAAAAAAAACA
ATGCGTCATTTGATGTTTTTCTTGAGCTAGACATGATAACCACGCTGGAAAGTATAGTAA
CAAACGTGGAGTCACCGTCCAATGTGAAAGCGGAGGTGCTTCGTTTTGTTACCTTGATGC
TGCACAACCTTACAATGAAGGAGAACGTTTATTATATCTGCAGTAAAAATCACCTTAACA
AGATGATATCCATTGACCTGAATGAAAATGACGATGAACTTTTATCGGTATATGTATCTT
TCTTGAAGTCGCTTGCGCTGCGATGTGATGAAACCACGGTTCAATTCTTTTTCATCCGAC
AGCTGGGTGTGTTCCCCTTGTTTGACTACGCGGCCAAGCTGATCAACACGTCCGACCGTA
TGGCTCGTGGAGCCGCCAGGCAAGTGGTAATTAGCGTTGCGCGGCTTCAGAGTACGTTTC
TGACGTCTTTTATGGAGAAGGCCCTTCCAGACATTCTTCGAATCATATCGAAACATGTTT
GGCTTGAGATTGGGATACTTTCGGAGGCAGTGAACCGCTACCACGACGCCGTTGGTGATG
CTGATGATGCAACACCACTTCCCACTGTAGACGCTATAAGAAGCCTGACGGAGGATGTGT
TGGATGACTTACTTTATGTGAACGACCTCTTCGCGGTGTCTTCCACGGTTGTGGAGAGGG
AACTCAGACCTGCGCTGGTGACGGGAATCATTGACCCTCTTCTGGCCTTGATTGAGGCAC
CAATGAAGTCTTCAACCGTAACGAGGTCAGCATTCGCCCCTGTTATGCAACCCGCTCTTG
CACTCTGTGTGATTACTCGGTGGCTTCTCCTGGGGAAAGAAAACAGGATCCACCAAGTGC
TGTTCGACGGACTGCTCGGTCCTAAGGGTTCAGACCCCGCTGAGTGTTTACTTGGGCGCA
TCCTTAGTAAGGGGTGTATGCATTGTCTCTCTGCTGGTGTTGTCCTGCTTGGAGCGATCG
TGAATGTTGGGGCATTCAGCGAGCGGGGAAACATGAGTGATGAGAGATTGTGCAATGAAA
TCGGCACTGCTGATCGAATCAGCGACCGAGACGACAACGAAGTGGAGGTTTCCCCCTCCA
AGAAGCAGCTTGACGGAGACAAAGACCCGGCAGAGTGTTGTATGGGCACGGCGGTGGATG
CTTTGCCGTCCTATGAAACGTTCCTGAGGGATGTGAAGAGCAGCATGGGAAGCACCGCGC
ATCGGGAACCGTGGTGTATTTGTTTGGCGGGTGCACTTTACAGGTTTATTACGTGTAGTC
TGTTGACACGACTGTCCGCGTTCGAATTATCGTTAAACCTTCTAAAAACTTTTGTGCCAG
AATCCCGAGAGCGGCGCACAGTTTCTGTCGCTTTGGCGTCCCTTTGCGAGGGAGTTTTAA
GGCGCCGGCTACTGGCGTACTACGACACCTTAATTCGTCGCAAGGATTGTAGAAGCGATG
AAAACAGCGGGAACCGGGGCTTATTAATGGCTAATAAAGACTGCTTTCGGTCGGCCTGCG
AAACCCTTTTTCTTGAGATGGAGCGCGTATGTAATGGGGCAGAGCCCCGCGTGGAGTACT
CCTTTGATAAACTCGGCCGAGAGGTGGCGCTACTCCTTCCGCTTTTGCCGTATGGTGGCT
ACTCCTCAACGGAGCGGTTGTGCTGTCAGCGGCAACTTACTTCTCATCCGCAGCGGCTAG
CTGATGTGCAGGGGGTGATTGGGGACCTCGTCTCGTACCACCACCGGGCTGCACACAGTC
CAACAGAACAGAAGGATAGAGAGTTTATGATGTGGGCAAGCGTGCGCCGGATGTTGTATG
ACACGATGCAACAAGAAGACAGTTTCATACTTCGATTAAGGAAGTACGGAGTTCAGCACC
GCGTCGGTGCCTCCGTGGGCAGGCTATCAAGTACCACAACGCGGTTTCGCTGCGAGCTTG
TAAAAGTAGCTGTACCTCCTGGGAAAGCTTCAAAAGTAGTACCAATTGGAAAGCCAATGA
ACATGCTTCTCTTAGAGACAGAGATCATTTTCGTGGAACCCAGAGATATGGAGTCAACTT
CCGCTGCAGACATAGTCAATGAGCCCGTGCTGTTCCCCATGCCGACTGTTTATGTACAGG
CGGCCCTTTCTAGGACGCCATTCAGTGTAGTATTCACTTACTTTCATCCCGATAACCCCA
TGCAGCTCCACGTCGCATTTCGTCACAGCAAGGTGGCACAATCAGTCATTAACACAACTA
ATGAACGTTCTGCCTATTGTAGATGCCACGGCGCAGCGCTTGTTTGTGGCGCCCTCAACG
CGGAGCCACCCCATTAGTGCTGTGTTCGGCCACAGCGTTCTGGTGCCACCAGAGCTCCTT
CACGTGACTCCAACAGGAGCGGGTGGTAGTTACATCTCTGTAAAAGTTTGTACGGCTAGT
TTCACTTGGTCCTATTTTTCCAGAACGTGTGTGTGTAGGCGCACTACGCCGCTGAACTCC
ATGTTCATACCGAAAGATGGGAGCACCCACACACACACACACACACACACA
>TRINITY_DN5633_c1_g1_i1 len=220 path=[1:0-219] [-1, 1, -2]
ACACACACACACACACACACACACTTTCACCCAACTATTTTTAGTGTTAATGAGTTCACC
GTATTGGAAGGGTGCTGTGTTGACTTATCTGATGGTGTATTTACTGAACTAGGGGTATGG
AGAAAAAAATACCTGTATATATATATATATATATATACAATGCGTATGCATGTGTGTAGT
TTCACTTCACCTTTTTGGGTGCGAATTAAATGTATAGATG
>TRINITY_DN5693_c0_g1_i1 len=2045 path=[1:0-456 2071:457-480 459:481-1326 2072:1327-1350 1329:1351-2044] [-1, 1, 2071, 459, 2072, 1329, -2]
ACAATACAGAAAACCGCGACGTGGCGGCCTAAAATCGTTTAGGTGCCCGCTGCTGCCACG
ATTCTGCCGTGAGAACGCAGACAACTGGACTAAGAAATAACAGACGATAACGCTCGCACA
CACATTCTCCCCATACAACCTCTGGAGTCATAGGGTTCTGTGCGTATAATAAACAAAGTA
TTTAAAAAAAACGTGTACAAAGACGAAAGAAAGGAATACAACAACCTTGCACAGTGGTAA
TGGAAAATACTCGTATAAAAGGAAAACTTGCGTATCGCATGTAGTAACCATTTCTGACGC
AGCATCCAAGGACAGTAACGGATGCTTAACCCCACACCTATAGTCACGCCATTTAACAGG
CAGCATAAACTATAGCGAATAGGGTGAGAAGCAGCGATTGTGGCACTGAAGAACGGTAGC
TGGCTGAAGAAGGGCGTACAACCACTGTTGCTTTGATACAAACCTCACTGTAAGTCGGGC
AAACAATGACGCCATCCGTGAATGTTGTAGTCGGTTTGATGTGACTGCCTTCTGGGCACG
GATGCCATGCATCATCCCCAAGATAACGAATGCTTACTTCACCACCATCACACCGCACAT
CCGCACAAACATCGCCAATGACGCCCTGACTGTCACGGAGTCCCTCGGCCTTCAGACACA
TTGACGATGGTCCTATCAAACTTCCACGCATGAATTTCGTTTCGCCGTCGGCACAAGTCG
TGTTGGAGAACGCGTCAATGGACGGGCAGTAGTCCATCAAGAGATGGGAGGGGGCACCAC
GTGAAGGATCGGAAAAGTAATGGTATTGCGGTGGAAGTGGATTTTCATGCTTAATTACAT
TACACCTTCCAAGACCATCTCGCTCCGAGTTACAAACCAGCTTGCTCACGGTTTCGTTGC
AGAACATATCCGGGTGCGCTGTCACACCGTTCACCAAACAGCTCTCGTTGAGTAGCTCAC
AACCAGAGTTGTTTCCCCAACCCATAGGTTCTTCGCTCCCCCAGGCACCACGGTAATATC
CCAGATCCTCAAACGCCGCCATCGTTAGCGCTGTGTATCGACCAGGTGAAGAAATACCAG
ACATGATCTCATCCTTCGCATTGCGCCGCTCCCAGTGTGATAATGCGGTGCCACTACCAC
CTTCGTCCTCCAGTTCCATTCCAGGGGCATCGGGACAATTGTAGTGTTCGCGGGCCTTCT
GCAGTGTCCTGGGTGACGAAATAAGTGTCACATCAACCTTTCCACGAACACCGGGGATTC
TTTGCACCATACCGGCATCGTTCATCGCTTCGAAATCGAACCCAAGGGCGTGGGCAATCT
CATGAGCAGCTGTGCGAATGCTGGTCTCCGACAGGCTAATGGAACCGGGGCCAAGGTTAG
TTACGCCAGCCACAGCACGCCCATCGTCAAGAGTTATGCAACCCGTAGCCCAGGCAGCCA
CACCCTCCGGCGTTGGACCCGCTGCAGCATACATTACCATATCAGCGTCAGGTACGCCCT
CTGAGAAATGACTTGACGGTACTTTGAACTCAGAGCACACCGAACCATCAAATGGAGGAA
AGACAAGGGGTTCAGTTATAGGGTCGACGAGTAACCTATCCATATGCATCTGGACAGCTG
AAGGAAGAAGCTTAGTGACAGCAATATCTCTCTTAGCGGCTGTCAAAATGTCTTCTTGTG
AACATGTCGCTGTTTCTCCGAAAAACGTTGGTCGTTCCTGCCCTGCAGACGTGCAATATC
GCGACCGGTCCTTCATGTCTTCTGCGAAAACAACAATACGGATGTGCTGCCACTCAGGGT
CAACGGAACCTGTCCTGTCATACTTTACATTCTCCATGCCTGCTTTAGTCCTTCGCAGCG
CCAAAACCCGTGGACGTCCAGCTTTCGCCGCAATTTCATCGAACATGCAGCGGCCACCTG
ACTTCGCGAGACACAAGGAACAGCACCATACCAACATCAGCAGTATGGCGAGTTTCAATG
CGCCATGCATCGGGATTACACACGCCGGTAGCATCATCAACCGCTTCCAATATAGTACAG
AAACT
>TRINITY_DN5603_c0_g1_i1 len=1324 path=[1:0-872 1350:873-896 875:897-1204 1351:1205-1228 1207:1229-1323] [-1, 1, 1350, 875, 1351, 1207, -2]
CAAGTACAAACTTGTCACGATTGCTGCTCAGCAGGATGCCAGCAGCGCATGGCAGGTTGA
ACGCTGGACTGAAACTGTTGACCCTGGAAACACTTGCACCGCCTCGCCGTCCAGCATCAT
TACCGCGCCAGACCTTCCGCCAGCACCTTCACGAGCAGCATGGAGGGTAAACTCCAACCC
TGTTACATCAACTGACTCACCAACACCATCCTCATTAAGAACTACACCCTCTATGGCCTC
ACGACTTAAAAGATGCCAAAGGCGCATCCGCGTTGCTTCATGGGTAGCATGCGTGACACA
CATCGATCCCCGCTTAAATGTAGCATTTGGAGTAAGTGTGTAGTGGCGGTGTTGAAAAGG
CATCTGCGAGGCTAACAGCATCTTCATTGGACTCTGAATAAGGACGTGTGACCTTCCCAG
GGCTCCTGGTCCATCCTCCTTTCCTTTTCCTCCTCTTGTACAGCATGTCAGGGTAGCGCT
ACACGAAATTGTCTCATTGCGCATTGCTGTATAAAACGCCCCCAACCTGTACTTCCCCCG
AACCATTGGAAGCGAAACGTAATTGTCCCCAACAGCATCTAACTCATGCAGTCGCTTAAC
GCACATTGCATAAGTACCGACAGCGAGGTAGGAGGCCACATACCGAGTGAGCGCGCCATT
AATCCGTACCTCCCAGAGGGGCACCTGCTCCACGCGACCAAGCACGAAGGCAGAAACGGA
ACGTTCCGCAGAGAAAATACCCAGAGAAGCTGCAACTGAGTTTTGCAACCCACACGGCAC
CAGTACTATGGGAGCAGCGGCCAGTGGATGATTTGGAGTTGCCGCCAGTACATTGACAAC
AGAGCTTAGTGTGCCATCACCACCACACACAATGATGGCATCAGTACCACCCGCATGGCG
TTCCATGGCGCAGATAATATCTTTCTCGGGCACACACACGTCGTGGTGCACAATTCCTGC
GTTATCAAGGTACTGTCGCAAAGCACTTGCGAAAACAGAAAGACCCTCGCGAGCTCCACT
TCGGGTGTTAACGATAGCCAGGCAGCGTTTGAAACGGCTCATCAGCTAAATCAAGTCGTT
TACGGCAACTTCTCCGAAGCTGCTATTCACCCAAACGTTTATTTTCCTCTTTCTTACTCC
TCGGTTATGCTGACTGCGTGCGTGAGTTGCGGCTCCTCGTTCCCTCTCTACCTTACGAAG
GCGGAAGAAAACGATATCTCTTCCTTGTTTTTTATGAATTCAAACTTTTAGCTTCTGCTC
GTTCCCGCGTTTGTGTCCCTAACAACCCCTACACCATGAGGAACGTCCAATATAGTACAG
AAAC
>TRINITY_DN5610_c0_g1_i1 len=2200 path=[1:0-136 115:137-153 132:154-154 133:155-1176 1155:1177-1193 1172:1194-2199] [-1, 1, 115, 132, 133, 1155, 1172, -2]
TTTCTGTACTATATTGCAAAAAAAAACAAGTGAAGAATTATGACCACAATTTTAGAAAAT
GACAGAGCCTTCCGCATCGAATCAAATAGGGCAATGACGGTTTCCATCCATCTTATTGCC
GTGGTATTGGCTTTTTTGACTCTAATTCTTGCGCCAACAGAAGTGGAGGGCGTCCCGGCT
ATACAGTACAAAACAAGTACGCGAAGGACAATGAACTGCGATAGGTTCACCAAGAACATC
GATGAATGCGATACCGATAAGTACCATACGCTTTTACTTCTTCAAGCACTTCCATACATT
TTGGTGGCCGTGTCTCTGTTATTTTTCATACCTATTTACTTTGTTTGCAAATATGTGTTT
GACTGCTGTGGTGGGCGGAGGCAAAGCGTTAATTTCTGCCACCCCGACAAACGCAGCGCA
ACCGTCTACAACCGAATGGACCTTTTGCGACCGCGTATATTTGCAGTAGTCGCCGCAGTC
GTATGTCTCGCAGCAGCAATTTTGGGTTGCTTGGCCATGTTGGTTATTCAGCAGTGCATG
AGGGATGTTCGTAGCAGGGTACGCAACATCGTGGATATGGCGGTCGGATATGAGAAATTA
CATATGAGTGCAATGAAAGTCGCGCTTTACAATAGCGAAACTGATTCTGAATATCCATTT
TTGCTTTCGAGTTTAGAGTCGAATGGACCGCAGTTAAACACCTTATTTCGCAGTCGTGTG
GAAACAGTCAAGGGCATTTATGACCGAACGGTTTTAAGCGCTGTTAACGCCGGGAGAAGA
GCGGGGTTTTGGATGCTCGGTCTCTTTTTGGCTCCTACAGTCCTTACGCTGGTGGGGCTA
CCGGTAGCATTTTGTAACTACAGGCGGTACGTCTCCATGTTCCTCTTTTTGTTTATTGGT
GTTTTTGGCATTATTGTGTGGACCACCGCAGGGGCTTTTGCTGCACTCAATTTCTTTATT
ACGGACAGTTGCTTTGAGGTTGAGGAGTTTGCAGAGGGACGCTCCAACATTCTCACCGCG
TTATCGGAGTGTGACGAGACAAGTTTAACTAGACCTACGGCTATCATTGAGTCACTCTTT
AAATCACAGGCGGGCAAAACGTGTGAAATATTGAAACCATATTGCTACAATGACGGACAG
GACTCCACATCTAGTGCCACCAGCGGTTCCGTTTTTTCCTGCCCTAAAGACATGTCGTGT
GACAATGTGACGGACCTACAGATGGCTGCATGGGTTGATTCGACAATTGTTATCGCACAG
GGAATTGTTAATAACAGTGGCGCTCTTCAAGAGGCGAAGAATAAAGGACATTTTTGTTCG
TCTGTTCGTGACGGGGGAATGTGTGACTTGCGGAAATGCGCCAGTGACTGTAAGTTGGGA
AATTCGTTAAGTAATGTTGGCCGTGTTGCCAAAAGTGTACTGGTGGGAGTAACAGCGGTT
TCGAGGGCGCGCGCGATGCACGAGACGGTCGGCAGTGCGCTAGGCAGTTGTGAGTCGGTT
TTAACGACTTTAGCGAGTGCAATGCTCTCCCCATGTAAAACCGCAACCAAAAGTTTGTTC
GTCGTGGAGGAGTGCCTTGGCCTTCTTGGCTTAGGCTGTATTTTAGCTATGTTTGTGTAC
GCCATAGGGGCGAAACGCTTCATTTCTCTGAAAAAGGCGTACGTCCCACAGAACGACTAA
TAACATTTTCTTTTTACGTTGTGCTCTCTTTTCGCTCCTTCCCATCGTTCCTTTGCCTCT
CCATCTCTCCATCTTTCTCACTTTATTTTTTTTCTTCCCCCCTCCAGTTCTTTCTATTCG
TGCTGACAATTACCCCCTTTTTTATGCTCTTTGAATTGTATGGCTTTACTCGCCATCCAT
CAATAGTGACACAAGCAGAATGAGCGTGAGGTTTTTAAGTTGACACGAAATGAATGGAAT
GGAGGCGAAGAAGAATATGAGCGAGACCCGAGAGATGTTGATTTTGATGAAGCTTTGCGC
AGGGAGTAGAAGGGGTGAGGAAAAAAAAATTCCAAAACTGGTAATCACATCTATCTATGA
GAAGTACGTATTTTGTTTTCATTCTTACTTTATTTAAATAAATAAATATATATAATTTTT
TGCTCATTAGGTGGTTTGGGACCGGAATGACATTATCCGTATCTTTCCTACTGATTTGTT
GTTTGCGTTGCGGTGTGGGGCACTTCAGGTAGTAGTGACA
>TRINITY_DN5676_c0_g1_i1 len=841 path=[1:0-235 882:236-259 238:260-302 281:303-341 320:342-840] [-1, 1, 882, 238, 281, 320, -2]
GTGTTGACGTTGGGCTCCGCAAGTACCATGAGAACAGTAAAACAATTACCAGGATCTGCA
GGTGAAAGCAAAGGAGTCCTTGTAACAGACACGGCTTCAGTGCTACTCTCCCCCGTAAGA
AGCACCTGCTGTCCCTGTCGTCGGTCATCGCGTGGCACGAGCGGGTCAGCCTTGCCCTTC
TCGGCTTCCGGTTGCTCCACTTCGTCAAGCCATGCGTTCAACATCGCTTGTTCCGCCGCT
GAAGTTAGTGCCTCCGGCTTGATAATGGGGTCCAGCGGTGGTACTTCTTCACCCGTAGAT
GAGATGCTGGCGGGAGGCCTTGGACGTTCCCCAAGTAGCAAAACGACGTCATTGTCGGTG
AGCGCGGCGAAGCACAGCCAAGACATCGACTTGTCATGATGAAGTACGTGACGACCAAGA
GGAACAACACGAACAAAATACTCCCGTTGCGTTCGCGCACCTTTCCCGCTTCCATCCTTG
TCCTGATACACACGGTTAACGTGCAATAGCTTCCCTGAGCAGCCACTTACGCGCCAGAAC
CGCAGACGGGGTCGACCAACCAAAACAGAAGATGGTAATCCCGAGGAGTACGGAATAGGC
AAAAGAGCACATCCGGCATCACAAACTTCATCTGGTGCGCACTCACGCACGATAGGGGTT
TCACACACCACCAAGGCGCGGTGTGTTATATAGCTGTACAGCACACGCAGTTGGTAAACG
TGCAACTCTGCTTGGCCTGCGGAGCTATGAGCGTGGGACGATATAAACAAACTTAATAAA
ATTGTTCCTGGTGAAGGCCCGCTCCAATTACTGCAATGATTGCATAGGACCTGGCATGGG
C
>TRINITY_DN5661_c0_g1_i1 len=763 path=[1:0-496 789:497-520 499:521-584 790:585-608 587:609-762] [-1, 1, 789, 499, 790, 587, -2]
AATAATAATAGCAATAATGCTGATGATGAAAGAGAAAGAAGGGGGAGGGAAGGTACTGAA
ACGGGAATAAAGAGGAGGAGAGGTAAAGCAAGATGACTCAAATATATATATTTTTTATAA
AAAAGGTACGCACAAAACACGATGATAATTGTTATTATTTGGTGACTTAAGAAGGAAGTG
AAGGACTCGTAAAGATCTTTCTTAAGTCTGCGCAGTGTGGTTTGGTTTGGTTTGGTTTAA
CCTGCGAGTCCCGCGATAGATACCCGACCTTTTCGTTTCTCTACAATCAGTTTTCTTATG
TTTTTTCTTTACTTTTTACTTTTTTTTCTTTTTTTGCTTCGCCTCTCTTTCTCTCTCTCC
TCTTCAATGCGTTGTGTGCGTGTGTGTATGATTATTTTTATTTTCACTTCTTTCCGGATG
GCCCCATTTCTTTACTTTCATGCGTTTCCACCAGTACAATCATTTGGTTATGAGCGATGG
AATTTATTCGAAGCTGCTTTTGGTGCCGTTGTTTTCTTAGCGGCGTACGTCATTGCCTTA
CGGACTCATTTCACTCAAGTTTGCGCGGTATCCTCCCAATGACATTCGCAACTGACAAAC
ACAAGCGAAGATGCAGTTGCTCAATAGTGCAAGTAGTCATACATTTTAGTTTATAAATAA
CTAAACATAAATAATATATATATATATATATATATATGCACTTGCAAATGGTCATGTGTT
CCGCATCACGTGTTGTTGCTGTTGTTGTTATTGTTGGCGTTGC
>TRINITY_DN5607_c0_g1_i1 len=2034 path=[1:0-1739 2060:1740-1763 1742:1764-1790 2061:1791-1814 1793:1815-2033] [-1, 1, 2060, 1742, 2061, 1793, -2]
TAAACTTTATACCACATTTTATTTGTTTACTCATTGGCACAACCGCGTGCACGGAGCGAC
AAACAAATATGCGCTTACACACACACATACACACACGTGCGCACGCGTGTATATATATAT
ATATATTTGCATGCATGTATGCGCACGTGTTTGTGTGTGTAAGCGCATGGCTGAAGCATA
TCTTCTTTTAGGACCGCTTCTTCACTCTCCCCACACACACCCTCCCTCACCTCCATTCTC
TCACTCATTCCAATAAGATCACCCCTCCTAAATTTATACCAACACACCCCCTCTACTTTA
TCACCCTTCGTTCTCCCACCCTCCATGTCAATCTCTCACAAAGGAGGAAAAGCTACAGTT
TCTTAAGCAGTACGCTACCAGATTAATGTCTGCCAAATCAATAGCCGAAGAAGTCGACAT
GGTGCAGTTATCAAAAACAGTAGTCATGAAGAGGAACTGCCCGAACAACACAGAACCATT
AGGCGCGCGCTCAAGCAAGTACTCATATATCCTTTCCTTCTGCTGCTGCGTGAGTTGCCT
CCGCATTCCACGGCCAAGCTGCTCCAGTCCCCACATGAATGACTCCTTCGTGAGCACGCA
ATCCTTTGTACTTACCTTAAAGAGGTACTGCAGCTGACCACGGCCTTGTATAACTACAGA
CTGCAGTTGCTCCATCGCCTCCAGATCCCAACGGAGTGGGTCCGCGCCGGGGTGTGAAGT
GCTTGCCTCAGAGAGCATATGCACAAACTTGCGACCATCGATGAAGCCAACGCCACGCTC
GTCAAAGTGTACGAAGAGTTGAAAGAGGTGCCCATCGCTCATGGTGTAATCGATAGCACG
CATGACGGAACAGAATTCGTTATAGCCCACTTGCTCCCTGTTAAAAGAATTTGCAACATA
TTGTGATCGGTGGTTAGCCCTCTGTTGCTGAATGAGGCGATCGCGCGCGCTGCTAATCCA
CTCGTTGAGCCAAAGCGACTGCAGTTTGTTGTGAAACTTCACGAGGAAGAGGGAATACCA
AATACGACCGTCGTCATCCTCTGCTGCGAGGTAGCCACGCAAAAAGAACCACGGGAGGTC
GGTGTTGAGGACGTTGCGCATGGCCTCCACCCATTCAATCTTCCACACAGACCCCTTCCG
TGTGCGATCAAGCTTGTTGAAGTACGCCATGAGACGATGCCGGCGCTGATACACACGTTC
GCGCAGCACCCGAAGCACCTCATCCTTTGTTCTACGGCGGATAGCAGGCCGCACTAAGTG
CAGCATAGAAAGTGAGGTTAAGGTCATACCCAATCCGCCGGTTTGGGTCTCGCCAAGGTC
TACATGGTGGTGCGCTTCAAGGTCATCTTCCAGCACCTTGTGCACAGAGAAGGATGGCTC
GGGGTTGTCACCAATAAAAACGGCCACACTTCCATAGTTGGTGTCGGGACCGTTGTAATT
GCTCGCTGAGAAAACCGTTACGAGCTTGCCATCATGGAACTCCTCGTACCCGCGTTCACA
GTCGCAGTGTGAGCGAATAATGAGCTCCAACCCATTGCTTTGGAGGAACTCATGCGTCAG
ATCGGGTCCGAACTCTACACCAGCGCCACGGTGGGACTCACGCCAGCCCTGCAAATCCTC
AACGGGGTCCGACCACAGCAGATCCTGAAAGATCTCATCCTCTTCAGGCTGCGAGTAGTC
TGGCATGGGAATCTGTCGAAAGCGCTGGATGCGGGAGATGTCCTCGATACGAACCCCCTT
GCGCCGTGGGACGCCGCCGTGCACGACAAACACTTTCCTGCCAATGATCGTTGCGAGCGG
CATGGCGCAGAAGCAGCGCTGAATGAGCCGGAAGACGTTGCGATCGTACTTTGTACTCAC
TTCTACATCAAAACCGTATTCTTCATTCATGTAGTCGCACTCATGATTGCCCCGGTTCAA
AGTGACAAACTTCGGGCAAGCGAGCATCAGAGAAAAGATTATAAGCAGAACCTCTACACC
ATTCGGACCCCGATCCACGAAGTCTCCGTTGAAGATGTAATACGTCGAGTCGTT
>TRINITY_DN5630_c0_g1_i1 len=818 path=[1:0-132 111:133-543 837:544-567 546:568-817] [-1, 1, 111, 837, 546, -2]
AACAACAAAGGCCTGACTAACGCTCCCCTCCATAAAGATACATCCGCACAATAATTAACA
ATTCAGGAGAATAACGGCAGATAACCACGTCAGCGTGAGGCTAACAGAGAATGCTGTTGA
TGTACCGTTGTGATTACATGTCTGATGGCAGCATCAGTTTGTCTCCTGGCACTTCTTACT
TCTTTGTTCCTCTTTTCTGCTACCATACACAAATTGAACTTCACCTTCCCTCACTTCTGA
ACAATATCTTCAACCACCGACATAATCAATCTGCCCCTACACATCCATCTGCCCGACGGT
TAGTCTTGTCTATTATCTATCGTTCAATGGTATCATTTCAAGCAAAATAATAAAAAAAAT
AAATAAATGTGCACTGGTTATAATTTTAATGGACATCACCTCACGCGAGCCTCTTGATAA
TGTGCAACCCACTGTCAGTTTGAACAATAGGGCTTATATCGCCAATCTTGAGGGCCCGAA
CGGCATCTTCAAACGGCTTCATCATCTCCCCACTAGAAAAGAAACCCAAATCCCCTCCAG
AAGCGTAACTTCCACAGTCACTGCGTTGTGAAGCCGCCTCTTCAAAACTCACCTCTCCAG
AGGCAATGCGTTGCGACCACTTCTGCAGTTCCTTGATGGCGTCCTCGTATGTCACATCTG
CAGTAGAATCTCCAGTACGACGCGAAACCGGATTGCGGCTGCCACTGAATTTCACCAGCA
GGTGAGCTGCTCTCAGCTTGTCGGACATGAAGCGCTGATGTCGAAACCCTTAATTATTTG
ACCTCGGAAACGGTTCAATATAGTACAGAAACTGTTCT
>TRINITY_DN5664_c0_g1_i1 len=334 path=[1:0-220 199:221-235 214:236-294 350:295-318 297:319-333] [-1, 1, 199, 214, 350, 297, -2]
AGGGCTGGAGTGGAATAAATTAAAAAAAAAAAGGAGACAAAGAGAAGTAAAAAAAAAAAC
GATTCTGAAATTTAAAAATAAAAAAAAGGGGAAGGCAGGTAGCGAATGCGTCAAGTGGTG
AGAAAACGCGTTCAGCTCTCGACACTTCCGCATTTTTTTTTTCCTGTCGTGTTGGTGTTT
TATTTCGTTTTTAATAACCGGAACATGTTCGATTTTTTTTTTCTGAAAAAGAAAAAATAA
AAAGGGAAGTTGAGGATATGAGTGAGTAAATGCGCGTCTTATTTTTGAGTTTGTGGCACT
TCTGATTTTAATAAAGAACAGTGTGAGGGGTAGG
>TRINITY_DN5668_c0_g1_i1 len=1028 path=[1:0-916 895:917-924 903:925-940 919:941-1027] [-1, 1, 895, 903, 919, -2]
GAACAGTTTCTGTACTATATTGGATTTATTTTTGTTGTTTTGATAGCGTATTGTAGAGGA
AGTGTGAAGATACAAATACGCAGCAGCGTCGCGGGAATGGAAGAACGTCAGCGGCGCCAC
CCCCGTGTGCTGACAAGTGAAGTGTACAATGACGCGGAGGTCACGTTCAACCTGCTTGAA
AACAAGGAGAAGCTGGTTTCACTTTTGGACTGCGTGACGCTACTGCGGGCCATGGGGATG
AATCCAACACAAGATGATATCGACTATTTGCGTGAGCGGATGGCGGAACCCGTGCTTCGA
CTGGAGGAGTGGCGACGCAACGAGGAAATAAGACGAGACAAGGAGCAGCGGCGCGAGGAG
ATGAAGGATAGGAAGCGAATAGGTACAGTTGCAATGAAGAAAAACACGAAATTAGCTGGG
GATCGCTCTGCTGAAGGAACAGTGCAGGATGGGCAAAATCCGCAGCAGCCCGTAAAGATT
ACACCTGCTGAAGAGGTAAAGAACATTGACTGGAATATATTTATATCATGCGTTGAGGAA
ATTTATCGCGACGCGGTGACTGAGCAAAAAGAGGTATTGGGGGCGCTAAGAATTCTGGAC
ACGGAAGGCGATGACAGCATTACCATCGATGAATTAGTCGAGTTGGTCACAACCAATGGG
GAGAGCGTTTTGAATCCCGCGGAGGTGCAACAACTCCGTTCACTCCTCCCTAAAGAATGT
AGCTTACCGGAATTGGCCTCTCGGTTGCAGGGAACATATGTCCCACCTACAAAGGAGGAA
CTAGAGCGGGCGGCATTTGAGGAGATTGAGAGACGACGGCAGCAGGAAGCTGCAGCAAAG
GCCGCTGCGGACGATGCTATGCCGTTAGTATAAATCTCTACCATGTACATATTCAGGAGT
GACCTGGTTCTTTACTCCTTTTTTTCCTTCCCGGTCCCCTAACTTTTTTTTTTGCTTTTA
TCTCTCTCTCTGTGTGTGTGTACTTGTCCGCGCCTGTGGGGAGCGTTAGAATACCTTTTC
CTCCTGTC
>TRINITY_DN5613_c0_g1_i1 len=2671 path=[1:0-2515 2697:2516-2539 2518:2540-2561 2698:2562-2585 2564:2586-2670] [-1, 1, 2697, 2518, 2698, 2564, -2]
CTCCAAACTCTTACAGCCATCACTCGACTAACAAATAAAAACCTTGCCATCAACCACATT
AACAAAAGGCAAATAACGTTGGGTGGCTGCTTCCAAGATATACACCCGCTTACGAGAATT
TTCCGTGGGCAAAACTCCGGCCGTTAGCTCGTTCATTTCGTTGGTTCAGGAGACGCCTTC
CACGGCTGTCAAACCCAATGTCTGCCTTCTGAAATTTGTTCTCCTCATCCGTGCTTTCAT
CCCGCTTCAACCTTGATCGCTTTGTACGGCCACGATCCATCTCCTGCTCCCACAAAGGAT
CTCGCACTTGCTGTCGAAACTTTGGCGCATGGGGTTGACGCATAACAGTCAATGGAGCCT
CCAGCTTATGCTTTTCCATAGCCCTCAACACCTCCTCCCCCACAACGCTGCTTCTGTGGC
CCCCCAAAGGGTCAGTTGGAGAAGTCCCTCCCTTTCCAACATCCCTCGACCCGTTTACCT
TTAGGGCTTTCACTATTCCGCAATATCTGTCGGGTGCACTATTCTTCCGAGAAGAACAAA
CTGAATTCTCTTCTCTGTCGAAAGCCGCCGAGGAAGCGTAGGAAGATGAACACGTCTCCT
GTTCACTCCACAGTGAGTTGTTGGAGCTGTTGTCCCGTACAGCAGTAGATGATGACGACT
TGGTGTTGAGTCCTTTCAACCTAGCTGGAAGACCAACATGTTGAACTCTCTTCTCACCGT
TCGTCTGTACTAACTGCTGCTGGGGTACTTCTCTCTTCTTTCCAATAAGTCGTAGCGCCT
CTTGGTCGGTTAACTCACGACCTACATCGCTAGCAGGGCACTCACCCACTATTTTACGTG
GTGTACTTCCCGTAAAGGGTTTAACACGACCCGATGATAGTTCCATGCCCCTGTGTGTTG
TACGATTGTCTCGACTGCACTTGATATCGGGCGTGGCAGAGCTTTCCGCTACTCGGGAGT
AGAAAAGCATATACGCTGATTGCGATAGGGCATGGTCCTCGCTGCAATGTGAAATGTGGC
CATCATTGCACTCAATCCACGATTCATTGCGTGCGCGAACAACACTGAAGTAGTGCCCAT
GGGAGAGCGAGGAACCCTGGTGGACACAAATGGCGTTCAATTCGTATAGGCACTCAACTG
ACCCATTGCTCGCTTCGCTATTATAAATGCTGCTGTCACAACTAGCGGGACCATTCGAGG
GCTTGTAACCCCTCCTCTTGTGGTTACGTAGCTTTTTCAACGTTCCATCGGCCGTGCAAA
AGGGCCCCATGTTCAGTATCTTCGGGTATCGTACAAACTTCCCAACCTTCGCCCCGAACT
CATTGAAACGTTTCAAATGGATAATTAAAACATTCGGTAACTTATGCAACATAAATTGTT
TAGTAGCATTCACGGTAACGCCGCGAGGCGTTATATACACCCGTCCCTCCAACCTTTCCT
TCGCGCAGAGTTTGGACAAACAGTGTTCGAGCGTTTGACCACAGATCTCTGGGCTAAGCG
TCACAAATGGATCATATGTGTTGGAGATGAGTTCCTTGTGTCCATCATCACTATCACTTT
TGCGCGAATTCGCGTTCATCTTTAAGTTACTTGCTTCCTGAAGGTTCCCCTCCTTTAACA
AGTAATGAATCTCCTCCCGCCTACTCCAAGTGACAGTGGAACGAAGGTAACCACCAACGA
TCCGCTGTAATGTCGAAGTTTGTTCGATGTGTTGCGGCAACTTACGAGAACCCACTTGCC
TAAACAAAATTGAACGGTGGCACGCATGCAGCAGGTGCACGGCAAATTCATGCGCGTCAC
CTTGCACTCCAAGGCGAAAGTGTGGTGAAAGCACCTTAATGTTGCTGATGATTACGGTTG
GTTTATATGCGTTTCTCGAAGGAGTGTGTATTTTACGAATTGTCTCTCCCAAAGCATAAG
CGTAGTCAAATGGCGCATTCAACACCCGGTCTGTGTGTGGAGAACGGAAAGTAGTCGAAA
AGTATTGCGAAAGAGCAGGTGTATACGCTATCGCTTGAAGCACGCAATTGATAAAGCATG
TATTTCCCATGTTCTGCAACCCGCATCCGTTAGGACCAACGTCGCGCCAGCGGAGAGCAA
GCACTTGTTTTAGTTGCTCATCGGAACAAAGCATTGTTTCTGGGTCGATGTTCAGCGGGT
CGTCATCGTCTGCCGCCTCATTCTTTCCATTATCTTCACCAAAGGCGAGGGAAGACGCAT
TGTCATCACTTCCATTTTCATTTCCGGGTGCGCCACTGCAATGTAGCTCATTCGCGCGGC
GCTTGTTGAGAAAAACGGCACTTCTCGGGTAAGTGGCGATGCACGGTTTACGATAGCGCT
CAAACGGAATGGGACGGGAAACAGTAGTGCGTGTCACAAAAGAACCATTGTTATTAACGA
TATCCATTATTTCACAGAGTTGTGACCACCGCTATCTTACACAGGTATCTCGTTACTCTT
CCTTGAGGTATACAAAATTACTTCCTCCCCCTTCCCTCCTGTTCAATTCCCCACTAGTTT
ATTCTCGCGTTCAGAAAAATACCTCGATCCCCTCGCGCCGGTAATGGCCCACGTCGCACC
CTTTACACCCAATTTATACGGTTAGATTTCTACTTTTTCCTTTTTATTTTCTTTGTTATT
ACGCTTTCCCTAAAATTCCTTTTCACTTCCC
>TRINITY_DN5644_c0_g1_i1 len=2037 path=[1:0-1759 1738:1760-1768 1747:1769-1776 1755:1777-1785 1764:1786-2036] [-1, 1, 1738, 1747, 1755, 1764, -2]
AGTTTCTGTACTATATTGTTTTCTCTCGGTGTTCAGGCACTCAAAGTACTTAATGGACGC
AACGGAGTTAAAGAATAAAGGTAACCAGGAGTTCTCCTCCGGCCGATACAGGGAAGCTGC
TGAATTTTTCAGCCAGGCCATCAACTTGGACCCGTCTAATCACGTTCTGTACAGCAACCG
TTCCGCATGCTTTGCTTCCCTTCATCAGTATGCACAGGCTTTGAGTGACGCCGAAAAATG
TGTTTCCCTGAAGCCTGATTGGGTTAAGGGTTACGTAAGACACGGTGCTGCGCTTCATGG
GCTTCGACGGTATGATGAGGCAGCTGCGGTGTATAAAAAGGGTTTGACAGTTGACCCATC
GAGCACTGCATGCAGTGAAGGCATTGCTTCTGTGGAGAAGGACAAGGCTGCCTCCGCGAT
GCAAAACCCCTTTGCAAAATTATTCACTCCGGAGGCCGTGAAAAAAATTCAGTCTCATCG
CAAACTATCGCTCTTCATGATGCAACCCGACTACGTACGGATGATCGATGAGGTTATAAA
AGATCCTTCTAACATCCAACGGTATCTTGAAGATCAGCGGTTCATGATGACTTGTTTGGT
ACTTAGCGGGATGAATATTCCTGTAGATGATGATGATGAGGAAGAGGAACGGCCGAAGCC
AGAGGCACCTAAGAAAAACGAGGAACCCAAAAAGGCAGCTGCTGTGGAGCTATCTGCAGA
AGCTAAGGAAGCACTTCGGGCTAAGGAAGAGGGGAATGCATTGTACAAGCAGCGGAAATT
CGATGAGGCCCTGGCAAAGTACGATGAGGCATCTTCCCTGGACCCCACAAACACCGTTTA
TCTTCTCAACATCACCGCTGTCTTCTACGAGAAAGGAGAGTATGAGCTGTGCATGGAGAA
GTGTGAGAATGCGTTGGAGCACGGTCGTGAGAACAAGTGTGACTATACGGTGATTGCCAA
ACTTATGACGCGGCAGGCGTTGTGCCTCCAGAAACTCAAGCGCTTTGATGAGGCTATCGC
ACTATTTAAGAAAGCTCTGGTAGAACACCGCAACCCGGATACGCTTGCCAAACTGAATGC
TTGTGAGAAGGAGAAAGCAAAATTTGAAGCAGATGCGTACATTGATCCAGCGATAGCTCA
AGAGAAGAAAGATGAGGGCAACTCTCTCTTTAAGCAGGACAAATTTCCTGAAGCGGTTGC
AGCTTACACTGAATCCATCAAACGCAATCCAATGGAGCATACAACCTACAGCAATCGTGC
CGCCGCGTATCTTAAGCTCGGTGCGTATAACGAAGCCCTTGCAGACGCTGAAAAATGCAT
TGAGATTAAACCTGATTTTGTCAAGGCGCACGCCCGGCGTGGCCATGCATTTTTCTGGAC
GAAACAATACAATAAGGCCATGCAGGCATACGATGAGGGTCTCAAGTACGACAAAGAAAA
TGCAGAGTGTAAAGATGGTCGCATGCGTACCATGATGAAGATTCAAGAGATGGCTTCTGG
ACAATCAGAGGACGGTGATGAGGTTGCGAAGCGTGCTATGGCAGACCCTGAGGTGGCTGC
CATCATGCAGGACAGCTACATGCAGCTTGTACTGAATGAGATGCAGCGGGACCCTACACG
CATCAAAGACTACATGAGGGATCCAACTCTTGCAAAGAAGATCAACACCCTCGTCTCGGC
TGGGATTATCCGTTTCGGCCAGTAGGTGAGTGGGAACGTACGAAAGAAGCCCAGATGATG
CCAGTGGGGTGGTGAAAAAAGACAAAAAACCAATGCTGTCTGGTGCCCTCCCCCTCAACA
TCTGTGAGCGATGTGGACTCGTGCCTTCTCAAGAACCACGCACCTCCTGCCAGGCGCTGC
GGTGCCACGGAGTGCACTTTGTGGTGGTTGTTTTACTTATCTGATAAGCATCAATATTAT
TATTATTATTACTATTATTATTATTATTATTACTGTTTGTGTCTTTCTTTCACCTTCTTT
TTTATGAAGAGAAAGTTGAATGAACGAATAAGGGTGTGCCCGTTTTTTTGTTACCAC
>TRINITY_DN5614_c0_g1_i1 len=2345 path=[1:0-1585 1564:1586-2203 2182:2204-2219 2198:2220-2344] [-1, 1, 1564, 2182, 2198, -2]
GTACTATATTGGTATACCACGGGAGTCCGCCACATTGCCTAGCGCGCGTGGGTAGAGTGA
GGCCAACGTGGGAAGCGTGGTAACAAGGGAAGAGAAGTTACGGTGCCATATAGAGTATCT
AGAACATAAAAAAAAAAACAAGAAAAGCACGGCCCCATGTTGAGCGTACAGGGAGCAATA
AGCAACAGCTCCATTATGATGGAGTGCACCGCCTCCCAGGACAGTTACAAAAGGGAGGTA
TTCCTCCTTAGTGAACTGGAGCGTGTGTGGGACGCAGTGTCCACCTGCATTCGTCACTAC
GTTACTGAAGGTCGTAATGTTCGCGTCTGCAATTTTGGCTCTTTCTGGTTTGAGACGCGA
CCGGTAGCCAGTGACGGAAGGGAACGGTACCACGCCCGTCGCATTCGTTTTGGCATAGAC
GGCAAGTTTGCCCTCCGATACAACATAGACTCGATTAGGGTGCCTCAGGAGCCGAGTAAA
CTGGAGTATGTGAAGGTTAATATGGCGGATGTAGTGGCCATTGCGAGGGTCCCGGCGCAA
ACTGCAGCGATGGCGCTCCGAGAATTCTTTTCATATGTGGGAGAGGGCATCTTTAAAAAG
CAGGTGTTCAAAATAAACTTCCCAGGGGTTGCTACCCTCGTCATTAAACGCGAGAAGGCC
GTGCTGATAGTTGAGGAAGGCTTACGGCGCGATATATTTGCTGTCGATTCGCGTAAGTGG
CCGGTTGCAGTGCGTGAGGCCGCGGCAGGCGTTGTGCTGGACGAGCAGCGGCGCCCAGTC
ACTCGCTCCTCCATCAGTCGACCCTCAACTGGCTGCAGCATCAGTAGCAGAATGAGTAAT
GCCCCCAAACCTATAGAACCGCGCCCTGCCTTTATGCCGGCCGCACCGCGTAACCGGCTC
TTCGCGGAAATCGAAAAAGATCCGCCGCGCAGGCTTCCGCTACAGCACGCGCTGCAGAAT
AAAGGCGACGAAAACTGCTCGCCATCACCTCTTTATAATGAAAATGTGGGGTACGTAAAG
GAGTCTATTTTTGACGCGTTAGACCCTTGGGAAATGGAAACTCCTTCAATGGAGCCGGAG
ATTGAATTGGTGGAAGAGGTACCGGAGCAACTGCCGTCCCTGCGAGCTTACGAGGAGGAG
GCCCCGCACCCCGTCGTGTGTGGGCGACATTCGTACCATGACCATAGTACCGTTCGTGAC
TTGCTGTACGGCAGCGTGACGCCAAGAACAGATCCAATGTTATGTGGAAGAAGGCGTTAC
ATCAACCGTGATGCTGACCAAGTGGCCACACTTTTGAAAGACCTATAGAGAACCCTAAAA
GAAAGAGAAGGAAAGAGAGAGAAAAGAACAACCCTGAAATCTTATTCGTCACCTCCTGTT
CTTCGCCTTGGCAAACCTTTGTTTTTGAAGATGTGTAGGGGAAGGGAGAGAGACTTGTTT
TGCCGACTTCACGGGTACTGACTTTCTTCCCGATTGTCCGGAACGAGACACACGGGAGCG
CCACCGTCGATCATTTTCGGTCAATCACCTTATTTTTACTCCCCATTGCTCTTGTAAACG
AAAGTAGCTGCTGGCGGTTGCCGCTAAGTGTAGAAAGAACCCGTGGGGAGAGCAACGGGG
GAAAGACACACGAACAACACAGCAGTAGTGCATGTGGCTCCGCTCCAGAAAATGTGGTGG
GTCGCTTGGGGAAATAGGAGACGGCGGGCGCCAATATGGGCAATCAACGTCAGTGCGGGC
GCGCTCGGCACCTGCTGAGCGGCGGAGTAAAAGCGTGGGAGTGTCCGATGTGGAGAAACG
GCTGTGTATTGTAAAGCGCAACCGCATGCGACATATATACGATGGAACAGAAGGCAACGA
TGAGGACGTCACACAAATGTCGCCGCCGACGCCGCCACTCCCACCGGCCATCGCTCCACC
ATGCCCCGCATACCCCACATTTGACCTTGTGCGCACCCCTAAACACGAGCAACATCTTAT
AGAAGCGCTTGTAGCTGAGTTGACAGATGTAATTGTCTTCCCCAGTGCTGTTCTAGGGGG
GAAGTAAGTAATTGCCACGTCGGCTCTGTGTATGTTAAACGCAAGGCGGAAGCGACGCAA
AGGGACGAAAACAGAACAGAAGGAGTGGAAAAACAAAACTTTAGTTCAAAACAGTGAAAG
TTTTCGAGCAAAAGGATCCCCGTGGAAACGTGGATTCTTTTTTTCGGAGAGGGAGAAGTG
GAGGGACGAGGAGATGGGTGTGTGACAGTGGTAAGGGAGTACTTTCTTTCAGTGCGAAAG
TGTGGCAATCGTTTTCATGATAACTCGCCCCCTTCCCCCCAAAAAAAAAAAGCATTTTCT
CCTCC
>TRINITY_DN5651_c0_g1_i1 len=1072 path=[1:0-295 1092:296-319 298:320-474 453:475-491 470:492-1071] [-1, 1, 1092, 298, 453, 470, -2]
ATTCGGATATGTTGCCGTATTTCCTTCTCCACTTCCTGATCCTCCACTCACTCAAAAGAA
GAAAAAAAGCAGAGCCGGTTATCTGTGATTATTCGCATTAGCTTTGATTCCAACAGCATC
ACGCATGTCTTGCAGGGTTGCGGGCGCAAACACATTTCCCTCCGTCCAAACTTCCACCGT
TTCCCTCACAAATGCCAACGCCTCGGAACCATCCATCGCATATCTCGCCAACAACTGCAC
CATACGAAGAATATAATGCTCAAATACCGCCCCATACCGCAGCGGTCGCCCAAATGTCTC
GTGTTCTGCCATCAACATATTCGCGAGAAAAATCACCGTTCCGCCCTTCTGCAACGCCGC
TTCATCCACCATAATATCAGATGGAGCCGTGTAGTTTGTGCTCCAACTGGCAGCATCTTT
TCGTCTACTCGCCATACCGTAAGCGCTGCCTCCCTCCTCCTCTTTTTGGTTTTTTCCGCC
CCTCATGCACATTTCTTCCACGGGTTTCTGCGCTTGCATGCACCAGGCCTCATATACGTA
ACCATCACATAACTGAAGCATCACATGGAGAAACACCTCCGTCATGGGGAGCCTCCCTCG
CATGAATTGCACAATGGCACGCTGATGTTCTTCACCACGTGGGGCCGCATCAACCATTTC
AACAAATGCAGCCAAATCCTTTATGTTGCGAAACATATGCGGCATATGTGGACCATACAC
AACAGCAGCTGAGGCTGCCACACGACTACAAAAAGTGGTGGCACCAGCGGCAGCAGCACT
CGTAAAATAATGTGATAGCGATTGCCATAATGTTAACACGCGATGCCGATGCCGCTGCCG
CTGACGCTCCGTTCCTGCCGCCGTCGCTCCCGCACATTCCCTCGACTCATCACTAATAAA
TCCCCCCCTCATCCTCTGAAGAAGCGAGCAGTAAAGTCGCCTCTCTTCACTATCTGTTGC
ATCGAATAAAAACTTATGTTTGGAATCTGTGACGTGAGCAACGCAATATTCCGCAAAATG
AGGACTCGTCATTTGCATTTGTACAACCCGCTGCACGAGTTCCTCTCTTGAC
>TRINITY_DN5669_c0_g1_i1 len=503 path=[1:0-147 539:148-171 150:172-312 291:313-502] [-1, 1, 539, 150, 291, -2]
TTTTTTTTGTTCGTGGGACTGTTTGGAAGGCGGGAAATAATATAATGATGAAAATTGTAT
AATGATGCAGTTTTATACCAGTTTATGAAAAAAAAAGGAGGAAGAAAAGTCGGGGAATGG
AAGTGAAAAAGAAAAAATATAACAAAAGCAAAAGCATGCGCACATTTGCGTATGTATGAT
GATGTCTTATTATTGCTATTATTTTGTGTCTACCATCTTTGCTCGATTTTCTTTTCTCAT
CTTTGCTTTCGCTACATTTACTGAACTGTTTTTCTCTTATACACAAATATAAGTAAATAT
TTAAATATACCTTCATGAGAAAAGAGAAAAAAGAAAAAGAAGCGAAAGAAACCGAAGCGA
AAAAATGTTTCGCCTCCGCTTTCATTTTTCTGCATCCTCCTTTCTCTCTGTTTTTATATC
TTTTTGATATATATATATATATTTATGTGTGTACGATGCAGCAGTCGGATACGTTTTGCT
AATGCAGAACTGAGAGAGCAGGC
>TRINITY_DN5673_c0_g1_i1 len=234 path=[1:0-107 260:108-131 110:132-134 261:135-158 137:159-233] [-1, 1, 260, 110, 261, 137, -2]
AGTATCTGTTCGCGCAACCAACATTAAGTCACAATAGCATTAACGTTCAAAGTCCATTTG
CTGACACAAAATCACACACACACACACACACACATCACCGCCTCTACGGATCCACTACAA
TTCAACCACACATACGACCTTCATTTCCCCTCATCTCCCTTGTCAGTGTCTCAGCACCTA
TCTCCCTAAGAGCTTAATGGGCCCCGTATGTGAGAGGGCAAAAGCAATTCCAAT
>TRINITY_DN5692_c0_g1_i1 len=1264 path=[1:0-691 1290:692-715 694:716-734 1291:735-758 737:759-1263] [-1, 1, 1290, 694, 1291, 737, -2]
AGTCCAACGAATGGCTCCAATTCTTTTTCCTCCCTTCAATAGTAATAACAAACGGCCCCT
TTTTTTCATTTTTTAGGTGCCCCCGCTGCTCCGTTACGCTACATTTAAAAACAAAACTAT
TCCTCCCCACCTGTTGTCTCACCTAACAATTCCATCGCCTCGAGTAGAGTACGAGTGACA
GCAGGTCCCTGAGCGCTAAGACCACTGATCCCGCCGCTGCGGTCACCCTCAAATAGTACA
AATTTGGCTTTGGGAAAATGCTTCATAAAATCGCTCTTCGCCTCTCCTGAGAACTCCTCC
GAGCCGCACTGAATGACTGTCACGGGTTTTGTGAAAATATTTTCCGGTCCCACATCGCTA
AACCCACATAATGGCCCACGAAACTGAAACAACGTCTCGTTGAACTTAAATCCCACAGTT
CCCTCCCGCTGCTCCACAGTCGAAAGAATAAGTGCCCTCTCCGCCTCATTAGGCACTCTT
TTGTGCAAATGATGTTCGAGATCTGCGACGGAACTTATTTCTTTCGGGATATCTGAAATA
AAAGAGGGAAGGGAGTAACGTGCCGGCTCACATGCCAGCAGATCTGATGGCCCATTTACA
ATAAGCACAAGGGAATCGATACCTGATTCAGGAGAGTGCAGTGCAGCCTGGCATGCGACA
AGCGCACCAAACCCAATTCCAACCAACTTGGCGTCCGCACGCAAGACTTGCTGTTGCAGA
AGCATAATATCAGCTGCACACGCCATTGTGAAGGCACGCCCTTCTTCGGGGCAGGGAAGT
GATTTGGAATGGTTATGTCCCCGAAAGTCCACAGCAAATAACTCCAGTGGTACAAGTGGT
GTAAGACCCGAACACGGTAATCTCCCGAGACTCTCATGCAAAAGCATTTGCCAGTAAGCA
GAACTGCCGAACAGATCATGCAGAAGAATTGCTTTACTGGGCTTCCGGGAGTCGAGGTGC
CACTTGAAGGTTGAAAGCCCATAATTCACCGGAAAGGGTCTTTCTTTAATTGGCAATGGT
GCAGAAGCAGCAACGTGGCCCCTCGAAAGCATGCGATTGATTACATTCATGTTGTACGAC
TCGCAGCTGCTAAATCTTGGACCAAACAAGATTAATTGTTGGAATGGTGCTTCCCAATTA
TTCTGTTTTCTTTTCTCGAAAATCCAGCCGATGACACAACAACTCTACTTGCAACCCTCT
CGGTACACAGAACCAAACTCGTCCCCCTTTCCTTGTACCCCTTGTTGATCAATATAGTAC
AGAA
>TRINITY_DN5612_c0_g1_i1 len=3986 path=[1:0-851 830:852-868 847:869-3284 4006:3285-3308 3287:3309-3985] [-1, 1, 830, 847, 4006, 3287, -2]
GTACTATATTGGGGTTGCTTAGGAACAATTGGCGAGAAAAAAAAATGCTCACAACCTTCG
ATTTTGGTGTCAACATCGATGAGGAGGAATGGGGAGTTCTCCACAACAAATTGCGCTCGT
TTGTGTCTGGCCACGAAAAAATGCTGATGGACATTCAACAAACATTCAACCGTCGCTGGG
ACCCAACAGTGTGGGATGCCCATTCCGATACTGTGTTCCTGCAGCTCGGAGCGGAGGCAC
TGCGACACCTACTCGAGAAAGACCCGCCGGAGGAGGAAGACGACGAATTTAGCACATCGA
TAGCAGACGTTCTTGGGAGGACGCAGATACAAAATCGTCTTTTCTATCGAATAACACTGT
GCTTCGCAGACCTTGCGCTTAAAATGGAGTCGCTCACGAAGGAGGCAAACGACCTGTTGC
TGCCACCTCTTGCAATGTTTGACGATAACAACTGTCGGGATGGATGTGCCGAAGAAACTG
AAGATGAAGAAACCGATGGTATTACCGATGAGGAAGCGCTTCGAGGAGCCGGTCGCATGT
TAGGCGTTCTTCAAAAGGTATGGAGGTGGCTTAGGCGCGTGCAGAAGGTTGTTTGCCACG
TGGTGCAGCAACTTGCGTCGCTTTATTCACCGCAACACAAGTGTGAAAATTATCGCTCGT
TCTCTCGCGTGCGCTATTTGCTGATCTGGCGCAAGCTTGCAGATCTTCTCGGGGCCGTTG
TTTGCGTAGAAGAGGTTTTATACTCACACGACACACTTCGTTACGGTCTCTCGATATACC
GTAAGCTGCTCGCGCAAGTGTCAAGGAACTTGGAGAAATTCGAATGCGATGAGGAAAAAT
TAGATCTTTTTTGCCACTTGCTGACAAAAATCGACAAGGAGCTACTTGATGACGGAATAC
TAAAGCGCATAACCGGACAAGCATTTGAAACAGGTTTCGTGGCCACTGCTGATGAACCGC
CACTGGTTGTTACAACAAACAAAAGGCTCTACGAAGAGTTCACGGACGTTCTAATTCAGT
TCATAACCTCTGCTGAAGGGACTATTGGAACCATGCGGGGATATGATGAACGTGAGCGCT
ACGTTGGAGTCCTTGGGCTCTACTATATGTACCTCCGCTTGTTCTCTAGTGTGGCCGAAG
AGTCGCACCGACGGGACATTTGTAACCGTATTTTTGCTTTGTATCGCAAGATTCCCATTG
TTTACATACGTGGAATGCATTGCTTTCGTACTGCTCTGTGGTTCATTCGACGCCTGAATG
CGGAGCTAAAACGATTTCACCTCGATGCGGTGAAGGAGAGGACGTTGCTTGTTAAGCAGG
AGTGCCAAAACAGCAAGTTAGCATTTCTTCCGCAGATGAACCGCTTTACGACACTTGTTA
GCGTGTGGCTCGCGGAAATGGAGAGCACCGCTGCAGCCGCAAACCACTCGCAGCACGGGG
AGTTTCTCCAGACAGTTGCGTTGGTGCTGCAGCGGGGTGTTTTTCTGGCACATAATGTCC
GAAGATTAATTGTATATCACGTTGCCCTGCATGACTGCGCAGATGACGCTCTTTCTGTGC
ATGACGTTGATGGAATATCCCAGGGTGTGCAGATGCTGATGATGATACGGGCTGCGTACC
ACGATAAAACAGGAGTAATTGCCGCTTCGTACAATGTGTTAGTGGGTCATATTAAATATG
TAATGGAGCAACATTTGTACGACATGTGCCTCGGAATGAGCAAAATTCCTCAGCGTAACA
GCACTGCAGAAACCAAAGATCAGTACAGTGCCATCTGTATGGCACTTGATCTGCTGCGTA
AACCACAAACACCCGAAAACGTCATGTGCATTGACCTTGTACTAAGTGTTGTGTTTCACA
GGCAGAAAACAAACGGGACTTCTTCAACAGCTGCCCTAACCGCTGAGCACGGCGGTGGTA
CTCTTATCGCCTTCTCGCAACTTGGCCGCATAGCTTCATACCAAAAGTCGATTCAGGATG
CAACTAACTGTGAGTTTTTGTACTGGCAGCGGGAAGTATTCTTTCCAACCTTCATCAAGC
GGCTCTACCAAAAACCATTGAACTCCGAGTACATGCCATACACGATACTGGCCATGCACG
ATTGTGTCCCGTCTATTCTTTCCTCCAGGCACACCAAGAGCGCAAGGTCTCTGCTCGACG
CTTATACTTCTTACACGTGGGGGTGTATTCGCGAGCACCTTATCGAGCCGTTGTGTGTTG
ACATTGAAAACGACCTCCGTCTGTGTACCCACTCAGTCGTCTTGGGGCAGCCATTTAGAC
AAATTGGGGCCTCGACACGCGCACGAGATATGGCACGGTTTACGCGGCTACCCCCGATCT
GTCTTTTCAGCGAGTGGCTACACATTGCAACCGAAGTGGAGAAGCACTTGGACGAGAAAT
TTTATAATCTTAATGCCCTAATGGCCAATGATTGGAAGACATACGAGGAAATACGCAACT
TGGCGCTCCAACGGTATGGATTGCGGATATGCGATGGATATCTTCCGGGTAGTATAGTTG
ATCAGGGACTCGATGTGCTTGTAATAACGGAGAACATACAAGTTTTTGTTGCTAACTACA
CGTACAACATGAATGAACAACTCTTTGTGCAACGACCGTCGACTACAGAGTCGAAACATC
TGCACACCCTGCATATTCGCCACATTGCCAATTCCATACGGACACACGGAACTGGTATTA
TGAATACAACAGTAAACTATGTTTACAAGTGTCTCTTAAAGAAACTTGCTATACTTTCAC
AATTTCTTTGCGATGACCACGTTAAGTCGAGGTTACTCAAAAATGCGAAGCTGCTGCACC
ACAAGAAGGAGGAGCGAAGCGTCGAGTACACGCTCGCGTGGGCAGAAAAATTTATTCGTG
AGATGCATAAGTTGGGAGTTGCGGATGACGGTCAAACTTTCCTCTCTAAATTTCGTCACC
TCGTTTCGGAAATTGGCAACGCCCTAGCTTACATGAGGATGATGCGCAGCGGCGGTCTGC
GTGCCGTCGCTGATTCTGCGGCTTTTGTACCGTTTGTTGATGCCGACGTTAGTCTGGAGC
GGTTCGTTATCCCTGAATCCGATGAAGAAAATGAAGGCAATGGTGATAATAAGTCGAATG
ATACTGACGGAAATTGTGAGAAAGGCAGCGACAGTGGTGAATGCAGGAAAAGCAGAGAAA
AAGTACCGCAGTGTACCACTCAGGCGGTGCAAGTAGTCGATGGAGTCATTGGTAGCATGC
GTGAGAAGTTGTCTGATGGCTCAGCGTACTTCCGCATGCTTCTGGAGGCAGTGACCAAGC
GCTTAAAAGGGGCCGTCAAGTACACTCATTTGAAAAACTTCTATCTCATTGTTCCACCCA
TATGTGTTCTGCACGTTGAAACCATGATACGGGAGAAAGAACAACTCGTCAAGAAGAACA
AGGACGGTATATTTACGGATGACGGTTTTGCATTAGGGTGTTCTTTCTTGCTTAAACTTT
TTGGTGTGTGGAACCTTTTTGATTCACTACACTGGTTCGAAAACATACGGAAGCATTATG
GGTCCCACCTCCAAGAGGTTCGTGAAGGGATTGCCAGACACGAACAAAAGATGAAAGCAA
GCAAGAACGCAGCTGTTTGTTGGGAAGAAGAGGTCAACAACATGCATCTGACGTCTATGA
TGCTTGAATGTTCACTGGGTGAGTATACCGCATTGGAGGAGGCTTTCGTGTCAAGCAAAG
TTTTCTTCTACTTTGCGACGCCGGAGGACGCCAGCGGTGAGCTTCAAGATGATAACAAGG
ACGAAAGTGAAGAAGGTACAGATGCAGATGAAGGCTAGGGAAACGGTTGCTCCACCAAGT
ACCGCCTGTACTACCACAAGGTGTTTGTACACACTTACCACCTTCGATGTTAAATCGGGT
GGTGTGAAAACGTCAGGTGAGTTTCCTGCAGGTGGTGGGCCGAAACTGCCACGGGACCCG
TTGCTTCACTATTTCGTAAAAAAAAA
>TRINITY_DN5620_c0_g1_i1 len=1311 path=[1:0-359 1330:360-383 362:384-416 1331:417-440 419:441-441 420:442-1262 1241:1263-1263 1242:1264-1265 1241:1266-1266 1242:1267-1268 1241:1269-1269 1242:1270-1271 1241:1272-1272 1242:1273-1274 1241:1275-1275 1244:1276-1310] [-1, 1, 1330, 362, 1331, 419, 420, 1241, 1242, 1241, 1242, 1241, 1242, 1241, 1242, 1241, 1244, -2]
GTTTAGCGGCTGTTTGACATTCCCTCGTAGATTTGTCACAGCGTCAACTCGTCATTTTTT
TTCTTTTTTTTTTTCATATAATTATATCGTTAACTTAATTTTATTTCATTATTTGTCGTG
TCATGTTTTCCTCTGCCGTGGTTTGAAGAAAGGAATAAGTAGAGGTGATATTGTGAGAGT
ACAAAAGGAAAGAAAAGAAAAGGTGTGGTAGAGTGTACAAAAGAGGTAAAAATGAAATGA
AATAAAATGTAATAAAATAAAAAGCCAAGAAATCGTAAGAAAACGGAAGTAGTTTAAAAA
GAAAAAAAAATGTGAAATAATAGTAATAACAACAATAATAATATAGCAACAACAACAGCA
GCAACAATAACTCAGGGAAAACAAAAGGAGTGTGTGGAGATGTGGCGGAATGAACAACAA
GATGTGATGTGCGGAAAGACGGGACAATCAAGAGAGGAAAAAAAAAAAAGAATAAATAAA
TGAAGAAACAACAACCAACGATAAGTGGCAAACTTGCAAAAAAAAGCAAGAAAAGAAAAA
AAAGTCCATAAAGAACACGTGTCGTTTTATCAAAACCGTTGCAGTTGTTTATTTATCATC
CCTAGTCATCCGTGTGTCAACTCATTTCAGTCCATATCTTTTCTCTTTTCTTTTCTTTTC
TTTTTTTTTTCATTTTGCCATACCTTTTCAATGCGCATTTGTAACGAAACCCCGCTGGTT
CGGGGTTTTGTTGCAAGCGCAATTGTTTTATTTGAACTCACATCTTTCAGATGTGGGGCT
CATGTTTTCTCGTGGATTGCCAGTTTTGCTTTCGTGTGAAGGAAAAGTGAGGATGTTTTT
TTTTCTTTTTTCTTTTCCTTCCTTATTCCTTATTCCTTATTCCTTCTTCTTTCTTCTTTC
TTCTTCTTTCTTCTTTTTTTTCCTTTACTGCCACACATGTGGAGGCAGTAAACAACAACC
ACAATAACCACCACAAAACAAATGCCATATTGCCGGCTCTTGTGTGTCTGTGACTCCCCC
TATCGAAATGGCGGAATGATGGAAGAAAAAAAAAAACAACAACAACACTTTTTTGTTTAA
TTTTTACTTTGGAAGGAAATGGTGACAACACAATCGAGTGGTGGAGATTCCGAAACTCAA
AATTGATTTGCCTACCGGCCACGCCATTGCCACTCACTCGGCTGTCACTTCCCTCACTGC
TTTCTTTTCTTCTTTTCTTCTTTTCTTTTTTTTCTTTTTAAATAATAATAATAATAATAA
TAATAATAATAATAATTATTATTATTATTATTTTCCTCCTCTTCCCTCTTT
>TRINITY_DN5620_c0_g1_i2 len=1299 path=[1:0-359 1330:360-383 362:384-416 1331:417-440 419:441-441 420:442-1262 1241:1263-1263 1244:1264-1298] [-1, 1, 1330, 362, 1331, 419, 420, 1241, 1244, -2]
GTTTAGCGGCTGTTTGACATTCCCTCGTAGATTTGTCACAGCGTCAACTCGTCATTTTTT
TTCTTTTTTTTTTTCATATAATTATATCGTTAACTTAATTTTATTTCATTATTTGTCGTG
TCATGTTTTCCTCTGCCGTGGTTTGAAGAAAGGAATAAGTAGAGGTGATATTGTGAGAGT
ACAAAAGGAAAGAAAAGAAAAGGTGTGGTAGAGTGTACAAAAGAGGTAAAAATGAAATGA
AATAAAATGTAATAAAATAAAAAGCCAAGAAATCGTAAGAAAACGGAAGTAGTTTAAAAA
GAAAAAAAAATGTGAAATAATAGTAATAACAACAATAATAATATAGCAACAACAACAGCA
GCAACAATAACTCAGGGAAAACAAAAGGAGTGTGTGGAGATGTGGCGGAATGAACAACAA
GATGTGATGTGCGGAAAGACGGGACAATCAAGAGAGGAAAAAAAAAAAAGAATAAATAAA
TGAAGAAACAACAACCAACGATAAGTGGCAAACTTGCAAAAAAAAGCAAGAAAAGAAAAA
AAAGTCCATAAAGAACACGTGTCGTTTTATCAAAACCGTTGCAGTTGTTTATTTATCATC
CCTAGTCATCCGTGTGTCAACTCATTTCAGTCCATATCTTTTCTCTTTTCTTTTCTTTTC
TTTTTTTTTTCATTTTGCCATACCTTTTCAATGCGCATTTGTAACGAAACCCCGCTGGTT
CGGGGTTTTGTTGCAAGCGCAATTGTTTTATTTGAACTCACATCTTTCAGATGTGGGGCT
CATGTTTTCTCGTGGATTGCCAGTTTTGCTTTCGTGTGAAGGAAAAGTGAGGATGTTTTT
TTTTCTTTTTTCTTTTCCTTCCTTATTCCTTATTCCTTATTCCTTCTTCTTTCTTCTTTC
TTCTTCTTTCTTCTTTTTTTTCCTTTACTGCCACACATGTGGAGGCAGTAAACAACAACC
ACAATAACCACCACAAAACAAATGCCATATTGCCGGCTCTTGTGTGTCTGTGACTCCCCC
TATCGAAATGGCGGAATGATGGAAGAAAAAAAAAAACAACAACAACACTTTTTTGTTTAA
TTTTTACTTTGGAAGGAAATGGTGACAACACAATCGAGTGGTGGAGATTCCGAAACTCAA
AATTGATTTGCCTACCGGCCACGCCATTGCCACTCACTCGGCTGTCACTTCCCTCACTGC
TTTCTTTTCTTCTTTTCTTCTTTTCTTTTTTTTCTTTTTAAATAATAATAATAATAATAA
TAATTATTATTATTATTATTTTCCTCCTCTTCCCTCTTT
>TRINITY_DN5620_c1_g1_i1 len=325 path=[1:0-324] [-1, 1, -2]
CCCACATATCTCCCAGCCCCTTTATTATTATTACTATTATTACCACCGCCATTATTATTA
TTATTATTGTTATTATTGTTTTTATTTTTGACTTTGTTCACGCTGTGTCGTTCGCACCTA
ACATCCCCTTGCCGCGTGACGGTGTAGTGATCACGGCGCGTGGGTGGTGGTGTTTGACAG
GCGCACGGGTTACGGGTTGGTGTCGATAGGTAAGGAACTAAATGTCTTTTAGCAATATCA
ATTTCTTCTTACCCACTATATTCCTTCTCCTATTTCCTTTTTCCCTGTTTCTACGCATTT
CATCTTAAACATATGAGAAAAAAAA
>TRINITY_DN5654_c0_g1_i1 len=1386 path=[1:0-421 400:422-455 434:456-1223 1422:1224-1247 1226:1248-1385] [-1, 1, 400, 434, 1422, 1226, -2]
ACGGCAGCATCCCCACACGCACTACGGTTTCATCAGTGACCGCCCACGCATCCTCACCGC
GGTCCCCATGGGAAGAAGTGTCAGTGAGGACAGGTTGCAATTCATTGTTGAACAAATTCT
TGATGGTTACCGACGAATAAACGATAAATCTAGAGCGACACCACAGGGGCGCCACTCCTT
GAAGGATGCGTGCAATAATGTTTCCGTCTTTGTAAACCATGCCGTTGACAACCTTGTGGT
AAGGGAGGCTTCCTTCTCCCTGGCGGAGACACGATCAAACCAGTCCATACTCTCAACAGC
TTATGACGGCTGCTTTCAAACTCCTCTCACCTTCCGCACCTTCAGTGAGATTGGGGAAAT
GGATGAGGAGAGTGAGGTGTTGATAAAACCCGACTTCCATGCGGTACTTCCAACATTTGA
AAAGCGTCTGCCGGACAGCTGCGTGAGCGTCAGTGCGCCTATACGAATGCGAGACGATCA
ACCCATACCGGAGGACGCTACCATAAATGAGCTGGAGATTGATTCAACACCACTTTGGTT
AAGGAGGCGGCAGCGCCCGACAAACAGCCGCGCATTTGTTTCATTTCTTCCGTCACCTCG
CGAAAGGGAAGTGGGAACCAGCGGCTGGTCTGAAATGAATATGTCGCTTCAGTCCAACGG
AGTCGATTCCCTGGCAACCACTGGCAGTTGGGAGACCGCAGCAACCGGTGTTAATTCCCT
CACAGACACCGCAGCGCAGGGAAGATCGGAATCTGATGGGGAAATTGCTCGGTTCATTAG
CCGAGAGGAAATTGAGCGCTGCGTTTTGGTTTCAGTGGAAGGACGCTTCCGGACGCACAT
CAACTCCTTGAAGAAGCACGAGCTTTTGTTGTCACCACCAGAGGCAGAGAAAATTGCGGC
AACAAGGCGGTCCGTTCTCTCGGCTGTAAATGCGTCCACCACATCGCCGATGGTGCAAAA
TATCATTGAGTTCTTTAGCAATTAAATGTATCAGTCACTTCCTTTGTTGTTGCTGTTGTT
GTTCTTTCTTTATTGTGTTCCGTTTGCTCTTTCTTTTTCTTTTTCGTCGGTATATGTATA
TTTATGTTTGTGTGTGTGTCTATGTATATGAGTGAGTGTGAGTGTTTGCAGCTGTCATCT
TTTTTTGTTGTTGTTGTTGTTTGGCTCGCAACTCCCGCTTTGCCGTGTTGCTTCCAAAGT
GCGCGTCTTATTATTTCTTTCCCACACATACGTGTTGCATTTCCTTCGTGTCTTCCGGTG
TGTGAAGGAAAAATATAATAACAGACAAGAACAAGAGGAGCAATATATTTTTGTATTTCT
GTACATATTTATTTGTTTATTTATTTATTTATATATTCAAACTGTTACTAATTTGCTTCT
GCAACG
>TRINITY_DN5665_c0_g1_i1 len=461 path=[1:0-237 464:238-282 261:283-312 291:313-337 316:338-460] [-1, 1, 464, 261, 291, 316, -2]
AATGAAAGCGAGTGGGGATGAAAAAGACGTTTGATGAGCCGTGCGTGATCTGAAATCCAT
CAGAGTTGCCAATTTTATTTTTATTTTTTTACTTTTATTTTCCAACACTTACACCGCCAG
GGCGTCCACAACCCTTTCCTTTCATTTGCATCTGTCTTATAACCGTTTCTTCCTCTTCCT
CTTTCTCTCCCTCTTCTCACGTTACACTGCTACTCGCTTTACTAATCCGCTCCTATTCTG
TATGCCTCTCCATTGTAAAAGGGGATCCCATTAATTCTGCAGGTTATAATATCAACAATG
TTTCTCCATGAATAATCTTATGTTTTTGCGATATGAAACTTCTTAACTCCACGGAGTAAC
TTCGACTTAATAACGCAACAACTGCATCTTCTTTCTATTCCTTCATGCAGCCTTTTGTGT
GAAAATAGGGAAGACACAACAAACAATATAGTACAGAAACT
>TRINITY_DN5608_c0_g1_i1 len=2604 path=[2070:0-547 14:548-2042 1509:2043-2058 1525:2059-2603] [-1, 2070, 14, 1509, 1525, -2]
GGCAGCTAGGACAACACTCCCCAGGCACCTGGCTCACAGGCAAGTTCTTCGTTTGCATGT
AAAGGTCGCGGAGCGATGCTACCGCCATGGCCCTCGTGGGAGATCGAAACCACGGGTGCC
CCCCTTCTGATATTGTTGGACCGTAGGGCGGCGTCTGCGATTTGGGCAGGAGGTCCTCCT
TCTATTGTTGTTAGGCCTTCTCGAAAATATGGCGTTCGTGAGGTAGTGTTGTTGGCGTGA
TGCATGCACCGTGGTTACTGAACATCAAGCTTGTGTAATAAAACCGGAGCGGTACAGTTA
GTTTCCTTTCTTTCTTTCGACACTCTCGAGTCTTTCATGCGGCTGCCCTTGTGGTGCAGC
GTTGTGTTTGTAAATATGTCCTTTCGTTTCATAAAATGAATTCTCTTTAGCACTTGCATA
CGTGAACATATCCGTGGATATGTTTGTCGGCCTGTATACGTACGTGAATACACGTGTGTT
TATGAATGAACAACTCCTTTCGTTTACCACTGCAATCTGCATTTAGATCTTCTTCAGGTT
GATGGCGATGCTTCTCAACAATCTGTATGGACATCTTGTTAGCTTAACCGTTTGGTTGAT
TGCCGTTTGTGGAAGTGTTGATTGTCTTTTACCAAGCATCAACCCTCATGCATTTGCGCG
GAATGAGGTGGTACCGATTGAGGTTAATGTTCTAACGTCACTCAGAACCCACTTACCGTA
TGACTACTACAAAGCCCTTCCGACATGCCGCCCAAAGGAACCTATCTCAAAGAAATCAAA
CAATATTGGAGGTTCCCTTATGGGGGATCGGATTAAGACATCTCCTTATGAAAACATCCG
TTTGCTCAGCAACGTCAGCTGCAGCGTTGTCTGTGAAAAAGGGGTGGACAAAGATAAGCA
GACGAGGTTCCTTAAGAAGGCCATTGAGAAAAATTACCGTATTAACCTTCTCATGGACGG
TCTTCCTCTTGCCGAGGCGAGTGGGAACAATAATTTTGTAATGGGAGTTCCACTTGGTTT
TATGCGCGATGGGAGAAGTTACGTTAACAACCACATACATTTTACTATCAGTTATACGCC
AGACAACGTTAAACAAAATGGAGGCGAAGAAAAGTACCGTATTTTGACATTTGTTGCTGA
GGCTTCTTCTGTAGCGCACAAATCTGAAGCGCCTTGTGCACAGCCGCTCGACGGTCACCT
TGCATCTAACACAGCGCCACTCCCAGCGGATACCGACCGGATCATATGGAGCTATGGCGT
TTCGTGGATCGAGAGTAAAGAAAAATGGTCTACTAGGTGGGATATTTATTTAAGTGTCCA
CAAGGAAAAAACCCACTGGTACTCCATTATGAACTCTACTTTACTCGTCATCTTTCTCAC
AATCGTTATTGCTGTCTTGCTGGTCCGTATCGTTCGCCGCGACCTGGGCAAGTTAGCCGA
TGTGGACATAGATGAAACGGAATATTTAGATGACATAGGCTGGAAGTTACTGTGTCGCGA
TGTTTTTCGGCCGCCACCCAATGGGTGGCTTCTTGCGTGCTTTACCGGCGCTGGTGTACA
ACTATTAGGTATGTCGTTCACCGTCGTCGTGTTTGCCACCATGGGCTTTTTCTCCCCACA
AAACCGCGGTAGCCTTTTCACAGCACTCCTCGTTTGCTTTGCTCTCCTTGGTGTTACTGG
TGGGTATGTTTCAGCGCGTCTGCTGAAACTATGGAATAGAACAAAGTGGATGTATGTTTT
TCTTACCGGGACCATTGTACCGGCGTCATCATTTGCCATATTTTTTGTGGTAAACCTACT
CGTTTGGTCTCAGTCGAGTAGTGCCGCCGTTCCGTTTTCTTCAGTTGCTTTGGTGGTATG
TATCTGGTTCTTTGTCAGTCTCCCACTAGTGTACTTCGGTGCTGTGTTGGGATTCAAACA
GGGAACCATATCCGTTCCATCAAATTACAACCAGATTCCGCGCCACATACCCGCCCAGCC
TTGGTATTCGTCAACACTGGCGGTTTTATCAGCAGGCGTCCCGCCTTTTGCTGCCGTTTT
TTTCGAGACTTATTTTATTTTGGGTGCAATCTGGCTGAACAGATTTTACTATATTTTCGG
CTTCCTCTTCCTAGTTGGCGTTCTATTTGTCATTATTACCGCAGAGACCGCGATAGTTTT
TATTTACTATTCTCTTTGTGCAGAGGATCACCGTTGGTGGTGGAAGTCGTTTTTCATTGG
ATCAAGCTCAGGGTTGTACCTGTTCCTCTACACTCTCTACTACGCCACGGAGGGGAGTGT
GAAAATAGAGGGCATGGTTCCCACAGTTTTGTATGTCGGTTATATGGGTTTACTAAGTTT
TCTCTTTTCGGTAGCAGCTGGATCTGTAGGCTTCTTGGCCTGTTTTTTGTTTGTTCGATG
GATATATCGTTATGGAAAGGCCGACTAAGGGCGTCGGCCCATAACCTGTGATTCGGTGGG
GGAGTTGTACGGCAGGTCGCTGACTTAAGATTAGAGGGGAGTGGGGTAGTAGTACTCAGC
AAATCAGCGGTAAGAAGTGTTTTTCCTCTTCCCTCCTTAGTACAGATTTAACTGGGACTA
CATTTATATGGTACAAAAAAAAAA
>TRINITY_DN5697_c0_g1_i1 len=1225 path=[1:0-461 1292:462-485 464:486-758 737:759-827 806:828-1224] [-1, 1, 1292, 464, 737, 806, -2]
CCATTAGTTCAGCACTCGCTCTGTGTATCTCTGTATGAATATGCATAAATAAATAAATCA
AAACAAACATATAAGTACATGCACATGCGCATATATACATATACATGCTTGTGGTTTTGT
TTGCTTGAACAGATAGGAGAGAATAAAATGGTAGAAAATGTGAAATTGGGCACCTCCTCC
TTTTCTTCACCCGTTTTTTTCCTCTCCTTCATAGCACTCAGGGATAATCGCGCCGCAACA
GACAAGAACCTGTGGTATAAATAAGAACAAACGAAAAAGGAGAAGGCTTGGAAAATAATA
GGAAGAGGTTAAAGGGGAAAATAATAACAATGTCACAAGAGGCAGAAGCACGATCGGGAG
CAAAGGTGACAACCACGCAAGCGAATAAAGAAATGAGAGAGTTTAGCCCCCCCCTTTTGC
TCCTTAACCTTCCCTTCATTCTTTCATGTTTCATTTATTTTGTTGTTGTTTATTTTCTCT
CCCTCACTCTATCCTTCTTTCATTTTCTTCGAGGAGGAGAAGGAGGAAGGAGATTATGTC
CAGTTCTCTTTCTTTTTTTCTTCTCCCCTTCCTTCTCTTTTCTACTGTAGCTTTCTCAAA
TCTGTTTTCACAACGGTTCCACAGCAGATGGGTGGCGCTTGCTCTGATACGCGCGGCGCT
GAATCAATCAATGCGTCGGTGAAACGGACAGTAGAATGTAAGAAAGAGAGAAAGAGAGCG
AGTAAAAGAATAGAGATAGGGAATGGGATTTGAAATACCAACAAAAAAGAAACAAAGAAA
AACAACATTCAGACTCACCACATAAATATTTATGAAAAACAATCACCGATTTCATTATCC
CTCCACACACACACGCATCTGGGTAATGCATACAGCAATGGGGGAAATGAAAGAGAAGAG
AAGAAACAACGGGAAAGATGAATCAAACAAAAAAAATAAATTAATAATAACCCCAACGGA
ACACACAAAAAACAAAATTGTTGCGAACTCGTTGGTGGTCTGGCATGGGAGTTAATGTGA
ACCACAGCGAAGGTGGGAGCAACCTAAAAGGGCTAAGACAGGGAAACTCACACGGGCGTG
GTCAACGAACAAGGAGGGGGAAAGACATTTGTTGTCAAGTAACAATGAAAAAACAGTAAT
AATAATAATAATAAACAAAAGCAAATAAGGCAGCGGCTCCTGCGGTAATTAATGAGGTTA
CAGTTTTGTTGAATTTTGTTCATCA
>TRINITY_DN5621_c0_g1_i1 len=1526 path=[1:0-43 22:44-1485 1464:1486-1502 1481:1503-1525] [-1, 1, 22, 1464, 1481, -2]
GTTTCTGTACTATATTGGAAAGGAACGGGAAATATATACTTTAGTAAATAGATATCACTC
TTTAACCGGTAAGGCGTTGGCTGTATCACTGTACGTCCCCAAAGGCACAGTTACTGGGGA
AGGAAATAAGCACCACTCTTGAGAGGAAGAGGCCCATCAACAGCAAATATTTGCGGTACT
GCGACCATGGCGGTACTGAGCGAAGATGTCCTCTTATACCTCAAGGAGAAAAACATCCCT
ATGCTTTTTGAACAAATCGTTCAGAATATCATTTCCGATGCCCCGGAAAGGCCAATGAGT
TACATCGGAGATCTGATGCGCCGCGGCATCCCTTTGCAAATATTCATTGCTGGTCCCGCC
GGCAGCGGCAAGCGCACACAATGCAAAAACATCGCGGACCGGCTCGGTGTGGTGTTAATC
TCTTCCGGCCAGGTTCTTACTCGCGGCGTGGAAAGTGGCAGCGAGACAAGCCAACTGGCA
CATTCCTATGTTTCACGTGGTGAGCGGGTGCCGGACACGCTGGTGTCAATGATAATGAAA
GACCGATTGTCGCAAAGCGACGCGTGTGAGAAAGGTTGGTTGGTCGAGGGCTACCCACGC
AACGCACAACAGGCACAGGCCGTGGAGGAGTGTGGTGTGATACCACAGGTCTTTATACTG
CTGGATCTGCCTGAAGATTTGTCCTTCAGGCGCCTTGAGCATCGCCGCTACGACCCCGCC
ACCAATAAAGAGTACCACATGCTGGATAATCCACCACCGGCGGAGGATGTCGCGTTATGC
GAGCGGCTCGTGCAGAGGGATGCAGACTTTCATGAGTCAATCGCGAAGCGCCTGGCACAG
TACTACGAAAGCATTGAGGGCGTTAAGAAGCACCTCGGGGCCGTTATTGAAGTAGTGGAT
GCCAGAAAATCTGTTGAGGATGTTGAGCGGGACATACTTGCCGCGGTGGAGAAGCACCGC
TTTCGCTAAGAATCCAACGTTTCCCTAATATTCCCTGTGGGTCCCTTATACACCTTTAAA
GTAAAATAAAGAAGAGTAAAGGAAGGTACGACATTATGGAACGTGCCAGACGAGGATGAA
GGATATGTTATTTAAGATATTTTAACAGTTCGTATGTGCACAGTTTCTTTGTATGAGTAG
CAGGTCAGCAGCAGCACTGCTACATCCCTTCTTCCCTTCCCCGTTGTACCTTTTATTTGC
CTTCTTTTGTTGATGTTCTTGCGACAACTTTGTGCGGTTGCGACGTCATAGTGAAGCGGG
GGTCGCTTTGTTCGCGCAATTTTGTAAGCAGCCTCGGTCCCCTCCCCAATGTCCAATATG
CCTCTAAAGGGCACGTGAAGTGTACGTTCGTGTGCTCGTGCCGAAGGGCTGAATGTAAAT
AGATACAAACCACGACGTGCGAGAGGCTTAAGAGAGGAACATACGATTACGTGGACCTGT
TCATTTTTGCATGAAAGTTTAGACGGGCCCCTTGATGCCCTTTTTTATTTTCTCTCGAAC
TCACGAATTGTAACATAGGCGCCGCG
>TRINITY_DN5600_c0_g1_i1 len=1722 path=[1298:0-63 1217:64-83 1237:84-128 1704:129-152 9:153-1360 1217:1361-1380 1339:1381-1721] [-1, 1298, 1217, 1237, 1704, 9, 1217, 1339, -2]
GATCGGTAGTGGAGAGTGTACGGGTTTGTTATGAAGCGAAAAATTATGAGCCTTGACTAC
GAAACTCGGTATTTTCATTATCCTTATGGAAAGGTGATCAAAAGGGGTGCCATACTACAT
TTTGCGGGGTCGAGTAACGTGTGGAAGGAGACAATACCCAGGTACCTCAGCGAGATGAGT
TGGTTCAAAGCTCTAAAAAATTCTTTCACAGAACGAGAGGCTTACAGGCGGCTGCTAGAA
ACAACTTCCGTTGAAATACACTCTGCAAGGGGTGCCTTTAGGTATGTAAAGCTCGGTACT
GTGTGCCCCATCTCTAACGTTTCAAACCCAAATTGGTTATCTGGGGAGTTGAGAAAGTAA
TGCATACGGTCAATCTGCATTGAAGATTACACCCGTAATCCGCGGCACAACGCATCGCAC
TCTCTTATCCCTTACATACTCATTGCAGAAACTGACGTTTTATTTTTGTTTTCAGGAAAT
GTTGAGGAGGATCAAGGGTATTTCAACTCGTAAAAAGGGAGGGAGATTATATTTAATAGT
GATTGCGCTGCTGATAGTGGTCGGGGTTATGGTGACAATGGATATAAGAAGTAGTCATAC
GGAAACCGGTCACGGGTTGAGAAAAGAAAATTTTCACAGTAATTATGCACCAAGGGTTAG
TTATGTTGTGGTGCAAACGAGACGCTCCCCAGGGTGGTGTAGAATGCTCTTAAGCTCTAT
ACTCACCAACGTAAGCGTCACAACAGTTGGAATGGGCGCAGTGTACATTCATGCGTGGAG
ATGGACCTGGATCTACAATTATATGCTACGGGAGAGGATGCATGAAGATGATGTGATTGT
GATATTCGATGGGGGAGACACTTTTTTCACAGAAACACATTTAAGAGAAGATGCCATGAA
GTATTTTCTGGCAACAACGCCTAGCACGCCTGAAAAGTTCAATGAAACAGAAATCTTACA
GGGAGCCATGACACCTCCAATGCTCTTCACGGCAGAAAAAGGCTGCTATGCGCCGCAAAT
GTATATCATGACGGGTGTCGATCCCAGTAAAATACCTCAACGGGAAAGATGTTTAAATGT
GTATGAAGAGGCATTTGAGGCGTCTACTCGGGCAGGGACGCAGGCTATTTTGCGGAAGCA
CGAATCTGGAAGGTGGCATCTCAATGGCGGAGGAGTAATTGCAAGAGTGTGGGCTCTGAG
AGAGGCCCTAGATGTTTTCTTCGCGCTCAAAAGGCAGAGTTACAAATGGTGGTGTGATCA
AAGTATGTGGTCATTGATTTTAGCGTGGAGTGTCAGCAGACCAAAGCACGTGCAACCGGT
GTTGCTTCTGAGAAGGGGAATTATGAGCCTTGACTACGAAACTCGGTATTTTCATTATCC
TCATACAACGCCGATTAGGACAGGAGTGATCCTACATTTTCCAATGCCGATCGTTTTGTG
GAAAAACAAAATGGCAAAATACGTTGGTGAGACGACATGGTTCAGGGCTTTGCGAGATTC
CGAAGGAAGACAGAAGACAGTGGCAGATTACTTAAAGACCGTTTATGTGGATATTCGCTT
CGTCTTTGGGTTCAAAAAGTGGAGGAAGTTTAGCAGCGTGTGCAGCATAAGCGATGTTGT
GAACCCAAACTGGCTAAGTGGTGTGTTGAGAAAGTAACACCAGCGCTTGACCTGTATCAT
AATATCATGCCTCCTATACGCTGCGTGTCGGCACGCCATTCA
>TRINITY_DN5670_c0_g1_i1 len=1255 path=[1:0-638 1281:639-662 641:663-701 1282:702-725 704:726-1254] [-1, 1, 1281, 641, 1282, 704, -2]
ATGATATACAGAAGAAGCGAATGCTAAGAACTACCATTTCCTTGTTTACCTTTGTTCAAC
ATCAAAAAAAGATTATACGCACTTCGTTCGTGTGCCTTAAACGTTTCCAGCTGGCGCATT
CTTACCCCCAACATCATTGTAATCCCCCCGCATATTCCCCTGCCGGAAGTTCTCCGCTAC
TTGGGAAATAAATTGGCCCCCTGTACGAAATGTGTCGATGTGAGGAACCATCTCAGGGAA
CTGTGTGATTCCCTTCAAACGATAATTGACAACTGACATTATGGCCATGTATACGGCAAA
AAGGGAAGTAATAAGGAAGAAGTAAAAGGAAGCGGAGTGACCTTTTTTATCCTTTGAATT
ACCGGACCCGTCAGTGGCATTGGGATCTGACGCTTGCCCAGAGCCGCTGCCACCATCGTC
ATCCGCTGTCCAGACAACGCCCACAGAAAGTGACATCACTTTATTCGCAGATATTGCAGG
AACAAACGAGAAATACAAAACGCTGCTGTTCCACGGCATAACTTTACTGCTCTCATGTGT
TCCAACATCTTGAGCCTCAGGCATTTTCAATAAGTGAAAATGCTGCGGCTTCCCACCATC
CAGTGGCCCATCAGCCAACCGCAACATCACCGCCTTTGTTTTTTCCATGGGAACCGCTTG
AAAGTATATTTTGGCGGGTAGGACCGGCTGCCCCAGACTCGTAGGAATGGGGGAAATAAA
TGATGTATGAGGGGATACGCTGATGAAGCAAGATGGATTGTTTGCGTGGTAGCTCCAGAA
GCGGAACGGGACGGGGCCATCCGGTCTCACACGCCGTATTTCAACGTCAATGTTGGTACC
GGCCTCAACGTTCCGCAATAAAAGTATACCCGCGTCATCTGATACCGAAGTTGCAGTTGC
ACCTTCACGTAGGCGATATGTAGCATTTATTTGGGCCAAGCGCTCCGAAACCCCCTCTGT
GTTCATTGGAAAGGGCCGCACGATAAGAACAATTGCCTCGCCGTCCCCGGGTGGTTTCGG
AACTCCAATCCGCAGGAGATGATTGCTCTCACCAGCAAACCCCCGCACTTCACCGCACAT
GGGAACAACAACATGATCACTCCCATTGACGGCGAGTGTCAAAAAAAATTGAAATGCAAT
CAACAGAAGGCAGACGCCTGACACCTGATGTCCCTTTCCGTGTCCCAGCATGGTGTGTAC
TTCCCTAACCTTCGTCTTCCTTTAAATATGTAAGCAATATAGTACAGAAACTGTT
>TRINITY_DN5643_c0_g1_i1 len=974 path=[1:0-52 31:53-93 72:94-266 1011:267-290 269:291-973] [-1, 1, 31, 72, 1011, 269, -2]
CATCAAAGAAACTGTTTAGTGGGTGATCCAGGGACCTTCACTATATATATATACATATGC
GTGCACACACACACACACACACACATGGACAAAAATGGGCAAACCCAAAACCTAATGATC
ACCCGCCTCCTGAAACCAGTGTATGTTCATATGCTCCTGAATGTACCTCATCGCCTCCCT
TCTACAAAACGGAACATTCCACGTCTTCTTGCCATCATCTCGCGGTGTAACGGGAGGTGT
GTCCTCAACATTAGGCAGTGGAAAGTCATCCATCAGTGGCAACATCATCTCATGCAAGAG
GTACAATTTGAGAAGTTTCGTTACGATACCGCTCAAATTAGGCAGTGAGGTGAGGAGGCG
ATGAAGCAAGCCATGACCGCTCTCCATGCCTTGACTCACCTCCAATTGCACATCCGGTGG
AGCGAGGCAGCCAACCCAAAACACTTTGCTCGGTGGCGGACCAACGCTCACTCGCAGCCG
CGCCTCTGCCCGCACGAGTTTCACATAAAGTGTAACGTGGGGAATGCGAACACCACGATA
CGTCAAACACGATCGAAACAGAAGCGAGGCACCACCACGGTACAATATGTCGAGGTCGAA
CATCATTTCACCCTTCGCCAAAATAAGTGGATCCGTTACATTGCTAATGACAGGAACCTC
AGAGTTTAGGGCAACGTCATCGAGAAGAATCCGACCTTCAAGCCCTCTCGGGAACTTTTT
GACGGCCATGATGTCCAATGATTTTTGGATCTTCTCACGAATAAAGTTGGCGAGCGCCGT
ACTACGCAGACTTTGAAATATCACGCGTGACAGAAAAACATTGAAGGCATTAGGTGTTGG
GATTGTCTGCAAGTACTCGTGCCAATGCACCGCTTCGTGCATTCCCACAAGGAGATTGTG
CACCCGCTCTTGCTCCCGCGCGTAGCGAAACTTCAAAAATATATACATCTGTGATGTTCC
TTTGGCATCGGGGT
>TRINITY_DN5672_c0_g1_i1 len=203 path=[1:0-83 191:84-96 215:97-169 158:170-202] [-1, 1, 191, 215, 158, -2]
GACCTGTTATAATTATATTATACATGTTAGTTATGGTTGCAGTTATGGAGCAGCTCTTGA
TGGTGTTCTTCGCAGACGCGCAGCAGGTGATGTGATTGTTTCTATTTTCCTCTCTCTCTC
TCTCTTTCTTCAATTATGTGTCGGTGTGTAAACATGCTATGATATGTTGTCTTCTCTTTC
CTTATAATCACTTCTGTTCTCCT
>TRINITY_DN5672_c0_g1_i2 len=213 path=[1:0-83 62:84-107 86:108-179 158:180-212] [-1, 1, 62, 86, 158, -2]
GACCTGTTATAATTATATTATACATGTTAGTTATGGTTGCAGTTATGGAGCAGCTCTTGA
TGGTGTTCTTCGCAGACGCGCAGCTGGTGATGTGATTTCGTCCATTTTCCTCTCTTTCTC
TCTCTTTCACTCTCTTTCTTCAATTATTTGTCGGTGGGTAAACATGCTATGATATGTTGT
CTTCTCTTTCCTTATAATCACTTCTGTTCTCCT
>TRINITY_DN5695_c0_g1_i1 len=551 path=[1:0-149 577:150-173 152:174-243 578:244-267 246:268-550] [-1, 1, 577, 152, 578, 246, -2]
CAAAAGAGAACCAAAAAGACTAACACAGCCCCCACCACAGCATAACGGTAGGCAGCAATG
CTGAATACACCAGGACGTCAGTACAAACATCGTAAAACAAAAATACGGAAAAAGTGGCCC
AATTTGAACTCTCAGCTAGCCCGATCTTCCAGTGGACCCATGCGCGTAGAGGCATGCACG
AATACTCTTTACTCGAGGCGTCGAGCGGGCACTTTGCTCCATTGAATCACATTACCAGAC
ATTGTGCAAACCAATGGTACAAATAAATGCCAACCTCCACACACAAACCATCGCAGACTC
AAAAACAAGACTAACACCAGAACACACGGAGCATGAAAAGAACTTGGCACTGAACAGATA
ACTGGTGAAAGCAATAAAAAATGTGACACCGACTTACAGGGTCACTGCAACCCCATCAAC
AGAAAACGCGCTCGGTGCTTTCTTCTCTTTCCTCTATGCACGTTTCGGGACCCACGAAAC
CATTTCCACAACCCAGCGTGTTTTAAGAGAAGGGAAATTTTTGACAGTCACCCACATACA
CATACATGCGC
>TRINITY_DN5647_c0_g1_i1 len=1026 path=[1:0-392 371:393-415 394:416-527 1013:528-566 534:567-1025] [-1, 1, 371, 394, 1013, 534, -2]
GTATTCCAATTTCTTTTCTTTCTTCTTTTTTTTTTTAAAATTTGATTCGTTATTTCCTCA
CTGATTTTTCTCCCCCCTTTGTTAGATATTTAATTTAGCTTAATTCATTTTTATCATCAT
CATCATCATTGTTACAAACGTTTCTTTAGAGAAGAAGGGGAGAAGCAGAAACGAGAGGAA
TTCTTTTATTAAGAGAGAAGAAAAACAAAGAAGAAAGGAACAATGATCTTTTGAATTATA
CTGCGTGTTTTTGTTGTTTTTTGTTGTTTTATTCCATTTTTTTTTATTTGGTTTTTATTC
CATGTTTCAAGTTTTTAGCCGTGCAATAACAGCGATAACAACAAAAATTAAAAAAAAAAA
GCATTGAAGCACAGTTGAAGTAAAATGCTTACGACGGGGAACATAAATAACCTTAAAGAG
AACGATTCTCTGTAGGGCAAACGCACGTATGGATTGTAATCATTTGGGAGTTACCCGAGA
GCTTAACCTAAAAAAAGAGGAAAAAAAAGAGGAAAAAGAAAAGAAAAAGAAAAGAAAAAT
CAGTCACCTGTGAGTGCCACGTCATGTCATGTGATTATCCGCCTTTTTCTTCTTCTTTTT
TTTCGGTTTCCTTTTCCTTTCCTTTTCCTTTATTTATGTCTGTGTGTGCGTTGGTGTGAA
ATTAATCCAAATCAGTTTGTAGGCCTCTTTTTTTTTTCTTTTCTATTTTCTGTCTCCTTC
TTCCGTTTTGAAAGTTTTACTCCTCTCATTTTCCTACTCGATACTTGTACTTCAACGGCG
CGTCGCTGTTAACACTCTGGTCAATCCGCTATGGCGCTTGCTTTTGTCCTTTTTTTTTCT
TTATTTCCCTCTTTCGTTTTCTTTATCTTACCTTATTTCTCAACGTCGTCATTATCTGTT
TATTCTTTTCTATCTTCTTCTTTTAACTACGTGTGTTAATTGCATTAGTTTATAAGTGCA
GGCATAATGGTTGCATCATAGAAAAATAATTGTGATGCCGACATGAGATTGAGGTGCGTG
GTGTTG
>TRINITY_DN5690_c0_g1_i1 len=818 path=[1:0-52 31:53-701 840:702-725 704:726-817] [-1, 1, 31, 840, 704, -2]
GTACGACTACAAAATTTTTGTTCACCATTAGCAAGCATAGCCGTTGCCTGTTTCTACAAA
AAAAAAAACAAGCGACAGGGTAAGTGAATGTATAGATTAAGCGGGATGTTTATGTGAAAT
TCCACTAGAGGAAAGCCGTTCAAAAGTCCAACTTCCCCCCACATAGGACATTTTAGTTGT
GCTGAGTGGTGTACCTGCTAACTCGTGCGCTCGTGCGGGACTACATCGTGATCAAGGCAG
TTGTTGAGAAGTGTAAGTAAGTTCTTACTGTTTTCTTTCCCTGCGATTAATAAAGACAAG
AGTTCTCGGCGGAGGGGTATCGAAAAAAGTGATCATGTAGGGGGATATGCGTGCTTGAAA
ACTACCGTTAGCGTTTCTTCTGGAGCGAAGATCATGTTTGTGGAAGTCACTGGTGATGCC
GTGCTGTACCCACGACGGGCTGTATTATCTTACATTGCTTCTTGCGAGCCCCACGGTATG
CAGTTTGATATTTGCCCGCCCTTACTCTCTGAGAAACACACATGTGCCATGGATGTTGTT
GGGTTGCTCCGGGGTGTAATATGCATATCGTCTTTAACCCTGGGAATGCGCGGTGTGGTG
GGTTGCATGAGAGTTAGCAAACCACACCTTACTCGCCAGCAAAGCTATGTTTTCTTTCCT
TTTTGCTTTATTCCCACTTCTTCAGCGCCGTTTGTTGCTGGTTGATATTCCGCCGTAATT
AAAGAGAAAATGATTCGTATGCACGGTAAACACTACTTTTGTATAAAAGTGCCAGTGTTG
CGCCTTGCAGCTTTCCAAGGCGTGCAGGGCGGGGGGAG
>TRINITY_DN5650_c0_g1_i1 len=296 path=[1:0-112 276:113-126 107:127-295] [-1, 1, 276, 107, -2]
GGGGGCGCGCTTGTTTTTTTTTTTTTGTTCCTTCCCTTTTTTGTTAATTTTTCTTGAATT
ATGCTTCAAAGAGAAGGATTGGCTACAGGTTTCGGATGGGAAAATTTTTTTTTGAAAAGA
AGAAAAGAGAGGGAGGGATGTTGTTGATGACGTTTTTTCTTCGTTTCATTTCATATGCAC
ATTTGTTTGACCAGCCTGGAATGCTCACCACACATGTGGAACATTACTGTGGATTTGCGG
TGTTGAGGTGAGGTGAGGTTGTACATGTGACCGCAAATAAGAGGTTAGAAAAAAAA
>TRINITY_DN5685_c0_g1_i1 len=207 path=[1:0-42 21:43-134 186:135-151 131:152-206] [-1, 1, 21, 186, 131, -2]
AACAGTTTCTGTACTATATTGCGAGTTGGCTGTTGAAACGTGTTGGTAGCCACCATTTAG
TACAAGCGGCAGAAAAGTTTTATTTTTATTAGTGTTTTGTTGTTGTGTTTATTACCCTTG
CTAATATTTGGGGGGTTGAAAAGGGGGAAAATAATATTCTTTTTTTTTAAAAAAAAAAGA
ACATACATATACACATATCGGTACCGC
>TRINITY_DN5634_c0_g1_i1 len=1191 path=[1:0-432 1217:433-456 435:457-948 1218:949-972 951:973-1190] [-1, 1, 1217, 435, 1218, 951, -2]
CACAGGCAGGATCTCTAACCCATAAAAACCAATCCCACCCCTGACCTCACCTGTCTGGCC
ATCTCACTGCCGTGAACAAAGATGCCTCCACTAGCCGCCTCTGACGGCAGCTGAAATTAT
ATCCGATATCTCCTCCGCTCTCATTCCCTACTGCGACACGGGTACGAAACCCAATATCTT
TTCCTTCCACAAGAAAAGCCGAAAATAATGACGACGAAGTTGGTGTGAGGATGCAGATAA
GGAAGTACGTACTTGTGTGCGCGAAGAGTGGGTGGGAATAGAATAAAAAAATGTAAAAAT
AATATGATAGATGCTACTATACTATGCTTCCCTTTAAATCTACACGATACTGGCTGCACA
ACAAGCAATTTCAAATCCCTAATACTGCACCAATATATAAACTAGCTCGGTATCATCTCC
ACTATTACAATCGGCACCACTATCTCCTGGCAATATTACTACCTGCAGCGGCAAAGTCTA
CATCATAGAGATGAAAGCCCTCGTCTTGCTGTACCTTCCCCATAATTCGGTCCCAATCCC
AGCCTAACATCGACGTGTGACTCCGCGAGTTCCTTTCTGCAGCGTACAACGCACCCTTAA
GGTCATCGCTGAAGGCGGAACACCACTCCTTGAAGTGCACGTCCTCGTCCCTATCAAAAA
ACGCTAGAAAGTTTAGGATGGCCCATAAAAACACCATCCCGAACACTACAGTTGTAAAAA
AGCGAAGGTGAGGTGCTACATCCATATCACCGAAGCGATCTGACGCCTCCCCCGCACTAC
CGTACATCGGGTGGTGACCTGTCCACCGGTGAAGCTTCGCATCGTCATACCACAGCACCT
CGGGATGGGTCCAGTGGTCGTACACCTGCGCACCATCGGGGTGAAACATTGGGTTGGCGA
GGGTGGCAGTTGACCATGGTGAGGCGTTGTTGCGCCGCAAGTAGTAAAAACACGCGTTCT
CTCGTAGGTATTTCTGTGTCTGACGCACCATCATGTCACACGTCGCAGGGTCAGTGACGT
ACCGATACATCTCAAAGCGACGACGAACGACTTTGTAGGCGAGATTGAATTTATGGGCGT
TGAGCTGGACGAGCCACATTTGCAGTTCTTTAAGGGCCCAACGGTAAAGTCGACACACAC
GCTGCTTATGTGTGAGCCGCGGGTCATCAATGATGGGGTCCAGGTGACGCA
>TRINITY_DN5649_c0_g1_i1 len=538 path=[1:0-166 145:167-187 166:188-233 212:234-302 281:303-537] [-1, 1, 145, 166, 212, 281, -2]
GCCAGTCAAAGTACGGCAGGACAACGTTTAGCGCAGACACAGCATCGAGAAGCTTCACCA
CACAGTTTCCAGCAGGAGTTTTCTCCGCCCTCCGTGTCACCGCATCCTCCGTTACGATCG
AATTGGTCAAAGTCAGTCGCTGGCTCCCCCCGGCCTGCAGTTGTTCTTGTTGCTGTGGTG
CCACTTGCCTATTAACGAGTGAGAGTGCTTCTATAGCCTCAGTTACCCTTGTCTTCAATT
CGTGCAAGTGTGATTCCAAATGACCTTCCAAATGCTTGAAAAGCTCCGGTGCGACTGCCC
CCGGACGAACACTGATCGGCTTCAGCAGTGGAGCAGACTCTACATTCCTCTGCGCAACAC
TATGCTCTATGCGAGATACTGAACAGTCTTGAGGGCTCAAAGCATGTGACGTCGCGACGC
TACGTTCATTCGGAGACTCTTCCTCACTTTCACCAGCATTTTTACGGGAAAGGCGAAACT
GACATTGCCCTTCCTTAGGTTCTTCACAGTAGTCACGAGGGCTGCTACGACGAGCCCG
>TRINITY_DN5604_c0_g1_i1 len=2005 path=[1:0-1824 1803:1825-1845 1824:1846-2004] [-1, 1, 1803, 1824, -2]
GTTTCTGTACTATATTGAGAGTGACGGGGGACCAACCCAGTTGACAAGCTTCACGCGTTT
TTTTTTTCGCCATCATTATTACAATATAATTGAAGTGGTACCATCCATCGCAGGTAACCG
CTGAAGTATTAGAAACAGGGGAGCAGAAGGCCCACATCGGCGCGTACTGGCAGAAGAAAA
AGCAACTAAATAATTAATTAATTTTAAATAACAAATAATAGGTAGTAGGTGGGTGTGGCT
TAACTTTGCACTGTTTTCCTTTGGAAACGTGACAACAGGTTCAGCTAGTCCTCGGGGACG
AGGAATTAAAAGGCACAGGGTCGAAAGACGGGCAGGGTGAATATAATAGGCGATTAAGGA
GAGTAAAACTAATATAAGTAAACAGAAATAAAAAGGAGGCGCCACTAAGAACTTGTCAGG
AGAGGGCGACATACATACGCGTGCGTTCACTCATACACGTAAAACACGATAGGGCCATCC
GTTACACCGACATCGATAAAGACAACACCTGAGACGTGAAGTTAGGAGGATAGCCAGCAG
AAACCGAGAAAAAAAAAGGTCAAAAAGGAGGCTGGGGAGTACTTGGAAGTAGAGAGACAA
TGTATGGGATGAACAGAGGAGGAGGCGGTGGATACCGCAACGACCGGATGGGTGCACTCG
GTGCCAACCTACAGGATGTAAAGTGGGACCAGGTGAATGTTGTGGCTCCTCAGTGGAACT
ATTACAAGCCTCAGGAGCGTTGCAGTGACGAGGAGGTGGCACAATACATGCGCGACAACC
ACATTACTATTTATGGTGATTCCGTGCCCCAGCCAATGCTCAAGTTCTCTGACCTCGTTG
CGCCGGACACCATTCATCAGGCATTCATAGACCTCGGCTACAAGAGCCCGACCCCAATTC
AGTCTATCGCCTGGCCAATCCTTCTCAACTCACGCGACCTTGTCGGCGTGGCGAAGACCG
GATCCGGCAAGACCATGGGTTTCATGGTCCCTGCCGCCCTTCATATAATGGCGCAGCCGC
CCATCCGCGTGGGTGAGGGTCCCATTGCTTTGGTGCTCGCGCCGACGAGGGAACTTGCGG
TGCAGATCGAAGAGGAGACGCGTAAGGTGCTACGACGTGTGCCGACCATCACGACGGCGT
GTTTATATGGCGGTACACCAAAGGGGCCGCAAATCCGTGCCCTTCGTGCTGGGGTACATG
TCTGCATTGCAACTCCCGGCCGCCTCATCGACCTGCTGGAGATTCGCGCTGCCAATCTTC
TGCGCGTGACGTTCCTTGTGCTTGACGAAGCGGACCGTATGCTTGATATGGGGTTCGAGG
TGCAAATTCGAAAGATTTGCCAGCAGATTCGCAAGGATCGGCAGACGCTTATGTTCTCGG
CAACGTGGCCCCAAGAAATTAGGAACCTCGCGGCTAGTTTTCAACGTGACTTCATTCGTG
TTCATGTTGGATCTGAGGACCTAATTGCGAACGCTGATGTTACTCAGCACGTGAGTGTGG
TGGAAGATTACGACAAACAGCGGCGGCTGGAGGAGATTCTGCAAAAGGTGGGCAAGCAGA
GGGTTCTCATCTTTGTAAAGACGAAGCGTACCGCTGATTCCCTGCACCATTCGCTACAGC
GCCTCATTGGAGGCTCAGTGATGGCCATCCATGGTGATAAGGAACAATCGCAGCGCGATT
ATGTGCTTGACCGCTTCCGTCGCGACGAAAGGTCCGTGCTGGTAGCAACGGACGTTGCCG
CCCGCGGGCTTGACATTAAGAACCTCGATGTGGTGATTAACTTCGACATGCCCACAAACA
TAGAAGATTACGTGCATCGTATTGGGCGTACCGGTCGTGCCGGGCAGCGTGGTGATGCTT
ACACATTTGTTAGCGGTGCCGATCCGTCCAAGACTGTTCGTGACTTGATCGACATTCTTC
GCCGCGCCAATCAGGAGATTCCACCAGGGCTTCACTCGCTTGCTGGCCGCGGTGGCGGTG
GCAGTGGCGGTGGCGGCTTCCGTGG
>TRINITY_DN5604_c0_g1_i2 len=3306 path=[1:0-1824 1983:1825-3146 1824:3147-3305] [-1, 1, 1983, 1824, -2]
GTTTCTGTACTATATTGAGAGTGACGGGGGACCAACCCAGTTGACAAGCTTCACGCGTTT
TTTTTTTCGCCATCATTATTACAATATAATTGAAGTGGTACCATCCATCGCAGGTAACCG
CTGAAGTATTAGAAACAGGGGAGCAGAAGGCCCACATCGGCGCGTACTGGCAGAAGAAAA
AGCAACTAAATAATTAATTAATTTTAAATAACAAATAATAGGTAGTAGGTGGGTGTGGCT
TAACTTTGCACTGTTTTCCTTTGGAAACGTGACAACAGGTTCAGCTAGTCCTCGGGGACG
AGGAATTAAAAGGCACAGGGTCGAAAGACGGGCAGGGTGAATATAATAGGCGATTAAGGA
GAGTAAAACTAATATAAGTAAACAGAAATAAAAAGGAGGCGCCACTAAGAACTTGTCAGG
AGAGGGCGACATACATACGCGTGCGTTCACTCATACACGTAAAACACGATAGGGCCATCC
GTTACACCGACATCGATAAAGACAACACCTGAGACGTGAAGTTAGGAGGATAGCCAGCAG
AAACCGAGAAAAAAAAAGGTCAAAAAGGAGGCTGGGGAGTACTTGGAAGTAGAGAGACAA
TGTATGGGATGAACAGAGGAGGAGGCGGTGGATACCGCAACGACCGGATGGGTGCACTCG
GTGCCAACCTACAGGATGTAAAGTGGGACCAGGTGAATGTTGTGGCTCCTCAGTGGAACT
ATTACAAGCCTCAGGAGCGTTGCAGTGACGAGGAGGTGGCACAATACATGCGCGACAACC
ACATTACTATTTATGGTGATTCCGTGCCCCAGCCAATGCTCAAGTTCTCTGACCTCGTTG
CGCCGGACACCATTCATCAGGCATTCATAGACCTCGGCTACAAGAGCCCGACCCCAATTC
AGTCTATCGCCTGGCCAATCCTTCTCAACTCACGCGACCTTGTCGGCGTGGCGAAGACCG
GATCCGGCAAGACCATGGGTTTCATGGTCCCTGCCGCCCTTCATATAATGGCGCAGCCGC
CCATCCGCGTGGGTGAGGGTCCCATTGCTTTGGTGCTCGCGCCGACGAGGGAACTTGCGG
TGCAGATCGAAGAGGAGACGCGTAAGGTGCTACGACGTGTGCCGACCATCACGACGGCGT
GTTTATATGGCGGTACACCAAAGGGGCCGCAAATCCGTGCCCTTCGTGCTGGGGTACATG
TCTGCATTGCAACTCCCGGCCGCCTCATCGACCTGCTGGAGATTCGCGCTGCCAATCTTC
TGCGCGTGACGTTCCTTGTGCTTGACGAAGCGGACCGTATGCTTGATATGGGGTTCGAGG
TGCAAATTCGAAAGATTTGCCAGCAGATTCGCAAGGATCGGCAGACGCTTATGTTCTCGG
CAACGTGGCCCCAAGAAATTAGGAACCTCGCGGCTAGTTTTCAACGTGACTTCATTCGTG
TTCATGTTGGATCTGAGGACCTAATTGCGAACGCTGATGTTACTCAGCACGTGAGTGTGG
TGGAAGATTACGACAAACAGCGGCGGCTGGAGGAGATTCTGCAAAAGGTGGGCAAGCAGA
GGGTTCTCATCTTTGTAAAGACGAAGCGTACCGCTGATTCCCTGCACCATTCGCTACAGC
GCCTCATTGGAGGCTCAGTGATGGCCATCCATGGTGATAAGGAACAATCGCAGCGCGATT
ATGTGCTTGACCGCTTCCGTCGCGACGAAAGGTCCGTGCTGGTAGCAACGGACGTTGCCG
CCCGCGGGCTTGACATTAAGAACCTCGATGTGGTGATTAACTTCGACATGCCCACAAACA
TAGAAGATTACGTGCATCGTATTGGTATGTGAATTGCAATCCGGTTGAGTTCAACTACGT
GCTTTCCCCTCTTCGCTTTGCTTCCCCTTCTCTCACCCCCCTCCTCTCCACTGCATAGGC
GCAAAACATAGGCACATTCCGCAACGCCAGAAGGAACACGGACGCGCGCGTACAGCCACG
CACACACACACACTTACACGTATGCACAGTGGTGTATAAACCTATATATGGGTTTCTGCC
ACTGTATTCTTCTCTGTTTTCGGTTGTGCGTTTTGTTCTTACCCCCGATTTGGTTCTCAT
GTCTTCCATACACACGTGCAGCAGGCACTAGGGGAATTAGACGTAAATACTGGTAGGTTA
ACGCAATAGGAAGCTTCTACTGATTTTTTTTTGATATATATATATGTGTGTATGTGTGTG
CTGCCTATCTCTGTATATAGGGTGTGACGCGGGGATAGCCAAAGAAGTAGTGTGTTTCGA
CGCGTGTGTAGGATGTGCCTTTATGTTTGTGTTTGTGTATGTGTCTTTCCCCTCCCCGCC
TCCTCTCTCCGTGGCAGTCGGCTAACGGCAGGCGACTCACTTTCGCCTCAGTGCAGCGCG
TTGCGCACGCGCAATGGGTTAGTGGTAGTTACCAAGCGCTTGGGGAGCGAGTTGTTGCAC
ATCTATCGTTTTGGTACTTCAGTTATACATGTGTGTGTGGAGATACTTTTTCCCACTTTA
CATATGTGGGGGATGCTTCCACGTGGGAATATACGTGCGAACGTACCGTGCCTGAAGTAG
TGCGGTAGCAACAATCCCTTTGTTCGTGCATGTGTGCGTGTTTGGTACATCTGAATGAAT
GAATTCTCTGAAGTGGCTATACGCAAGGAAGTGTCCCATAGGTTTGCAAGGATGAGGGTC
GCTCGGCCCTGTACCTGTGGCACATTTTCCTCTGTGTGTGTGTATGCGTTTTTGTTTTGC
GTCGGCCACAGAACCAGAGTTCACATGTACCATTAATGCACAAGCACATATGGCACTCCA
CTCTCTTTCCGCTTGTTGGATACAGAGTCTCCCCCTGCGCGGCGCAGCGAAGTGAGGTAG
TACGCTGGTGTCGCCGGCTGTCACGATGCTCCCTTCTTCAACAACTTTTAGAAGTTGGTT
ACTTCTGTACATTTGCTGAAAACTTTCTTTTCTCTTCTCCTTTCTCTAATGTCACTTCCC
CTTGACACTGCCGTTGCTCTCATTGTGATGTGGTGTTGTTGTGCGCAACGATACCATTTC
AATTTGCGACATGTTTGACAAACTGCCGCACATCAATGTCAACTTCCTTACTGTCATATG
AAAAGGGCGTACCGGTCGTGCCGGGCAGCGTGGTGATGCTTACACATTTGTTAGCGGTGC
CGATCCGTCCAAGACTGTTCGTGACTTGATCGACATTCTTCGCCGCGCCAATCAGGAGAT
TCCACCAGGGCTTCACTCGCTTGCTGGCCGCGGTGGCGGTGGCAGTGGCGGTGGCGGCTT
CCGTGG
>TRINITY_DN5617_c0_g1_i1 len=2140 path=[1:0-1221 2183:1222-1245 1224:1246-1695 1674:1696-1936 1915:1937-2139] [-1, 1, 2183, 1224, 1674, 1915, -2]
CTGTACTATATTGGTTAAAGCATATTGCTATAATTAGAAGAAAACAGCATATAATTTTTA
TCCAAGTTCTAAAAGCAAAATGGCCGTTGAATCTCGCAGCCGCGTTACGAGCAAGCTCGT
CAAGGCCCACCGCGCCATGCTGAACAGCGTGACTCAGGAGGACCTCAAGGTGGACCGCCT
CCCCGGTGCGGATTACCCGAACCCGTCCAAAAAATATTCGTCGCGCACAGAGTTCCGTGA
CAAGACGGATTACATCATGTACAACCCCCGCCCCAGGGATGAACCCTCTTCGGAGAACCC
TGTATCGGTGAGCCCACTCCTTTGCGAACTTGCTGCTGCCCGCTCGCGCATTCACTTCAA
CCCGACGGAGACCACCATTGGTATTGTCACGTGCGGTGGTATTTGCCCCGGCCTCAACGA
CGTCATCCGTTCCATCACCCTTACCGGCATCAACGTGTACAACGTAAAGCGCGTGATTGG
CTTCCGCTTCGGATACTGGGGCCTTTCCAAGAAGGGCAGTCAGACAGCCATTGAACTCCA
CCGCGGAAGAGTCACCAATATCCACCACTATGGCGGCACCATCCTAGGCAGCAGCCGTGG
TCCACAGGACCCCAAGGAGATGGTTGATACTCTCGAGCGCCTCGGTGTCAACATCCTCTT
CACTGTCGGTGGTGACGGCACGCAGCGCGGTGCGCTCGTCATCTCTCAAGAAGCCAAGCG
CCGGGGTGTTGACATCTCCGTTTTTGGTGTTCCCAAGACTATTGACAACGACCTCAGCTT
CTCTCACCGCACGTTCGGCTTCCAGACTGCTGTTGAGAAGGCTGTGCAGGCCATCCGCGC
GGCGTATGCTGAGGCTGTCTCCGCCAACTATGGTGTTGGCGTTGTGAAGCTCATGGGTCG
TGACAGCGGCTTCATTGCCGCTCAGGCTGCAGTGGCCAGTGCGCAGGCGAATATTTGCCT
TGTTCCTGAAAACCCCATCTCCGAGCAGGAGGTGATGTCCCTTCTGGAGCGCCGATTCTG
CCATTCCCGTTCCTGCGTCATCATCGTCGCTGAGGGATTCGGGCAAGACTGGGGCCGCGG
CTCTGGTGGTTATGATGCGTCTGGCAACAAGAAGCTGATTGACATCGGCGTTATCCTCAC
GGAGAAAGTGAAGGCTTTCCTCAAGGCAAACAAGTCTCGCTACCCTGACTCGACAGTTAA
ATACATTGACCCCTCGTACATGATTCGTGCTTGCCCACCGTCGGCCAATGACGCCCTCTT
CTGCGCCACCCTTGCCACTCTTGCAGTACATGAGGCAATGGCTGGTGCCACGGGCTGCAT
TATTGCCATGCGGCACAACAACTATATTCTTGTGCCCATCAAGGTGGCCACTTCCGTCCG
CCGTGTGCTCGACCTCCGCGGACAGCTGTGGCGTCAGGTGCGTGAAATCACAGTGGATCT
GGGCAGCGACGTCCGCCTGGCTCGTAAATTGGAGATCCGCCGTGAACTGGAGGCAATCAA
CAGGAATCGCGACCGCCTCCACGAGGAACTGGCCAAGCTCTAAAATGACCCTCTGGTAAC
GGAGTTCTGGGAAAGGGAGAATGAGGAGGGCACTCTCTGATATATCGCCACGTCAGCCAG
GCGTGAGCCGGGAGGGCCACGAAACAGAGTTAAGAAACTAAAACAACAGCAGCATCATCG
ATCAGACGGAAAAAAAGAAGTGTTAAAAACAGGAGAATATTCACACCAAAACGAATTTTA
TGGGGTTTAATGAGGGTAAGTGGACAAATGAGGTAAAAGAATATGATGAGAATAAATGAG
GATGAAAACAGAAAGGCGCATTAAGGCCACGTGACCCCAGCGCGTTGGACCCCTCTTATT
CTTCTTTTTGATTTTTCCTTTTTTAGTTTTGTCTCCTTGATCTCCTCCACAAAAGGGGCG
AGACACTTGTGTGAATGGGGAGGCGAATACCGACAGGCCAGACAAACATGCATGAGGGGT
AAGAATATGTGAAGAAAATGTAGTGGAGATCAATGAATTAGAGAAATCAATGGTGAACAC
ATGGACCGAATGATGAGGACGAAAGCAACGCCAAGTAATCTGCTTGTGTGATAAAGCTCG
GATAGGAATAAGAAAAGCAAACAGCTGTGAAAGGGGGGGG
>TRINITY_DN5618_c0_g1_i1 len=266 path=[1:0-42 21:43-102 81:103-142 121:143-265] [-1, 1, 21, 81, 121, -2]
AACAGTTTCTGTACTATATTGGAGAAGGGAAGGTTTTTGACATCAACGAAGCTTAAAGGG
AAAACAAGTCAACACGTGGAGAAAATTAAGAGAAATAAGTGAAGCACAAGAAAAAGGGGG
AAAAATAAAATAAAGAACTAACACAACATTTTCTTGAAAAAAAAAAGGGAATTCAAAGAA
ATAGCAATAGCAGAAACAAAAAGAAAAAAGAAAAAAAAGAAAAAAAAGAAAAGCACCAAA
TACAATTATTATTTATCCACTTACGC
>TRINITY_DN5618_c1_g1_i1 len=260 path=[1:0-223 202:224-241 202:242-259] [-1, 1, 202, 202, -2]
CGTGTTGACATCATTTCGAGAAACAATGAGAACAGAGGACGAAATACACGAAAAACAAAA
AGAAAAAAAAAGAAAAAAAAATGGCTAGTGGAGTTTCGTTGGGGGACACCTACATTTACG
TGTATTTTATGAGAGAATGGGATTGAGGGGGCGGAAAATGAACGCAGCAGCAGCAGCAGC
AGCAGCATCATCAGAAACAACAACAATAATAATAATAATAACAATAATAATAATAATAAC
AATAATAATAATAATAACAA
>TRINITY_DN5645_c0_g1_i1 len=351 path=[1:0-152 131:153-186 165:187-350] [-1, 1, 131, 165, -2]
CTCCAACAAAAAACAAAACCGTTTTCGCTTCATGATTTACATAACCTTCTTTAAAAAAAG
ACAAATATATAAGGAGATAATCAACTGCCCTACGTAAATCACTATCCCGACACAGCAGCA
GCTTTAGAGTGCACATACACACTAACAGCATACTGCCCTCATATATCACTTCATCCATCT
GTCCATCTATTGCCGTGCAACAAGACAGAAAACCAAGAATATTCATAGGTCGACAAAATA
ATAAAATAATAATAAAATTAAGGAATTTACAAAAGTAAAACAAGAAAAGACAATATGTAA
CACTAACAACCCGCATCACTCACATAAAAGAAAACAAAAAAAAGCGATAAC
>TRINITY_DN5645_c0_g2_i1 len=446 path=[329:0-240 131:241-274 547:275-445] [-1, 329, 131, 547, -2]
GGTGATAAAGCTGCCGCCCCTTCATACACACCATCACCATGGAGCAGCAACGACCTCAAG
ATACATGCACGGAAAAAAGAGCAGATCTTCCTTCCATATATGTAATTCATATAGGCCTCA
GAAGCTTAGGCAACAAAATTACGGGAAAATTGTCCCCACTCGCATACCTTCTATGCGCGT
ATTTTACGAGAAAGGAAGTACATAATATCAGTTTATGCGCACATACACACTAACAGCATA
CTGCCCTCATATATCACTTCATCCATCTGTCCATCCGCTGCTACAAAACGGAGCAGATAA
TAATAGGCACAGTCGACTTGATGGAAAAACAAAAGTATATATAGACAACATAAAACAGCA
AAAAGAAGTAAATTTTAAAATCCGTTTTCATTAACGCCACTAATATTGACGACCTCTAAA
ACATTACCCAATTACCTCCTTCAAAC
>TRINITY_DN5679_c0_g1_i1 len=686 path=[1:0-603 712:604-627 606:628-648 713:649-672 651:673-685] [-1, 1, 712, 606, 713, 651, -2]
TTTTTTTTCAAAACATACACATATATTTACACACGGATAATCTCCTATCCATGGAATATG
GGAAAGAATATAAAGTAAACGAACAGAAAGAAGAGGTAATAAAATAAGGAAAGATATGGA
CCTGAGCGAATAGACACGGTGGAAGAGTTGTCCCAAAGTGATGCATAGCGTTGGTTCCAA
AATCCCTGTCCTTTCCCGGCCAGCGATCAATCCGCCTTTTAATATTGATAGAGGCCGAAT
ACCGTCACCACAGCAAAGAGATGTTGAGTCACGTAAACCTCCTCAAAGTAGTCATCCGTA
TCAGAATCCCAAAACATTTTGCAACCAGCGCGAAGTCCCTGCCCACGTTGCTCCCCGATC
ATACAATGCACCATTATTTTGTATCGCTCAAGTTCCATAGACCGAATCCGATCACGGACG
CCGTCAGCAATTTCTTTGCTAATGCTCTGCATCTCGTCCGCCTTGTAAACTTCATTCTCA
AGCCTCGATTCAAGAAGGCTACGAACAACTGGGCGGATATCATTCGGTCGGAACTTCCGC
TTGTGGTCCGGCCTCAGGGAAAAAGTAGTGGCATCTCCAAAATCTGTTTGCATAATGGTG
TATGCTTGAATTATGCTCCTAATAATATACTTATGCAGAAGTATTCAACAAACTATGAGG
CAATATAGTACAGAAACTGTTCTAAT
>TRINITY_DN5648_c0_g1_i1 len=556 path=[1:0-71 50:72-118 97:119-434 605:435-458 437:459-555] [-1, 1, 50, 97, 605, 437, -2]
GTTTCTGTACTATATTGTTTGTTAGAGTGCACTTAAGCAGTGGGGCACCGATCCGTGTGT
ACATTTCCGAGTCGTAATGCTGCGTCGCCGGATAATGATTCCCGCGATGGCATATGCCGT
GCCATCCATGCGAACACCGCAACGCCGCTTTACCGACAAAGTTGTTCTGGGCACATGCTC
TGCACTCTCTACAAGCACAACCATATTGGCCATCTTCCACCTGCTTGTAACGCCTGTCAG
TGGAACCATTGCGGCAGCGACTCTGTCAGCCTCAGCAGTAAGTGGTGCCCTCGTCATTCT
GGAGGGCGACAGCAGCACAAGTGGCACAGCCTTCGGTGCTGTCCTCGGTGTCGTCTTCGG
TGGTATTGGCGGGTATTATGCGAAGTCGTCTAAGGAACCTTGGCGCAAGTGATGATAATA
AGCAGGTGCAACTTTCCCATCTAACGGTAATTATATTATCAAAATGGGGCGTTTTTGTGT
GATTGTGTGTGTGTGTGTGTGTGTGTGCGTCCCTGTGCTTGGGCTTTGGGAAAGCGCTTT
AGTAGTGCAAAGAAAG
>TRINITY_DN5677_c0_g1_i1 len=1011 path=[1:0-148 1037:149-172 151:173-756 1038:757-780 759:781-1010] [-1, 1, 1037, 151, 1038, 759, -2]
CAGAGCTCAGAGCAAGGATGCGCCCAACCAGGAACGTGGGGCGGATTGGACCTGAGCCCC
AACCTGTGCTAATGTGGGCGACAAGGACCTTGGGGGAGCCTAACAAAAGAGTCTCTTGCA
GCAAATGCGCACAACAGCGAGACGGAGAAGTGGATATTAAAGTATCCGGCGCAAAAAGAT
GGACTTCAAGGAGGCGTGTATTAAACCGAAAGCAAGAGATCCAGCAAGCACGAATTGCAC
TGCTGTGAGCAACACAAAAAACTTTTGCACAGCTCTGAAGAGCACGTCCTACATGTATTC
GAACGATGGAAAACTGCACGTATTCGAGGCCGTGCCGGTAAAGCCGGCGGCACAGTGGGA
ATTTGCGAATAGCATCTTCATTGCAGTAACAACGGGACAAAGTAAATGCTTGATTTCGAC
CAGGGAGAAAGCAGGGCGAACGTATTGAGGGCGCGGGAGAAGTGTTTGAAGGAAACAGGA
AGCGAAATTTACCAGTTAACTCAGCAGGTCACTGAATCCAGGAACAAGGGAAAGTAATCA
TCAAACCCATCTGCAACTTGTGCGCACGTATAAAGCTCATTAAAATTCGAAACTAAACTA
GTTACATTACTGGTACTCGAAACAACCACCAATATAGAAAATAAAGCTGGAAGCCACGAC
GAAAACAAAACTTCCCCCACCAGTAATATCGCACCTGAAAGTAATGGTAGCCGTAAGGGA
AGTGATTCCCCACTACCGAGATGTGAGGGTCGTAAACGCAGGAAGCATGCAAGAGCCTGA
AAGGGGAAACGTGACGTGAGCGGATGGATGGCAAATGCGTGGAGCCAAGGCGATTACCAT
CTACTGGAAGTTGTGCCGTCAGCGTTTCAACCTTGCTTAAATTATAATTGTCTCTACGAT
TGATAATGGAATTGAGTGTAACATATAAACACTAAATTTTTATTTTCTATTATCAGATAT
TGGGAAAGAGATCAGCTTGCTTTCACTGAATATTGCGTTCTGCTGAAGATT
>TRINITY_DN5641_c0_g1_i1 len=1920 path=[1:0-1812 1791:1813-1869 1848:1870-1919] [-1, 1, 1791, 1848, -2]
GTGTGAAGGAACTTCGAGTGCGAGCGGTAACACGTACCACCCTCAACAGAATGCGTCCCC
TAATACCATGGGACAGGGAAGAGCCCCAGCTACTTATTTATGGCAGCTGTGCAGAGCCAT
GCGTCGCAAAAATCATCTCCATTCTTATCAACCTCCATTTCACTTTCAGTTTTGCGGTTC
GTTGCTTGGTCAATCACGTCCAGTGTCGTCCGAACAGGTACGTGCCAGTGTGACGGAGAG
AGTTGACCGCGTTGCACCCAAACGGCATACGGACGAGGCAGCGACAGCAACAAACTCACA
GCCCCCGTTGCCCAACTAAAACGTGCTCTATACGTAACAAGGTGCCTTTGTCGCCAACGC
AGGAAAGAGCGGCGGCTGAGCAACGAAAAGTGATGATCGCGCATTTGGTCATTGGAGACG
ACAAGACAGTTTGGCCTGTGAATGGCGGCGAACAACCAACAGTAGTCATCGTTGAGAAAA
CCGGGACAAACAATCAGTGAAGACTCTTGCCTCCACTTCTCCAACCACACCAAATTCTCC
TTGGAGGGAGACCTAACATGCCGACTGTGCAGCATCACCACCGACTTTTTTCGCAGCTTC
TGGGCTTCAGTTAACATCTCATCGATGAGGGAAAATTTCGGAGGCACATCAACGGGAAGT
GGTATTTCACAGAGCTCATATTCTGGAAGAGTGGATGGATCCACACCACGTGACCGCAGT
AGTGCCTCCTTTGCTCCGCGATACCAATTACTGAGGCCATAATACCCTACATTGGCCCCA
TCAATCACGGCATCATAATCAAGACGAGAAAGCGTGTCTTTGAATACCGCAAATTCTTCC
CACCGCTCCTTTCGTTCCGTCGGCTCGACGACCTTCCCAGGTTCGTAGTGGCTTCCACTT
TCCACCCTCGGGGCGATGAGCTTCGTTTCAATATCGCGCAGTAGAGTCACTCGGTCATCC
GGAGCAAAGTCGAATGTGTGAACCCTCGTGCTGCACCTGCAGCACATCCCTGTCTCATCA
TTCACTTCCGTTAACTCCCCGCCTAGAAGTTGTTGCAGTGCTTCCCCATTGGTTTTTCCA
ACGACTGGGTGGTGGTCGACCATACACTCCAAAAGCTCCGTGATGAGTGCCGAGATATCA
GTCCCCTTCGCAGCACTTTGCAAGCAATGCAGTAACTGCTTGTAATCGACATCCCAGAAC
TCAAGTTGTTTCTGCCGTCCCATCCGCAGCGCTTTAAATGCTAACGTTGTATCGCCAGTT
CGCGCCGCATGCTCGAGAAGTGGGGAAAAAAGCCGCCGCTTGTGAGAACCTTCTGGAAGC
ATGGATATGATACGTTCTGCGAGACCCAAATTCACCTCATCGCTTTCGGTGAGCAGACGC
AGTGAAATAGTGGCGACCTTCTCATCCACGACTTTGGAGCGCAAAGACGCCTCGGCCTGC
AGAATCTGCTGTAGCAGCGCCTGCCCTTCGTGCAGAAGTCCGTTTTCCACGAACGAGTAG
AGTACCCTCGCCACTGAAGAACTGCGGGGAAGGATTCGATGCTTCTCAGTACATTCCTTG
AGGAAACTAGAGAGCACGCCAACAGACGTCCTGTCGGCCACCGCACGGCACCCTAACTCC
GAAAAGGATTCGTTCACAAAGTCTGAAGTCTTCAAACGGCGCTTCAACTTCGTCTGACGG
TTGTTCTTTATAATCAGCTCCTGCACTGCAGGTAGGGCACTAAAATCCAGTGGAATGTCA
TCTTCCCTCCGCACGCGTTGACGCGGAGGTCCAGCGCAATCTGAAGACATGCTGAAGCGG
CCTTGTCAAAGCCTCCCCAAGTAACGGAGGGAGTGCGGCGGCATTTTGTAAGAGGGTAAC
ACAAACCCCCCACACACACACATACATACACGCAGAAATGGTACCAGATGAAGTGGAGAG
>TRINITY_DN5632_c0_g1_i1 len=1884 path=[1:0-408 387:409-431 410:432-809 1907:810-833 812:834-1883] [-1, 1, 387, 410, 1907, 812, -2]
AGTTTCTGTACTATATTGCTACTGTTACGGTGGCTTTGACACAACAGTTGTCTATGGAAA
GCGATCGGTAATTCACCTCGAAACAGCTGCATTTCTGAGACATTAGATGAGGCGGTGTGT
ACCTTATGTCCAGCCGAAAGTGGGTAAGATCACACCGTCGTTGTGGTGTGTTACAATACA
TCACACTCGACGCTCAGTGGCACTTCCAGACCCACACTCAATTCTCACATCACCCGCAGG
GCTTTTTGCTCTCATGAGCGGAAGAGGAAGCACTTCGTACGACAATACAAGCTGTCCGAA
AGGCGTAAAGATGTCGGGGGGCCGAAGAAGAAGAACAGAACACGGTAATGGAGACGGAGA
TGGGGATAAGTCCTCCGCAGGGAGGGGTGCTTTCTTTAACCGGGATGCTCTGTCCCTGGC
GGTTCTCATTCTTCTGTTGGCCGTCACTTGGGAAGCCCTCGTTTCCCAAAAGCACATCTT
CATCAACAAGCTAAAAGAGTGGGTATTCCTTACTCTCGAAGTGCGCTCCTCCCGTGAGGA
GTACGCAATGATCATGGATTGGATGGGGCAACAACCTCAGGGTAAAAGGGCACGCAACAT
ATCGTTGATGCCTATTTCGGTTATGGAGGAATCATCTAATGAAAACGAGACTGAAGCCAT
GAGAGGCTGCAGCGAGGATCAGTGCAGCAGTTGTGGCTTCGTGCCGGGTTTTGGTAGCCA
CTACATGAAATTTGAAGGTACCCGTCTGTGGATCACCCGCTCCATCGACACTACCAAGCA
GTACCGTTCATCACCTCACATGGACAGGGAGGACGAAGTGTTGCGGTTAGTATTTTTTAC
TCGTGACCGTGATGTTGCCCGCAGGTTCATGGAGAAGGTACGTTTGTCGTGGGAGGAGCG
GTCGCGAGATACGGTTCGCGTGTACCTTCCCGGTGGTTGGGGAAACCGTTGGGAGTTTCT
TTCGCGGCGGCTGAGGCGGCCGCTCTCCACATTGCATTTGCCGGAAAGCACAACTACCAT
TGTTGATGATGCGAAATTCTTTTTGTCCTCTAGGGATCTGTACATGTCACTAGGCATTCC
CTGGCGCAGGGGATACCTCTTTGAAGGGGCTCCTGGGACGGGGAAGACAAGTTTTATCCT
TGCCTTAGCGAGTGAACTTTCCCTTCCCGTCTATCTCCTGTCATTGCAGTCGAAGGAACT
TGATGATTCTACGCTTATAAAGTTGGTCAACTCCGTTCCACCCAGAAGTTTGCTTGTCGT
AGAGGATTTGGAAGCGGCCATCAAGTCGCAAGTGGTTAGAGGCGAAGACATCTCCTCCGC
GAATGTTGTTTTCAATACAGAGGTAGGCGGGGGCAGGGACTCTGGTGTTTCGTTGAGTGC
CTTGCTGAACGCCATTGACGGGATCGCGAGCAGTGAGGGAAGGATTTTGGTTATAACGAC
GAATGAAACAATGCGCCTCCCGGCACCTCAGGCACTTCTAAGGCCCGGGCGGATCGACCG
GCGAGTCTGCTTCGGTCCTTTAGACGCCACCATCATGCAGGAGATGCAACATTCCTTCCT
GCATTTGGTTAAACCATTCTGTGCTGATCGCGAAGGTAGTCGCGTAACACTTGAGGATTG
CGGTGTCGGCGCTTTGGGAACAACCCCGGCAGAACTGCAGAATCAATTTCTTGCCGCTAT
TTACAGAAAATGTCGTCGATGAGTTTGTGTAGTTTTTCAAATGCGTCAAGACGCCGCCGG
TAGTGCAACACACTCCCTCCCCCCAAAACGGTTTGATTTGCTCCTGTTTTGAAAAGCGGG
AGAAACAGTCATTAGCGGCACTTCTGGCGCACTGCACAGTTGTTCAACCCATTGCGTGTG
GGGTGACTGACCACAAAAAAAAAA
>TRINITY_DN5696_c0_g1_i1 len=597 path=[1:0-430 623:431-454 433:455-471 624:472-495 474:496-596] [-1, 1, 623, 433, 624, 474, -2]
AGTTTGGATTCCTCCCCCAGTCCTGAGAGAAACACGGCAACCGCCTCCCGAAGCCCACCC
GCTTCTGCCCATGAGGGCCAAGCGTTTAGAAGGGCCGCAAACACCCAGCCACCCTCAGCT
ACACCCACGGAATGTACCGGATCATTTCCCTGCTTCTCAGACCTGGTACCAGCAACCACT
ACTCCGGTAAGCAGAAAAAAAAGGCCCAAAGCCTCTAGAGAGCATGATAAGTGCGGGAAT
TTCCCCAACAGCTCGTGGCACACACGAGATGCAGCAACGGTCTCGCAGTGGTAAAACATC
AATTCGCTTACCCACGTGAGAAGCAGTGGCGCCGCCCCTTCCAAAAATTGGTTCATCGCG
GAAGACCAACAACACTTCATGCGATGTTCAACGCTGCAGATTACAAACGCACGCAACGTT
AAATTTCCCGGTGCAACTTTGGACCACTCGTTTAATGGGATTTGAACAGCAGAGTGGTGC
CGGCCAACCCCACAGCGCATCATTTCACCCTCCACCATCCAACAGACCGTTGCCCTCGCT
GCTTCAATACAGGGAGACACATCCCCGCCCTTCAGCATGTGGTTTAACTCCGCCCCC
>TRINITY_DN5640_c0_g1_i1 len=2086 path=[21:0-45 2112:46-69 68:70-139 118:140-1015 2113:1016-1039 1018:1040-2085] [-1, 21, 2112, 68, 118, 2113, 1018, -2]
AGTGTCTACCAGTGTTCAGTCGAGTGCATCAACAAGGCACTTTTCCCAGAAACCTCAAGA
AGACGTGGGTGTTATTGATAACGTAGGGGGAGATGCCTTAACACCTGTTGCGACGGCAGT
GTCTACCAGTGTTCAGTCGAATACGTTACCAAAGGATGCACCAACTGTGCGTGAAGTAGG
TGAAGGGGATGGGAAGGACAGCAGTAGCGACAGCAGCTTGAGCAGTGGCGACAGCAGCTT
GAGTAGTAGTAGTAGCAGCAGTTTCTTTGGTGAAAGTTTCAACTTTCGAGTACATGCCCA
GCGCTCAGAGATTCCCACTGAATCGGCACTCATTTTTGAGACAAAGGGCACAGCGAATAC
CCACGAGAACCAAGTACATAACGGCGGGGTTGCCGTGACGCAGAATCTATCGTCATGTGA
TCCTGATATATGTTCTGGAAGGGAGTTATTAAATCACGGGAAAAATATTGCGGGAGGTTC
GGGAGCTCGTGAACGCAGTACCTCTACGATCTCGACATCGCAGTTATCAGAGCATAAAGA
TGATGTGTTTAGGTTGCCGCACACCTTTTCGGTGGACGCTTCCGTAGAAAATTCAACCAA
AACTGGCGAAGTCCTCGTTTCAGCGGCGCAGATGTTTGGTGCCAGAGTCCTTGATGAACG
TATGGGTAGTGTTGACAGCCGTTTACGTATCTATGACCCCAAACCACAGAAAGTGATACG
ACATGTCTTTCGTCTCCCCAGTTGTCAGGGGTCTGGAGCTCCTGCAGAAACTCAATTGTG
CTGGAAGGAGAGACATTATGCCGCTGCATCAATTACTTGCTCGTACTGTCTTATTATGCC
CACGGAAGGAAGACTTGCTTCTATTAGTGACGACGGAAGTTGTATTAGTGACTGCGGTGG
CGTGCCTTCCGCGAGAGATAGTAACCTAACGTCTATGACACCAACTACAGCTTGTGCGCT
CGTGAGCGGTGCACTGGTAACCGACTTTAGGTGGATTGTCGAAAGTGTGGCAGCGCGGTG
CTTGCTTCCTGCCCTTCAATATTCGAAAAGACCATCATGGTCTCGCCATGAGTCCGTTTC
AACATGTGGGGGTAGTGGGGCGTCTGTCGACAACCAAACTCCGGGAAGGTGGGCGGCTGA
AGGACATGCCTTTATGTTGCTGCCAGATAGTGTCCTTAAACTTCTCTTACAGCAACAAAC
GAGTGGAAGTATCAGCATGCGTGGATCATCTCGAGAGTTATCGGCTACAGTAACAGGAGG
CTATGATTTCTGCAGCTGGCGCCGTCTGATTCTTCTCAGTGGTGGGGTACTTCTAAGGTT
TCCGGAGGAGTGTGTGCGTCAGCTATTGCTGGATGCCATGTCCATGAGCTATAACGACGT
TATGATAGGAAGAAATGGCTGTGATCACGACGAAAGAATGACAGCAGTGCAGAACGCGAT
GCATATGGCGAATGGTGCTGGGCGTAGTGTGTTTAACGTTGAGTGCTGCCCTGAGAGGTG
TACCGCGAGTACGTTTTTAATACGAAACGTTATAATTTTGCGCGACTCCGTGTCCACTGG
AAAAGATGCACCGAGCTCGGGTAGCCAACTACTGTTCAAGCGTCGCCTCGAGAGAATTCT
ACAGTCATTTAGCGTATTACTTTCCCTTGTACAGTCGAGGGAGGTAACCCCGGTCCGTGA
TGTGAGCCCTTCACAAGTTTTTGTAGGGTCGAAACCATTTGTAACGTTTGGTGACGTTAC
CGAAAGGTATTCCGCACCACATGTAATGCTGCGGTCAACAAAGTGGCTGCTCCGAACTTT
TTCTGGAAGACTTCAGGATAGTTCATGTGAATCTTGTGTAGGCTCTGATCAGTGATTAGT
CACAAAATGAAACTCAAAAAGAAAAAAGACGGGTTCATCGAAGCTGGAAGGTTTTTCGAG
TCACGTGACCCACAGCGAACTATGAAGTAATAATATATATGTCTTTTTAAAGTCGACAAC
TTTCAGGTGAAAAATTATCCATTCTTCTTAAGGTTTCTTATCTTTCATACTCTAACTTTT
CTTTTGTTTTGCTTCCTCTCCTTCATTATGAGGTACTCGGTTCGTG
>TRINITY_DN5640_c0_g1_i2 len=210 path=[68:0-92 21:93-115 2112:116-139 68:140-209] [-1, 68, 21, 2112, 68, -2]
AGAAACCTCAAGAAGACGTGGGTGTTATTGATAACGTAGGGGGAGATGCCTTAACACCTG
TTGCGACGGCAGTGTCTACCAGTGTTCAGTCGAGTGCATCAACAAGGCACTTTTCCCAGA
AACCTCAAGAAGACGTGGGTGTTATTGATAACGTAGGGGGAGATGCCTTAACACCTGTTG
CGACGGCAGTGTCTACCAGTGTTCAGTCGA
>TRINITY_DN5624_c0_g1_i1 len=2230 path=[1:0-42 21:43-1589 1568:1590-2229] [-1, 1, 21, 1568, -2]
AACAGTTTCTGTACTATATTGTCTATTTTTGAAGCGCAACTAACAGCGGGTGAAGGTTAC
TTCCCCACCCCTGTTGAAAGGAGCTCCGCTGCATGCACAGCAACCTTGTGAGCGTTGACC
AACAGGAATGACAGAAGTTAATGATGTTGCCTCTGTAAACATTAACATCGGAATTCTAGG
TCATGTAGACAGTGGAAAGACATCGCTTGCACGCGCGCTTTCATCAACTGCTTCAACAGC
AGCATTTGACAAGAGTCCTGAGAGTCAGCGCCGAGGCATAACACTCGACCTTGGCTTTAG
CGCCACTTGCGTTCCTACGGAGGGCATTGCGCCGGATTTGTTTAATGCTGGTATTCAACA
GGTCCAATGTACTTTTGTTGATTGCCCCGGACACGCATCGCTCATTCGTACTGTATTGGG
AGGGGCGCAAATTATAGACATGATGATTCTTGTCATTGATGCTTGCAAGGGTATACAGAC
GCAGACAGCGGAGTGCATAGTGATTGGCGAGGTCCTGTGCAAACCACTCGTCCTTGTGAT
CAACAAAGTTGACGCTATCCAGGGGTCTACGAGCGAAGAGAAGCGGGCAGCAATCGATAA
ACTGCGGAAGCGCCTGCAAAAGACATTCGAACGAACCAGATGGCCATCTGTGGCGATGGT
TGAGGTCGCTGCCGCACCGCGTCGCGAAGAGTCGGGTGGTACAACGTGTGAGGGCTGTAT
GATGAGTCCAATCAACGTGGAGAAGGTGTTACCGGCCGTCCTGAACCTTGTCGACGCGGA
TACGATCAAAAGAAATAAGGAAGCTCCGTTGAGGCCGGAGGACTTTGTGATGATGGTTGA
CCACTGCTTTGCATTGAAAGGCCAAGGTACCGTGTTCACCGGCACCATTCTCCGCGGACA
GGTAAGCGTAGGGGACAGCGTTGTCATTCCTGAGTCTCATGTGGTAAAGAAAGTGAAGGG
GTTGCAAGTGTTCCGCAAGCCCGTGCAGATGGCCCGCCGTGGTGACCGCGTTGGACTCTC
TGTTGTACAGTTTGATGCTGAAGGAATGGAGCGCGGTTTGCTTTGTAGTGCGCTGCAGCA
GCAACAGCGGCAGCGGAGCCGCGCAGACCAGGCGGTTCATCCTGTGCCAGTGTTTGAAAG
TGCCTCTGTGATGGTTGCGGAGGTTAGTCGTGTTCGGTTCCATCAGCTGCCGTGCAACGT
GCACACCAAGTTTCATATAAACATTGGTCACTCTACGGTGATGGGAACCATGCGGTTTTT
CAGTCGCCCGACTGTTTGCCTCCCCAGCGACTCGCAAGCTGGGGAGGAATTAGCGGAGGA
GCCCCCTTTCGACCTAATGCAAGAAAGTCAGTACGTGGAGGAGTTGGGTGAGGAGGCGTT
CATCACGTTTGAATGCCCTTCCGAAGACAAGCATCGGTGGCCCGGCCGACCCATCGCTGT
CAAGCGTGGGCCGTTGACATATTTCGCCATCGTACTGCTTGAGAAACCCATCTTGGCAGC
TATTGGGACCCCACTAATAGCGGCCCGACTTGACGTGGAACGAGAAAACATGTGCCGGAT
AGCACTCGCGGGGCGCGTCCGTGCGCTTCTGCATGATGATAAAGACGATGCCGTGATGTG
GCGGTCGATGCCCATCGTTCGATACAAGTCCCGGTCGTTAGTAGTGGAACGCGTGGTGAG
TGACAGGTCGTGTATTGCCAGTGGCGTCGTTACTTCGGAGATGCATGAGGCTAGGAGCGG
TGGTGGTATGAGCACCAATAAGAAGGAGAGGGATACGAAAGTTAAGGATGCACTTCATGC
TGAGGTACAGAAATTCATTGGGCTTACGGTTTACTTTCGGCCAACGAGCGGGGATGATGG
ATGCTGCGTTAATGAGAACGGGCCGGGGGGCTTAAGGGAAGGCATCATTGACTCCGCGTT
CGGCAAGACGGGGAAGGTGAAACTGGTATTCAAGGAACCCGTATTCGCTGTGGACGACCG
AGGGGCGGAAGCCGGTAAAGGAAAGCGAAACGAAGTGATCTTCCTTTCTGAGGGCGTTGT
GGAGCTCACGCTGAAAAAATACCCACTTGCACTCCACAGTCAGCTTCAGCAGTAGTGGCC
AGAGTACAGTCACTCTATGGTGTTGTCTTGTATACTTTTCCCTCTCTATGCTTTCGCCAG
TCATAACCATTTTAATTGTTGCGTGTAAAACCGAATTCCGTTTAAGCGGTACACAACTTT
GAAAAAAAAA
>TRINITY_DN5666_c0_g1_i1 len=904 path=[1:0-567 921:568-591 570:592-637 616:638-651 630:652-903] [-1, 1, 921, 570, 616, 630, -2]
TACCTTCCCGCCTCTGCATGGCGTGCCGTTTGTGTTGTTTCGAGAGCTTCGGGGTCGTGG
ATATATATATATATATATATTTTTTCGTTGGGTTGGACATAAGCCTCCTTATGGTGCCTT
TGAGGCTCATCATCACGCATTTTGTGGGAGTGGTCATTATGCCTCATTTTAATGACGCTC
CTCGAGTCTGAAGTATGTTTTGGAGGAAAGTCCCCGTTACCATGGCCATAAGCACTACTT
TTTATATGTTATTGATCACTGCAGCAGCGGGCTCCAATGTTGTGGGCTCGCACAAAGCAA
AACTGCCCTTCTCGTGTGTGTGTGTGTGGACGTAACTACAGCGAGATGTTCATTGTTACC
GGAAAGGACATCAATTATTGTGCGTGGTGGAGGGTTTACGGGACCTTGAACGGGTTAGTA
TGTGTAGCTGCTGAGTGAAATCGGTTCCCAAAGCACTTCATTTTTCCTGATTTCATAATG
TCAATAAAGTTGTGGCAGGGATGGTGTGCGTGCACGTATGGCTTGAAGCAACGGGTGGGT
AGCGTTACCAACATGGGAATGGGCGAGGCTTTTTTATTCTCGCCACTAGTGCTCATTGCA
TTATTGGATCCACATACATTCACTACGGCTTTTTTTTTGGAAAATATCTCACCTTCCTTC
GTGGACTTTTTGGTCTCGGGGGTAGTGTTTCCGGTTGCTGTCTCCATAGCCAATAAATGG
TGTTCCGTCTATTTTTTGTTTATGTTTTGTTACGCTTGGCTGCTTGCACCTGCAGAAGCC
CACGGGGCCTGTCTCTTAACTCACCTTTTTTTTTCGGTGCGTGTGCCTGCGTGTAGAATT
ACTCAATTGCCACCCCATTCATTCGTTCATCAAACATATGTGCTTGAATACATATGCGTG
TGTG
>TRINITY_DN5660_c0_g1_i1 len=1490 path=[1:0-317 1517:318-341 320:342-1041 1516:1042-1065 1044:1066-1489] [-1, 1, 1517, 320, 1516, 1044, -2]
GAGGTGGTCAGAGATAGCAATTCTGGAAATAAAATCCACCGATTCACTTAGGAAAACTTT
TCTTCATATCGCATTACCAGAAGGTATAACCATCCCCTCTCCCTCCACAGGGGCACGAAT
AGCAACAAGATAACACCAAGATGTTGACGGTGCTTTCGGTCGCGCAGTCTGATGCAACAG
TAAGAGCCGTGAATAAATAAGGTGTACGTATACGTAGGTGTGTTTGTGGTGCTAAATTCT
GGAAGTCTCCCGCCAGATGCACTGCTCATACTCCATCAAGGCACAATCATGAACCCAAAA
CGAAACTATAGAAGATTAAGTGGCAGGGAAAAGGAGGTAAGGAACAAAAGTGAAGATATT
ATTCCCTTTCCTTTCTGTGCTTTTCGCCTTTAATCATGAGCAATAGACATAGCTGTCTCA
GCAACAGTTTGAGGGACCCGTTTGCATTTCCCAGGGTCAATGCCGCCGGGGGTTGTTGCG
TAATGGATTCAGTTTTAAGACAGCATCTTTTGAAACAGAAGAATAAACAAAAGCACAAAG
ATAGTTACCACTAAAAACAAGAAACATGTTTTGAACAACCCGGCCTCCTGATATTCCGCT
GCCTTTTCCAACTCCGCTCTACCACTCTGCACGCGTTCATGAGTGATCGACATGTTGTAA
TCAATACGGTCGAGCACGGCACCTTGCTCAATAACGAGCGTTTTCATGTCAGAGAACATC
TCGTGCATGGACTTTATTGATGTATATATGTGCTCAAATTCCTTCACACGCTCATCCGCC
AATTGTTGATTGAGAAGCATCGCCTCTACCTGCTCCTGAGACATGCCCTTTTGGAGGCAA
CGGTTCATTACAGCATCGGTTTCAAGCTCCTGCTCGATGACCCGCTGTCGTTCACTGTTT
CCCCATCGCTTCGCGACCGATTGCTGCTTTTTTAGATCCATAACGTATCGCCGCTCGCTC
TCACGGTATAATTTACCAATGTTGCTGAGTTCGTTAACAAGACACATCTTCACATTACGA
AGTATACTCAACTCCGCATCAGTTCCCTCGTCAGGGAGCTCACGCATGTAGGCCACTTCG
AGTTCATTAACTACTTTCTCACTCTGTTTGAAGAGATTATCAATAGAAACTCGCAGACGC
TCAATATCCATTTCCTCACGTCCCTCGTCTCGCGACGAGCTAAACTCAATCTTTAGATTG
TTTCGCCACAGCTTTTCCAGCGACTCCATATGCTTCCGAATCTTTCTCTGCAGCTCGCGA
ACCTCATCCATCTTCTGCATCCACAGAGGTGCAACGAAGGTGCTGAAGGTTGAAGCACCT
CTGTCCTCTTGTAAGAGACCTTGCGAGTCGGTTTGGCGAGTTTTGGCGCTGCGGTATTGA
AGAAACTCTGTCGTACGGTCACGGGTCGCCATTTGAGAGGGTTCTACTTTTCTTTCTTTC
TCTTATTCTTGTCTTCCCTTTCTGTATATGTGCAATATAGTACAGAAACT
>TRINITY_DN5657_c0_g1_i1 len=2276 path=[1:0-1397 1376:1398-1414 1393:1415-1415 1394:1416-1436 1415:1437-1839 1818:1840-1854 1833:1855-2275] [-1, 1, 1376, 1393, 1394, 1415, 1818, 1833, -2]
AGAACAGTTTCTGTACTATATTGCTTGTACTCGGCAGTGAGGAACTGAAACCTCGTGCTG
CACGCTTCGTAAGAGGCTGTAAGCAGAAAAGAGGAAGTGTGGTAAAGAGAGAACTACGGT
TACAATAAAGACTCACCCATATTTCCCCCCTCGTATATACGTATTTATAAACACTTAACG
GAATACGCGAAAAGGAATAATAATCAAATACTTTTGAATGACTGAGCTATTAAGTGCAGG
GGAAGTGCAACATCCATGTGGCTGGGCGTTTGCATTTCCCTTCGTGAAGCGGGTGCCCCC
TGCAAAACTGGTTCGTTTGCTCGGAACAGCGACACTGTTGGATCGCATTCGTGAAAACGA
CCCAACGCTTCGGTCCGTTCGATTAGACTATGAACTGCTACCACGAGAGGAAATAATGCA
GGCATTGCTGGGAAACAACACAATCTCCAGCGTTGTAATTGCGCGTGTCATACCCAGGAA
TTCGACAGGAACTGATTTTGCTCGCTTTCTTGAGAGTTTGTATCACCTCCCGCTGCGCAG
CGTGCAAGTACAAGATGGAGAGAAGCTCCCGAGTTCATATTTGAATCACTTGCTTTACCT
CGTGGAATACTGTTCTGGTGTGGGAAAGGCCTGCAAATGGACTGACGGTAAATGTTATGC
TGGAGCCGACTTAAACACTGGGAATACGACCACTGAGATAAATGATGCCGAAGAGTTCAA
TGGGAATAACAGCCGAGAAGATGTTGACTCGGAAGTACTGGATTACAAGAGGGGCGCCGT
GCTGGAATTCGTCGACTTCTCGGGGTGTCGGCTAACGGTGCGGCAGGCGCAGTGGCTTGG
GGATATTTTGTTTCATCGTCGCTGCACGCTGAGGCATGTGAATGCGTGCGAGTGTCGCCT
GGGAAATGGGGGCGTGCGGGCGCTCCTTCGACGCGTAAGCACGAGCCCACGATTGAAAGC
CGCGAGCATTGCGGAGGGGTCAGTAGTGCCACTAGACATGATAGAGTTGCGTTGGAATGG
CGTTACAGAGGATGAAAGCATACGAAATTTCGTCGATGTGGTGGAGAGGAGTCCTGACTG
CTGGACTTGCATGACAGTGTATGGGAATTACATTTCTCCCCACATGTACACAAGGTGCGA
GGCTCAGGTGGTCAAGGCCAAACGTCTCATGGAAGAGGAGCGCTTAAAAAGAAGGGAAAT
TCCCACAAATGTGGAGGTGGCCCAGCCGGACGGTCGGTTGTCTTCAGAAAAGGGAACATC
CTGTTCTCCTCGACGGTATTTTGTAGATCTTCTCACATCAGTCGCGGGCGAAGTGGACTT
CGTTTGCCCATCCCTGCGTGCTGTTTCTTCGCTTTTGCACGAAGAACCCTGAGTTTGCGT
GGTTGTGTGTGCTTTTTTCTGGCACGTGTGCCGTTTTACGGGGGCTTCCCCTTTCGTTTG
TTTTCATGATGTGGACGTTTCCTTTTCTCATTAATGACTTCCTTTTTCTTCCTTTTTACC
CTTAACACCACGAAAACATTATTACAAGTGTTGTTGTTCACACGATTTCACGCTCACATC
ATGTGGAGGATTTGATTAAATTGTGCAGGTTTTTCGGACAGGTCAGTGAAACAAGTAATT
TAGCTCCCTTCTCGCTCTCTCTTTCCCTCTTCTTCATTACAGGTGGATGGTGAAACGGTG
AAAGAAGAGGAAGAACAAAGGCATGGAGGTAAGGGGGAAAAGAATTAGGAAAGAAGAGGC
GGAATCATAAGTGAAAGGAGGAAGGAAATGAGGGATGTTGAGACATTAGCACAATGCACG
GGGAAGTCCATGTGTGCGAAGGTTGGACTCCTTTTTTTTTTCCTTCAGAGGGGGGAATAT
CTTGCTTCACATAACCATCGAAGCATCCTCTCTCTTCCCCTCTACTGTGCCTTTTGTGGT
TTCTTGGTGTTGGTGTGTTGCTTTGTTTTTTTTCTTTTTGCCTTTCCTTTACGCGGCGCT
GTATAGCTGGTAATTGCATGTGTAGTAGACTACCGGGTGATGAGAAGGGAGTGCGTGTAC
TGTACAACTTTAATTACGTATTTGTGCATGTTTACACGTGCACGTGGATACATTTTTATG
CTTTTTTTCCCCCTCCCCTTTTCATCCCTTCTCATCTGTGCGTCCCATGACGCGTACCAA
AACTACATATGTGGTACATATGATGGACAGATTGGGAGAAGAAAATTCGGTGTGTTTTGT
TACGGTGTTTTTCCCCCTTTTTTTATTTTTATTTTTTCATGGAAGGGAGTATGAGT
>TRINITY_DN5619_c0_g1_i1 len=285 path=[1:0-70 261:71-194 171:195-244 409:245-268 245:269-284] [-1, 1, 261, 171, 409, 245, -2]
ACAAAACGTTTCAGCGCTTCTTTATCATCACCATCACCTTGATATAGCGGTATTCCTTGT
AGCGGCACAGCATGTGCTCCTTCTCCTTCAAATCCATAATAAGGTCCCACCTCAGGAGTA
AATTTAGACCTGTATGGTTCCTCAGGAACTCCGACGTACCCCTTTTGCGTCATCTTCAGA
AATAAACAATACCTTATCACTGAGATAATAGTGTCTATAGCCCTTTGTTGCTGGATAGCA
ATTGCGTACACTTGCAATATATCAATATAGTACAGAAACTGTTCT
>TRINITY_DN5619_c0_g1_i2 len=283 path=[1:0-70 49:71-192 171:193-242 409:243-266 245:267-282] [-1, 1, 49, 171, 409, 245, -2]
ACAAAACGTTTCAGCGCTTCTTTATCATCACCATCACCTTGATATAGCGGTATTCCTTGT
AGCGGCACAGCTTGTGGTGAACATTCCTGCCGACAATTCCGCTGATTTTCCTGCCACACA
TCATAGTCGTAGCGATTTGTTTCTGTTCCGTATTGCTTGTTCATCGTCCTTCTTCAGAAA
TAAACAATACCTTATCACTGAGATAATAGTGTCTATAGCCCTTTGTTGCTGGATAGCAAT
TGCGTACACTTGCAATATATCAATATAGTACAGAAACTGTTCT
>TRINITY_DN5601_c0_g1_i1 len=803 path=[246:0-412 246:413-802] [-1, 246, 246, -2]
TCCTCAAGTCGCGCTATCCTCGGTTTTACATTTTCTTCCTCATAACTCGTCAATACCTTT
TGCATTTCCTCTGCTTCAGAACCTGATGCCTTTGCCATTTGTTCATTCATTGCAGAGATA
CGATTGCGTAACAACTCATTTTCCCTTCGGTAGAAGCTGGCATCGTCTTCCACTCTCCTC
TTATCTTCTTCCATTGCCTCCACCTGGTCTCTAAGCACCTGCACCTCCGTTAAGAGCGAT
GTTTCCGTTTCACTCCCTGCTTTGCCGTTACTCTTCACACTTTCCCCCGATGCAAATTTC
GCTTCCTGTTTTGCCGCCTCAAGTTCATCTTCGAGCTTCTTTATCTTCTCGTCCCGTGAC
TGAAGGTTTTCATCCTTCTCTGCGATGACCTCCTCAAGTCGCGCTATCCTCGGTTTTACA
TTTTCTTCCTCATAACTCGTCAATACCTTTTGCATTTCCTCTGCTTCAGAACCTGATGCC
TTTGCCATTTGTTCATTCATTGCAGAGATACGATTGCGTAACAACTCATTTTCCCTTCGG
TAGAAGCTGGCATCGTCTTCCACTCTCCTCTTATCTTCTTCCATTGCCTCCACCTGGTCT
CTAAGCACCTGCACCTCCGTTAAGAGCGATGTTTCCGTTTCACTCCCTGCTTTGCCGTTA
CTCTTCACACTTTCCCCCGATGCAAATTTCGCTTCCTGTTTTGCCGCCTCAAGTTCATCT
TCGAGCTTCTTTATCTTCTCGTCCCGTGACTGAAGGTTTTCATCCTTCTCTGCGATGACC
TCCTCAAGTCGCGCTATCCTCGG
>TRINITY_DN5601_c1_g1_i1 len=310 path=[1:0-309] [-1, 1, -2]
CGGTAGAAGCTGGCATCGTCTTCCGCTCTCCTCTTATCTTGTTCCATTGCCTCCACCTGA
GATGTGAGTGCTTCAACTTCAGTCAACAGTTTCTTCTCTCTTTTGCGCAGGTCTTTCATG
ACTTCCTTCATACCGGTATCGGACCTGGTTGCCTCAAGTTCCCTCTCCAATTGCCTTATC
CGTTCATCCTTTCTGTGAAGCGTTTCATCTCTCTCGGCAAGAGCCTTCTCAAGTTGTGCA
ATCCGGGGCTTCATCCTCTCTTCTTCGTAGTTAGTTAACGCTGTCCGAACCTCACCATTG
TTTTCGTCTG
>TRINITY_DN5683_c0_g1_i1 len=711 path=[1:0-39 18:40-710] [-1, 1, 18, -2]
AGTTTCTGTACTATATTGCTAGTTAGGTATGTTACGCAGATCGGTGGTTAACCTTCAGAA
CCCAGCTCGTGTTTTCAGAAGCGCGGCGAAGCGGCAAAAGCTCGATGAAGCTGTGCGCGT
TGACCAGGCTGGGGAAGTGGCTGCGGTGCGCATATGCAAGTATCAGTTGCTATGGATGTC
CCCCCTCGATAGTGGCGTACCAGTTGTCAAGGAGATACTGAGGGATGAGCTCGTTCACGA
AGAGGTTATGGGTCACCTAGCTCGTAAGCATTCGGTGCGCTTGACGTTACTAGATCCACT
GTTTCACGTGGGCGCCTTTGTGATGGGTAGTTGCACCGCTCTTCTGGGAAAGGATGCAGT
AATGTGTTGCCATGCTGCTGTTGAAGTCACAATAGCACAGCACTATAATGATCAGCTTAG
GGAGCTACAATCCCTCGAGGAGTCGGAAGGTGCTTCGAAAGGCAAGGATGAAAAGGACTG
GGCAGAAGTCATGGAGTATGTTGCTCGGTTCAGGGATGAAGAACTGCATCACCAGGAGCT
CGGGGAGCAAAATGGCGCAGAAAATGCACCAGCGTACCCACTTTTGTACAATGGCATTCG
TATAATGTGTTCTCTGGGTGTGGCTTTAGCGAAAAGGATTTGAAATGCTTGTAACATCTT
TGCACTCGGATCCCCCCCCTTTGGAGCAGGTTCAGGGTTACTGAACTTGTG
>TRINITY_DN5683_c0_g1_i2 len=1283 path=[689:0-138 805:139-170 837:171-611 18:612-1282] [-1, 689, 805, 837, 18, -2]
CGGTTACGAGGTCTTTCTTGCTTCCTGGAGCTGATTGTGAACGGGCTGCTTCCTCCCTCT
CATTACCGTCCTCGACTGCGTTGGTTGCTAGAAGTAGGCTGAGGGTCTGTGGAGCCACCG
TCTCGGGTTAGAAGAGATTGTTACCTTCCTTTATTTTCCTCCACGTGCCTGGAGGCGTTG
AGTGTGGCTGCTTTTGTGGGCAAAGTAGCGTAGGAGGAGCCCCACCACGGTATTGTAAAC
TGGGTTCTCACGCTGAATTCATCGCCGTTCTCCCCTCTTCTCTGCAGCGGCAGCACTGGG
AGTCGGTTCTGGAGCGGGCCAGCCAGGGTTGACCTCGGCGTGCGCATCTCCGTGTACGCA
TGTGAACTGCTTCGTCGGTTTTTCGCTAAAGCAGCCATCTCGTATAGAAAATACTGGTTC
ACAGGGGGCGGATCCAACGCGAGTATCCCACAGTATGTTCATTTCCTACTCGATCCCAGA
GGGGGTATAGTTTGGGAGTCTTTGTCTCAGCAATTCATTCGCTGCGCGACCATTTTAGGC
AATATATCCTTTTGTATGTTTGTTTGTTTGCTAAATGCCTTCCCTTGAAGCTAGTTAGGT
ATGTTACGCAGATCGGTGGTTAACCTTCAGAACCCAGCTCGTGTTTTCAGAAGCGCGGCG
AAGCGGCAAAAGCTCGATGAAGCTGTGCGCGTTGACCAGGCTGGGGAAGTGGCTGCGGTG
CGCATATGCAAGTATCAGTTGCTATGGATGTCCCCCCTCGATAGTGGCGTACCAGTTGTC
AAGGAGATACTGAGGGATGAGCTCGTTCACGAAGAGGTTATGGGTCACCTAGCTCGTAAG
CATTCGGTGCGCTTGACGTTACTAGATCCACTGTTTCACGTGGGCGCCTTTGTGATGGGT
AGTTGCACCGCTCTTCTGGGAAAGGATGCAGTAATGTGTTGCCATGCTGCTGTTGAAGTC
ACAATAGCACAGCACTATAATGATCAGCTTAGGGAGCTACAATCCCTCGAGGAGTCGGAA
GGTGCTTCGAAAGGCAAGGATGAAAAGGACTGGGCAGAAGTCATGGAGTATGTTGCTCGG
TTCAGGGATGAAGAACTGCATCACCAGGAGCTCGGGGAGCAAAATGGCGCAGAAAATGCA
CCAGCGTACCCACTTTTGTACAATGGCATTCGTATAATGTGTTCTCTGGGTGTGGCTTTA
GCGAAAAGGATTTGAAATGCTTGTAACATCTTTGCACTCGGATCCCCCCCCTTTGGAGCA
GGTTCAGGGTTACTGAACTTGTG
>TRINITY_DN5682_c0_g1_i1 len=382 path=[1:0-182 423:183-206 185:207-290 269:291-329 308:330-381] [-1, 1, 423, 185, 269, 308, -2]
ACTTATGGGTTGTTCAAGCACCCTCAACAGAATCTAAACGAGTACTTGCACCTCTCGAAG
CTATTCAAGACTGCCAATTATGCGTGTGCTAAGGACTTGCCGATTCAATAGAACTACAAA
TACCTGAAGTAAGCTTTCCCTCCGGTTACTCTTGCAGGTCCTTTTAGTACGCAGCGTTCC
TTATTGTAATTTACCTCCGCACCAACACCAAATATGCGGTACTCCGTCTCCACACACCTT
TTCTGCTAAACGTACCTTTTCACGGTGTTTCCCCCTACACCCCTTTTCTTTGCTTCTCAC
GTACTTAGCTAACTAAACGTTGTCCTCTTCACCTTTCTCCTCTAACCGTACCAAATCAGA
CACACAATATAGTACAGAAACT
>TRINITY_DN5646_c0_g1_i1 len=512 path=[1:0-80 543:81-104 83:105-341 320:342-370 349:371-511] [-1, 1, 543, 83, 320, 349, -2]
ATAATAAATAGTACGAACAAATTGTGGGAAAACTTTTGCCGTGTAACCACCGCTGCGCTC
CATTGGTGTAAACTTCAGGGTCAGCATCACCTCACGAAGGTTATGTCCCACTGGATATGT
CTTTTCTATCATTACTTCTTACTTTTATATTGTTTTTTTTAAATATTTGTGCTATTATTT
CTGTGTATTAAACCGATTACAAAGTGTAAGAAGAACATCCTCCTTTTTTTTCTTTGCTGG
CGTGTTGTTTTTTTTTGTGGTTTCTTTTTTTTCCACTGTTATTTTCGTGGCAGTTCGACT
TGTTTTACTTTTTCGTGCAAGGAGTCATGTTTATTTAACATGATTTCCTCACGGGATTCC
TTTACTCATTTCTACTTACTTTCTTTTTGTTAGTGTTTAGCCACTGTTTTTTTTTTCATT
TCTTCTTTCATTTGTTTCTTTTTCGTGTCTTATTTGTTCATATTTTCTTAAAATTATCTT
TGTATTACTTGTCCTCCCCTTTAAACGTTCCG
>TRINITY_DN5658_c0_g1_i1 len=581 path=[1:0-208 607:209-232 211:233-468 608:469-492 471:493-580] [-1, 1, 607, 211, 608, 471, -2]
CCGCGAGGCTGACGTTGATGGCGACGGCCAAATCAACTACGAGGAGTTCGTGAAAATGAT
GATGAGCAAATAGTTCGTGTTTGCAGATGGTTGAGGTGAGCCTGGCTTCCTTCTCTACCT
TTCCGTCATGTTAAGTTTGTGTATTCGTTTGGGAAGAGATAAAATACTGGTATAAAACTC
TTTTTGTGATAGAAAATAGATAAGGGTGTCGGTGCTTCCCGATAAAGGGGGAGGAAACTG
TTGAGGAGGTGCGTGAAATAAAAGCAAAAGTGGCATAAGGTGTACATGATATGGGGCACT
TAAGATTCTCAGAAGGATTTGATACATGGCATCATATCAGTTTCGTACTGTCGAGGAGTA
CTGAGATTGCTCTGAGAATTTTTGAATCCCTTTGACCTTTTTAACATTCTTATGTTACCG
CGTTACCCGGATCTGTAACCTCACTCCTTCGGAACCATTTCATCCTTTACTTACATTTTT
GTTATGTATATGACCTTTCCGGCTGTCATCAGTGAAAGGGACCTGTTTGTGTTAAACGGT
TTCATGTCTCGGTGCTTCGCAGGTTGTACGTAAAAAAAAAA
>TRINITY_DN5678_c0_g1_i1 len=653 path=[1:0-515 688:516-593 572:594-620 766:621-652] [-1, 1, 688, 572, 766, -2]
TGCAGTCTTTTACCGTGCTGGTGGCGGCTTCGCCGTCATAATTCTCGCCGCATACTTTGA
GGTCGTATGTGCTATTCATGAATTTTCGATATTCTTTTGCTATATCTTCTGAGCCAGCAG
CGGCTTTTGCCCGACGGAGCGCAACGGCAGTCATTTTCAATCAGCCTTTCCGCAACTACC
CTCCTCGCATATCATACTCACCGTCCACACAACATAACTTCCAATTTTACTGAAAAAGAA
ATTACACGACAGATCTTGCTTAACATTTCCCCCACATATGCTATGTCGTGTTTTACTTGG
TCCTTAACCTCTGCCACATCATTTTCTTTCTGCATCTATGTCTGACGAAGCCTTTCTGCC
ATGCAAATGTTCAGTCATGCTCCGCGCTTACATTGCTCGTCGACCTTCGCCATGTCAGTG
TTGTATGCTCCTCGGTCTCCTATTTGAAACTTTGTGATATCCATCGCTGCCTCTTGTATC
ATCGGAAGTTAGGGATATGTTTCACGTTCCTCCACCACCTTGTCACGGCACGCACGCACA
GCCCGTATATTTCTCCTGAAGGTTGGCCACGCTCTCTTTGGTAAGCCCCACCGTATTTCT
CATTGCTTCGATGGTTATTTTATAGTAATTTGTTCCCGTATCCTCTCTCTGCC
>TRINITY_DN5642_c0_g1_i1 len=437 path=[1:0-106 463:107-130 109:131-326 464:327-350 329:351-436] [-1, 1, 463, 109, 464, 329, -2]
GAAGAAACTCAGGCATGTGTGACGGGGGAAAAAAAACATAACAGCAAAACTATAAAACAA
ATATGCATCACATAGCGAATAGCAGCGAGCGTACGAGCAAGAGCTACCTGCAAAACGGAA
AAATAAAATCATGCTTCTCGAACGCTTCGACAAAGCAAATGGTGTGAAATACAAAACAAA
CCAAACTAGACTTGACTACATGTCTCGAAAGAAAGTAACACGAACAGTGCCACGCCAATA
GTCAAATGCACATTGTGATGGCAAATAAACAGTTATTGACCCATTCCAGCACATTCACGT
TATAAAAATGGAAATGTAAAGGAGAGCACACACGTAATTTTCTCTAAAATTCACTACCGT
TCGCCTGTTCAACAAAACATCTTTCCAACTCTCTTTCATTTTTCCCCTCGTTCTTTGATG
TTCCATTTACTCCTATA
>TRINITY_DN5606_c0_g1_i1 len=4330 path=[1:0-3673 3652:3674-3690 3669:3691-3718 3697:3719-3735 3714:3736-4329] [-1, 1, 3652, 3669, 3697, 3714, -2]
ATGTTGTACTATATTGTGTGGCTTCTTTTAGGTTTTCGCGGCGGTTAAGGAAACGGTAAG
CAGCGCTTATTCCGTCGGTTTTTTTTGGTATTTTCTTTGCTCTTGTGTGCGTGTCTGGTT
TGCCCAGACCATCTGGAGAGGAAAAGAGAGGAAACATTTCATCATAACAAGTCGGACGGG
GGTATATACGTGTGTATACGTACAAGTTAAGGTAATCTCGTGTTAAAGAAAGGAGGAGGG
GGTGAAAGAGGGGAAATTTTTTCGAGCATAACCTGTGAACATTGAAAAGCAAAGCCGCAT
TCAAAAAAGGGTTATTGTTTGGGGTTATCCGCAGAAGCGAAACACTGACACCTTCTTGAT
GAGTTCGATGGAGGAATTACACGCAACACCTCCACCCCAACGCTTTAACGATGCATCGGA
GAGCGATCCCAATGACGACGATGACGATAACAGCAGCACGTCTACCGCTGGTCCGCCTGG
GTCGACGCGCACGGGGCGCTACCGCCGTTTTGTTGCGGAATCGTCTGTGATGAGCAACAA
GTCACCAAACACCCCTCCGCCGCGGGGTTACAGGCGCAGCGGCGCAGCAAAACGCAATGG
GAGTTATCGCGTTGCATTTTCAAGCAAACAGCACTCACGTAACGGGAGAAGCCTGAGCAA
CACAAGTACTGTCGCCAGCCTTATGGGTAGTGTACAGGAATGGAGTTGTTCCTTTTGCAT
GTTCAGTCCTGGACGAGCAGCGGCTCCGCCTCAAAGGTCGTTTTTGTTCAGTCAACGAAT
GTCACTGGGTGGAGGTTACGTGCCCCTACCGAACGGTGGGGCCCACTCGTCGTTGAGTGT
GTCACCACGCCCCTGTATAGAGTCACCACGGTTGGATGGCTGGCGTCACTCAATTCCTTT
TAGTCCTTCACACGGTGCAAGCATTAGTGGTCCTGCTGGCACAGGAGATGCCGGTGGAGT
CAATGCAAGCAACTCTCATGTCACCGGTCGTGCATCACCTTCGTCTGCTTCACCTAGCCC
GCTTCCAGGAATGTACTGGTTCGGTCTGCCGTCGATGGCAGCCAGCGGAGGAACGCCCCC
AAGATCGGTTGCTTACTACGCTATGGGTGGTTCCCCGCGGTTGGTGAACAGGGGAGGTAG
TGGGTGCTTTACGTCTGCGGCAAGGAAAGAACTGTCAGGGCTTGTGCGATCACTCGCATC
CCACATAGCGCTCACCGGAACACCAATCGGTAATGGGAACACGACTCACCCAGTGGACAT
CCATAAAGGCCCGCTAATTGGGGTGGGTGGCTTCGCGAAAGTTTATGCTGGGGTGGACTG
TGTCACTGGGAGCCTCGTCGCCATTAAGGAGATTAATATGGCGGAGGTGAATGATCAAGA
GGGGTTTCGCGCCATTAGTAAGGAATTTGGCGTTCTGAAGTCTCTGAAACACCCGAATAT
TGTCTCGTACATATTTTTTGAGCACAGTGTTTCGCAAAAAGTGTGTCGAATTGTGATGGA
ACTGCATACGGGTGGATCGACACTTTCTCTATTGGAGCGGTTTGGGCCCCTTCAGGAGAC
GATACTGCGCAGATTTTCTCGGCATTTGTTGGAGGCTATAGCCTTCATTCACCAAAAGGG
GTTCTTGCACCGTGATATTAAACCAGCTAATATCCTTGTGAGCCATGATGGCGTGGTGAA
GTTGTGTGATTTCGGATGCTGCAAGCGTGTAAATGAACTGAATAAGTCCACAAATTGCGT
AATTGGAACACCCTTGTACATGGCACCCGAGTTCATCAAAGGAGAGGGGACTCACAAATC
CGATATCTGGTCGATGGGATGCTCGCTGTTTGAACTTGCAACGGGTAAATTACCGTGGTA
CCACACGGGTGTGCGTGATCATATTCCCCTTATGTTTTACATCACCACAACAAGTGAGTC
CCCACTTGTACTGCCGCCGAACGAAGAGGAATTTGACTTTAGCCCAGAGTTCATTCACTT
TTTGGAGCAGTGCTTCATTCGTAACGTGTCCCAGAGACCCGAAGCAGTGGAACTTCTTAA
GCACCCGTGGATCACGGGGCGGAGGCTACATCCTGACTCTCTCTTCACAGGCGCTGGAGT
GTCCGTTAGTCAAAATTGGCAGTCCACGTACGGTGTAGCAGATGAGGAGCAGTTGTGCCA
GAATGAACTTGAGGAGGTTTCTGCCCGTATCTCGGTGGAGATGTGCAATGTATGGATTGC
CGGTGGAATCAAGGGAGTACCCGCTACCCCCTTACGTGTTTCTCAGCAAACTGAGCTGCA
GCACAAGAGCGATGACATCACGAATACACTTAGCGCAGGTGAAAGACGTCCCTTAGAGCT
TCAGGCAACGATGGGTAACAGCCGCTCTGAAAGTCCAGCGGCTAGCTGTTTCAGCGGTGC
AGGTGGTGCCTCGACAAGCCCAACCATTTGCTTAGATGCAGCACTCCATGACACCTTCAG
CTACACCGTACCCCGTGGGGCGTCGGCCGGAAACTTTGTTTTCCCTCAGAGCACCTCGTT
CTCGACCTCATTGACCTCCCCGCAGTATTTGCGTATCACTGACGATGGAAACTTAGAGTT
CGCTACTGTCGCTGACGACGATCAGGTGGAAGTAAGCGCTGATATAGACGACGCCTTTCT
GAATGTTCCTCGTGTGCGCACGGACGGCAAGCACAACTTCACCCTCGATGCATGCAGCAA
AACTCCCGTTTATCCGGGCAGTATTAACGGACCCGGGGCTAACGTCCTGTCAAACTCCCC
TTGTAACACACCGCAAGTGGACCCGGCAAGCAATGACAACAGTAATGTATCACTTACGTC
TACCGTACGAAGCTCCACGTGCCGCAACAGCCGCTTTGTACCATTAGCACACAATCAAAG
CATGTCGCTCCTGTCAAGTTCCTCCTTTGGGTCACGTGTTGTCTCTCCGTCGCGGTACTC
TCAACAGGCGTTAAACATTTCGCCAACAACATCCCAATGTCTCCAGCCACTGACAAGAGT
GACGCCGTCGTCGCCGAAACCCACATCTCCCTCCACAGCTCAAAGCAGCGAGGATGTCCC
GCGTGAAGGGGCAAGTCATCTACTACCTTCTTCAATAAGATCGCGCCTGCCAGAAAATGT
GAAACGTGACGTGAATGGAAGGTTATGCATGTGCTTTCCCGTTCCTACGGGTGACCCTGA
GAAATGTCTTCGCATTCCGCTGAATATTGATCCAGAAGACGTTCAATGCAAGGTCATTGA
GCGGTCTCCCAGTCTCGTGGTGACCTTTAGTGACAACATTAAAGCACAAATCACGGCCAA
AATGAATGAATTGTCGGCCACCGGTACCACTGATAACGTCGAGAGCGGTTTGGAAGGACA
CTCGACTGTATCGCGAGTTGGCAACTCCTTCTTCAGAGGAACTGTGCGAGCGTCACCTAA
TGTTCGCCACAGTTTGGGAAGCACATCGCGGCCACGGAATCTAGCCTCAATAACGAAGAG
TGTAGTGGCGGTTTCTGATCCGCATCCACACAATTATCAAGGACGAAGAAGTGGTAGTAG
TTTGTGCGCTTCGCTGACCTATTCGTCATCTACTGATGGAAGGACACCCACGCATTCAGG
GGATGTGTAATATGTAAATGTAAGAAAAGTGTTTTTTTTGTTCGTGTGTGTGTGTGTGTT
AAGATGACTTTTTTGAAGCCTCTATCCACACACATGCACCCTAGGTGCATGGGAAAAAAG
AGGGACGAGGTGTGTAGAAGGAGCCATGCAAACAAACAAATAATATTAATAATTCAAGTA
CGACGATGTTCACTCCTGTGCGTGTATGTATTTATGTAACGTTGGGGGATCTCACTTAGT
GCATTTCATATTCTTTCAGTTTTGTGATGGACCGCCAGTTTCTGTGCGGTAATTGGTGTT
TGACATGCATTACAACTGTTCGCGTGTCTGGAATGTGTCTATACACACACACGCACACAC
ACATCTTCGTTTTCCCTGACTTTTCCTTGCTTTTTGCATTTTCATCATCGTGGACTCTTT
TCTTCATTTTTTTAAAGTACGGTTCTTTCTGTCTTCCCTCTTTTGTGGCTGTCAACATTT
CTCATTTGATCCCTGGCCTTTTCTCCCCTCTCTCTCCGTCACCGCGAGAGGTAGCAGGAG
GAGGAGGGGGAGACTTGCCTTTTGTTTAGTTGCTGCCGTATTTGTGTGCTGTCCTTTTAC
CCCAACATAACCCATTTCACTCTATTCCACACTTCCTAATAGCACGTTGAGGGATTAACG
AAAGAAAAAAAGTTGCCCTATCTGGGAAAGGGAAAGGGAAAAGAGAAAGGAAGAGAGAGA
GAGAGGGGGG
>TRINITY_DN5663_c0_g1_i1 len=2087 path=[1:0-240 219:241-255 234:256-1919 1898:1920-1936 1915:1937-2086] [-1, 1, 219, 234, 1898, 1915, -2]
AGTTTCTGTACTATATTGAAAGAGGGTATATATACGTTTTTGATACAAGTATACTTATAA
TTAGATTCATTAAATTTAATGCCTTTATAATAGATAGTTCATCGTCACATTCACATCGTG
ACGTTTAATTTTTAGGTGGGTATAAAGCGGTTTGGTACATGCAAGTAGGTTTTAAGTCGA
CGTAGCATACATCCGCCGATTTTTTAAAAAATTATTGTAGGCTGCGTGGAAAGAAAAAAA
ATGGAGGAAACAAAGTTATGCCCATTTTGGGTTAGCAGAGTAAGCGGTTTAGCTACCGAG
TCGCCGTCAGCGCTGACCCTATCCGATCTGCTACATTGTAATATTGAGGATCCAAGTGAG
GTGTGGACGCATGTTGTGTTGGCAAATTACTTGATTGATTTGGAGTGGGTCTTCGATATG
GCTACTTGCCTGCAACTCTCAAGTTGTCATGTTATGATTGTTTCCGGTGAAGAGGGGTTA
GCTGAGAGATATGCGGCGTCGCCTCTCGCTGGGTTGCTCGGTAAGGAAAGAGTAGAAATA
ATTAAACCAAAACTTCCGTTACCATTCGGAGTTCATCATGGAAAATTGATATTGTGCGTA
AATTCGAAAGGCGTAAGAATATCGGTGCTTACCGCAAATTTTATCGAGAGTGACTGGGGT
AAAAAAACTCAAGGGATATACGTACAGGACTTTCCTCGTTTGGTTACATCATCTGCGAGT
AGTAACTCGATGGGATCGTTGCAGGCCCTACGCAGATGCCGGGGAACAAGATTCAAAGAG
GAAATAAAGCGGTACCTCAGCTGTATCGGTGCTATTTCTTCCACAACTGGGACGAATTGC
ATTCCACTATCTTTGCTAGATGAAGTTGATTACAGCGGTGCGTGTGTGGAACTTGTTTCT
TCTGTTCCGGGATGCCATCGCAACTCGGACGCCTATCGTTTCGGAATGGGCAGACTGCAG
GAGGTCCTACGCGCCATGCAAATAAGCTCGCCGTCTGGTGAAAATTCTCCCACACTTGTA
TGGCAGTTTAGCTCCCAAGGGACGCTAACTAGCAATTTCCTAAGGTCTTTGGAGCGGGTT
ATGACTATCAGCACCGATAATACACCACTTCCAGATACGAAATCTCCAACGGTCCGGATC
ATTTATCCAACAGAAGCTGAAGTGAAGGGTTCGTTTGAGGGGTGGCATGGGGGACTATCG
CTACCTGTTAGGCTGCGTTGCTGCCATCCCTACGTTAATGAAAGGCTGTATCGTTGGGGT
CAGCGTCCGTACGCTGAGGGTGCTGACCGAGGGAGAAATAGGGCGATGCCCCATATAAAA
ACTTACATGCGCTTGACAGAAAATGGTGACGGACTGAAGTGGTTCATGCTAACGAGTGCT
AATCTGTCGCGGGCCGCTTGGGGGGAATGGCAAAAAGGCGGAACCCAGATCTTGATACGG
TCCTATGAACTTGGGGTAGTGTATGGTACCGATTCGTTTATTAACCCTGCGGATGGCGGA
CTATTCAGCGCGACACCTTCAAAACCGATACCGGTTCCGTCATCCATTGGTGGCGACGGT
CTAGTGAGAGTGAAGATAAAAACTCTACCATCTGAATCAGATCGGGACGAACCAACACTC
TTCTTGCCTTACAATCCCCTTAATCCTCAACCTTACGTAAGCACACTTCAGATGCAGCAA
AGAGAGCGTAGACACACCGGCCATAGCTGTGTTTCCCAACTCAGCAGCCTTGATGTGCCC
TGGCTAGTCGATCTACCTCATCGTGGGAAGGACTGCTTGGGTAAGGAATTTCGTGATGTG
TTGGAAGGTAGCAACCGCCGCGGGGAAGAGCCTGACCCGTTGAGGCCTGGAGGGTGTTGT
GTTGGTGCGTTGGGGGAGAAACGAACCAACAGGGATGCGTGAGATTGCATCGTGTTTTTT
CTAAGTTATATTTAATTTTTAGAATTTCAGTTAATATTTTGTTTCATGACTTTACGTGTT
TGGGCACCAAATTCTCTCTTTACAGTGACCTCTTCCTTTACTGTCTTCTTGTTGCTCATT
GCAACAAGGCGCACTTCCGTTCCTGCCGCAACGTGAAAAAAAAAAAA
>TRINITY_DN5638_c0_g1_i1 len=668 path=[1:0-245 224:246-614 1096:615-638 617:639-667] [-1, 1, 224, 1096, 617, -2]
AAGTGACTCACCGGTCAGTGCTGCTTCGTCAACGTCAATCACACCTTCGTTAATCGTGCA
GTCAGCGGGAACGGCGGAACCAGACCCAAGCTTCACAAGGTCACCGGGAACCAGTAATGC
GGCGTCTATCTGCTGCCAGGTACCGTCACGGTAAGCGGTCGCAATAGGTTTCAAAGAGTT
CTTCAGTGCAGCGACCGCATCACCAGCTTTTATCGTCTCATACCACCCAATGAGAGCGTT
AGCGAGCTGAATACCGAGCAGGACGGCACCATCAGCAAAGTGCTGTAACGCAAACTGGAT
TATTATGACAATCCACAAAACAATCGGCATAGGGCCCCATAGATTCCGCAAAAATATCAG
CCAACTGGGTGTTTTCTTTTCCGGAAGCTCGTTACGACCGTATTTAAGCAACAACTCCTC
TGCTTCTGCGGATGTCAATCCCTTCGAGGGCGGCACCAGTGGTACACTGCCATCATCACC
CTCACGGTGCTCACTGATAGCCTTTGATAGCACAGATTGGCGGCGTTGCGGTTTCTGTGG
CTTGTGCACTTCACCGGCGTCGTTGGTTCCCGGAACACCCTTTGGTCCAGTATCCCCCAT
TTGTATATTCCTTTGGCCTTTACTACCTTAGATGTTACAGGTCAATATAGTACAGAAACT
GTTCTAAT
>TRINITY_DN5638_c0_g1_i2 len=672 path=[1:0-245 646:246-671] [-1, 1, 646, -2]
AAGTGACTCACCGGTCAGTGCTGCTTCGTCAACGTCAATCACACCTTCGTTAATCGTGCA
GTCAGCGGGAACGGCGGAACCAGACCCAAGCTTCACAAGGTCACCGGGAACCAGTAATGC
GGCGTCTATCTGCTGCCAGGTACCGTCACGGTAAGCGGTCGCAATAGGTTTCAAAGAGTT
CTTCAGTGCAGCGACCGCATCACCAGCTTTTATCGTCTCATACCACCCAATGAGAGCGTT
AGCGAGTAATGTTAGAACACCGAACCACCATGTTTTGGCTATTTTTTTGTACTACTAATA
CTCCTTTCCACCCCTTTGTTCGTGTGTGTGGAGGGAGTATTAAAACCAGAGCACGAACAC
CGCGTGCACTGCAGAGAACATATGTGGGAATTCAAATATTAACTGTGACGAGATTGAACA
TTTGGTGCGGTTCCTTCTTGACATAACCGCGTATCAGAAGGTACACGTTAGGGAATTTCC
TAACCGACCATAGTTTTTCGCCACATGCACACGTGGCTTATTCCTTTGCTGCCTCCTTCA
TGCGGCAATTACCGCCGCGCACCGTAACGGTAAACCCAGTGTATGACCTCTCAAGAAATA
CAATGGTATGCATTTTCGCAGGATGACAAAAGAAGAGGACCTATATCATCTTTGTCCCTT
CGCAATTTGCTC
>TRINITY_DN5662_c0_g1_i1 len=273 path=[1:0-120 99:121-156 135:157-272] [-1, 1, 99, 135, -2]
CACACATGCGCTACAGCTGACACAAAAATGGATGTGCATTTTAGTAAAGAAAACACCAGT
GAGCACGTAGCGAGTTGTAGCAACTGTCGTCATGATGGTAACGGATGCCTCCATGCAAGG
GTGATGGGGGTTGTTTTATTATTCCTCAATTCGGGAAAGAAGTTCTTAACTGCAAGTGGT
GCTTGTGAAACTGCGGTCCACTTGTTAATATTTGTCTTCTGAAAGAGATGGAAGAGTCTC
GTACATGTATGCGTGAACAACACTACTATGATT
>TRINITY_DN5681_c0_g1_i1 len=1053 path=[1:0-467 446:468-584 1086:585-608 587:609-1052] [-1, 1, 446, 1086, 587, -2]
CCAGATTTAACAAAAAAAAAAAGAACATATACAAACCCATTACACGGCTCATCAGTAAAC
CACGATCAGCACAACACTGCAAACAGCAGTAACAAGAGCAAATGTCCAAATGGACAACCT
CAAAGCTACGTCAGCCGCTTCCTCGTTCGAGCCTGCACTACACTGTTCAACCGAACCTTC
ATGCAGAGTGGCGACCGCACAATGCACTTTATTCATTGTAAAATTCGTTGGACGAAGTCT
ACTCTGCAACCTACCCCTTCCAGTCTGTCCAAGGGAAGTTGCGCTGCTTTTAACTGATTT
CGCGTCGTCATCGATCATCTGCGCCATCTTATATTTACTAAGGGCAATTGCGTTCCTAAG
TGCGGTGGTCTTATCAGGGTGAATGTACCTGCACCGTGACCCGTATGCACACCTCCCAGA
CATAAACTGTGCACAAACATCAGCGCCTATTCGAGACTCTGATACCTTTTCACTGAATCC
AACCTTTTTCTCCTTACCCGAATTTAAATTGTTTTGGGGTCGACTTGAAAAAAGCCACAA
CTGTTCCGATAGCTGTTCTTTGTATTTCTGCTTTTCCTCCTCTATGTCGCTTATTTTTCG
CAACAACCCTAAATAAAAGGGATTGTTAGTGGGATCAGGGCATGCCAAAGCATTATATAG
GGTAGCAACCCTTATATCCTCAGCGTCGTGTGGGGATACCATCGTATCGTCCAGGCGAAC
AAACAATATATTGGGATTCGTGCACACAAGTTGAAAGACCGCTTTGACAGAGGGGCGGCC
ACCCCTGGTCCCCGATAGATCCAGAGCCCGAATAGAAGGATGGCACTCAAGTGCACGGCA
CAGAGGTACAAGTGACACATCCGAAACATCAAGGTACCGGATTTGAAGAGAAAGAATAGA
ACTATTATGTTTCACTGCCGCGCTAAAACAAATTAAATCATTGTCGCCAAATTGTGATAG
GCCGTCACAATCTTCTAAACATACGCTCTGCACAACATTCTGAATAGTTTGTTGAATGAG
AATATTTATATCCATACCGGGTTCAAATTCTTC
>TRINITY_DN5659_c0_g1_i1 len=1209 path=[1:0-655 1235:656-679 658:680-690 1236:691-714 693:715-1208] [-1, 1, 1235, 658, 1236, 693, -2]
GTTCATATCAGTAGACTTTTTGTTTAGTGACGTAATACCTTCCAGTGTGTTAAGTTTTTC
TTCTAACATGCAGAAACGGGACCGAAGCTTCTCATGTTCGTCTCGAAGATCAGAAGAGTC
CCGGCGCAACTTCTCCTCATTTGCACAGACTCTATCCAACACACTCGCTACACTCTGCGA
CATTAACTTCATGTTGCTTTCGAATCCGTTTAAAACGGTTTGAATAGATCCGAACCTCGA
ATCGGTAGCCCAAGCCTGCTCCTGAACACACAAAAGGGAGTGGGGCGGTTGCGCATTATA
AGGACGTGCATCAGCGCCTTTTCCCTCATCGACACACCCATACGGACTGCTCGGTTCCTT
GAAGGGGTATGCAGATGTACTTTGCGCTCCCAGTGTCACTGTTTGCTCACGCAGAAAAGC
GGAGTTGGACAAGGCCGCTGATAGCTTTTTGTCCATGGAAGTAACAAAGCGATAATATGA
ATTAGTGTGCTCCTCCACAACATTTTCACAACTGACAAGTAACCGAAACATCTCTTTTAA
CTGTGCCTCGTGCTGAACCAATTTGGTCTGATTCCCATGAACTAGCAATTTTAACTCACA
AATCTGGTTTTCGGTTAGGGCCATAACCATCTCCCTGAGATGTTGAACCGCACTGCAGTT
CGCCTTACCAGTGGCGGAGCCGACATGCACTGAATCATCCATTGAAGGCATAGCTGCCAG
ACTGCCGTAAACACCTACGATATTTTTGAAGGCATTTACTTCGTCACAGAGGTTCGTAAT
ACTGCTGTCATGACTACCGACTTTCTCTATTACGGAACGTAACCTTTCATCCATGTGCCT
ACTACGGTTAACATCACTCAAGACGCTACCGAATTTATTGCTCAGGTTCTCGAGTCCATG
CCTCACGTCACCGACATCGTCCCTCGCTTTCATCTGTTGTTCTGATATCAAACTACACAA
ATCTTGATATTTTCTGTCGAGCGCGGCTCGTTCGTGCCTCATCGATTCCTCTAGTAGATT
CTCAACCTCTTCTCGAATGTACCCCTTCGAAATTACGAGCTCCAGTGCATCAAGCCTTCG
GAAGGCATCTTCAATCTTCGCCTTGGCCCCACTGGGCGCGCCAAAGTGATTTAATTGCCT
AGTCACCTCACCAGTTGCGCGACGCATTTCATCCACTTTTATATTTAGTTGATCAGTTTC
CTTTGTGAC
>TRINITY_DN5622_c0_g1_i1 len=1862 path=[1:0-475 1888:476-499 478:500-1620 1889:1621-1644 1623:1645-1861] [-1, 1, 1888, 478, 1889, 1623, -2]
GCCAACTGTTCCATCACGTGCCGCTGCCGGTTCGGGTAGCAGTCGGCCACCGAGCAGAGC
TGGAAGTCGGCTCAACAGCCGAAGCAGCAGCCGGAGCGGTAGCCGACACCACACGGAGGT
GCCTCTGAACGAAGGACCGCCACAGTCCTTTTTTGGACGGCTCCGCAATTGGCGAACCAT
TAATGTGAGGGAGCCGGTGTTACTGCTGACACATGTTCTGCGGGCAATGCCCGTTGCAGT
GTTGCATTGTTTCACGCAGTTGAGAACAGATGTGGCCACGTTGGAGTTGCTGCGGTTCAG
TGACTTGAGTGACACCGCAGCCGCTCTGTTGGTCTTCAATGAGGACGCTGTATTCGCTCC
AGATTTTGTGTGGAACTTTACAATCACGCGGTGCCTTCTTGGTGCGATGCAGCAATACGT
TTTGGGTCGTGTTTGCCTGGAGACCAACTTTGTTGTAAACCGGTTGCGAAGTCGCCGCAC
CTACAGGCACATTATAGGTTGGGCTATGCGGCTCCTCACCCGCCTCCTGACTGATCCCAT
CTCGTGTAGCATACTTTCTCCGATGTTGCTTTGCACTGTGAAAGACTTTTCTCCTGTAAC
GGGGCCGCTACGTTACACCCCATCGGGGCTTTGTGCGGCTGCTTTAACAGGCTTTGTCGG
TGTGGTACTCGAGCAGTTAGTTTTACCAACGGCAGCCATTTGCTGCCAACGGGTTGTGGT
GCACATCTATGACGGGTTGGATTATGTGCTGACTCGCCGTTACGCAACGAAGAATATTAT
GCGTGATGAGGCTGTTGACAGTCGGGTAAACGCCTCGGGCATCGACAGTGCAACTGCAAG
CGAAGATGACAGAGAGAGCGGCCAACGGACCGCACGGAAAGATGCTGAAAGTGCGAAGCG
GCACTCCCATAACCGGGAGGATGCCCAGCAGGTGGGTAAGGGAGCCCAAATGGCAGTGTT
TCGGGCAATTATATGCCGTGTGGTGGGGGCCCTCCTCGCGCAATGCGCTGTACAGCACCC
CTTGACTGTTCTTTCCCGCCTCCTTTACGCCCGCGCAGTCCTCCACGGGACGGGGTTACT
TAAGTCATATGCCGATTTTCCAGCGAAGCACCTCGTCTGGGCCGACTTTGCGGCTTTCTT
GAAGCAAAATGCACACGGCAGCAGCAGTGGGGTACCGGCCCTGGAGGCACTACGAGGCAT
TGGATGTTTTGTTGGTTGTGAGGTCAGTTTGATTAGGAGCAGCATATTAAGGTGCTCAGC
GCAGGAAAGAGCTATCGAAGAGCTGCTACTGCAGGCGGAAAGGCGCCGCCAAGGTGGAGC
CGATAGTGCCGGAATGAGCTTCACCTCCTCGGTTAGTCACGCGTCTGCACTGGAGAGCAT
GGAGTTGATGACTCGGTGTATTGCCTCTACCTCCCCACTATTTAATATGGTACATCTTAC
ATCTTTTACCAAGTTACTTAGCTTTTATATGGATATGTGGGTCCGATTGAGGGGTGAGTA
GTGTTGGAGGGAGAAAACCTCAGCAGCCTCCTTGTCCCCTCTAGACAAGTACTGGTATAC
TATTTGGTGGGATGGAGCGATTGTAGAAGTTCTTCATCGTCTTTACCACAATAAGCACAT
ACACACACTTATATATACATGTATATGGCTTCTATCATGTACTACAGTATTGTTTTTATA
TCTGAGTGCGTAGCCGCGCGTCTTGAAAATGCCTAAAACACCGAAGAGGACGAAAAGCAG
ACTGTGTTGAAAGTGTGACTGCTTTATGCACGTAGGTGGTGAGGGAACGTGGTGATGTGA
CCGTATACATGGGCAAAACATGCACTCGTTGGAAAAAAGAAAAGAAAAAAAGAGGGAAGG
GG
>TRINITY_DN5652_c0_g1_i1 len=759 path=[1:0-229 785:230-253 232:254-280 786:281-304 283:305-758] [-1, 1, 785, 232, 786, 283, -2]
CTGGTGCATGTTTGGGGGTGGTGTGGGAAGGAGAGGGGAAATCTCAAAAGCAAAAGAAAC
GGAAAATTGAGAAGCACAAATTAATGTTTCACTTGGTGTAGAAAAATGTGCCGGACACCA
ACACTTAGTGCTTCTTACCAAAAGGATTTAGAGAAGCAAAAGCATCGTTCTGACCGCTGG
TCAACGTGGTGTGAGCGGGAGCGAGGTTTGGGAACTGATTACTTGATGCCGCTGGGTGGA
AGCCCTCATTACTCTCCATATGCGCCGGCATCGCCCCGCGGAGCCCGTACGATTGGAAAG
GTCCAGCGCCAGGAATCGAAGCAAATGGGGCATCCGGCATACCACCGCAGTTCGGGGTGG
CAAAATTGGGGGGAAAGGACATGTACTGTGGATGCACTTGCGGTACTTGGGGAATTCCAG
CACCTCCAACTCCACCCAACGCCATTCCTGGAGGGAATTGTCCACCGGCAGTGCCCGACA
TGCCGGGAAATGGTACGTTGGCCTGCGGGGTAGGTTGAGGAACGGAAGCAAACAGATCAG
CGGCAGTGAGTGGAACCGATTGTATGGCCCCACTGGTTGCGCCAGTTTGTGCAGGGGGCG
GGGCAGTAGTAAAATCCGAAAACATGTCATCCTCCGTGGCCGATGCGTTAGTATTCTGCT
GTCGGGGCGGTGGGGCAGTGATTACATCAAAAATGTCGACGGGTGGCCCAACTGGTGACG
GTTGTGGGGCTGTCGCTGACCCCTTCGCGGTAACTGACA
>TRINITY_DN5698_c0_g1_i1 len=634 path=[1:0-236 612:237-302 678:303-330 309:331-633] [-1, 1, 612, 678, 309, -2]
CCCCAATGTCCCCACTCATACTATGTGATTTGATAAAGTATTCAATGGCGCTATCAATGT
TCCCTGCAACAGAAGACTCCGAAGAGGAAAAACCGCCACTACTCACAGACACATACGTCC
CCATAAGCTCAGTTTGAGAATCTCTGGCCGCAAAAAGAGCCTCAGATGCACGCCGCGCCG
CACGCTCGTATTTTTCATCGCCTGTGATCCTCGACAGTACCGTCATCTCCATTAACATCG
TGCCAACTTCAGCTGTATTTGATCTCGAAATCCACATTTCCTTACTTTTACTGCGTAAAT
TAACCTTTCCATATGGTATCCCAGTGGGCGTGTCAAAACAGGGCATCAGACGATCTGCAA
GATCCACAGCGAGCCGCAAGAACCCGCCGTTATAGTCGTGCTCCGAAGGGATAATTGGGA
CTATGCCCTCCTCGTACATGAAGTGAGCAGCCAGAAGACCTCCAAGAGCTCGAATAGTCG
TCTCAAATACCGACACTGATTCGTCAATATCGAAGGTCAAGTGCTCTTCCACCCACTTCG
CGTGGCGACGAAATTCTTTGTGAAACCCGGCAATTGCTAGTGTATCGAGAGAGTCAATAA
GGGTCCAGCCATAGCCACCCATCGTATTCTTCCC
>TRINITY_DN5698_c0_g1_i2 len=634 path=[1:0-236 215:237-314 293:315-330 309:331-633] [-1, 1, 215, 293, 309, -2]
CCCCAATGTCCCCACTCATACTATGTGATTTGATAAAGTATTCAATGGCGCTATCAATGT
TCCCTGCAACAGAAGACTCCGAAGAGGAAAAACCGCCACTACTCACAGACACATACGTCC
CCATAAGCTCAGTTTGAGAATCTCTGGCCGCAAAAAGAGCCTCAGATGCACGCCGCGCCG
CACGCTCGTATTTTTCATCGCCTGTGATCCTCGACAGTACCGTCATCTCCATTAACAACG
TCCCAGCACCGGCCGTGTTGGCCAGCTGCGATTCCCCACCACTAACCCCACGGCGTAAAT
TAATCGCCCCATATGGTATCCCAGTGGGCGTGTCAAAACAGGGCATCAGACGATCTGCAA
GATCCACAGCGAGCCGCAAGAACCCGCCGTTATAGTCGTGCTCCGAAGGGATAATTGGGA
CTATGCCCTCCTCGTACATGAAGTGAGCAGCCAGAAGACCTCCAAGAGCTCGAATAGTCG
TCTCAAATACCGACACTGATTCGTCAATATCGAAGGTCAAGTGCTCTTCCACCCACTTCG
CGTGGCGACGAAATTCTTTGTGAAACCCGGCAATTGCTAGTGTATCGAGAGAGTCAATAA
GGGTCCAGCCATAGCCACCCATCGTATTCTTCCC
>TRINITY_DN5637_c0_g1_i1 len=579 path=[1:0-109 606:110-133 112:134-388 605:389-412 391:413-578] [-1, 1, 606, 112, 605, 391, -2]
ATCATGGTGTCGCAATTAGCTGCAAAGAGTGCATGCGAGGCATGACACCGCGTTGACCCT
CCCTTTTCATCGCATGCTACAATTTGAGCAAAAGTTGCCTCAAGTTGCTCGAAATCCTTT
TCTTGCATGCGTTCCACCGTCATCTCACGTGACTTATCAACAAATGAGACCCCTAAGAGA
TATCGGTACACAGCACTGCGGTACAATGGGGGAATCCCCGCGCGGGAGGCTTCGCGGAGT
TTCATTGGGTTAACAGTAACCTCAGCATCCAACAACTCCCCAAAGATTGGGGCATCACTG
TTACTGTCCTTTAAGCTTTTACGGATCATATGATCCCCGTCACTAGCCATAGTTACAACT
TCTTCCCGAGGGGACTGAAGGTCAGTCGTTGCATCTCCATGAACAGAATCATCGCCTTTC
ATCAGTTGCAAGTAACCAAATGCTTAACCAAACGCAATAGGGGTAAGCAAATATATGTCT
TAACAGAGGCAGGTGGTGACCGTAGGGTTAACACTAAATAATTTGTTACTAACCTTATGT
GCAACTAGCGACACAACCTTTGGTAAAGATAGCGTGGAG
>TRINITY_DN5687_c0_g1_i1 len=969 path=[1:0-212 191:213-254 233:255-269 947:270-298 277:299-968] [-1, 1, 191, 233, 947, 277, -2]
ATAATGAAAGAGTTTTCTCAGGAACAGGAGAGTATAGTTGAATAGACTAAAAATAAAAGT
AAGTGAATGACGAAGCACAGATGACGTCGCACAAAACTTCGGCAGCTGCAGGCAAAATAC
AGATGGAACTGACGGCAACGCCACAATTACTGCGGCGCAATACGCCAGGCACTCTCCATT
CAGTACCCATTACCACGCATTGGGCACAAATTCAGTATGTCATTCTTTTCTCTTTGAAAA
GGGGGATGACAACACAACAATGAGTGAAAAGTGTAAGAGAACACGGTGTCACCACCTTGG
TGTTGTACCTCCCACCTTCATGTCCTGCCTTTCCAGTTCACGCTTAAATTGGGTCGAATC
ATGCGGGGATCGAATAAGACCTAAGTCTTCCATATCCCTACGCCCCCGTTTGGGGGAGCT
CCAGCGATTCAAAATTGCCTCATCAATTGACCCAGCCCCAAGCACTGGCTTCTTGATATC
CGAAGATTCGCCTCCCACCTCCCTATCCAACTTCTCCCCTGTTTTGGGATTAACTTTGTC
AAACATGACCTTGCTCGGCTTATGGGCCAGAGAAAACAGCACATTGGTGAAATCTGTGAG
GGCGTATTCGCACCTCGACACCTGCTGAATTGTGGGAATTCCATCCGTTGGGGACATCTC
CGCCACTCTTCTGTATCCCAAAGACTCAAACCACTCGAGAGCTGTTGGTGATGGACAAAC
CGACGTTACACGAAGACAGCGACTGTGGCACAACTCGAAGTCTTCCCCCCGGCGCTTCTC
AGCAGCCGACGTATATTCTTCTTCCCAACCACGTGGGGCCCGACTCATGTTCTCTACCAT
TCTGCCGGTCTTCTCGACGCAAAGTCTCTTGCAATCTGAGCAAAGTGCAACTAGAGAAGC
CATGCTAAGTTCATTTGTATTATATTTGTCTTTATTCAACTGCAGCGCCATGGAAAACAA
TATAGTACA
>TRINITY_DN5616_c0_g1_i1 len=712 path=[1:0-104 83:105-121 100:122-612 591:613-642 621:643-711] [-1, 1, 83, 100, 591, 621, -2]
GGAAGCCCCCAAAAAAAAAAAAGAAAAGAAAGAAATGTCTACACACACACACACATATAT
ATATATATATATGGATGTATGTTAATATGTTTAAACTACAAAAAAGAAAAAAAATGTACT
CACATGAGAGGCAGGGGGTTGTGGGGAAGTGCCTTTTGTTTACCTTTTTTTTTAAATTTT
TTTTTTCATTTTATTGCTACCGCCTTGATATTTACGAATATCTCTCAAGGCGCGTGCATC
ACTGCGCTGGATGGGAACTGAGGAGGAAAAAAAAAAAGAAGAAAGGAAAGGAAAGGAAAG
GCCACGTACAAAAAGGTGTTGTTGTGTACTTGAAATGACTGAAGAGGAGGATATGCGTGG
ATGTAGCAGAAATAAAAAGGAATTGCGACACGTGTATACAGAAATAATTTTTAATATTTC
AATGAAATAAGGCAAATGTGCAATTTTCCTTTTTCTTTTTTTGATGGTCGCCCCAACTCA
CGTGATTTTGGAAGTATTTTTATTGTTGTTGTTATTGTTGAGTGCGTCACACCGCGGTAC
TTTCTCACACAATTCCCTACCTTACCTTTTTGTCGTGTTTTCCTCAACACAATACATTTT
TTTTCTTTTTTTTTCCCCCCCTACAAAAGTGCCTCGTTTCTTATATTATAACCGTCAGAC
GGAGTCATGTATGAGCATATATTTATGCATTTATTTATATACTTGCCTACAT
>TRINITY_DN5616_c1_g1_i1 len=1493 path=[1:0-1492] [-1, 1, -2]
AACAGTTTCTGTACTATATTGCCCTCCCACGCACTGGGATCGTTTCGGGGTGTCATTATT
GACGCTAACCATACATCGTTCAGTCTCCCGGGAAGTTATAGGTTTTTGAATAGACAAAAA
AACATATCAACAGAAGCAAGTGTTTAAAAGAGCAAACAAAAGAAGAGGGTCGAAAGGTGC
TGAGGTGTAAGGAAGATTGTGTGTTTTTTTCACTCTTTTCTTCCGAAATACCATCGTCCC
TCTTGTTTTATTTTTAAATATCCAACGGATTTCAACGCACCGTGTGTGTGCGCGCGTACT
GGTGCTATACACGAGCTACATAGATAAACGCCGTGTCGCGCCGCGCTCCGCAATCGACTT
TTTAACATGTTGCCCCCTCCCCATCCGAGGGGAGGTGAAGATTTGACTCGACAAAGACAT
TCTCCAGCGCATATCATCGTTTTTGTGGGTCCAAGTGGCTGCGGAAAGTCAACACTAGCA
GATGAGATTATGAAAAGGTGGCCGAACCGGTTCGCCTTTAGTGTCAGTCACACAACTCGC
AAGCCGCGTAAGAACGAAGTGAATGGGAAACACTACCACTTTGTTTCTAAGGAAAAGTTT
CTTCAACTGCTTGCCGACGGTTTGTTTGCCGAGCACAGTAAAAGCTTCACAAAAGCGAAG
CGAAACACAAGTGACGATTGCGGGCCGCGGGGTTCTGGCGCTGAGGAGGACGACGAAGAC
ACAGTCTACTACGGGACCTCAAAGATGGCGCTCCACGATGTTCTTTCCAACGGACGAATT
GTTCTGATGGATACAGACATCAGTGGGGCTATTAAGATAAAGAGATACTGCGATGAGATT
AACACACAACTTACGGGCAAGACTGAGCAATCCGTCGTGCAGTCGAATGCGGGTGTTATA
CGACGGTTGCAGTTGCACCTTATCTTTGTTAAATGCCCAAACCTGGAGGTGGGGGAGCAA
CGGTTGCGCGACCGGGGAACGGAGACTGTGACGTCGCTTCAACGTCGCTTCCTGTCAAAT
AGGCAGTGTATTCAGTGGTACAATGCGCACACCGGTTTCTTTAACCTCACTTTGGTTAAT
GATACACTGGAACGATGTCTAGAAGATCTTTTTTCCTACGTGAGTGGAAAGATACTTTGC
TCACCGAGCAGTAAGTTGTGAATAGCAAAGGGGGGAGTGTTTGTTTGTCGTGTTTAGTTG
TCTGCGTTGTTATCATGTGGAAGAGTGAGCGAGTATCACCTTTGAGGGGAGGGATAACGA
TGACTCACATTTCAATATTTCTTATCCGAGTATTCAATGTAATTTCCTGCGAAATGGTGG
GTTGGAGGCGGAAACCAATGTCTAATTTTCTTCCTTTAAGACGTAATGATTTAAGTGGAC
AGAGGGGAGCGATTGGAGTTTTCGACTATATATATATATATATATATATGTGCTTGTTCG
TGTATGTGAGCGTATAAGCACGAGGAATCGTCATAATGAGGGTGAAAGCTGGG
>TRINITY_DN5639_c0_g1_i1 len=2378 path=[1:0-149 128:150-166 145:167-1839 1818:1840-1856 1835:1857-2377] [-1, 1, 128, 145, 1818, 1835, -2]
ACACACACATCCCCTCTTTTCTTTACTTTTCTATTTTTGGTCCTTTTCATGATTTAACCC
TTACAAACTGGAAAGCTGTAAAATAAAAGAACATTACATCATATATAATTTGTTGCAGAA
GCGATTTCACGCATAGTGCAGGACAAAAAAGGAAAGGAGGGCAACACGAAACGGTTTAAA
TGTTTTGGCGCTTCCCTGCCGCATTGTTGTGCCTGAGGAAGCCATCCGTGGCGTACGAGC
GGTTAGTGATGACGGGTACCATAAACCGTGATCTGCAGCAAGTCACCGCTTTGCCCGTTT
TTGATCGTCTTCACAATGACTTGGAGACCTTCGTCAAGAGTAACGACCGGTTCCAGCCCC
GACGCGTGGAGTTGCGACCGCCCAACCGCTTAGGCGTCACCCCCTTATTTTTTCGTCGAC
GAGAACAGGAGGAAAAAGTTCAGCGTGCACTCGCTGAAATGGATGAGGACGGGTCGTCAT
CAACGGGTGGCGGAACAGGTTGCGTCTACCACCCACTCTCCCGTGTGAAGGGCCTTTATG
TTTATGGTGGAGTAGGTTGCGGTAAAACTATGCTGATGGACCTCCTTTACGAGAATGCCC
CATCCACCATTAAGAAACATCGCGTACATTTTCATCACTTCATGCTTGACGTGCAGCGCA
CTCTCCACACAGTAACACATGAGTCCAAGAGTGACGGAACACAAGTGGCACGTCGAACAC
CCGACGCAGCCATTAACTCCTTCGATGAAGTCGCACAGCGGATGATGAGCAACGTGGAAT
TGCTCTGCTTTGATGAAGTGGCCGTAACTGATGTGGCCCATGCGATGATTCTCCGCCGTC
TCTTCCATGCCTTTTATAAGCTTGGCGTCGTAGTCATATTTACTTCCAACCGAGCTCCGG
ACGACCTCTACCTCGGCGGTCTCAACCGGGAGGGTTTCCTTCCATTCATTGAATTGATAA
AACGCCAGTGTGAGGTGTATGACATGTGTAGTAACACGGACCACAGACTCAGTGATGCTG
GTGATGCAAAGACGTACCTCGCTCCAATCAATGAAGCCAACACAGCGACGTTTAATGAAC
AGTTTCTGCAATTTTGCAAGGGGATGCCTGCCGAACGGCGGGTGTTGCGGGTGTTTGGTC
GGGATGTGGAGGTGCCAGCCGCTTGCGGTGGAGTCTGTCGGTTTCATTTTATGGAAATAT
GCGGCGGGGAACTCTCAGCAGCGGACTACTCGGTTATCGCCAAGACATTCAATACGGTGT
TTATTGAGGGCGTTCCGCGTTTCACGTACAACAGCACCGATGTGAAGCATCGGTTCTTAC
TTCTAATTGATGAACTGTATGAACACCGTTGTAAGGTTGTGATCTATGCCCAAGTGGAGA
TTATGCTGTTGCAGGAAAGTAAGGAAGAGTTTGAGGCGGCGCACATCTCTTCAGGCACCA
CGGCGGCTACTGAAGCTGAGGTGAAACCCATTACGCAAGAGTTTGCACGGTTATCGGAGT
TCGAGCGGGAAATTGGCAGAAGCTTATTAGATCATACCGACTCAGCATTTCAAATGGAGC
GCTGCCTCTCCCGGTTGTGTGAAATGCGCACTCAACAGTACCTCAAGTCCCCACATCGCT
ATGAGGAAGTGTCATTAAGTACCGAAGCGTGAAGGCGACTTGTTGTTTCCCTATTAGTCA
CTGTGGTTGCTATCGTATAGTCAGAAAGGGAGGAGGGTCAAAAACGCAAAAAAAAGGAAA
AGAAAAGAAATGGAGGCGCGGGCGTCAAATAGTTTCTTCATAACTTGATGTTTCTCACAC
GCGCACATGCTCACACACCTTCTTATTTTGAAAGAAAAAACAAAGGGGAAAATGCCCACT
ATACGCCCGAAGGGAAGTAGAGGCTATAGTCATCCGTCTTCTGTCTTCAGTCGGTGAAAG
CTAGTCGAAACCTGGTCGCCCACCTATTGGCAAGCTCACATACTGGGAGAAGCGGAGAAA
ATGTGTGTGTTTTGTGTCTGTGAATGAATTAACTAATTAATTAGTAGTGTATGTCAAAGG
GCCACGGGGACGGGCATGGACAAGCGTATGAATATGCGTGTGTATGTTTCGCAACCGGTC
TGTCACAGTTTTTTGTGACCACACTGCTGCAGCTGCCCCACCGTGTTCCTCCCCTTGTTT
GGTTTATTTGTTCAGCACAGCTTCAAGTGGCATATGAAGGAGTACGTGGGATGAATGTAT
TGTTGTATACCTATTTGTTTATAAAACGGCTACGGACTTTTCCACATGCATACAAAACAG
CATCCTCCCTTACGATTATCGCAACAACCACAACTTACCTTACAAACGTCGCCTGAACCC
TTCATTGCGACCACCTACCGATTCTTTTTTTAAAAAAA
>TRINITY_DN5684_c0_g1_i1 len=343 path=[1:0-108 87:109-147 126:148-253 388:254-277 256:278-342] [-1, 1, 87, 126, 388, 256, -2]
GTGTATGAACTTTATGATTGTTCTTCCATTTTTGCCCCTCCCTTCACACACACACACACA
CACACACAGAGAGAGAGAGACACGCTGTGATGAGGCGTCGCACATGCCTGTGGGACGCCG
TTCAGTTTGTTTTCTTTTCTGCTCTCATGGAACTCTTTTCCCCCTTCTCCTTCTCCCCTC
CGTTGGGGAGGACCTCCTTCCCAGACATGACACCTCCCATTCGCTGTGGTGCTTTGACCT
TAGGTGTTGGGGAATGTGTGTGGGGAGGGGAAGGAAAGTTGCGTACAAAAGTAGCATGCA
CATGCATGTACGGTTGTTTTTGTTTTTGTTTTCTAAAAAAAAA
>TRINITY_DN5674_c0_g1_i1 len=330 path=[1:0-158 350:159-182 161:183-262 241:263-279 258:280-329] [-1, 1, 350, 161, 241, 258, -2]
AGATATACCCTCATAGCTGTTGTGTCCTGTTCGCTTCATCAATATATATATATATATATA
TGCATATATATTATACATCTCGGGTTGTTTGGCGTATTTCTCGTCTCCCATTTTATTTGA
GCGCACGTAATGTCTTGGAAGTAGCGGGTTGTGTTGCGGTGCGAAGGTCCGTTTTATTAT
TTTTTTTGTGAATTTAAAAAAAAAAGATATAAAAAATATTTATGAGTTCAGTTTAACATC
TCGATTCGTTATTTTTCTTTTTTGAATATCATCTTTTTGTGATTTGCTTCTGCTGGGGTG
ATTGTTAGGCATTGCTTTTAAAAAAAAAAA
>TRINITY_DN5667_c0_g1_i1 len=246 path=[1:0-176 224:177-225 204:226-226 205:227-245] [-1, 1, 224, 204, 205, -2]
GCACACGAGTCCCGATGAGACCACAGGTGCTTCATTGTATCATCTGTGCCTCCAAATTCG
CAGTGCCAGGCCGACTATTACACCACCTTCAAACGATACATGGCATAGGTAGCGGTAGTT
GCCGCGTGAAAAGTTGGAGAGAGAACGAAGACTCAGTGCAAGGAGATGGTAGCGTCCAAG
CAGCGCCGGCCCCTCAGGATACACGGAAGCTGCCGTTTCAATGTGACCTGTGCGAGGAGA
GCTTCG
>TRINITY_DN5667_c0_g1_i2 len=246 path=[1:0-176 155:177-225 204:226-226 205:227-245] [-1, 1, 155, 204, 205, -2]
GCACACGAGTCCCGATGAGACCACAGGTGCTTCATTGTATCATCTGTGCCTCCAAATTCG
CAGTGCCAGGCCGACTATTACACCACCTTCAAACGATACATGGCATAGGTAGCGGTAGTT
GCCGCGTGAAAAGTTGGAGAGAGAACGAAGACTCAGTGCAAGGAGATGGTAGCGTCCCAG
CGGCCCCAGCCCCTCAGGACACGCGGAAGCTGCCGTTTCAATGTGACCTGTGCGAGGAGA
GCTTCG
>TRINITY_DN5699_c0_g1_i1 len=583 path=[1:0-238 609:239-262 241:263-470 610:471-494 473:495-582] [-1, 1, 609, 241, 610, 473, -2]
ATAATGCTCCTTGTGCTACGGCCGCCCTCTACGTAACACACACCGAATATAATTGTGTGC
ACCTCCAACGGGAGGCGGTACGTGACTAGGTCAATAAATTCTTCATCGCCCACGGCACTA
TATCCATTAATCGCATCCCCCGAATGACGTGCGGTGTGTGGGAATCTCGATTGTAGCTTA
ACCGGTTTTGGGTTAATGTGGTCTACGTAATTATTCTTTTCGTCTAAAAACACCATGAAG
GAATCTAAATCGTGATCACCACCCCAACCAACCCCGAACCGCACATCCGAGAGCGGCTGC
CGCGACGCCCCGTATGAATCCTTTGATAATGAGTAGTCTGGAAGTTGCCAGACCGCATTA
GTGCGGGAGTTCACCTCCACTCCAAGGACGTCCATCATGGTGGGTAGCGTGTCTACAAAA
GTGTAACCAAACGTCCGGATGTTCAGCTCTCGCAAGTCCCATAACTGACGAGAACCCCCG
TCCATTGTTATTGTTCCATTGGCACTTCCAGGTGCTGTGCTACCGCTGAGCCTCGTAGGA
ACGCGGCAGAGCATGCACGCCAAGTTTGCCGTGCCATTTCCAG
>TRINITY_DN5605_c0_g1_i1 len=1324 path=[1:0-455 1343:456-479 458:480-707 1325:708-725 703:726-1323] [-1, 1, 1343, 458, 1325, 703, -2]
ATCTGCTGTTAGTGGCTGAGGTGGGCGGTTCAGATTCTGGGGTTGCTGTTTCCGAAGGAT
TAACTGCTCCTTACAGACCTTCCGCTGATGAATAAGTTGATATGGATTTGCTACTACCAC
TGGGGCACGAAGGGACTTCTTGTTATGACGCCTTTTCTCCTTTTTGTTTCGCATAAGCTT
GGAGAAGTCCTTTTCATTGTCAACGCTGAATAAATCTTCATCCTCATCATTTCCAAGCGT
GGTCACTTCTCGCTCCGCCCCAATGCCAGCGCTGCCGGTCATGTGGTCACTCGCTACACC
CTCCGAACCATCATGTTCACTTTCCCCATCGACACCAGCACAATGTACTGACTCCTTTTT
CTTACTATCAGATGGTGTGGCGGAGAAAAAAATGAACGCCTCCCCACGCTCTGTGAAATA
GTCCGCCCACACACGACGTTGTTCCTCGGTTAGAAGATCAGACTTGTTGAGAAGGAATAC
AACCTCCTTAGGTTTACCTGCCTTACCCATAGTTTCTCTAACACTTAATTCAAAGTCAGC
GCAACGAAACACTAGGGGATTCCTTGCATCAAGAATCATTAGAACGATATCCGCCCGCTC
CGTTACGCGCCACAACTGCCGCCAGACCTCCAAGTTCTTTTCGTATGGTGTCATAACAAC
TTTGTGCTTTTCCTCCAACTGTGCAAGCCGCCGCCGCCACTCAAAAAAAGCGGAGGCCTC
CAGGGATTGCACCTCCTGTGCGGTCATGTCATAACTCCACTGCGGCCTGCGGGGAATAGT
CAGTAGTTCGCTTATTTTCAACCAATCCACTCTGTCATCACTCAGAGGCAACACTTTGTC
ATTTGTCACAACATGTGGTGTTCCGTCAACGACAAGATGAAGATCCCGCGCGGCTTCGTA
GCCCTTTTCTTGTGCGTCAGCAATCAACAGGAACTCCTCAAGGTTATTTGTCTCCCATAT
GGACTTCAGGGGGGCACCCTTGCGTCGCTGGTGTTCTTGTTCTTCCATCTCACGAACCAT
AGCGGCGTTACGCTCAGCCTCCATCATTTGCCGGTATTTCGTGCGGCTGCTGCGCTGCGC
CGCCTGCTTGGAGCGCTGAATGCTCCTCCCCAACGATTGCATCTTCTCTGTTCTCCTTAA
ATGCAACTGCTAAACCCGAGGTCCTTCTCGTTCGCTTTCTCTTTTTTCTTTCCCCTTTAC
TCCACTTTGTTTATTTGTTTTTTTACTGTGGCTTTCTGCCACTAATATCCTACGCCCCCC
CCCACACTTTTCTTCCTCGAGGAGTCCTGTTCTTGAAAAAAAAAGACAATATAGTACAGA
AACT
>TRINITY_DN5635_c0_g1_i1 len=906 path=[1:0-418 932:419-442 421:443-484 933:485-508 487:509-905] [-1, 1, 932, 421, 933, 487, -2]
GGATTGTCACCGAAATTGCCACAACTCGACCAGCGACAGAAGCAGCAGCAGCAGCAGCAA
CAACAACAACAGACACCGTCGTTGCAACCTTCGCAGCAGCTCAATGGGGCCCGGCTCCCC
TCCCAGGATCGTGACGCGGGTGCCAAAAAGCAACAACTGCAACCGAAGCATCTGTACATT
AATTACAAAAAGTTTAATGGCGGCTACAACTCATCTAGTGTGTCCGGTAATGGAGTGGTG
AAGCAAAACTCCTCCGCTCCAAACCCAATGTGTGTGCCTTCTGGGCCGCGTAACGCCGGT
GTCAGCCCCAGCAACGCTCCGTCTATAGTTCCCAACAGCGCTCGACACTTCACTGCGATC
CTGGGGCCTGGACGACAAAATGGCCAAAATGTTGTTGCAGCACCTCCACAAAGTAGCGAG
TACGGCCCGACAGGTCACAATAGCAACGCCATCGGATGTCGGGGCACCGCGCAACCGAGT
GTTGTTCCGAACAGTATAATTCTTCAACGACTCGCGGAACACCGGGCTCACAAACGCAGT
CAGCAGGAGACCGGTAACACCGCATTACGCTTGAATCCATTCCTTCACCAACCAAATGCG
CCGGCTCCACTGCCATATTTAGCTGGGGTTCAACAATTAGACATTAGGGCGATGTTACAG
CGCGCAACGTTGGAGCGCGCAAGGCGGAATGCTACTTGAACATACATGTGTCTGTGCATT
CGTGTATTTGTGTGTGTAGGATGGGAGGAAAGAGGAGAATAGTAATATCTGCATTTCGTC
TCATCTCATTGGTTACGTGTTGGGTGTTGTTGTTATTGTTATTATTATTTTGTAATTGCT
GTCATTAGTAGTCTCAGTGAGTACGCGGTGTAAGTAAAGGAATATGGTGCCGCTGTTGTA
GTAGGC
>TRINITY_DN5686_c0_g1_i1 len=938 path=[1:0-114 964:115-138 117:139-476 965:477-500 479:501-937] [-1, 1, 964, 117, 965, 479, -2]
AGTTTCTGTACTATATTGCTTTCCTCTACCCATCTGCTGTTTGATTTATTTATTTATTGG
TGCTTATGCGTCACGTAAATGTGCACATGAATAAATAAATAAATGAATGAATTGTTCTTT
GCTTTATTAGTTCAAGGGAGAAAAAATAAATAAATAATAAATAGTAGTAACAGCATCACC
AACAGTAGCGGCATAACAAAGAAAATTTCAAAAAAAAAGAAATAGAGGTGTGAGTTTATT
TGCATCATTTATAAATATTAATATCAAATATAAATGCCTGAGACGCCACAGCGAAATGGA
TTCAAGCGTCCAAGTATTGCAGCTAAATTATTCGGTGATGCGGATGTCGTTTATTCGAGA
GAAACAACATCTCGACTAACGGATTTTGCGGGAACATTTTTAGTCGGATTTTTCGCGGTT
TACTTCACAATTGCGGGATATTTACTTTATCGTGAGGCAGCGCTCTCGTAAAAAATATAA
AATAATATAATAATAATAAATAAATAAAGGAGAAGAAGAGAAAAATAAAATAAAATAAAA
CGTGTCATGGCGATGTTGTTGGATATTATTATTATTATTATTTATTCCAACAATGAAGAT
GCACCCATAACGATCAGTTGAAGGGAAGGAAAGTGTGAAAAATCAATCATTACACTACCA
ATTTAGACATAGGTTTGGAGGGGAGAGATCTTTTTTTAAAAAAAACAAAAAAAAAATCTC
CCCGGGTCCCTTTTGTGTTCTTCCTTTTATACGTGCGGTGTGTTGCGCTGAGAACTCACT
GAGAAGTGCGTGACTGCGTATTTAAAAATAAAAATAAAAAAAACACCGTCACCTTCCCTC
GGTATTTAGTTAATCATTATATTGCCATACCTGTTTTTATTTTATTTTATTTACTTACTC
ACTTTGATCACAATGTAAGTTCTCGGGCCGGTGCCGTT
>TRINITY_DN5688_c0_g1_i1 len=465 path=[1:0-35 508:36-60 39:61-207 186:208-272 251:273-464] [-1, 1, 508, 39, 186, 251, -2]
AAGAAACAGTGACGTGCGTAAGTGTTGCAAACGATAAAAGTAGTGAACGCATAATGAAAT
GCAACGTCAACTTATGCAAACGATTGTTCGCTTTTCTTTTTTCCTTTTTTTTTCTTTTTG
TTTCCATGTGTTTTTGTTTTTTGTTTGTTTTTTTTTCTTTTTGGCCGTCGGTTCTCTTCC
CGCCCCATACTGTTATTAATCACTATTAATCACTATTATTATTATTATTATTGCCTCTAC
ACGTTTTTTTAAAAAAAATTTATTCATCGCTCTCTTGTCCATGTCCACCCTCTGCTTTTG
TTTCATTTTTTAATTTTTACTCTCCTATCGTAAGTTTTGTTGTTTATTCCCCAGTGGATT
GTCCCCTCCTTTTTTTTTCTTTTTTTTTCTTCTTTTTTTTAAAAAAAAACTTTCATTCGC
CTTTTCTTCTTTTTTTTTTAAATTTTTTTTGTTGTTGTTCCTTCA
>TRINITY_DN5611_c0_g1_i1 len=2010 path=[1:0-368 2036:369-392 371:393-454 2037:455-478 457:479-2009] [-1, 1, 2036, 371, 2037, 457, -2]
CAACAATTCCCTCCCTACTCACACGCGTTGGCCCTTCCCTCCTCCCCCCCAACCCCACCC
CTCCGCATCAGTTTCCATCGCACACTCATTCATAAGCTCGACTGACGGACACGTGTACGG
GTGGAAACGAGGGAAGAAAGGGCAGGTAGGTGTTGGGGGAGGATACTAGAAGGGTCAAAA
AAGGCAAGAGGAATAAAGAGATGTTCTTTTATATTTTAAATCATTTTGTTTTGATTATTT
TTCTTTTTTGTCCGATTGTTTTTTAGAACCCTCTGTTACGCAGCATACGCTTCAGTCTCA
GGGAAGCGCCGCGTGAACATATCCAACGTGTTATTATCGCCTCCTGCGTACAGAACGTCA
CCTTGCGCGTTCCAGGAAACGGCGTTATATCGTGGACTCATCTTCATGCTATCTGCCCTG
CAGGTGAGTATCGGATTGTTCCCAAAATTAATAAGATGCACACCTGTCAGCGTGGAAGCG
GCGCAAACCATACTTGAGTTCACGGATATACTAAGTACAGCACTATCCAAATCCTGTGTG
GCCATTCCTTGCCCCATCATGCGTAAGTCGTTCACGACAACGCGGCGGTCAAGGCCACTG
GTAAAAAGGAAGTCACCACAGCTCCCAATGGACGTTACTGTGCTATAGTGCCGATGGGCG
GAGGTTGTCGTGACGCTTTGGGGCATACGAAGATCATAAACCATCACCGAGCAGTCCCTC
GACCCCGTCACAACAGTATTGTCCCTGTCCGGTATAACGTGCATGGCGGATATCACATCA
CTGTGACCATTGTACTCCTGGATAACCTGCGTCCCGTCGTAAAGGATCAACGTGCTTCCC
GTTGCAACGGTTGCGCCACAACAATATCTCATAGACGAAAAACTCCGGAGGCACTTCACA
GTGGTTATAAACATAGCATCACGCGGCTCAGCGCCACACTTCTCTTGCCAATTGGACTCT
TCATTGTATGTTGGCTGAGCAGTATATATGACAATGGCGGGGGGAATGGAAGCCGTTCTT
CCGACCGTACCGACGATTAGGGCGCGTCCATGGTCCGCAAAATCTATTGAGGAGGCGTAA
TGACGCGAAAGAACGAGGTTCTCCGTAAGGGCACCTGAATGATCCCACGTTCCAATAGTA
CCGTCTACGGAGGAAGTCACGACCACTTCGCGGGAGCCGTTCCCGCCACTGTAGGCCAAG
GTTAGAATAGCCGATTTGTGGTGTACCCCTGAGTGTCGCACGGAAAAGTTCACAAACTTG
GGGGATTGGTCCCACCCAAAGGCTTCCATGATGTACTCCACGTCGTACGACAAGATGTCA
TCCTGCCGCGCAAATATCACTGTGTCGCGGAGTGTTTGAAGGGTATGTTGGTCTAACCGC
TCAAGCAGTAACCCATGGGCGACTTCCACCAACTTCCCTAAACACGTTATTCCCGCAGTT
CGAGTTGTATCTAAACGTATCATCTGCATAAGCGCCACGACAACGTTACGGATATTTAGC
ATGTCGACCTTGGTGAGGACAGCGATGACCTCTGCGTAAGGAAGAAGGAGGTTCCTACTG
CAATCCAGACGACGCGGTTTCGAGAGGTACGTCATCGCCCGTTGCACAATGTCGCCCTTC
GCTTTTTTCTGCTCATTGTCAGGAAGCTGCGTGATAAACGAAACAAAGCCGTCAAGAGAC
TCCCCCCGTTCAACCCTCTCGGAGTCAAACATAACGCCGCACAAAACACTTAGGCAATCC
TCGTAGAGAGCTGGATGGCAAAGCCTTTCCGTAAGTTCAGGAACGATGGTTCTCAACGTC
CCCTTAGCTAGTGCATTGCTAACCAGGCGAGTGAGTGCCTCCTTGTCGGTAACTAGGCGC
GTCTCCACAGTATCCGAAAGTGATTTGAACACCTCCTGGACGTGGGTGATATTGTTAATC
TCCCGCTTGTGCAGCTCAACGTCTACCTTGATTCGCATTTCCCTTCCTTATTTCCTTGTG
ACTCTTTTCCTAACTTAGTTCTTCCCAAAT
>TRINITY_DN5623_c0_g1_i1 len=945 path=[1:0-625 604:626-758 737:759-791 770:792-944] [-1, 1, 604, 737, 770, -2]
AAACACATACACAAATAAATAAACCCATATCGTAACGTTAGAGAGTAACTTACTCCGCGT
ACATACATAGGTTAATAACTAGTCTCTTTCGGGACAGAAGCAACGGCACGTAGCCACAGA
GGTGTCTCTAGGGGAGATATACCTGTTTTATTTTTTGGTGAAATTGGAGTATTATCCAGC
TCTTCTTCCAATTTCTCTGTTGGGAGAACCTCTGCCCCACTTCGTCCGCACAAAGTACAT
TGTGCCGAGGCTTTGTGACACTTTCTATTTTAAGATACAGGCGGCGCAGAGTAGAGAAGC
ACACCCAAATCACACAGGCATCCAATTGGGAAGGGGGGAAATAGAGTGGACGCGCCAACT
AATAATCCGCTAACGAGCAATGCAGCGGGAAGTGATACGTTGGCTGCAGTCATTAGACCT
CACACAACAGGTGCGATACCCTCAGCAAGATCTCTCAAATGGATTTGTGTTCGCCGAGAT
TGCCAGCCGCTATGACCGTCAAGTGGGCATGCACTGCTACGTTCCCGGCTGCTCCGCCGA
ATCCAAGCGGTCGAATTGGAAAGTGCTGCTTGCAGATATGAAGCGGATAGGTTTTTCCGC
CATAACGAAAGAAACTGCAGAGTCTATAGCACAAGGTAAGCCAGGTGCAGCCATTACACT
GCTGAACCAACTGTACGAATTCTTCAGCGGCCGGCCAGCCCCGACGAGTTCGGATGACTT
TAGCAAAAAGGCCAAAGCCCTGCGACGCGCGTTGGAAGGGCCTTCGACCTCTTCTGAGGG
AGCCAGTGCTGCTTATTCAAAGGAAGAGAATCATTCGCTCCCACTACTGGCTAGTGAAAC
ACGTATTGACGAAAGATTGCGGCAACCGGGCTTCGCTCAGCCGACGGCGGCGGCTCTTCT
GCGTGTCGTCAACAGTGGCGCAAGGTCGGTTTGCCTCGCTGGCGC
>TRINITY_DN5689_c0_g1_i1 len=567 path=[1:0-151 593:152-175 154:176-197 594:198-221 200:222-566] [-1, 1, 593, 154, 594, 200, -2]
ACCGAGTTCGCTGCAAGTCGCACACCAACCACCTCTTCTCCGCACAGCACATACACTGGC
ATCACTCAAGAAGCCCAGACTGCACGATATGTGCCAGGTTGTGCTCCGCGCTTAGCAGAG
TGTCCACCGCACGCTGTAGCTCTGCCGGTAGTAGCCTCAATCCACTCCAATGTGATTTTG
CCGCGGCCCTAAGCTCTAGAAGTGTACTAAGGGATTCAGACCCACGCGTAACAACGGGAA
CGAAGCCATCCACCACCGCTAAACCCGGCACATCATCCACGACGGCCAAAGTGCGAGGGT
CATTGCAACATGCACTGGCCAACAAAAGCGCAAACGGGGTGGTAAATACTCCAAACACCG
GTTGGATCATACAGTGAGTGTCCCCACTAGTTGGAATCTTGTCAAACGCGGCAAAACAAG
GAAGCGAACTGTAGACGCGGCTGGATGCAGTGGCGCCAGCGCCGGCAGATCCATCTCCGC
TTTTTGCCACCACCCCGCCCCGCGGCTGACTAACACCACAAGAAACAAGCAGAGGGGGCG
GCACACGCACGTTCAGAACCCTCTTCT
>TRINITY_DN5629_c0_g1_i1 len=2221 path=[2709:0-46 465:47-47 2710:48-71 490:72-122 541:123-144 563:145-145 564:146-2220] [-1, 2709, 465, 2710, 490, 541, 563, 564, -2]
GATGTCGAGCAATCGCATGTTTGCCGATGTGCCAACGTATCGCCGTGGGTACGTCTCGCC
TTCTGGTGTGAAGGTGTTGTACAGCAAAGACTGGGCGAAGCACCATCCACTCGAGGGCGA
CGGGCTGAGGCCACAACTTTACCTTCATTTGTGGAAGAAGAATAAAGGCAGTGAGAGCCG
CCTGAAGAATGTGCGCTTACCCGACACGGTGGTGTACGAACACAATTTCCCGCGAGCATG
GTACACATACGACGCCGAAGCGCGTGAGATTAACAAACATCCGGGAAAGATGCTGGACGC
CCAATCCATCTACCAACATTTCAGCCGGCCCACAGCAGGGTATGAGATTGTGGCACAATT
CCTCACCACTTGCCCTGTGGACGACCCAGAATCCCTCACACCAAATGGAGAACTGATCTC
TTACTCGGAAATCTTCACTGCCGAGACGCTCCGTGAATTTCTCTTTAATAAATCACGAAA
GCCCGACGGCATCCTGCAGAAGTTTGTGCCTCCAAAGGGCGAGACGACGATGCGGCGCAA
CGCGCAGCTACAGGTATCTTGGTCACCACTCATGGCGGTAGTGTACAAACGAACAAACAA
GTACAGACTAGACGATCATCGCGTGCCCGTTCATATGCGCGCTGCAACTTTTGACGGCGA
TAATCACCTGAGTGAACTATCCCTTGTTGCCGACGAAACAAAGGGTCGTTTAGACCTCCT
TTGTCGGGAGGTGGTTGACCATGTGTATTTTACTGACCGCAAGTTGATCACCCGAATGGT
ATTGCATTTCCGTATAGATGATGATAACCGACCGTGGTTACTCTGGTGCAGCTCCCTGCG
TGTGTCTGGTGATAGCTTAAATCCACGTACCGTCCGCATTCCAGTCACACTCACCATGCG
CGTGGAGATGCTGAACAATGGTTCCTCTACAAAAGATCGGATAAAGAAACGGCAGGATCG
GCAGAGGCATCTGCTCATTATGGATACAGAGCTGTACGAGCTTTCGCGTGACAATGATCT
TGGTCATCAATGTAACGCCTCGCACGTGCGCGAGGCCAAGCGCCTTGGGCTTTCACCAAA
GAAATTACCCAAGACAGGAAACAACCTTAAGGTTCCGTTGAGACATCCCCTCAGGCCTGC
AATGACCTACTTCGCAGACACACTATTGGAGGATGCTTTGAGGAACCTGGAAATAAACTC
TGGCCTCCCGTCCCCGACACTCGCTCAGCAGGAGCTTGATGCCATGGCACAGAAACATGC
GGGCGCCTCACTGGAAGATAAACCGGAGGATCGTGTCAAGAATGAATTAACTGCAATGGC
CCTTGACGCGTGGTATCAGGTGTATTCCTCCACACTCTCTGAGAGACCACATGAGATGCC
AACACAACTTGTGGAACTATCGGATCCACTTATGGTTGTTCTGAAACCGGAAGAGTTCAG
GAACCTTCTTGATATTCTCGGACTGGAGCCCACCGCCAAAGCTTCTGCCGCTCCTGTTTC
AGGTGAAGGTGGTGCAGAAACTGGGCAGGCAGGTGGTGATCCCCCAACGAACACGTTTCG
TGTTAAACTGGGGCTACTTCGCCCTGGTAAGAGACTTGACAGACCGCTTAGCAACGCAGA
GCGCGATGTGAGAAATTTTTTTGATGATATTTTCTCCGAACGGGGTGAGGAGATCGTGCA
GAGGTGCCTCTCTGAAGAGAAATGGATTTGGTGAGAGGCTGTGCGAACCTCCGTAGCCGA
CCCGTACACATGTTCAAAAAGTTGATTCGTTTCTTACTTTCCTTTTGCCATGTCGCACAC
CTCCTGACGGGATTGGCGTACATGTAGAAATTCACGACCGCCCAACGCCAGGAGGAAAAG
GCATACATTCTTGTTATATTATCCCACACACACATATTCCTTCGTCTCTTTTTTTTTTTT
CCTTCCTTCCTTCCTTCACTTTCCTCGCCTTGGTGGAGAAACTCCGGTTGCATCAACGGC
GCAAGCGACGAAAAGTGCATGAGGAGGCGAGGGGTTATATGAATTGTTGTTGCGTCCCCA
TTCCCCTCTTTTCCTTTTAGTCGTGCCCTCTTCATAATGTTGGGTTATTGTGAGCGGCCG
CGCTAACGTGCCAAAATGTTACCGATTGAGGGAAAGCAACGTCAATATATACATATATAT
ATGTGTGTGTGTTTTCTGCGTTCACATGTGTGTGCGTAACAATTCGAACCCTGTCTTGTC
T
>TRINITY_DN5628_c0_g1_i1 len=1512 path=[1:0-440 1538:441-464 443:465-1155 1539:1156-1179 1158:1180-1511] [-1, 1, 1538, 443, 1539, 1158, -2]
AGAACAGTTTCTGTACTATATTGAAGGAAAGAGGAAAAGGTAGAGTACGTGGATCTCGGT
GCCAGAGCCTAAAGCGCATTATACACGGACACGAACGAATAAAAACTCACTGGTTTATTC
AGTTGTACACAGTAACCACATTTAAAGCACTTGCGTCATGTCTCTTACAGGTGATGATGC
GGTGCCTCAGGCCCCCCTCGTCGGCGGCGTGGCGATGAGTCCCGAGCAGGCGAGTGCCCT
CACCGGTGGAAAGCTCGGTGGGAAGGCCGTTGGTCCGGCGCACGGCAAGGGGAAAGGTAA
AGGAAAAGGCAAGCGAGGAGGTAAAACTGGCGGTAAAGCCGGTCGGCGCGACAAGATGAC
CCGCGCAGCCCGCGCTGACCTCAACTTCCCCGTCGGTCGCATTCACTCGCGTTTAAAGGA
CGGACTGAACCGCAAGCAGCGCTGTGGTGCGAGTGCCGCAATTTACTGTGCTGCGCTGCT
TGAGTACTTGACGTCGGAGGTAATTGAGCTCGCTGGAGCTGCAGCTAAGGCGCAGAAAAC
GGAGCGCATCAAACCGCGGCATCTCCTGCTGGCTATTCGTGGTGACGAGGAGCTGAACCA
GATAGTTAACGCCACAATTGCCCGGGGAGGTGTGGTGCCATTTGTGCACAAGAGCCTGGA
AAAGAAAATCATCAAGAAATCGAAGAGGGGCTCGTAGACCAGAGGGAGGTGAATTGTTCA
CTTTTATGCTCTGTTGTTGTTGCCTTCAGCTCGCTAGATGTTTAATAGAGAAGGGCCCCG
AAGGAAGTAAGGATGAGAGGAGGGAGGTAAGAATGCACTGTACACAGAAGTTGGATATAT
TTAAATGAAAGAGAAGAGGAAGACCAAGCAGGTGCAGAACAGAACAAACGTCATCTGGGG
AGGGGGGAGAAAGAAAGAGTTCAGGATGAAGGGGCCAGGAAGGAAGTGTGAGTGTGTCTG
CGTGTGTGTTTGCCACTTATGAGATGATGGTTTGCAGAAAGTGGATGGAGGAAAGGGGGG
GGTGAGGTATTTTGTTACATTTTTTGTTATGTCCAGTACCACTACCTCACAGAAGGCCTG
AGATGAGGGCAACTAGAAATTAGAGATTAGGTGATCGATGGTGGTGGTGGCGACGCAGAG
CAGTACGGGAGAGGTGGCCCGTTTTAGTGTGTGTTTGTGCGTATGGGAACAACCAAAATG
ATCGTTTACCCACCTCCTGCCGCTAAGAAATGGTGCGCGTCAATTTATTTTTTATTTTTT
GTGTTCTCCTTTGCTGCTGTGACGGCTGTGTGCTTCCACTTTTGGCGCGGTGCGTATGGA
GCCAAGCAGTTCATGTTTCTGAGGGGAGCGCGGCGGCAAAACAGGGATGATCATTTGGAG
CGCTTCCTGCACTGTACAGATCGAGTGTGGGGGGAGAGGATTGGAGAGGGGAGAAGGGTA
TGTAAAAAAAAGAGGTACGCTTGTGACCACAAAAGTACTGGGGTGTGCAGCATGGAAGTT
TTTTTTTTTGGG
>TRINITY_DN5631_c0_g1_i1 len=2786 path=[1:0-88 67:89-104 83:105-587 2805:588-611 590:612-2785] [-1, 1, 67, 83, 2805, 590, -2]
AGTTTCTGTACTATATTGCAACAGAGAGTTACAAACCCTTACATCTTGCACATAGAGTGG
CACACACAAGTTGAAAAAGGAGAAAAAAACGAGCTGAGGAAAACAAAGGTGAAGCGACAC
TCGGCGTCGTATGAGTTCACGGGAGCCAACAGCAGCGAATGTGGAGGCGACTGAAGTGTG
TGTGGTTGTGAGCCACGCCGCAAGGAAATTTCAGATTACGCTACCGGCTGCCACGGCAAC
TGTGGGTGACATAAAAAATAGAATAGAGCAAAGCACTGGAGTGCCAGTGGAAAGGCAACG
ACTTTTGTTTGGTGCGCATACCCTTAAACAATACCGAAATGGGGATATTGAAAATGTGAG
ACTTATTGATATCGTTGTGAAACCTAGTGGTCGTGCCAATGAAAAAGGGATCAAAGCACC
CGCCGGCACCAACGACAATCCAAAGGAGGGAAGGGATGACAACAGCAGTAGCGGCAATGG
GACAGTAACTTTAACGTCGGGCTCCGTTATTACGCTGCCGGTGATGCTGCTAGGAACCGC
AGCATCAGCCCCTCATGTTGATGAAGAGGTGACAGCTCAACTCCACCGGTTGGTTACAAC
TACGTTAGAGCATGACAGTCGATGGTTCCGATGCAGTTACGGCAAAGGATATGCGCGGCA
AACCGCTTTTGTCTGTCGCACGTGTGTGGACAGTGGAGCTGCAGATCCCTCTCACGCCAT
TTGCTACGCCTGTGCAGAGGTGTGTCACACCGGTCATGACGTTGAGGAATGGGGCGTACG
CTACTTCATGCGTTGTGACTGCTGTACCCCTGTTTGCTGGAGAGACATAAAGGTGAATGG
AAGTAAGGAGGAGTGGGATAAAAAAGCTGTAAACGACCACAGTAGCGAAGGTAATAGGGG
CCAAGGAGATGAGAACTCAAAAATGTCCCGGGGGGTGTTGCCCCTGATACGGAAAGCCGA
AGAGACGCGTCAGCTGAAGAGGTGCTGTTTTATATTAGACAGCGAGACAAGTGAACCTCC
TGTCTCGAGAGAGGCTGTTCCACTAAACGGCAGAAACATTTACCCACGATCCTCACATGC
ATGGTGTTTCTGCTGTTGTGAGGATGACTACCCACCGGATGGGACGAATGAGAGTGCAGG
AGTTGTCTGTATGCTTTGTGCCACATGTTTCTGGAGTGCCCACATCACGCGTCTGCACAC
GGGCATGCTCAACCGCCTTCCCTGCCACGGGAATTTGGTGGAGGGTGATGTGGTGGCTTT
CTACTGCGAAACGTGTAAAGGTGTTGTTTGTGGACCGTGTCGCCTTCGCTGCCACGCCGA
CCACGAAGTGCAAAAGGACGTAGTGGTCGCGCCATACGAACAACACGGAAAGGGAGCTGT
CGCAAATTCACGAGACCACACATTTAAATGTGAGTGTGGCTGTTTTTCCAGTGATAAAAG
TGCTGGTGATGACGGGCTTAATGATAGAAATGCCTCACTGTTGCCACCAAATACAGCAGT
GGACATTATGAACAGCGACTCACTCATTGGATTCATATGTGCATACTGCATGCAGGAACA
TCCATGGCTTGCGGACAGGGATTATCGTTACTGCTACGGCGGGAAATTGCCGGACCCCGT
GCCAAAGGAACAACACAAACCAATAGTTTCGTGTAACTTTCCTCCTGACGCTGAGTGCCC
AGACGACAGGTACCCTTTTCATGGTATGCTTTTCTCCGTTGATGCATTCACAGAGAAGAT
GACTTGCAAATGCGCGCCGTGTCGTCAAGCATATGAGCGGTTTGCTCCTCGTACAACCAC
CACCGCCCAAGACGAGATGGCGGTGGAGCTCCATGAAGCTTGCGACCACTGCGGTCGGAA
CATACGTGACGAAAACGCATTTATGTGCCAAACTTGCGAGTTATGTTGTGGAAAGGCGTT
CTTTGTTTGCCGCCGCTGCAACTCACTTCGGCTTGGTTTGAGCCTGCCTACCCCGAGCAG
TACAAACGATGAGTCGGTGCACGGGAATACGCAGGAGGGTAACACTGTCTCATCTACCGA
ACAAGAGGATGAACCCGCATCGTGGGACCATCCTTCAGATCACGTATTTCTTGAGGACAC
ATGCGAGAACCTCTTTAACCTTTGCGGAATGTGTGTCGCACATCACCTTGGGCCGCAAGC
GGAGGATCTTTCATCTATGGACGCAGAATCCATAGCTGGTACTGTCATGACGGTGTTGCA
GCGTACGTTTGGTGAGGCCCCTCTCACATTCGATCCAAAGGACATTGCTCAACACCACCA
GTTGCTGCAGCAACAGAAAAAGAAACCAAATGCCAGCGCAAACACCCAGTCTTCATCCAA
TGAACGTACAGGACCGCGTGTATCACCAGCATCGATAGCGAAGGGATGTAAACGTCCACG
TATTGAAGAAAGTGAGGATGATAGCGACGTTCGCAACGGTGTGAGTAGCGGCAGTGGTGC
GCATGACGGCGACGATCAAATTTAGCGCTGCGCGTGGGTATGCTTTTCAGGTGATGAGCC
ATTAATTTCTTTTTTCGTATCTGGATTCTATCGGATGCTCAAACTCCTCTTCTAACGAAG
GGAGCGGCCGAAAGTTGATGGGTAGTGGAAAACCTTATTATATTAAGATATTATCATCTT
CAGTTTCTAACTCTCTACCCCTTTTAAGCATCGACATTACGGTGGGATCGTGTGTGTGTG
TGTGTATGTGGTGTCGTTCGTTGTTCGGCAGATCCTCCCCCAGCTTATGCTGCCAAATAA
AACTGCCCAATTACCCACCGTTGCTC
>TRINITY_DN5626_c0_g1_i1 len=662 path=[1:0-137 688:138-161 140:162-401 689:402-425 404:426-661] [-1, 1, 688, 140, 689, 404, -2]
AAAAAAAAAAAAAAAAAGAACAATGTTTTTTTTTTCGCTTTTAGCAAACAAAAAAATTGA
TCAGTTTCGTCCTCTTCCTCGAATGAGATATTAGTAAGAATGAAGGGGTGATTGTCAATG
AAAAGGAAAAGTTTGTGTTCCTTTCCTTTGTTTTTTTCCATTGTCACCGATCTTTAGGTT
CCTCTTCGTCAGTATATCCCACAGAAAGGAGGGGGATATGCAGTGACTTACCGCTCCGTC
TCGAACCACGTGGTGGAGTGTGAATGGAATAGTTGTTAATGTTCCTCTCTACTCATCCAC
TTTACCGCTAAGCTTGACAGTCACTCCTCTACAAACGCAAGATAATCAACATTACTACAT
CTTAGTTCAAATATGTCTTTGCCACTATTGACTTACGTATCCTCTCTGTCAAAGAGTCTC
TGTGGAATGACTCTTCATGACAAGCCTGCCGCCATTCTGAGGCGAGTTAAGGGCAACCAC
TAAGTGTTTTCTTTTGCATTTTTCGTGTCCCTAGGGGAGGGACTCAGTTGATGGTTCGCG
CCACGCTGCGCACACAGCTGAACCTCCTCTCCAGGCAACCGGTTATAGTTGTTTGTTTTG
ACCAAGTGCCCCCCCCCCAATTGACGTGGAGCGGCTTTTAATTTTATTTAACCTGCTCAG
GG
>TRINITY_DN5675_c0_g1_i1 len=1863 path=[1787:0-47 9:48-58 1787:59-83 9:84-94 20:95-112 37:113-1862] [-1, 1787, 9, 1787, 9, 20, 37, -2]
GCTGCTTCAGTAGATTTCTCAGCACCCTCATCGGCGGCTGCTTCAGTAGATTTCTCAGCA
CCCTCATCGGCGGCTGCTTCAGTAGATTTCTCAGCGTCCTCATCGGCGGCTGCATCAGTG
GGCTTCTCAGCATCTTCTTCACCACCCGCAGCGCCAAGTTCTGCAGCGGCGATTTCCGCA
GTCGTGACTGCGTCTGCAGCGTTCAAGCTGGCGGGATCCACGTGGAGGTCATCGGCGCCC
CTCAAACGGGTCGTCTCCCCACCGTCATCACCATGTGGCACTTGAACGATGCGGCTTTTT
GCCTCACCCTGCATACCGTCCTTGCGAACAGGCGTATAAGTGACGCGAATCATCTTCCCC
TGGTCCTCTTCCTGCACCCTGTAGGTACGCACACCTGTGTCAATCACTTCAAACTCCTCT
GTCAGAGGCACCTCCCGCGCCCATTCGATAATTGGCTCTCCCGCCTCTCCACCGAAGTAC
TCCACTTCCAACTCAAGAGTGCTCCCAACTACAGGATCTCCCACCACATTCAGGAAGTTC
GTCTGGGGAATGCCAGCAGAGACAGCGCACTCGCTTGTGGCACGAACCGCACGGCCCTGT
ACACCGTCAAATCGTACGGGTGTCACCGTGACTTCAATTGTGCAGTCTACTTCTCGCCGG
GTAAGGGCAAGTGTCGCAGTGTTGGGGCGGCCAACCTTCGCGCGGCGGTCCTGGCGATCT
CGGCGGAACCACTGAATCATATGAGCCCCGGCGTGACCACCTGTGTACTGATACTCGAGC
GTCAGTACATGCTGCTCGACCAGTTCACCCGTAATCCGCAAGTCGCGAATCTCTGGGGGT
GAAGGCTCGATAGGCTTCTCGAGCACACAGAGGCAAGTCTTTCCCTCTTCTCCCAGCTTG
TTAACCGGAGTGTATTCAACAGCCAAACACTTGCCCACATCCTCAAGGGTAGGAACATAC
CGCGTTGAATTTTCACCCTCAATGGGGAAGTACTCCTCCGAGTTGTCATCTTTGCGGAGC
CACTGGTAGTAGCTCTCACCCTCTGTACCGCCGGAATAGACAACCTCAACCTCCAGGTCA
CTCTCTTGAATAAGGTTACCAATAATCTTGATGGATTCGCATTCAGGCGGGCCTGCCGCC
ACAGGACCCGTGATGGCGGACTTGGGCTCACCCGCAACCCAGTCATTTCGCATGGGAGTG
AACTCCACCTTGATGCGACAATCAACATCCTTCGATGTGAGCTTGTAACCTGCCCATGGG
TCATTGACATCAATGGAAATTTCCTCGTTGTCGGGAGTAATTCGAAACCAATTAAGGGAG
GAGTTACCTTCAATACCACCGGAGTAGTCTGCCTCAGCCAACAGCACGTGTCCCTCGGTA
GCCTTGCCCTTTATTTCAAGATGAGGGCAGGTAGGTGGGCCTGCAACGATTGGGGCTGAT
ATGTCAAAGTACAGGAAGGAAAATACCCCGTCAATGTACGCGAGCACTTCAGCACGCAGG
CAGCATCCAACGTCGGAAACCGTTGGCGTGTAGGTCAGTGTGTTGTTGTCTTCGATCACC
TCATAAAAATTATTCTGAGTGCTTCTCATCCAACGAATGTGCAAAATGGTATCCTTCTCG
TCGTCAGATTGAGTCAATTCCGTGACTTTATACAAATAGCAGTAACCTTGTTTGTGTTTT
GACAGTACACCATTGGACTCAGGTACAATTTCTACACCATCCACAATATACCGGTACTCG
TAGTCACCGGCTGGTAAGTAAAGTGTGGTGTGAAAGTAAATCTCACCCTCCTCCTCACAA
CGCTCCAGTTCAATGGGATCGGCCCAGTTATTCATTGAACCGACGACGAACACTTCAGTT
GCT
>TRINITY_DN5675_c1_g1_i1 len=555 path=[1:0-318 581:319-342 321:343-343 582:344-367 346:368-554] [-1, 1, 581, 321, 582, 346, -2]
CCTGGAAATAAATGGGATGCTTTGTTTTTTTACTTTTTTAAAGAAAAAACAGACGATCTT
TCCAGCGCAGCTCCTCACTCATCATATCCCAATATGATGTTGCCACCGAAGATGACGGAG
TATACAGTCCTTTGCATCCACGCTTCTGGCATATGCACCCCAGCCTGCTGCAGCACTCAT
ACGCCTCTAAAGCATGGAACCCTGAATAAACAACCGGCCTCACTGCAACATCCATTAACC
ACTTCTCCATCTATCGATGTTACCTCTCACTACCCAACGCAACGACTTCCGGAACCACCC
CGATGCACTATCATCATCCTCTCCCCTCCGCCACAAAAGTTGTGCGCAGCGGGAGGCTAT
GCGCCGTCAGTCCGGGTGGTACTTGCTGCACTGGAGGTGACCGAGTTTAAGGCCGCTGCC
AGTGCTTGCGCAGCACCAGGCATTGGAGCAGGAGCGGATGTGGATGTCTCATCAGTGCTA
GAGGCATCCAACCGAACAGCGGCCTCCGCCGAGGGATTGGCATCAGTGGGCTTCTCAGCG
TCCTCATCGGCGGCT
>TRINITY_DN5694_c0_g1_i1 len=329 path=[1:0-140 355:141-164 143:165-192 356:193-216 195:217-328] [-1, 1, 355, 143, 356, 195, -2]
AAGGGCGGGGGAGAGAAAATGTGAAAATAATAATAATTATTAATTATATAAGTGTTCTCG
CGCATCGAATGCCAAAAGAAAAAGAAATTAAAGAAAACAAGAAATAAAAACAACACGAGA
CAAATGAGGGAGTGGATGGAAGGACATGCGAAAGAGGGATGAAGATTCCAAGAATTTTTA
CTTTTCAAACAAATTTTTTGGTTGTGGCGTGTTGTTTCCATGTACTCATGCATGTTTTCT
TTATTAATTATTATTAATTGTTGTTATTTTCATTGTTGCCATTATTATTATTATTATTAT
TATTTTACATATTTTCCACTGATTCTCAG
>TRINITY_DN5602_c0_g1_i1 len=3585 path=[1:0-459 438:460-476 455:477-2047 2026:2048-3584] [-1, 1, 438, 455, 2026, -2]
GCCATCCCCTCGGACACAAAGGTGGAAATAACTGCAGCCAGTGCCGTTTCTGTGGGCTTG
TTAGCTGCTGTTGGTCTCACACTGCGTCTCATCTGGGGGAAGCGAAGGCAGGCACAACTA
TTGGAGCAGCTCCGGCATTTGGAACAGGCTCCACATTCCGTGGAGGAGCGTGTAGCTGAG
TCGCTGATGAACGTTGCTGCGAGTCACAACGGGTGTGTGTGGAGGGATGGCGAAGGCGGC
ATGGAAAGACCGGTTGAAGAACGAGAGAGAGAAGAGACCCGTCTGCGTTGTGCGAAAGCA
GAATTGGCGTACCAGGAAATGATGCAGCGGCGGCATGGAGAAACGCATGCCTTTTCAGTA
TGGTGGGCACTGTTGAAGTTGCTGGTACTGTTGGGAAGTGGAACTGCCGCTGCTTTTCTC
CTAAGGAAGAGCCTGTGGGAATCGACTGAGTCGCTTTTTTGCAGCCCGCTAATATACTTC
CCAGTTAGCATGCTCCTTCTGACGACGTTCTTTCTCGCGTTGTCGCTCTCAGTTGGTCTC
TCAGAGGGCGGTCGTCGGTGGCTATTTGATGCAAAGCTGTGGTTTCGGCATTTGTTTCTT
TATACTTTGCTACTTCTCGTTTCCTTCCTGTACGCCCCGCTCATTCGGAGTGCCATCGGT
CTCATCCCCTGTCGTGATGTGGGTGACAACAATGCTCCTGTCGCCTGTGGAGCAGATAAT
AAGTCTACTTCCGTTTTGGAGATTGATACCTCAAAGTGGAGCACTACCGAGGCACGAAAG
CTGATGGTCGGATCGAATGTCTCTTGTGACAGCGTAAACTTCTTTCTCTACGCGTCTGCC
TTACTCACGTCAACTACGTATGCCGCATTCTTTATTTTACTCTACGGGCTCGTCACACGA
CAGGCGCTGCTGGCCTTGGAGCACTATCCACTTGAGGATTCAGGGAGCTGTTCTGCGCGG
TCAGCGGAAGTGGTGCCTGCAATTGGTGGAAATACAGCAGAGGCATTTCACCATTCAGGA
AATTTCTTTGGCAGAAAGTGGGAACCAGCGTGGGGAACAGTGCCGCGTGAAGGAGTAAGT
CAAAGTGGTCGTGAGCGCATGAGACATAAAAATTATTATGGAAGAGTTCACAGTTCACAG
AATGAGGTGCACTTTTTGTATGCGCCGTACACCTTCTCCTGGCGTTACTTCAAGCTCGTT
GTGCTGGCCCAAAAAACTGCTGTGGTTATATTTTCTGCAGTTATGCAGGAAGATGACGGT
TTGGCGAGTCCTTGGACCGGCTTCATTGCCTCCGTTATCCTTCACCTCGGGATGCTTGTT
ATCCTGGTTGTATGTAGGCCGTACTCCGGACCCGTAGAATTCGCGTTGAGCCTGGCGTTG
CAGCTCATGCTAGTTGTACTGGCAGCTATGGGTTTGGTGTCCTCGTTCAAACCGGCAGTC
GTTTCGAGATCTTTATGGTCGTTTGTCGCGTCCTGTTTCCTCCTTGTGCCGTGCGGTGCC
ATTCTCGTGGGTGGCTTATTGGCTAGCCGACGCCAGTGTCGTTTAAAGCACGGAAAGCGG
ACGAAAAGGCGGCAGCGGGGAAACCAAGTTTGTGGCTTCCTTTGGGGGTTTTTAACGTGT
GGTCTACGACCCAAACCAAGGCACTCCGGTTCGCACTGGTTCTTGCATCACAACCAGGAG
CCACGTAGCTATCAAATCTTTGTACCAGCGTTGTACTTTTCACTCCTTAAGACTGAACTC
TCTGCAAATGCGGGACCGCTAGGGGCGGCAACATCAGATAGGCTGCGGCGGGTAGGCTCC
AACCATCTCCATTTACGGCGCAACAGAGTAGGAGATGGGTCCAACTCACGGGCGGCATCA
CCGTCACCGCCGGCAGTTGACCACTCAGTACCGTCTGCGAATTCGTACTCTACATGCGGG
AGTCCGTCTCCTTCTGTCCCATCGGCAAGGCCGGTAGTGACTTCCACAAGCCGGAGCAGG
GAACGTTGGGCTCATGTACGGTCGGCATTGTTCTCTGGAAGGTTGAGAAGTTGTTCACCA
GCCAAGACCTTGTTTAGCATCCAACAAACGCCAGTAACCTCTTCTACGTGGCGTGAGGAA
ACCTCTGAGCACGGCGGAGTAACAACTCCGCAAATGCTGGTGCCTACATTGTCTATTTCG
GCCTCCAGCTCGCCGTTGGCAGAAGAGCACCAGTTATGTCAGCGTGCCATGACTGTTCTG
TTTGCTACAGTAGGTGGTGCATGTCGTTGGGGGGCGTCACCATGTGTAGATGTTCAAAAA
AGCAACACGCGCCGCCGCCTAAGTTCAGTGGCGGTCTACGAAAGAGGAAGTTGCCCCCAT
CAACTAATTTCGCGACGCAACCCGTGGGCTTCCCTGGAAGGGCGGCATTGCGAAGCATTC
TTGGAGCGCGCACAGGCGGTTGCCGCCCGCCAGCGGTTGATTGACTTTTATCAGAACCAG
AGAGTTCACATGCTTCGGAAACAGCGTGCGGTCGATTGCTACATAAATGCGCAAGCTGCT
CAGATGGTGCGGTGGCTCCTCATTTTTCTCGGTATTAGCGCTGCTGCTGCTGCCGCACTG
TTTTTACGAGGTGTACTTCAAGTTGGGGAGAGACATGTGGTGGTAGGTGTGTTACCCAAT
TGCGGTGCATGAGAGCTATTTTGATAAGTTACATTTTCTGTTCGTTGCGCCAGTATGTTC
CCGAGCAGGTAAACTCGATGGTACTTACTGCGTATGCGTACACGGGAAAGCAATTCATCG
ATGATGGTCCGCATCTGCACGTTGCAATTTTATACTGCTTAGAGGGTAATGATCGACAGT
ATTTTGTTTACATCAAATGGGTTTCGTCTGTGGGAATACAGTTATTTTGATTGGGCTCCG
CATGACCTCTCTTTTAGTTATTGGGGGAAAGAAGAGGCGAGGACACCCATACATGTATAT
GTGCGCAGCCACGAGCATCTGCTTTTTTTGTTTGTTATTGTTTATTTGGCTAATGGTGTT
CTCAGATACCCACAGGATACCCAAACGTTTGACCAGGACACAACCGAATGACAATTGTAT
TGTATCCATTGCCTTATTTGCATTTTTCAATAAATTAATATCGCTATTACGGTTATTAGC
AGAACTATTCTAGCCTGCTTCTACGAGAATGTTATTGTTATTATTTTCATTGGTGTTACC
GCCTTATTTTTGTTGGTTAAAGGCATTGTTCCAGGAATTTTTGCCTTCAAGGTTTGTTGC
TTGTCACTTCCTTTGTATTTTTATGCATTGTTGCCTACGGGAAAACGGCACTGGGAACTG
TTCGTTCTTGCAACCACTGTATTTTAACGGTAGGAGGAATAAATGCCTTTACTGTGGAAC
TTTCACTTCCTTATTTTGTTGAAGAAACTGCTGATGAATCGTCGCAGGAAAGAAAATCTC
ACCTTTTACAGTTTCACTTGGCTTGTTGCGACTAATTATATGTTTGTGCGAATTCTGTGC
ATGCATTCATGTGTGTCTGATAGGTGCAACAAAAAAAAAGACAGAGAAGCTAATGCCATT
CCGACTTTCCTCATCTCTTTCCTCTTCTTCTTGTGCTTGCTTCCT
>TRINITY_DN5615_c0_g1_i1 len=1922 path=[1:0-303 282:304-320 299:321-1342 1940:1343-1366 1345:1367-1921] [-1, 1, 282, 299, 1940, 1345, -2]
AACAGCAAGGGCGAGTAAAAGGAAAGAGGAAAAAGAGACCGAGGCGAAAAAGGTGTGCAT
CTTACTGGAGAAAAAGGATAATCAGCTTTGTCCCCTCCCCTACAAGAGTGTTGTGAAGTG
GAAACGGCAGCCGACCGTACTGGGCTCATTTCATTTACAGGGTGGAGGGGATGGCCACCT
CACCGGCAACCCTACAACGCCGTTATTTTCGTCGCGTCACCGCAATGTCACGAAGATGGT
TGGCAATCAAGCGGCTGAGGGGAATGCCTAGTGAGGCCCTCAATTCCTACTGATATCTTT
TTTTTGGTTTTCAGCACCCGCTTTTATTACCACTGCAATAAAAGCTCACTCCTTCAAACG
GTACTTTCTACCATGGTACTCAGCAATCCTCTTGAGTGAGTCCTTCAGCATTACCTCGAA
ATTTGGTGCGTCACGAAAACGAGCCATATTCGAATGTACTGCCAATTCACTCCTCGGCAT
GGGTCCAGAAGACAGTGTTTTCAACACGGCGTCGTCAACGCCTTGCCGCAAGTCCTCCCC
GGTGAGTGTAACGGAAGTCGCATGAACTGTTGACGGTGTGGCCTCCGCAACAGCCAACCG
GGCGGGACCACTTGAGGACGGGCTTTCACGCGAAGAAAGCAGACCCAATAGCTCAGAGCG
AGCTGCAGCATTCTCTGGAAACCCCTCAGCAACACGTGGACCGTGGATCACAACAAATGG
ATTATGCTTAACTACAACATGCGTACTGCTAATACGAGAGGTAAGGGTTGCAGTCTCAAG
AAGCTCATGCTTTGAAGCCAGGGGGCCCAGGAAGCGCAGCCGAAGAGCGTCTTCAATTTC
CTCTTTCCCACGAATCCGCAAGAGTAGTCCCGACGACTGGCACACTTTATAGCTTCGTCC
CGTCGCCCTTTCAAATGAGGTACGGAGTTCCGACTCATCGTCAGTAGCGTCACCTAAAGT
GGAAGATCCTGACAGTACATACAACTCATTTCGCTGAACCATTGTGAAGTACACACCAAC
ACGCAACCGCACACGCCGCCCCTGGATAGCGGCTTCGCTAACCATCCGCGCCACATGTGC
AGCCTCAGCATCAAACAATGTAATACAATGTGGAACGCTGTGAAAAAGCCCTGGATAACT
CCTCTCCTCCGCTTGACGGTGCGCAGCCAAAACTGCCGACCATGTGTTCCCAACGGTAGC
AGGTGCAAGGCCGATCGGCAGAGCGTCCATGCACGCCTTCTGCATACGCGCAGTAAGAGA
GAGTCGCAGCACATCGTCGATATTGAAAGAAGGAGTGTGCAGTTCTAGGGACCACACGGT
ATCCCCGAATCGTGCTTCTGACCCACCAACTGCATGTAATGTACTACCAGATGCGGAGAT
ATTGCCATCCTCTGACGTGAACGCCAGCAGCTGCCCTGCAAGAGCCTCCTCCCTTAGTGG
GTGCAAACCTGTGTAAAGAAGCTCATGTCGAATCATACCAAGCGCTTTTTTCAGCGCACT
GACGGCAGAATGATCAGGCACAGCGTCTGTTTCCCTCGCAGACCACGCCAGGTTAACCAT
ACTTGCCAATTGCGCCAATGGAGGCCATGTCAAGTGATCTGAGGTATACAAATAGGGTTG
GAGTCGTTCGTCATTCCAAAGTGTCTCCCGAGCCCACCTCAAATCTTCAAGAGCCCGCCG
GTGCACATCAGCATGAGAAGCATGTCGACGGCATCCTTCCTCTCGGTCATATTCGTCAGG
AATGTTCACAAACATCCGCTTCTTCCCTGCGGTACGCTTTTCGACAACCACCTCGGCGCC
ACCACGCGATAAAACCCGTCGCAGTTGTTTAGGGACGAGCAGTGCCACAGATTCTGACAA
AGAGGAGGACTGCGTTGACGACGCCGAGACCGGCGGCGCAACTGACATGAGACGCCTCAC
AC
>TRINITY_DN5609_c0_g1_i1 len=1587 path=[1:0-174 1589:175-198 177:199-1586] [-1, 1, 1589, 177, -2]
AAAAACAGTTGTACGGACTGGAAAAAAAAAACAAAAAGGAAGGCACCTGGCTTCTTTTGA
AAAAACACTACTTGTAATTGTTTGTCGTTACTTGAAACCCCAGTGACTGTTAATGGCCAG
GCAAAGTGGACCAGAGACATCAACACAAGCTCAGGAGGGTATAAGCCCAACCAAAACAAT
CAGGTAAGCGTCTTTACTCTCGCCCCACCACCGCATGTTATCTCCGAAACCCCTAGTTGT
GGGAACTTACGTGTCGAAAAACACCCCTTCCTCACAATACAGAAACGAGCGGCACGGTGG
TTCCAATGCATTACCCCTCAATTGCCAGACCTTTTCTTTCCTTTCGGGTTCCCCTTCACT
GCCCGGCGACCCTGCTTGGCCGCAGGTGCCTTTTTCACCCTCTTCTTTTCAGCCGGGCTG
GCCGCTTTTCCTTTGCCTTCCGTGCCTTTTTCTCCAACCTTTCTGTCACCTTTCGTACCC
TTCACGTTGGGTTTTGCTTCTTTGCCCTTTCCTTCCTTCGGTTCGGCATTTTTCGTTAAC
TTCTTTCCACCTGCGCTGGTCTTAGATCTTTTGGTATTTTCCTTACTCACTTCAGCATTA
GCACCCTCTTCTTGAGTAGACTCTTCCGCATCACCGTGGCTTCCATCCTTACCCGTCGAC
ACTCCCTTTGAAGAAGCCATGACGTGCTGGCGAAAGTAGTCCACCAGAAGCTCAACACCA
AATCCGGGTGCCCCCGCTGGTTGGAATCCCTTTGGCTTGTCGGTCCCCATCCCCGAACCT
GCAATATCAAGATGCGCCCATTTCACATCTTTCTCCACAAAGTTGCTTAGGAAAGCCGCT
GCAGTGCAGGAACCGCCCTCACGCACGCTCGGTACGTTAACAAGGTCGGCAATATTCCCT
TTGATCGCCCTCTGGTGTTCATCCCCGATGGGCATCGGCCAAACCTCCTCCCCACTGCTT
CGCCCGCTAGCCATAAGCTGCTGCACCAGCGCGATGTCGTTGCCAAAGAGACCTGCACGC
CGGCTCCCAAGGCCGACAACAATTGCGCCTGTGAGGGTCGCAATGTCAATGATCGTATCG
GCCTTCTTCACTAGTTTAGCGTCCTTCTGAAGGTAAGTCAGTGTGTCAGCAAGTACAAGC
CTCCCCTCGGCATCCGTGTTCAACACCTCAACACTTAGTCCTTTGCGGCTAGTCAAAATG
CATGATGGGTGGTAGCTGCTTGGACCGATCGCGTTTTCCGCGAGCCCAACGGCGGCCACA
ACGTTAACTGGTAGTTGAAGTTCGGCGATAGCCTTCATCGTAGCCATAACCGTGGCTGCA
CCCATCATATCCATGTGCATCGTCTCCATCGACCCGAATGGTTTAATGTTAAGACCACCG
CAATCAAATGTAACACCCTTGCCCACGAGGGCAGTTGCCTTATTGCTCCTCTTGTCACCG
ACGTACTCAAACACAACCAAATAAGGCGTGTGTTTTGACCCCTTTCCAACGTTGTATATG
AGGTTCAACCCCGCCTTCTCAAGCTGCTCTCCGTGCAACACGTTCTGCACCTTAATGCCA
AGTGGGGCCAGTTCCTGATGAATCCAC
>TRINITY_DN5609_c1_g1_i1 len=344 path=[365:0-93 115:94-343] [-1, 365, 115, -2]
CAGACACTTGGTGGGAACAATAAAAAACAAAAAAAAAATTACTTACTACAACTTTTACCG
ACCTGCAGCGCCCGCTAAAAGTGTGCGGCGTAAGTTCTATTTTACTTTCTACCGACTGCT
ACTACTGCTACCCGCAACCTTCTCAAGCATTATATTTTGTTTTAAACACTCCCGCACATC
CGTCACACGACACCCCTCCACGCCACCGCTCAGAGCAACACGCCGCGCAACATGAGACCA
TAAGGTTCTCGGTATCCATGCGGCACTGGGGGCAAAAGCGGTTCGTGTATGATTTAGAAC
AGATAAATTAAATGAACATAAACAAGAGAGGGGAATAATAAAAC
>TRINITY_DN5609_c1_g1_i2 len=387 path=[1:0-136 115:137-386] [-1, 1, 115, -2]
AGGATTACCGAAAAAATAGACAAAGTAAAAAAAAAACTAAAAATTAGCGATAAAATCAAA
ACATAGGTTGCTTATAAGTATAAATTTCCGCACACAGCTCTTCGAAAACAATGACCGCTA
AAAGTGTGCGGCGTAAGTTCTATTTTACTTTCTACCGACTGCTACTACTGCTACCCGCAA
CCTTCTCAAGCATTATATTTTGTTTTAAACACTCCCGCACATCCGTCACACGACACCCCT
CCACGCCACCGCTCAGAGCAACACGCCGCGCAACATGAGACCATAAGGTTCTCGGTATCC
ATGCGGCACTGGGGGCAAAAGCGGTTCGTGTATGATTTAGAACAGATAAATTAAATGAAC
ATAAACAAGAGAGGGGAATAATAAAAC
>TRINITY_DN28793_c0_g1_i1 len=1605 path=[1:0-1604] [-1, 1, -2]
AACAGTTTCTGTACTATATTGCGCTTAGGTGGGCGAACAAACTCACACACCTGTAAGGGA
AAATATCTCTTCTCCCTTCCCCGTTGGTCTGGTGATATCGCCCGCCATTCTCGTTCATAT
AAGCATATAGGCAGGGATGCTGTCAGGTGCAGAGGAACTGATCTCTGACCTTTTCCGCCG
TACTTCTACCACATCCAACGCAGTCGAATTTATTCTCGGTAGCAACAGTGCGGCGTACCA
TGATGTTATGCAGCGAATCTGCAACAGTAACCAACCCCAATTAGTTGAAGGTATTCTACG
CACTGCACAGTCGCTGCTTCCAACAGAACTCTTCCAAGTATTTGGGAAGTCGGTAGTACC
TGTCTTATTGCTCTTTGCCCCTGCCGTACTGCGCAGAGTTGGTGAACTTCTGGCGGCACC
AAAAGAAACTCCACTTTCAACATGCGGTGAGTGGGATGCCTTTACTTCTTTTATTACCGG
AATTCACTGCAAGCTGCTCGCTTCACCTGAATGTCGCGCCACCAACGTTAGGTCCCTCCC
TCCACCACCCGTAGCCGCTCGGCATACACCATCATGGTCGAAAGTGTTCCATGGCGAAGA
AAATGTGTCCGAAGGCGTGCCGCCACCTCAACCTTCTACTGATTGTGAGGTTAATGTTAC
TGCGATTGGAACCGATAATTACGGTTCATTGTTGTGTACGATTGCCTGTGGACTTTCACA
CCTTCTGGCTTGCGTTGCAACTCCACCGTGTGTCATCGGTGGTCCTGGTTTGACCACATT
GTGTAACGAGGTTATGCGGCTGCTATCGTCGACACCGGTTTTTTGCTACGCTTCAAAAGA
CGCAAACCTGCAAATTGCATGTGTCTCCCTATTGTTGTCTGTGCTGAATGTGGGGAAGGC
AGTGCAGGGGTGTGTGGCATCATTATTCATGCCAACTATGCGACGGTGGTTTGATCTGAC
ATTATATTCAGCTAACGCCGTCTGCATCCAGTTGCTGTTTCCTTATATACTGCACGCGAG
GGCGCATCGTTAATTTTTTTTTTTGCAGGGGGGAGCACAACACGGTTGGTAGAGGGCGAG
ACAAGGAAGAAAGAGGGGGAAACTGCAGATGCTCATTAAATCTTTTTGGATTATCCCCCG
ACCCGCTTATTGACGCGTGGGATGTAGTGCAGTGTAGTACAAATGCACGTAACAAAACAT
TGCTGCAGGCCGACTTACTTCCTGCTGGGACTTGATCTGCTGGCAATTGCACCAATGAAT
TCACACCAGTGCGCATATTACTGCTGTTGGGCACCACCAGTCATTGTCACTGATTTACTG
TCCATCCCAAACGTCACATCAAAGTAGTGTAGTGTTCTTGGTTACTCCTTGTATAGTGGT
GATTAACTTAAATTGGTGCATACGCACACATAAACATACGCAGGGGCGTGTTACGGCTCT
GCACGCGTTGTTTATTTCCTTTTTAAGAAAAAAACCTACCTTGGGATCGGCATTAGTTGG
CATGCACCAGTTCTTACCGCATCCGTTATGTTCTACGCGCATCATCTTGCTTTGATTTGT
TTTCTTGATTCAGTTAGACTTTACGTCAATTTAACCATACTTCTT
>TRINITY_DN28797_c0_g1_i1 len=2185 path=[1:0-2184] [-1, 1, -2]
CGACACCCGGCAAAAACAACAACAACAAAAAAGAATCATGATTACTCACACGACGCACGA
CGGGGTTATGAATCCCTACCAACCACCAGTCCCAACCTCCGCCACTCAAGACGGAACGTT
GGACAGCACATTGGCTGAAAATAAAGGCACGTCTAACCGTAAAAATACACTTACTGTGTG
AGAAATACATATCCCGCTAAGTTGATACGTTAAGTGTACCTCGAGCCAAGAGGAGACCGC
CACAATTTAGAAGGGTACTGCCACTTACCCTCTTTTCTCTGAGTGCGCAACAGATTGTAA
AATCAAAGTGACTTCAACATAACGGTTGTTCATTTCACAGGTAGATGATAGCTACGTACA
AACTGCTTGTTACCCATCACGAAAGTGACCGGCAGGTGTTTGGCATCCGCCGGTGTTCCA
ATATGTTTCTTTTAGAAAGAGAAAGGGTTAGAATCCCGTCCTTGTCACAACTCTACCCCT
CAATAAATCCCGTGAACATCTCCAGCGGTACTATCAGTTCCGTGAAGAAATAAAACCCAT
TAGCTCGTCGCCTCCAATCATCAACAAACTTTCCAATAGCCACAAATAATGCTCAACTAG
AGGACATATTACCATGAACGCTGTCATGGCAGACAAAATACCGCGGCCACACCATTTCCA
CACTCCGCTTCAGCGTCAAGGCACAAATCTCAACGGAAAATCATGTTTATACGCCGCATC
TCACACATTATTCCATCCTCGAATGCCCGTGCTCCGCCATATCGCGTGGATGTAGGCAGT
TGCAAACCGAAGCTATTTGTACGACAAATCGGCAATCAATGCAACGTGGTCTGATGGGTA
CTTCCGGTTCGGGAGAGCCACATTTTCTGACAGCTCACTCTCTGGTGGAATGGGAATTGT
CTGAACGACAAGTAGGCGGTCTGGGTTGAAGAAAACGTAGTCAATAACCTCACGGAATGT
CATTGTATAATTAGTCCATGGCATTTCCGGATCCGTTACACCATACGCATCTGTGAACTG
CATTGGTGCCTCCATGTCCGCACGGAAAACATCAAACGGAGGTCGGTAATCAGCCTTTAC
GCTTGACGCAACGCCAGTATCAGCTGATGTTGCGGCACATGATGTGCTCGCATCTACACT
ATTGCCATTACTCTCATTATTGTTATTTGTGTCATTCTTATTGTTTTTCGAAGCACACGT
GGCAGATTCCCCCTTTCCCCTTCTCACGTCCAAACCCGTTTCAACTTCCGCAGACCCCCC
CGCTCCCTCAGCGGCGTTGATGCCTAACATGCGGTCGCAACCCCAGTGGAACTCTTCCCC
TTTCACCCACGAGTGATGTGACGCCTCCGTACGTCCCGTAGTCACTAATTTGTAGCCACC
CGTTGTGTGGGTAAAGTTGAAGTCCCCACATAAGACAACACCCCTGCGCGAATCACTGCG
GCTCTTCAGTTTGTGAAGAAGCATGTATACCTGTAGAAGCCGAATATGGCAGGCGTTTGC
ATGATAGAACAAATGCGTGTTCCCAACCACCAACTCTTCGTTTGTCGCGTTATCTTTCAG
TAATACCAAGGCGCCAATCGAAGTAACATTCTCCAACGCCTCCTTCAACTCGGGATGACG
GGTCACCTCAGCTGCCAGAGCTGGATGTTCCTTCTCCATCGTTGACCAGTTGAGCGGAAA
TTCATCCTTTTCCTGCAGGAAGAATCTACTGCGCCTCCAAAAACATGCACATCCCTCCCT
TACACCACCATTCTTGTTTGTATAGCATCCCTCATAGCCGTACTGAGTCATAACACGGGA
AAAAAATTGCTGGTACACTTTTTTCCCGCATTCCTGCAAACAGATAATATCACCATTGTA
TGCAAGAAGTTCCTGCACGATACGGCTCTGTCGGTACTCTAGCGACAGAATATCATCTGT
TGCGAAGGGATAAATGGTTTTCTTTGCCGAACTCGTGCTACAGAACTCCTCGTGCAAGAC
GTTGTACGTAACCATCCTAAAGCTCGGTGCTTCCACAGATTGCTTTGTTTGAGTCCAGCG
ATCCATTGGAGGCACTTCGGCACGAACCTGAGGGAGCTCCACTTGTGTGCACAAATCTGA
ACCCGGCTCCGGTAGGACGCGAAGAAACAGCGACTCACCCAACTCCCGTGTTGTAGGAGT
AAAAACGGGTTTAGTACTGATTACG
>TRINITY_DN28715_c0_g1_i1 len=293 path=[1:0-292] [-1, 1, -2]
GATGTCGTTGTACTGAGCTGTGAGATCATCATCGCGAACGGTCGTTGTCCCCGCACACCC
TCGTGGCCGCACGGGCACGGGAGGCACAAGAAGTGTTGTCATGAGTAGATCCGTAGGACT
AACTCCAGGAGCTAGGCCTAACAGTATGACTTCCCCAGGTGGAACCGCAAGAAATAGCTG
CCGGACACGTACGGGGTCAAGGAAGTCGTGGACGAACTCTCTACACTCGCCGACGACCTT
GTTGTAAGCACATGCAGTTCGCAGCTCAGCGTCAAAGAAACCACCAGGGTTCT
>TRINITY_DN28749_c0_g1_i1 len=373 path=[1:0-372] [-1, 1, -2]
GGTTGCCCAACGATACCTCTCAAGTGCTACACTGGTGTTGCTTCATTTCAAGGGACTGCG
CGGCTCTGCTTCTGTATATTCACTGCATCTCAGTGCCCCGCTGGTCAATTAAAACGCACA
AACACGCACACCAATGTGAAATCAAGCCGGGCATCGGTAATAAAAACAAAATAAATCGAA
CACCACTGTGAAGCAGCAGTTACTGCACGAGCGCAGATATAAGTTTGGTTAGATTTCATA
TCGGCAACCCTCCTTACACTTTACTCGCCGTCCCGTTTATTTTTATTTTGTCAGAGACTC
ACCTACCCTTCATATTTCCTATCCCATCGTTGGGGGAAAAATACCAGAAAAAAAAATACA
AAATCAATTATCA
>TRINITY_DN28724_c0_g1_i1 len=3112 path=[1:0-3111] [-1, 1, -2]
CCAGTAATGGCGGGCAACGGCCGTCTGTGAGCTGATTATGACTTACACTTATCTTCGATT
AAATCATTTCGCATCAAACGACTGAAAAGCTTATCACCGGCAACCGTTTGCGCACCACCC
TTCGAAGCGAACAGCCCCACCAGTCTCAAGATGAAGGCGCAGCTATCTGTTGGGCTTGTT
TACTGTCGCTCCTCCTCTAGCCGCTGCCTCTTCAACGGTAAATCTTCACCCGCTATTGCG
ACTGGTTCACTGACGTCCTCACAACCCTTCGTTAAACCAATAATCGAAAAGACTAGCGAA
GCCCGGAGCACATCACCGCGTTGCCGCACTTCAATACCAACCTTCACCTTATCAAGTAAG
TTGGGCACGCGAACCAGCGTCTCTTTCGCGATTTTCCCTTCCTGGCCATACTTTGGAACA
AGAACAAACACATGTGTTTCCGACAACTTAACCACATAACCGTCCTCCGATGGTATTTCC
TGGTTTGCGAAGTTACGCAAGTAGAATCCTGTAAAGAGATTTTGCGAGTCGCGTCCAGCC
TTCTGCGCTTGCTCGTGGCGGTAGTTAAGATTGGAGGCCAACGCCTCCATCTTAACGGAA
ACCATATGAGCTTCGCTAACATCCATAATTCCGAGCGCTGCTGCAAGCTGCCGATGCACA
ATTACGTCCGCGTACCGACGAATAGGGGAGGTAAAGTGCGTGTAAATAGGCATGGCAAGA
CCGAAATGGTGAAACTCGTCCTTCGATACCTCGCTACTTGAAAAATACTGTGCCTGCCGC
AGACATCTAGTGACAAGGGTGCGGATAAGCCTGTTGAAATAGGGATCAGATGGATCAACA
CATTTCTCTAACGATTCGTTTAACGCAAGGGATGTGGTGTCATCGAGTTTCACACCAATC
TTCCTACGTATTGCCTCGTTCAGCGTGTCGAAAGCATTCTCAGCGGGGGCCTGATGGCGA
CGCAGGAGGGTCCACCGAGGAAAACTGGCGTACACGCGCCGTGCCGCCGCTGCATTGGCG
AAAAGCATCCATTCCTCAATCATCGAGTTAGAATCAAAAGTCTGATATGCTTGCATGTCC
GTTGGATTCACGTGATCGTTGTCAACCTTAAACTTAAACTCCTGCGAACACAAGAACAGG
GCGCCGTCTTTTTCGCGCCTTCTCCTGAAGTGACGACTCAGCTGCATGAGATACCGCAGG
GAAACAGCAGCCTCACTCTCATCCTCAGGGTCGTCGATCATACGTTGTGCATCACCGTAA
TAAAGTGCAGCACGAGAACGGATTACCGTCTTCCCAAAGAACTCACGTACTACAGAGTAA
TTCTCATCAAACTCCCACATAATTGAGAATGCATATCTGTCCTCGTCAGCAACAATAGAA
CACAAGTTTTCCGTGAGAAGTTGAGGGAGCATATTGATACGTCTATCTACGAGATACACA
CTTGTGCTTCTCTTCGCCGCCTCCTCGTCCATCGCGGTGCCCTCTTTCAGGAAGTGCGTA
ACATCGGCGATGTGAACGCCGACCTCCAAGTGGTTTCCATTCACTCTGCGGCAGTGAAGC
GCATCGTCGATATCTCGGCATCCAAGTGGATCAACACTGACAACGCAGAGGTCGCGAAGA
TCCAACCGGTTGCCAAGTTCCTCTTCAGTGACGTTCCACTCGCCCTTTGGAAGGCAGTCA
TACACCGCCTCGCTAAAGTCATAGTGCGGTATGTCATTCTCCAGAAGGATCACCTTTGCT
TCCGTGTCCTTGTCACCAATAGTACCGAGGACCTCAACGTAGTGACCCACGGGGAAGCTG
CTGTGCTCCCCCCAGTCATCAATAATAACACTTAACCTCTTATCCTTTAGATCCCCTAGA
TGAGCCGTAGTAATACGGATGCGGGGGATGCGATTGTCCTTCGGCTGAAACAGCACACTC
ACCGTACCTGTTAGCGTGTCCAACGTATCTGCCAGCTTGTTCAATTCTTCAACATCGATG
CTGCCACAGAAGGGGCGTCGGTTCATGGTGGTGATGCCGACAACTCGGCCAACGGGCGTG
TAGCCACGCGCCAGTGCTGCTCCTTCTGACTCCTCACCGATACCCTCACGACCGCTATTT
TCGTGATCATCACCGCCTGCACCGGTATCGTTCATCTCTTCCGTTGGTTTCGCACCCCTC
AAAGGGCGCCACGAAGCCACCGGAAGTAACTCCACCGTAACAATGTCCCCATGAATGGCA
CGATTGAGGTTCGTCCGCCCGGGCAGCAGCACCCGCTCGAAGTTGTGCCCCTTCCATTGC
CCGCGGATCTCGCCAAAAAAACAATTCGTTTCGCTAACACGCAGCTTTCCACGAAGGTAC
GTACCATTTTGAACCCCAAGATCCAAGGCACTCTCGGCGAGGTGTGGGGAAAACAGCGCT
CTCGCTGATCCCTGTTCCTTTCCTTCCACTGGTCTGTCGGGTTGTATCATCTCCAGCAAG
TCCGTTCCAGCCGTTACGCATCCCGCTAAAAACTGTCGCAGTGTGAGGCACGAAAGGTTA
GAGATATTTTCCTCAGCCTGCGCTGAATTAGGTGCACTCTGCAGTAGTTTGTCATGTGAA
ACTAACACAACGCTTGGAATCTCCGCTACGCCCGTTACGGCTGGGAAGGCGAGGGCAAGA
TGCTGTGCGTACCATCGACCTGCCACACGAACGCAACGATCATTGAAGTCGCTCCGCGTT
TCTTCGCTCTGCATCACACAATGAGTCTGCTCGTGGCGATCGTTTGAGAAGACGTAGCAC
TGCTTTCTTTCACCACCTACCAAACGCTGGAGTCGCGCATATATGGCCTTGTTGCGCTCT
TGCACCTCCGACATGACGGTGGAGAGCAGAACAATATTCTGTATTCGGGCATCCTCCATA
GCATTCATATTATGTAGGATGGTGACGGCGTCGGGGATCATTATGGGTGCTGTTGGGACG
AGTGAGCTGCTGTTGCCACTGTTTTGACATGCCGTTGAGGCACAGAGTTTACAACCAACA
GTACCACACCCGATATCACTGCGAGTGATGCCACTCGCAGTGCGCCGCGTGGCAGAGCTG
CGGACCTGATGCACAGCCAGTCGTTTTTTCGTAAACATCAATATAGTACAGA
>TRINITY_DN28763_c0_g1_i1 len=360 path=[1:0-359] [-1, 1, -2]
GGTTGCTGTTCGGTTTGACAACTCCATGCGTGTCGCACCAATAGCCGCTGCCACTAGTTG
GCGATAAAAACAATACGTAGATATGATTGCTGCAATTAGACTATAGTGAAGCAACCATAC
ACCAAGACGGTTGGTTGTTGTTGGAATGATGTACCGAAACATAAACACCCAAAAATATGA
TTTTCCAGTTACATCTATGGTCATGGGATCACGACACGGTAGGGCATGGACGAGAAGGTT
CCACGCAGATGAGGAAATATATTCCCCGAGCGAATCACTACGAGGACACTTGAGCATGAC
CCTTGCCTGCCTCCACCCAGAAATGAATATTAACCACTGCAGGACCATAAAACAAAAAAC
>TRINITY_DN28798_c0_g1_i1 len=503 path=[1:0-502] [-1, 1, -2]
TGCAGAAGGCAGCGTCGGCATCACACCTACAATGCCTGGTACACAAGGCCTGAGAGTTGG
ATCTTTCAAGAAAGTGTCTCAACTCCCTCCCTAAGTTTTCGGTACGACCGTAACCTCCCT
CTACCCACCTATGTACCAGTTCCATGTCACCTTCAAGCGAAGCTTTAATCGACTCGAGCC
GAATCTGCTGAGCAAAAAGATTGTCCTCCATTCCTTTTAAGTGATGCGCCCACCGCTCAC
ACTCTTTTGCCCTAACGTCTAAGTGTTTGGTACGCACTTGAAGCTCCCTTTCCCTCTCCT
GGATAGCCTTCTGTTGGCGATGGAATTCGTTTGCACTGACTTTTTCCAGGTCGGCATGTA
CTGACTTTAGAGTTTCGCACTTTGATTTTTCTTCCGTCAGTTTGGTCATTAGTAGGCAAC
GATCGTGCTTAAGCCTTTTTACATCTTCCTCCGCATCATGAAGTCGGGTTTTCAGTGCTT
TGATGACTATGGGACATTGTATA
>TRINITY_DN28755_c0_g1_i1 len=517 path=[1:0-516] [-1, 1, -2]
CCGCCACACATCACATACACAGATAACAACAGGCGAAACGATAATGCGAGCTAACTATTA
CCTGCGACGGTCGATCCTATCATCAAGACGGTACAAAGAGTCGCTTCATGTGTAGACCCC
CGGGTTGGCCGGGCTTTGGTCCGTCTGTCTCATGCCGCAACCCACTGGAAACGGCACCAG
CGGGATGTTTTGGCTGCTTCCGCTGTTCCCCCGGCGCCTTTAGTTCCACTTCGTCAGGGT
AGCGAACTGCTGTCAACCCGGTGAAGGGTCGTAACTTGTTCCAATTTTCCACCACCTGCA
ACTGCAAACTTGTCGTTGAGAGAACATGGACGCTTGTGTCCGGATTCAGCGATTTAAGCA
TCGCCGCTACAGCGAGCACGCGCTCGGGAGCTGTGATGCGGTCCGGATACTTCAAGAGAC
GCGGTTCATTGTTATGTAGTGCAACCTCGCCACGCATGGCAGCTACCTCCATTCCTTTTT
TTGGAGAAAAATCCTGTAGGGTCTCCAAGGTGTTGGG
>TRINITY_DN28723_c0_g1_i1 len=800 path=[1:0-799] [-1, 1, -2]
CGTAAGAAACAGCGAATGCATTTGTCAACTCCCGCTGTCGCAACACATGTGCTATTTGCC
GTCGCCGCAACCGCCCACACACCCCGTTGGTGCTGACGGAACATTTGGATCATTATCCAG
TTATCACCGTCCCAATGTTTGAGTGTACCGTCAAGTGAAACAGTTAAAAGTTGGTGAGTA
TCCCGCAAAAAAGCAACGTCCGTCACGTAGTCATCGTGAGCATGAATAGAACGATGGCAA
TCACCAAAGTCCGTCCCCCACAGTCGCAGAGCTTTGTCCATGCCACAAGAGGCAATGAGA
GTACCGTCAGTGCTGAACGTTGCCGCGGTAGGTGGAAGTTTATGACCGTAGAGGGAAAGG
TACGGCTTCATTGTGTCAGCAAAGAACAGCTGAATGTTTGTGTTTTGTAACCCGACCGCG
AGGAACCGCCCGTCGGCACTACACGCAGCGAACAAAGGACTCTCCGTTAACTCGAGTTGT
GCGCTTTGCAGTAACTGAAGTGACATATTCTTTGTATCGGTCTCTCCATTCCCGTTTTCA
TCGGTTGGTTCTGGAGTATCGGGGGATGAGTTTTTATGGCGGTGAGACGCTGCTTGAGAG
CCAGAACCAGAAGAGGCGGCATCGGAGCCAACCTTCACCATAGCAAGAGTCCAAACGATC
ATGCGACGGTCAGCACCAACAGAAACGAAACCACTTTTATCGGGGAGTGGAGTAACATGC
CGCACACCACCAACATGCACTGCAGTGTCTGTGAACACTGTTTCCGCCGCGGGAAGGTCA
ACCAACAATACGGACCCATC
>TRINITY_DN28741_c0_g1_i1 len=279 path=[1:0-278] [-1, 1, -2]
GACCACAAGAGTCAACAGCACAGTGCTCGACGCAGAGTGAAGAGAAACACACCGATAATC
ACATAAGCGGAGACAACACAACACAACACCACGCGACGCGACGCGACGCGACGCTAAAGT
GATTATAGAAAAGCGCAACGTATCCATTCGTCAGAGAAGAAAGAAAAAAATGCACGGCAC
ACTACATGTCATCCATTCGTTCCTCTTCATCAATAGATGTCCCCTCCCGTCGAATTTCCT
CACGCATGGCCTCCACACTAAATGGACACGCACGATACT
>TRINITY_DN28737_c0_g1_i1 len=732 path=[1:0-731] [-1, 1, -2]
CCCTATTCCCCGCCAAGATGAGTGTTTTAAGTTCCCTCAAATAAGTGAGTCCGTGAAGCT
TTTCTAACTTGACACAGTCGTGAATGTCAATTACCTCCAGCCGCGTACATCTGCTCACGT
GGACGTCTTTTAGCTCTTCGCAGTCGCTAATGTTCAGTTGCATCAAATTCGTGGCTCCCT
CCAAATCTAGTTCCATCATTCTTTCGCAATGGGAGATGGTGATACATGATAAGGTCCTGT
GACCTTTCAGAGGTGTGAGATTCCTCAATGTTTTACATCCGCTAAGTGTGAGCATTTCCA
AGTTTACGCAGTCTTTCAGATCCGATATGTTCGTGAGCATTCCGCAATTACTGATGCTGA
ATTTTTTCAACTCTACACATTTCCCTACTCCATCCAAAGTCAGGAGTCCACAACAATCGC
GAACTTCGAGATCTAACGTGCTTTTGAAAACGGTCACGCAAAACAACCCGGCCACCTCCG
GGTATCCCGCAAGACTTATTTTTCTTGAATTCTCCGGGGAATCGACGGCCGGTTCCCTCG
TCATACTCATCACCGGTACCACCATATGCTATTCTAATTTTTGTTTTTGTGCGCGTGTTA
GTTATGATATTGTATATGTTCTTTTTCTTTTCTTCCCTTTTCCTCCTCCCCCTCCTCCTC
AAAGTAAATACTACTGTATTTCACGTACAAAATCTAGCCTGTACAAATGGCAATATAGTA
CAGAAACTGTTC
>TRINITY_DN28778_c0_g1_i1 len=785 path=[1:0-784] [-1, 1, -2]
CACGCATTTGCTTCGCCTGCAAATTTTGCGGATCATAGAAATCTGCACTGCACGTACCCT
CCACACCGAGGAGCCTACGGCGGTAGTTCCCGACATTAAACACACGACAGGGAACTCCCT
TCCAATTAAGATAACGTGCGATCCGTCGGCCAATAAACGACTTCCCCCGTCCCGGTAACC
CCACCATACAAACAATGAGGGAAACCGCATCCGACACAGTCGTATAACTTGAGGACATGT
TGGCAATGTCGTCCACTGCATTAGGTAATCTCCCTTCCGCCCCTTGATCCCTCACCCTGT
TCAAGCAATCTCTCGCACGGTATTGTGCCACCATATCAGGGGGGAGGGCGGAAAAGAGAA
CGCTATCGCCCGGTGACACGGCCAGCGGTGCCTTGGATCCCCATCCACGCGTCCCTTTCG
TATCCTTCACTGTAGACTGCGACGCGGATCCCTTTTTGCAGCTGGGAAGTGAAATGGACG
GCATCCCTGGCGAATTTCCACCGCATGAAGGTCCTTCTGTTGCCGCAGCGCCACATGTGG
GCGTGCCGTGATAATTTGGGGAAATAGAGCCGTTACCACGGCTTGAATGAACGTGATGAC
GTCGCTGCTCCTTTTTCATCTGCGCATGCTTTGTCACCGCCACTAGAAGGCGGCACACAC
CACTATGACGGTTCTCCGCAGCCCAATCAAGCGGCGTACGGCCCGTGTTGTCGATTGCCG
TAATGTCGGCACCAAACGATATGAGAACGCGCACTACGGATTCGTTTCCTCCGAGCGCCG
CCACG
>TRINITY_DN28743_c0_g1_i1 len=638 path=[1:0-637] [-1, 1, -2]
ACTTTGCGTGCCCAGTTTCGTGGATGACACCAAAGAGGCTTTTGGCGAAATCGTTTTCAT
TGTAGCTGGTCGTAATGCGCACATCCTCCTTGACGTTACCACAAAATGGGTGAGCGCTTA
CGTCCAGTCGGCCGCCATCAAAGTTAAACTTCCACAACTTCATGCACGCACGTCCGAGAG
TTTCTTGCTTGGCAATAGGGAATGGTCCCTTGGGTTGCACAATAGATGCGTTAAGTGATT
TCTGCTTCTCCAAAACTTCTTTCAAGAGGTTGGGTAGCCATGACTTCACATTTTCGAATA
TTATGTCCAGTTGCTTAAGCGTCATGCCAGGTTCATAGACGTCAACAAGGGCCTCGTACG
GGTGCACGCCGGTGGTTCCTGCAAGAAGCTTTCCCTCCTCACGATACAGCTCGACGAGTT
CTTTAAACGTGGGAAGAAACCCAGCGAAATCATTTTCCTCCCGGCACTTCTTCCACAGTT
GTTGTGAGTTGGACGTTAGGAGGGCCTTACGTTCCACAAATGCCTCAGGAAGGCGATTGA
CCTTCTCCCAACTTCGGCGGATTTCTCGCAAATTGGCCCGTTGAAGTTCATTAAGTTCCC
CCACAGAGCCCTCCGATTCCTCAATGAATGTCTTCACT
>TRINITY_DN28712_c0_g1_i1 len=1453 path=[1:0-1452] [-1, 1, -2]
AACAGTTTCTGTACTATATTGTGGAGTGTGTTCACTGCCACGCCTTCAGTTGCGGTGGGA
AAGATGTTACGGTGCGCACGCGTGGCGCTGCGAGCTGACCCACTGAATGGCGGCAGTTCC
ATGACGTTGGGCTCGAAAGGAAGTAAACTATCGCCTGAACCCCATAGGAGACGTATGCCA
TGGACCGCAGCGAAAGAATACGTACCGGGTGTTGTTCTCAATGCACGGGATAAGATGGTG
CTTGATGGCGTACAACTCCTTGATATTGAAAGTATTGACCGAGCCTCGCAATTAGATCCG
CTGGAAGTGCTTCGCGCCGTCGTAGCCACACGTGAGTACAACATCTCCACGGGGAAGAAT
ATTTTCCAACTAGCTTCGCAGGCGACTTACAATGGGCGCGGCCAGCGGTTTTATCGAAAG
GAGTGGCAGGAAGGCACATACGACAAGTACGTAACTCTTTCAGCCATAGACTTTGACCGT
GACGGGAATAAAGGGACAGCATATGGTTACATAACGTTCCATGGTGAAACAACAACGCGA
CCGGTACAAGTTGATTTCGCGGATGTACCCGGGTGGTACATGGATTTCGTGGAAGAGCGG
GCAGTTCCCTTCACTGGCATTGTCCCGCCACCACCGAGTATTGGAACGGATGTGCCCGTT
GATCCACATAGTTATCGTCTCAAGGCGTATCCTTACTATGACGCACCGAACCCGCCCGAA
TTCGTGGAGCGACTGCTGAAGGATCGTGGTGTATTGCCCGACACCCCAACTGAAACGGCT
GATGTTGATAAAGATCCCACCACTAGCGATGGGTCGGTGCATTATGATGGAAAGTAGTTA
TTCGGATCTAAGTGTGCTCCCCTTCTTCCCAGCATTTCCTCATCGGCTTTTCACACTTCA
CTGCTATCATCATTTACTCATTGGATGGGTTTACTCACGTAATGGTGGATACCTCTCGAT
GTTTTTTTTTTCCTGGTTATGAAGTGTACGCTGCTGCGAGTGGTATCCTCGGTGTCCGCT
TTGTGTCTTCTGCGGACCCTCCTTTTGTTTGTTTGCATGCAGAATATAGTGTGGGCGGCA
ACCGTTTCGTTTAGTCGAAAGGAAGCGGAGTGCTGGGGCAGAAGCGGTCGTGTACTGTGG
TATATGATGAAACATGTTTACTTAACGAGTTTTCTTGACTGTAAGTTAACCAACAGGAGA
CGCAACTCGTGGGGAAAAGAGAGAAGGAAATCCTTAAAAGATGGCGCCGTCGACGGGGAG
GTAAGTTGGCGGAGGGTCTAACCGTGGAAGCAGAGTTTGCTTTGGGGTAAACGGTGAAGG
AATGTTAACAAAGTCGGGTGGGCGTTTGCTTCAGGCGTTTGATCGATGAGGTCCTTTTGT
TTGCTTTCTGTTGACTGATCTTTGTTGCGTTACCTGTATTTCTGTTGTGTAGGCGTGACA
CTATAAAAAAAAA
>TRINITY_DN28795_c0_g1_i1 len=295 path=[1:0-294] [-1, 1, -2]
CCAGCCGTTTTAATCAAGTAAAGAAAAAATGAATAAGAAGGAGGGGGGAGGGGGAAAGAA
GGAGTATAATGGAAAAGGAAAGAAAAAAAAAAGAAAGTTGTAGCGAGGAGACAAGGTGGT
GAACGAAATGACGTGATGAAGTATGCATAAGCTTACATATGCAGGAGAGAGTACATGAGA
GCACACAAACAGTCGTATGTTTTAAATGTACGGGAAAGGGGGACACAGAGCATGAGTTAG
TACGGTTACTCTCCGGATCGTGCTACGGTTAATAGGTGTTTCTTTAAAAAAAAAA
>TRINITY_DN28742_c0_g1_i1 len=304 path=[1:0-303] [-1, 1, -2]
GCAGATGCGACACGACATCATTAACAGCGTGTTCGCAAACGGCCTTCGCCTCTGTGGGTT
CCAGTGCGCGACGGAACCACGCCTAAATGAGGTGAGCAAGAGGAGGCCGGACATCCTCAT
TGCGGGGTTGGAAACGTACGCGGTGACGTACATCACGGTGACGTATCCAGGGCGCGTGAC
CGTCGGAAACACCGCCCAAGGTCAGCGCTCAGTAGCTGCGGCAGATCCAATGAAAGCCGC
ATTGGTGCGCTTCCAGGAAAAGGAGCGCAAGTACAGCTACTGGGCGATACAAAATGGACT
GGCC
>TRINITY_DN28747_c0_g1_i1 len=694 path=[1:0-693] [-1, 1, -2]
CAAAAGGCAGCTAAAGCAAAAGCAACATTATATATTTATATAGATATATATATGTATGTA
TACAACACCGAGAAGCTGGTCACCGTAACACAGTTTATGTAGTAGCCGTGTTTCATAAAT
AACCTTCACTGATCTTTATATACGGGAAGGTTTACAAAGCAATTCACAACAAACATGAGG
AAGCCAAGAACTGTGGTAATCACGCAAGATGTGTAGCGGAGCGGTGTGCCACCAACAGCA
ATAGCACCCAGGAAAATGTAAAAGAGGCCTCGCCCCGAATATGTTGTGAGGAAGTAGAAG
TACCTAAGCCACAAATAAACTCCACGGCGGATGCCCTCAAATCTACGCAACTCTGCTGAC
AGGCCCAAGAAGGCGAACACCAACATGTATAGTTCCAAGAAGGTGTCAGCAACTGTGTTG
TTTCGCACAACGAGGGTTACTAAACTGCTGCTGATTACAAGGGCCATCGCAATTATAGAC
AAAATAAGGAAGACGAGGGACCAGGCGTCACCCTTCGAATCCACAACCCCTTCCTTTGAT
TGTTTACTTCCGGCCTCAGCAACACCGGCTGCTGTTTCACCACCTTTCATCCCTTATGTA
TATACCTGATCACTTAAGAAAACCACAACTCCAGGGGTGAATGGTATGAGAGGGGAGAGA
AATGTTGCCATTGGTGTCGCACAACATATACAAG
>TRINITY_DN28732_c0_g1_i1 len=1784 path=[1:0-1783] [-1, 1, -2]
TATATTGTCTTTTTTTTTTTTTTGAAGGCAAGGCCCCTGACGCGGCGATCGAACTCTTTT
TATTTTCGCGTGTGGGTGTGAGGTGAAGCAAAGTAAAACTTATGTCTTCAGGCGGAAATG
TTGGGGTTGGGGTAGCAAAGACAATTAAGACCAAAGTCAAGTCGAACCTCGGCGATATCT
CGCCCGCTCGCTTCTACAACATGATGTGGACTTATCGCTTAGGCCAACTTACCACAAGCA
ATGTACGTCGTCTCAAGGATGCAAGCATCCCCTTCGACTATGGGGGTAGTAACAACGATA
GTGATAATAAAAGTGGAGTTGGTGGTGAGAACAACAACAATGACGGTGCTAACTCACCCG
TGAAGAGCGATTTGCAGCCTCATGCAGTTCACAAGTTCGACCGCGACCGTGATGACAAAT
GGTCCCTTTTGATTGCGATTCCGAAGAACTCGGACCATTTCCGCAACATCGTTGACTGCC
CGCGTGGTAGTTTCATGTTTGGTCATACCGACCCGCAGTTGTTCCACTGGTTTAAGCAGC
TTGGCACCCTCCCACCACGGGCCATTGTCTCAGGTCGGTTCGAAGTGCTTTCGGGCGATC
TCCTGCAGGAAGCTTGGGAACGTACATTCGTTCGTCATCCGGTAATCCACAGCATCGCAC
AGGAGATGTGGAACCGAAAGGAAAGTAAAACTGAGGAGGAGATCGTTACGATTGAGCGTC
GGGAGCGGGAAGAAGATGAAAAGCGGATGAGGCGTATGAGTAGCAGTGATTGGCGGGCGA
AATTTCGAGAACGTGAGCGAAACCCGACACCAGAGGAAGATGAAGAGCGCCCGGTGTATG
TGATTAAGCCTGATGCTTTTGCGGTACTGCGACTAAAGCCCGATGTACAACTGTGGATGG
ACTGCACTTCACAGACACATCGTGTGTGGGAACCACTCATCGCAGAACCCGATCCGTTGT
GTCGCTGCTCACCGCGCTTCGTGAGGATGCTTAATCTTGCACGGCAGAAGTTGGTCCCCT
CACTCAATATGAACTATTCCCTGAAGCTAGCGAATGCGTTTGTGTTTGAAATCGACCAAA
AGGGACTTTGGGCCATGGGCACGCAGGAGAGTCTCGACGCGGGAAATGCCGATGGTGGTG
GCGAAAACAATACGCGTCGGGAGGAGTGGACAGAGCTGCGATTGGAGTTCGGAAACAAGC
AAGTCATTAACACTGAGCAAGAGTTGGAGTGGTGGGTTAGGGGGCTGACCAAGTTGGGAG
CACCTGAGATGTCGCAATCCAACAGTAGTATCGAGGACGCAGGAATGAATCCGGAGGACT
ACGACTATCGGCATATTTGAGGGAAAGCCATGTCGATAGTGCCCGACATTTCCTCATTTA
TTTGTTTGTTTGTTTACGAGTTCGTATGTTTGATTACCCGTCGGTCATGTCGAATACGTT
AATCGGAGGTGCCGGAAACGGCAGAAGAAATGCGATGTGGCAACGTTAACATCTTCATGA
AAAGGATGCATAGAAGGGAAGAAAAGTGCGGACGAGTTGGGAATCAAAACCTCACGTCCT
CCTTGCGCGGACAAGAGAAAAAGAAAAAAGAAAAAAATTTCCACTGAGCTATACGTGCCT
GAAGGATGAGCCAAGGGCTTGCAACTCCATCAGCCCCCTAAAGTAGTTGATGCATCAGAG
GAAGATGTGAAAAAGTAGCAGAGGAGGCGTGAACTTTATGCGTACGTGTGCGTCTGTGCG
TTCTGTTTCGCCGTGTTGCCGTTGGGCCAACATTTGAAAAAAAA
>TRINITY_DN28708_c0_g1_i1 len=1070 path=[1:0-1069] [-1, 1, -2]
TCATTACACGTTATTTCATCTATGGGTTCCAGGAAACACGGGGCCCATTGTACACCTCGC
ACCTCCGCATCACCCCGCACCGTTAAGCGGGCTGCAACTTTATCCGGAGCGTTACGTATG
TACATGTAAACGCAATGTACCATAGAATTCTTCCAACGGTCCTCTCCTGCAGCGGCTCCA
GCTGTCGCATCTTCCGACCCACCACCACTGCAAGCGGAACGTGAGTGTTTGTGTTGGGAA
ACTTTACCGTACGGCACCGCAAGAATCGCACCATCCGGCGACCATGCAAGGCGTCGATAT
GATGCACTACACGACTCGCCAATAAAATCTCCCTGTGCCTTTCGCTGGGATACCAGAGAG
GCTCGCTTCGCTCCGTGCTTCGGTCCTTGCATAATATACAATGCTGGCCCACTGCCGCAA
CTAGCAACATAGTGCATCCAAGGATCCCACGCCACACCACGACAAAACTTGCTGTGTGCC
TCCTGAAGCTGCACCACCGGCATGGTGCTTCCCTCAAGATCGTGCAGCACAACCGTCCCA
TCACCACCGGCACTGAGGAGGTAACGCGAGTCTGGCGAGAAGCACACATCGTGCACATCA
ATCACGTGTCCGGAAAGATGTCTATAATCCTTCCATTGCTCAGGCTCACCATCTCTACCG
CTCTCCTTCCACCACAGGCATATTTTTCCATCACAGTGACCCGAGGCGATAAGACGGCCG
TTTGGTGCCCACCGTGCGGTCAAAGGCATCCACGGTGTTACCCCACCACATATAAACTGA
ACGCAATCTTCCATGCCGCTCTCACTATTTTTAAGCCACCGGTCAATTGCAGCGATATTG
AGGTTCCATAGGCGTATGTATCTGTCGCCACCTGAAGTAACTATGCGATCTTCTACTCGA
TTGTAATCTATAGAAACAATACCTTCGATACTACCTCCCTGGAGACCAAACTGCAGCGCC
TCATCGTCGATTTCCCTCCAATGCCACAGGACTTCTAGCGTGCGCACCCGCAATGGATTT
TGCTGAATGGATGTTGCCATTTGCGTGCGACACCAATATAGTACAGAAAC
>TRINITY_DN28758_c0_g1_i1 len=330 path=[1:0-329] [-1, 1, -2]
TTTTCATTTGTGAGCCGGAAAAAAAAACCTACTATCCCACCTGCAATTTTTTCCCCTTTA
TATTTATTAATATTGTTAGTATTCTTCCGACTACCATTATTATTATTACTATCACTATCA
CTATTGATTTTATTGTTATTGTTATTCTTGTCATTTGGATCATTTTGTCCCCTCCACCGC
ATATGCTTTTTTTTTTTTATTGGATGTGTTGAGTGGAGGGCTGCGAAACTAATGATATGG
CCTCTCATTTGACAAGTGATTTCATTCGTAGTGGAAAGAAGCGAACGAATAGACGCAACA
AATTGAAAACGGGTAGGCGAAGGAAAGGAT
>TRINITY_DN28744_c0_g1_i1 len=683 path=[1:0-682] [-1, 1, -2]
GTACTGCCGAACACTGCGCAGAAGAAGTGCCATAATGTGGCGGTGTTGCTCAACAGCAAG
CCCAAAATCGGTGAAATACGCTGTCTCCACTGCGGGAAGGTGCACAGTAAGAATAGTTGC
ATTTTCCACAAGGATCATGCCACGGTTGACCGGTTCCCTGCCGTCCGCAGCGCCTGAAAG
CGCGGCTGCCCGTCCTGATTCAACAGCAATATCCGTTGCTTGTAAGTCCCCCACCTCACA
CAGAGGTTGTATTCTGTTGAGCGACGTAACCGACTGAGACCCCTGGCACATTCGTTTGCT
AATGCTCGATTTGACATCCGCAACAGTAGCGGCACAAACGAACGCCCCTACGTTCGCCTT
GTCATCTACAGCATCATCGTCATCATTGTGCCTCCCCTCGGCGACTTCCACCGCCGCCTC
CCCATCCGTGTCAGCGGAGCATATTTTATCCTTCACATCTAGCAAGTTCTTTACTTGCTT
CTCCAAGATATGCTGGGGCACGTACTTCTTGTTCAATCGAAAACATAGAGCAAGTATTTG
AAATGTATTCACTAGTGCACGGAGATCCCCGAGCCAGATCTTACGCCAACCATGCACGGT
GTGGTCCCACTCTTTGCGTCGTTCCGTCCCCCCGGCAGCAGAAAAAATAAGAGATTTAAG
GTAACTAACGGGGGCATCTATGC
>TRINITY_DN28780_c0_g1_i1 len=3643 path=[1:0-3642] [-1, 1, -2]
CCTCCACAGCCCTGAGAACGGGGAAAGCTCAGGCAAACGTGATGAACCCACACTACTCGC
GGTTCGGAAGCGTTAGCGAGCACTAACAAAATCTCAAACAAAACTTATCGTGCTTTCAGC
TCGTTCCATGTCTCGTAGAACGCTCTCTCTGTGCTCACACGTCGGTAGTTCCGGGAACTT
TACCTAGCTTTCATCCCTCCTCCCTTCCAACCTCACACCCTACGACTGCACTACAGAAGA
TAACGATTAAAAGAAGGATAAAGTGTGTACTCTATGACGAACCGACACACGACCCGTTTT
CCCCAGGGCAACGCATCCTTTTTCAATTGATTGCTTATGTTTTGGCTCTTTGTTACTGTA
CCTTCCAAAACACAGTCACTGCCTCCTATACCTCCGTGTTCATTGTAGATGCATCGGGAC
GCACGCACTTTCTTTTCTTTTACACCACCTCCCATCCCCTATTTACCCGTGCACAGCGGA
GAGGGGAAAAAATGCTCAAGTAAACGGATAATTGCTACCCTCAAACAGCACCGACAGTGC
TTGTGACCCCCAGTTGAGCAAAGGAGCGGGGGAAAGCTGCCTTGGGGATAGGCACGACTC
CCATACGTCGTCACTTCCACAACGCCGCGATTGTTCACATTAGAGGGGGGTGCCAATACA
ATTGTTCTATTCTAAGCAGTATGAAATTAACGACAGCATTTAACTGCTCATTTGTCTATG
CTCAACGCCCACTAGGTAAAATCACTCAAATTTTGCCTCCATCTCCAACTTCATCACTGG
CCCCACTGTCGTGGCCAGCAGATCCCACGTGCCCTCGCCCCCCCCTCTCAAAGCAGTGCT
GGAGAAAGAAACAAAGTGAGGGGGAAAGAAGGATGTATACTTACCAAAGCACGCACGTTG
TCACCTGCAACTATTTGGACCTTATACCTACACGCACCTGCCCTGTCTCTAACGTTAACG
TTACTTGTGTCCTCAATTCTCTCTTAGCGTTGGCAGCGCACACACACACAGTGGCCGTAA
TACGGGCGCAGGCGCGCGCGAACCCAACGGAGGATCTACCTTTTGGTCACTATTATGTAA
CATTGACCCTCGTGTGACAGGGAGACCATTCTTCCTCGGCTGGCACAATCATATTAGTTG
CGGACCTTTCTTGACTTCACCCTCTGTTGCTTCTTCCCTCCCGCGGCACCGCTTTGCTTA
AACTCTTCTGAACCTGAACGCACGGCTCCGACGTCTTTATATAATGCATAACCTGAAATT
GGCCGACCGGACAACGGGGTCAAAACAGCTGGCGTTGGCGTCGTAGTCGCCTCCTCAGAT
TCGTCAAAAGCAAGCCCCCGAAAATCTGATTTCCCTCTCGAAGACACCCGTTCCGTGCGC
TTCCTAAGCGTTTCGCGCATTTCGAGGAGCTGCTGCAACTTCCCTTGTAACTGAATGAGA
GATTTGGCGATGGCTTCGGCATCATCCCCATCTTCCTGCTCGTCAAGGCGTCCTTCCAGT
TGCTTGATATCTGCCAACACTGCCTTCAACCGAACCATTAGCTGCTGCAGCTCCCTCTCA
TCCTCTTGTGGCGTGCTTTCCGCACACTCAGCAGAGTTGTCATTAGCAGAGTCCGTAACA
TGATCGGTGGGGACAAGGGGGTCCAAAACATTACCCGGTTGCGGGCGGTTCATTCCACCA
ACAGAAGCAACATTATCAGATCCATGCGCCCCAACGGGAGCCTCCAGTGCCTCACGATAG
AGATCGTCGTCGGCAACGGCGGAAGCTTCGATATCTTCGGCCTCGGCCTCAGCCAATGCT
TCTGCAACACTTACGAAGGGGGGAACCTGAATGCCACCAGCATCCGCCGGCCTCCCCGAA
CGGCGCAGCCGGTCCTGTTCCACCCGCAGACGATTAATTTCTCGTCTCCCGTTGATGATT
CCCTGTTCGAGTTTCGTTATCACCCGACGCTCCGTGGCATGCTGAAGCCGCTTCTCCATC
AAGGTAATCTGGAAGCGGATGTCACTTATTTTTTCCTGTATATCGCAGGGTGAGTCACCC
CTGCTTTTCGCCTCCTTCATCTCCTCTTCCCTTCGAGCTCTGTCACGCGCTGTGGCCCAC
GGTTCCTTAAGTTGTACCATGCGGATAAATTCATCTAACTCCTCCAGTTCGGCCCTCGAA
ACCGCGAGAACCGCCATAAGCGTCATGTCATCCTCATCTCCCTCAACGTCCATTTGACGC
TCAAGCTCGGCAATTTCCTTCCGCAACCGCTTGGATGCCAGGTGTAAACCGTCGTACTGC
TCAGGAGTGCAGGATAATTCAGACGGTGATCCTTGTTCTGCCGAAGATAGCGACGCCGAT
TCATGTTTCACCTCCTCTGATGCAACACGACAGCAGCCCTCACCGTCTGTGTCGCCGGAG
AAAACGGGGGTACACTCCCTCTCAACAGCATGTACGACTTGGTCCTTAACGGGCATCTCG
CCCGCTGCTTTGTCATTCCATATCATGGATTTAGCCTCATCCAGTTTCCGCTGAAGTTCA
GCCTCAGCCTCCAAGGCCTCCTGTTCTTCCTTTTTTTGACGCTCCAGTTCGAGTTCTGCA
TCACGCTGCGCTTGTTGTGCCTTCTCGCGCCGCATGTTTAGGAGTTTCAAGCGTTCTTCG
TGCTTACGAAGAAGTTCGTGCTCCATGGCTCGAGCACGCGCTTCAGCTTCTTCTCGTCTC
ATCCTTTTGATTGCTTCATCCTTTCGCTCTTTTTCCACTCGGCATCGCTCCTCCTCCATC
AATGCTTCCTCCTTTTCACGCTCAGCAAGGTTTTTCATGGTCATCTCTATTTTGACTAGT
GTCGACAAAGCCTCATCCATTTTTTTCATGAGACTCTCCTCCTCCCGCCGGTGCTTTTCA
CGGGCTAATTCTATTTCTCGCTTCAGTTGGATCGCCGCTGAAGATAACGATTGGATTTCA
CGCCCATCCGACAATCTGGCTTGCACCACACGTTTGGTACCCTTTTCAGCCACACACACC
GGTAGCGTTGTGAAACCCTCTTCCTCGAAGTTATCTCCAGCGACATTACAGTTTTTTCCC
CTCTGCTGGCTTGTGTTTAGTTGATTTGCTTCGAACTCACCGGTAAAAACCGAAACAGGT
TCATCACCGGCACTGATTTCATCCCCCACCCCCACTCCGGCTGCTGCAACCTTTGGGATC
GGACAGTTCTTTCTTTCCATCCAGCGAGCGTTTGCACCATGATCATCACCCTCAATCTCC
ACAGAAGCGTGACACTCAACATCTCCCCCTTCCATTCGGCGCAGCTGCCGCATCTTTTCC
AGGCGGTCCTTCAGGCGAGAGAGATCTTTTTGCACTTGAAACAATTTCTCCTGCAACTCA
CTAGCGCAGTCAATGCTGCTCGTTGCAAGGAGGCGACGACGCAGCAAAGATGCCTCCACT
TTTTTTTTGTGATAAGCATTGCTGAGTGCCTCGTACGATTCCGGAGTGTAGATGTGGTTG
TCGCCATCAAATGGCTTCCCTCCCGCGATACCAAAACTTTTCGGGACATCATCATTAATC
ATTGTGGCTCTTCTTTTGCCAAGTGAGAAATCCCTGATGCTGCGCCCCGACGGGTTCCTT
GCCTGTTGCAAGGGTGCAACCACCTCCACACCGTGGCGTAGTC
>TRINITY_DN28764_c0_g1_i1 len=1257 path=[1:0-1256] [-1, 1, -2]
ACCATTTTGACGTGCGCCCTGTAGAAGGTACTTGGCAAGATATTCCTTAGAGTTCTCGAG
GGTGCTCTCAACACGCCACATAATAACCATATGCGTAAGCTCATTCAATAAGTGATCAAC
TAACGCGCGCACATAACGGTGCTCAGCAGTAGGAAATGCGGGGTACTGGCACGACCCACA
GGACAACTCGCTTGCCCAAAGAAATGTCTGCAGTTCACCAAACAAAGCCTCCACAACGTC
TGACTTCGTCTTGTTGTTTGGAAGCCTCACGCCGATGATGTTGTTGAGGCCAAGATAGTC
GTATATTTCCAATAATCCCTCATTACTGTCAAGCAGTTGTTGAATAGAAGCCAATTTATA
TGTCACACCGCCCTCATCCGCAGGGAAGAGCCGAACTAAGCGGTCAGGGACCACAACTTT
TACAATGTTATCTCCAATCATCTCACTTCTCTCGAAACGGGCAGATCGTACAAACGCGTT
ATCTCCCGCGCCAGCTACCTTTGCCGGAGTCAAACTGTAGCGGATAATACCTCTATCACG
CAAATACTGCAGCAGGAAACGCATACGCCACAATCGCTTTTTCGTCGTAGATGCGCTGAG
TGATGGTATGCGCTTGTAGTCGAGTGCCGGTTCCCGCTTTGTATCATTTAATCGAGACCA
CCAGGTGCCCACAAGTGCCTTAATGCTTTCATCTAAATCTGTTATTTTTCCACCTAAACC
ACCACTCTTTCCATTCGCCGCACGTTTTTCCCCCTTTTGTAGTATTTCCATTGCACGCTC
CAGTATACCCACTCGCGCCACATGCCCCACATAGCCGCAGTGAGCAGAGAAGGAAGTTTC
TAGACGGTCATCACAGAGTGTGCAGCGCCTTTGTCCCGCATTGTAGAATGGTGCTGTTGC
TTTCCCTGAGGAAAACTTATTGCCGTGCCGTTCAGGAGGGGAGTGGCCCCAAGTGAAGAC
ATCCACGTGGTCGCAGACAATCCCCGTGATTTGCTTTGTCGCTGACAGGTTTCGCGTATG
CTGAATGAGCGAGTTCCGCATAAATTGGCGAATTTCACAAAGCTCAACAGTTCAACGTGC
TGTACAAATCTACAGGGCGCAAACGATCGCTTTCCTTCCTACTCTTCCCTACACCACAAT
GCACACACGCACACAACAGCAATCAGGGTTACCCTTCAGTAATGAAGGGCGCAGTCGTCA
GACTCAACTAAACACAGGCACACTAATGAAAGTCATGCACAATATAGTACAGAAACT
>TRINITY_DN28726_c0_g1_i1 len=578 path=[1:0-577] [-1, 1, -2]
AGAGAGGACAACAACAAGGTCCCGTTACGAAATATAACTAAACCCAAAGCTGTAAGAAAA
TATCAGAGCAACACGTAACACAAACAGTGGTGTTCGTGACCAGAATGACCCGAGACTAGA
GGAGGAAGTGAGACCAGCGAATACCATAACGTATGAATAGAGGAGTGTCTTGGCGAAGCG
CCTAAAAAAATTTACTTTTTCAATGATAAAACGCAGAAAACAGGTGGTCCGATCCCATCC
ATTTACACTGGTCAAGCAAGCGAGAAGAGCCAATTTACTTGTCAGGGGTTCGCTGAACTC
GGGTGCTGACAGACACACTGACACAAGCACACACAGACACACACACAGAATTCGAAGGCA
CTTTCCAAAATCCATTAAAAATACATTTTGATACGAAAGCCAGTAGCAGAACTGTTAACC
ATATATAAAATCAGTCCTCTCCTTCGCTCCTTCCCTTCCTCCTTGCTACAGCTTTCTGCA
TCTTATCCTTCACTTTACCTAAACAATCACCTAACATGGTACGCAGTTTGATTGCTCTCC
CGTTGCTTCTCTCGCAAAAGCCAAGGGCTGTGATGAAC
>TRINITY_DN28725_c0_g1_i1 len=1180 path=[1:0-1179] [-1, 1, -2]
CAAGAACTTATTATTATTATTATTTTTTTTTTGCGTAACCAATGCAATAAAAGGCTTTTG
AGCCCGTCATTGCACGAGGACACGAGAAACCGTAAACAAAAGATAAAGTACATGAAAACA
ATACAAATGAAAAAACTCTCAAAACCGTACCCTAACAAAAGGGCCAGCGGTCGCTTGGGT
CAACAGGGATTATTCTTCCAGATGCACGGATGTACAAATAATCTATGGGACGCTGTTCGT
CGCTTCCACTATCAAATACGTGAAAACGAGATTCATTTGGGTAATTTCTCCACGTTTCCG
AAGTTGAACAAGCCTCGTAAGCCGTACTGTTATCAGTAGGTGCTCCCCAGACATTGTGAT
AGCCTGGAAAATTCATATAACAGCTACCAGATTGGCTACCCCTGTTGCTGCTATATACGC
AACTGCTTTGCCTTTCCGCTGAGTTCCAGTAACTTCCGTGGCGACGGTTCTGGGCATACG
TTTGCCCATATGAATCTTCTGATCTACCTTGTGGAGGACTGCTCGAGCACCTGCACTGGT
TATAAAACGGATTTTTGAATTCCGGTGAATCTGCCCTTCCTGACCAATTGGGTTTGCCCT
CTGGTAACGAGGACGATGTAAAGGAAGTTGTGTAAACGTGTGAATATTTCTGTTCAAAAT
CTGCGTTGCTTCCGGTAACGTAGACACTTGCTTCTCTTCCACTAAAAGCAGACCTCGATG
ATGAATATGGCAACTTATCATGCATTTTAAAAAGAGGTGAGCCGCAGAATTTACAAAATT
TCTCCTCAGTGAGGACCCTCTCGATTCCTCCGTTTCCGTCGAGCTCTTCGAGGAGAAGTT
CTATGAGTTGAAGATGGAGGGGATCTCCCCTTAAGGCACCTGAGATCCATTCCAATACCT
CCGCTACGGTTGACTCCCAAGCTTCACTTCGTGCCCTCAGTACCAAAAGTTCCTTTTCAA
TGGCACGCAACTCCACTATCTGAAAATCCTTAGAAGTATCCGTATTTGAGTTTCGGTTGT
TTAAACCATCTTCCTTGCCATCCATACTATACCATACAAAGTGACTTCTTAGTCCAAATA
CAGAAAAACAAAGAAAAACTTACCCCTTGCACACTGGTTGCTCGCTCTTTTTCCTTTCCA
GATGTGTGGTTATAAGAGCAAACAATATAGTACAGAAACT
>TRINITY_DN28748_c0_g1_i1 len=1557 path=[1:0-80 59:81-81 60:82-82 59:83-83 60:84-84 59:85-85 60:86-86 59:87-87 61:88-1556] [-1, 1, 59, 60, 59, 60, 59, 60, 59, 61, -2]
AACGAACGTTACCCTACGCATTCCAACGTCTTAGATGCTTAAACCATCCACAAAAACGCA
CACACACACACACACACACACACACACAGCAATACACTTTGTTCATATCGACGCACGATT
TCCCGCCGCGCGCATCAAACCTGCTCGAATCTTTAAAACTTTATGGAGTAATATATCCCT
TCCCCTTCTCTTTATTTTCACCCTCATCCCTCCTCACCTCACCCCTTGAAGACGGCTGTT
GCACACAAGCTACCTGACTGGGGGCACGGTAAGCGGGAGCGCAGAAATGTCGGGGACACC
TTTTGGGCGAGGAGGCCGAACGCGTGGCGGTGGGATGGCAGGTGGAAGCGGTTGGGAAGA
GGGTGACGGCGTAAGCGGCTGGCCATTTGTCCAAAAGAATGCGCTGCCGTCCCATGACAC
GGAAGCTAATGCATTGGGAGTAGCGAGTGACCACTGGAGGCCAACAACAAACTCCCGGTG
ATGGGCATAACGGGCAGTAAGCGGCCGCTGTGGTTGGTTGAGGTCCCACAAGCACACACG
GCAGTCGTAGCCGGAGGAAGCGAGCAATGTGCGCGAATGAGGGGAGAAGCGAACCCGTCG
GCACGCGTTATCGTGGCCGGGCAACACTGTAAGGGGCCGTTGCGGTCGACGCACATCCCA
CAAATGGACTGTGCGATCAACACCACCAGTAGCAAAGATACTGTTGTCCTGCTTATTAAA
ATCAATACTGAGGATGGGCTGGTGCCCGTGACCAATTTGCGTCAAAACCGACCGTGGCGA
ACGAGAGTCCCACAACCTCCATGTCCCGTCCCCAGAGCATGAAAGAAACGACGCAGGGTT
AAAGGTGCTGCAGGACACCTCATAAACCTCCTTCAAGTGTTCGTGGAATGTCATAAAAGA
AACCTGGGGAGTCGCAGCCTTCCAGAGCTTCACAGCCCCATCCCAACTGCAGGAAAGAAA
CGCATCACGACACCACGCAACTCCAACAACTTCAGCGCGATGCTCTGTTGAATGTGCGAC
CGGCATGACCCCGTCACGGTTGAAGGACTGCTGGAGGCTATACAACTTCACACCGTCTCC
ACATGCCACTGCCACGAGGTCACGATCGACCTCACTGAAGCAAGCGTCAAAAGCCGCGTC
ACTTGTCCCCCAGCAACCAACAAGCTGCACAGGTGAATGTGGTTGCAGCCCCTGTGAGGT
GTTCACAACATATACCTTCCCGCTGCCAGCAACACCGAAATGTTCTGACGCCGTCACCAA
GAATTGCGTTGGTTGCCATGGGTTACACCGAAGACTGTGTCCCGCAAATCCGGGGTGGAG
AACAAATGAAGGCATGTTTCACTCGCGTCCCTGTTGTGCTCCTTCAGTGTTTCCTTTTTC
TCACTTCCTCTTAAAACTGAATTTCCAATCAATTGCTATGACTAATGCTCCTCAGGACTC
GCTCCTTTTCCTTTTCTGCGCGCTGGGTGCTTACTTTGTACGCGCCGGCGCGTGGCTGCG
CTTCTTCTCGATGGGCACCCGAAGGTTGACGGTACAATATAGTACAGAAACTGTTCT
>TRINITY_DN28759_c0_g1_i1 len=1922 path=[1:0-1921] [-1, 1, -2]
GGAAAGAAAAAAAAATAGAGAGAACAGATGGCAAAAAAAAATGACCAGTAAGTCGCTTAG
GCACGTAAATAGTTGTTGTTATCAATATTTACTATTACTTGCACCCTCAGTTTACCCCTC
ACCCTTCAGTTTCTTCATTCTCTTCGTTCCTTTCTTGATTAGGTCAATGGAATGAAAGAA
TAAAAAGATGGGCGTTAAATAACCTAAAGAAATAAATATTACCCCCACCCAACGCGTCGA
ACAAAAAACAAACATCCATACCACCCATAGGCATCCCGTAGGAGACTTATCTACCTTTTT
CTTTCTCACTACTCACACCATGCAGTGCGGTTATTTTCGCACAGTTGAAGGGTGAAACGG
AGATGAGGGAGAAACATCACCACTGCTTCCATCATTGGTGCCACCACATATGTTATAAAT
GACTTCTGTCCTTCAGGGAAGTCTTTGTCGCTCGTTTTACGATTCATGAAGGGGGAAATG
GAGAGGTTGCTCCTCTCTTCTTCATCACCCTGCTTGTAGAACTCTTGTGCAATATACGAA
GACCATTCCGAGTATATGTAATAGGGACGAATGCAATTTGAGAGATCGGCTGTTTTGATG
CTCATAGAAAGTGCCACAAGAACATCCTGTTTGTTCGCACTCCAGTCACTAGCCTCTACC
AAGCGCGACTGGAACCTCTTCAGTATAGTTCCGTGATTTGACATATCCGTGGCTAGAACC
ATTTCTACCATTGTCTCGCGTACAGTGCGGAACTGCTCGTCATTCAGTGGTGCCAGAACG
TTGTAAGACGGGTGCTTCAGCAACTGAAAGACGGAAGCTATGTGATGGTTTTCAAGGATT
GACCTATCGTTGTAAAGTGTGCTCAAGTACGCATTCGTTCTAGTGTGAAAATTGTTATTC
AAACCGGGGTGATCAAAGTCATGGACGGCTGCAGCGAGCACGGCGCCCAGCTGCTCCTCC
GGTCGCAGCTGGCACTTCTCCTTCATTCCAGCGATAAAAATAATGTAGTAGTTAACCTGC
GTGACGTCTGCCGCATGCATCGAGTTGTGATAGGGATTGGGGTGATATCCCGATTGGACA
CCAAGTAGAAAGCGCTGCAGTGTCGCGTCGTCAAGTTGAAAGCGGGCCACTAGATCCAAT
TTATAAAGAATCGTGTAAGTCGTATAAAAGAGAGAGTTGCCATTTGTCATTATCTCTAGG
CGGATCACATCGTAACCCCATTTATCAATGCCACAAAGAATTTCAAGTACATCCCTCACA
GCCTGCCTGGAAGAATTGTCGAGCAACGGTTGCAGCTCAGGAAGGTCCAAGACGTCCATC
GCGCTCTCAGCAGGAGCACCGGGAGGGAGTGGAAAGGCTGCGCGAATGCACGCCAAAACG
ACCGTGTCAACGTCAGTTTCAACCGGGTAATATTTCACTGCCTGCGTCGTGTGTTCAAAG
TACTGTGCGCCCCCCTTGTCGTACAGCACATCTAATGGATCCTTTGAGGGTGGGGCAGCA
CACAGCAGGCGCAAACGCTTTCTCAAATCATTGACACAGAAGGCAAGTTCCATTGTTTTC
TGCGCCGCCACGGAAGATTCTTCCCGTAGCGGCTTCAAATCAGCAAGCAACCTCTCCACC
TTCTTTTTGCTCTCTTGTAGCATCGCAGAACGCACGACACGCTCACATTCCAGAGATTCC
AGAGAGAGACGTGGACAAATCATCTCGCTCCGACGTCGGCGTATTTGAGTCATTCGAGTC
ATGGGCTCCACAATATATTGTACAACACGTACTCTGTAGTCTTCGTCACCGGGAAGTGAG
ACAAGGGGAAGCTTGCAAATGTATTTGTACATTAGGTCCGACTCCTTTATATTGGTAACG
GTAAAATTCACATTTTTACCACCACCTGGAGAGGGAGTCACCGTTGCCTTTTGTCTTTGA
AC
>TRINITY_DN28799_c0_g1_i1 len=764 path=[1:0-763] [-1, 1, -2]
AGAGGGGAAACCAAACCGAACCAGGGACAACCACGACGGCTCTATACGTTAATCAAACGC
AGCTATGAACAAGTGAAGGCAAACCTTAGTCACGTACGAAGGTAGTCCTTTCACTTGGAC
TTTATGTAATCCAGTGAAAAACGTGGGACTCTTTCCCCCTTCGGTTTATTCTCCCCCTCA
GGGGGAGCAGAAGAAAATGAACCCGTGACAAGCGATGAAATTGTCGTAAACCAGCTCCAA
AGGGCGGGATCTCGCGTTACGACAAGGCGAAAAAAAAACGTGGGCGAGCTAAATCACCTC
TGCTGCATGTTTCTTGTACCTTTCGACGATCCACTTTGTGCGCTGCTTCAGATCAACAAT
GGGGCTGGGATAGGCCGATCCACCAACGATGCTGCCACCAAGCGGTAGCTCCGTCTTTTC
CTTTTTTATTCCGTTGCTTTCCTTCACAGTTCCTTGCACTGTACCTAATGTGCCCTCGTC
CGCTGGTCGCCCTTCCTTGCAAAACACATCCCACTTGTGTATCGTCCTCACAGACACATT
CCGGAGCTCTGGCACCCATTGTTTGATAAACACGGCCTGCGGATCGTGCTGAGCGGACTG
GCGGAACGGGTTAAAGAAACGGAAATACGGCTGTGCATCAGCACCCTGGCCCGATGACCA
GAGCCAACCGCCGCTGTTATTAGCCACATCGTAGTCCACAGCGACGGTGGCGTACCACCG
CTCACCTTCCCTCCAATCCACAAAGAGAACCTTCACAAGAAAAT
>TRINITY_DN28751_c0_g1_i1 len=279 path=[1:0-278] [-1, 1, -2]
ATAGTGACAATCGCTACAACGTATCTCAGGTAGAAAAGATGGAGACCTCAACGCCAGACA
GAGACCGCCCACCGATAGGGGGGAGGGAACAAAAATGTGGTAGTTGCAGAGAGGTGAACA
CCGCCGTTCATCACAACTACGTCAGTGCTGCCCATGTACATGTCACAACACACAAGCAGT
GTGCTTTACTTCACTCTAGACGAAAGCCACTGCCCACCGTGTATGCGAAGCAGCCAGACG
GAAGAAAACAACAAACGACACCAACACACACAATGCAAG
>TRINITY_DN28776_c0_g1_i1 len=1288 path=[1:0-1287] [-1, 1, -2]
ATTTGTCACGCTACTGCGCTCCAAAAGGGGAAAAAACGATATTATGTCCTTTGTATACTC
TTATTTACCTATGGGTTTTATCTCGCTCATTTTTTTTTCATTTACAAGCGCTCTTTTACA
TACCCACAGGGGTTTGTGCAGCTTTTTCACTCGGCTAATGATGTCGTGTTTTTAGGTGCA
TCTGTGCTTGTGCTTGGATTACGCAGTTGCTTCCATTCGTTCGCGTGCACACACGACAGT
TTTATGAATAGAAATTCTCCTTGTATCAATTCATCTATCTTAGACGTCTACAACAAGCAC
AAGGGAACCCGTCGCAGTAACGCGCCACTTTAACTGAAACCCCCACTCAGCCGAAATGTT
AATACACCTCGCCTCGCCACGTGTCTTCAACCTCGTAATTTGCCACCTCGAAGCTGTCAT
TTTCTCCCTATTGTCTCCTTTTCTGTACTGTGCTCGCAACCATTCCCCTCTCATCAACCG
ACATTCACTTTACTTAGTCTTTCATCTTGCTCCGCCTATAGTCATCTGCCCATTTTCTTT
TCCACGGCGCATTCGCATCAGCCGTTCGGAGTTTATGAAAATACGCATTCGCAAATGTAC
CTCTCCTCGGCGTCGTGAGTGCTCTTGTAGGCCGTAGAAGGGGCAGCACTGATCGCACGC
CCAGCATATCGCAGCTCTCGGGCTCCTCCCGTGTAGTACTCCACACGCGATTCAACGTGA
TAAAAGGCGCCTTGATTGCGTGGCTCTTCCTGTGCCCACATCAGCTCGACACCACTGTAA
TCCGCCAACAACTTCTGCACCTCAGCAACTGGGAATGGTGAGAGCTCCTCGATCCGCACA
AGCGCCACGTCCCGTCCACAGTTGTTGGATTCACGGTACCTATTGAGGATGTGGTATATT
TGCCCAGTGCACATCACGAGGCGACGCGCCTTCTCGGGTGGAACGGATGGGTCACCGATA
ACAGGTTGGAAACCGCCACTGGTTATTTGTTCCATGGATGACTCGTTCGGTGTGCGCAAG
AACTGTTTCGAAAAGAATAACATAAGCGGCTTGCGGAAATTGCGACGGACGTGCCGGCGC
AACAAGTGGAAGTACTGCGCCGGTGTGCTGGGGAACACAACCTCCATATTTACACGGTGG
GCGCGCTCCTCAGGGGAGTACGCCGGAGTGTCCACGTCTTCTGCGACGGCTTGCAAGAAC
CTCTCAATGCGGCCGCTGCTGTGTTCCGCTCCGCGCCCATCGAATCCATGGGGAAGAGAA
ACGACGACCGCCTGCTGCTGATTCCATT
>TRINITY_DN28730_c0_g1_i1 len=1290 path=[1:0-1289] [-1, 1, -2]
AAAAAAAAAAAAACACGAGCGCTAAGAGGTTTGGAAGAGGGGAAAATACGGAATGGAAAT
CAAAAACAAAACAATAAGTCACATAAATGTAACATCATGGGATGAGAAGGCGGAACTCAG
GCCACGCATATAACCTCACCTCATCAAAGTGTCAGAAAAGAACGCAAATGTGCGATCATT
TCACACGAGAGAAAAGAGCTTCATCTCACTGAACGCACAAAATTTACGTGGACTTCATAT
AGCTCAGCCGGGGAGGCGAGAAATTCCGCACATCATCCTTACCACTATCTGTGTTTCTTT
CGCCACTATCAGGAACACTTGCAGCACCCTCCTTTGGGAAACGAAACTCTGCCAATCTAC
GTAAAAACCTAGCGGTACTAGTGGAGGAATGTGAAGAAGACCGGTCGTCTCTACTCTGAG
AAGCTGAAGGCGACTGAGTATCGCCGGTCTCAGCTTGCAATGAACTTGACAGGTTGTGTC
GTTGCTTTTGGTCGTATTGCGCATGCGCTTCCCGTCTCGGTGTCGTCGTCCGAGACCGCT
GCAGATGAGAGTCGTGTCTTCGCACGGGTGACTTTGGTGGCAGATCACGTTGAGCTTGGG
GTTTTGGTGCTTTGGGGAGCTGATGCGGTTGCACCGGTAACTGCTTTGGGGGTACTTGCT
CCCGAAGTGAGGATTGGGCCTTTTCTTTTTTGGCATCCCGATGTGCTTTTGCATTATCTT
TACGCACGTGCTCCTTCACAACCCTTTTTGCGCTTGCAACCTCAACAGACCTGTCAGGTT
GCTTCACTCCGGGAGGAAGAGCCTCACGTTCCATCACCGACCGCTCACCACTTTTGGGTT
TTTCCTTTGTCGACCGATACATCATCGAAAGTTTGGAAAGTGCATCGTGTAATTGCTGAT
TCTCCTTCACAAGTTCGCTGTTCTGACTACGAAGATGTGTGACGCCATCATTCTTGCCCA
AGGTAAGAGGATCCACGTCGTCCACAGTGAGTACCCGGTCACAGAAAGTGTTCAAATCGC
TACTACCACTGTCATCAGAAGCCTTTAATATCGTTCTGCTCTTCCCTCCACTCGACTCCA
CGCCAGGGGATGACACATTGGCGTCCTCTATCTTCACCTTATTTGCAGGCGTGCAACCCT
CGTGGGTTTGCGCCGCCTCCAGCTGCAGGGGCGCGGTGCTCCAACCTTTACCCGCTTTGT
CTAGCTCCGTTACCAACTTCCTCTGCTTCAGCAACGACGAGTGTGAGAAGTCCTGCATCC
TCTCCAACACCCGAGTCGATTCCTTCGCCT
>TRINITY_DN28702_c0_g1_i1 len=519 path=[1:0-518] [-1, 1, -2]
TCCTTGTTGGACTCGCTACGAGATAGTAGAGAGGGTGAACGTGATTCAACACGTGCGAGG
GTTCGTTCACTACACGGTTTCTTGGGGGGAAAACTTTCAGACGGTTGCTCACCGGCCCCT
GGTATGTGGTCCTGGTACGAGCTGTAACGCGTTCCGTCCTTTCCACGCCAAGTTGTGGTA
AGCTGTTGGTCCAGAGTACGATTCGTAGCGCGCACCACTGAATGAGGGCTGCTTCGTTGA
GAGGAATTAAAACTACCAATATCAGCAGAGGCTACAAGCAGTGCTGGGACGTTAATGCTG
CAACTCAATGGTAGAAGTTCTGTGTCACCATAACGGTCAAGGTGAGAATTGCTTTGCCGC
AGCTCGCGGACGCTGACACCTAGTTTCATAGCTACGGCTCTCAAATTCATTTCTTGTTTG
ACACGGCGTGATGGGGGTGTTTGACTTCGTAGGGACGGCGACATGCTAAGTGTTTCTGTG
AGGGGCCCATACCGTGGGATGTGGAGCCTGGCAGACTGG
>TRINITY_DN28716_c0_g1_i1 len=1161 path=[1:0-1160] [-1, 1, -2]
TCCTGATCTATCACCTCCCCAACGGCAGGCGATTCACCGCCAGTGTTCCCACCCGCAAAT
GAACGTGTGAGCGGAGCTTGATCACCCCAGTCGGGGTCATCGTAGCCCTCCTCTTCAGAA
CTGTCAGACTCCAAGCCTTGCTGGCCGCCTTCGGCTGTACCGTCTTTTCGTTCGACCTTC
GTGGTAGCAGCGCCAGGGTAGTGCAGATACGACTTCAACATGTATTTCGTCCCTTCGTCC
AGTTCGATTGGTGCAGGGGAGATCGGCTCGAATACCTCAATTAACGGAAACACTCGGTAG
TTCTCTTCATCTGTCTGTGCACGAATCAGGTACTTAGTCGATAACGACGAGTGCGTCTTG
TAAAACAGAAGCTTCAACAAAGACAAATGAATAAACCCCGACCCAGTAGTCACTGCATAA
CGCGATGGCATCACGTTACGGTACGCTGTGTGGATCACCAACCTTTTCTTTACGTTTCCG
CTCACGTTGTCTTGGGTGGGTCGATAGGTGCTCCCCTGCAGGAAAAACAAGGCGAACATA
AGCGGCTCGATAACGAATAATATGACATGTGGCACCAGCAGAAAAGCAGTAGCAGCAACG
TCGATAGAAACCAATGCAAGCCATGTCCACATCGCCTCCCTGGGCTGATCCGAAGAAGGA
AGAAGCCATAGGTGTGAAGTAAAGGGGACGAACACGATGAATAATACGAGGTAGAACAAA
AAGGTGTACCAATGCGAGGTAAATAGGAAATTGTTACCCGCGATAGTTATCAACAGCGCA
TTGCTTGCGTTCACGAAGGCAATCCCACGCATAGCGAAGACAAAACGGTTCAGCGGCCCA
TTGTCAAAAAAGAGGTCCTGCAGTATCGTGTGTGTAAGATTGTTCTTCGTAAAGCTCGCC
GTGATTGCGTAGGTAAACACCACGAGCGTGTAGCTGATGGGAATCAGAGTAGGAAGTTGC
ACCCTAACGGCTATTTCTCTTGCAGTTTCCGACAGCGAGAACACATTCGGCAAGTTCAAC
GACAGCGTGACCAATATAACGACAACGTTGATTAGAAGTAGTATGAGTGTGGTGATGTTA
CGTTTCGCCCACTTATAATCGTTGCACGGGGAACAATGAATGGGAATAAGGCCACGATAG
TTATAATAGTATAGCCCGTCC
>TRINITY_DN28790_c0_g1_i1 len=738 path=[1:0-737] [-1, 1, -2]
CAACTAAACACCTGTAAGCCAAACGAAGCAAACAACAACGAGTAAGCGAAGACAGACGCG
CCTTGCGTGCATGTATGGAGGTGACTGTTTAGTGAAAGCAAGGAGTGCTCGTTGAAGTGT
TCTTGCTGATTTTGGGAAACAACAGTTGCCTCTTCGCGCTGAATGCGCCTGGCATACACG
GTTTCATGCAGGAACAAACCTCACTTGGGGGCGATGGCACAAGCAAATTCAAAGAGATCC
CGTGTCCAAAGCGGGGCGCTTACGGAACAGTTAGTCTCAATCTGTCATGAACTGGTGTGC
ACAGTTCAACACATCGCGGCGAGAGCCACTTCAGCTTGCACTTGGTAACTAATAGCTGCA
GGTCACACGACGCCGGATCGAATGTCGTGAGTAGTGGTATATCAACGACGAATCTGAGAC
GAAATTCAATCGTGGGGCCCGAAAACAGTGCACCGAATACACCAGTGGAGCGGCTTCCAT
GCCACACCTTTACCTGATTCATTTTTTCGCCAAGAACCGCGATGTCATGGCTCAACGTGT
TGCTACTATATGAGACGCAAAGGATAGCTTCTGTGTGGGAGGCAAATGAGGCGATGATAC
CGGTTGTTTTTAAATCGATGACCTGTACAACACCGTCGTGGTTGCCTACAGCTAGGTACT
GCAGCTGCTGCTGAAAGGAAACGTTGGGAAGGTAAGTAACCGCTAGACCAATCAAACGAA
GCGCTGGCATTGCACACG
>TRINITY_DN28785_c0_g1_i1 len=873 path=[1:0-872] [-1, 1, -2]
GTCGCGTTGGATCGAGCACAACCTGCCACGGCGAAGCACAACACGGCCCCTGCCTCAGCA
GCAGCAGTTCGCCACTTCCCTTGAGGTGAAACGATAAGCATATACACGCCAAGAAACGTT
GCAAAGGAGAAAACACTTTCCGTGTAAAGCACCACGCTGAACACAGCCGTAGGACTTAGC
ATCCACATCAGCACTGTTGCACCTACTTCCTTCCATAGCCTAGCGTTCAAGTGTTCCTTC
ACCGTCACCTCGTGCCGATAATACGGAGGCGGCAGCGGAAGGCTGTCCAACCAAGTTCCG
GATGTCATTGACATTGCTTTATCCTTTTTATTGGTGTAATCCACGCCATGGGACCCACTG
AGCAGGGTAAGGATGGTGATGCGCCGCAAACAGACAGCCGCGGCACCACCCATGGCAACA
TTCAACAACGCCACCTGAAAGGTAACTGGCACCGCCGTCAAAAATTCCGGTAAAAGCACG
TCGTTTAACCATGAAACTGTCCGAACAATAAATGGAACGAGTGGGAAGAACGCGCAAACA
TTTTCATGGGAGTACCCATGTTTGGCCACGTGGAAGAAATGCACACCATCCCAACTCCGA
GGAAAGTTTAACAGACTCCACGTACTGTTCATATCATCATATAGCAAAGTCCCGCTGTCC
CATAGCAGCTCCGTGCCATAAATATGCGGAAGTGCAACGCGAAGGAAGAGCATCAGCAGC
AACAAGAACATGCGTGACCCGGACACAAGAAAAAACAGTTTCACATCCGAGCAGCAGGCG
ATTCGTTCAAGACCCTCGAGTCTTTGCGCACGAGTTGGCGACATTCTACTCGACGCACAG
GTTGTACAAGTGGTCCTACGAGGTCCCCTCTCA
>TRINITY_DN28701_c0_g1_i1 len=610 path=[1:0-609] [-1, 1, -2]
GGAGTGTACTCGTGCATTTCTACCAAGTCATCCACCATCTTCTGGTAAGCCGAGGTTAAG
AGCGTTACTCGAAGCCGCTGAGCCTGGTCAGTAAAGGAAGCTCCTGGAAGCAACCCCGAG
TGTGCCCCCCGGATCCCCGGTGACTGTCGACTGCCGTCGTCACATGAGGTGAACTCTACA
GTACTGGAACCAATCCGCACGGGTGTGCGCGTCAGCAACTCCAGCGTTTTCCTCGGATCC
TCGTCGCAACTCGGTCCGTTTGTGGGCTTCTCCTCTACGCTGTGAGTAACTGAGAAGTTC
GGCCATATGGTGCGGGTGGAGGATGATGTGGTTTCCGGGTGATGAGTCTCCGTCGCTGTT
GTTGTAGAGGAAACCGGACTCACGCTGCTTCGACTTGGCGGTCGGCTAACGACTGGTCCC
CTTGTCGCTGGTTCGGGTTTCACCACTTGCTGAATTAGTGGCAGTTCCACATCGTTGTCA
TCCTCCAGTGCCCTCTCCAATAAACCACGGGGCGTATTCCACACGCTAGGCTGGGGTGAA
TGATTAGTGTGCGTACCCGCATCACTTCGATGGAACTCATCCCAAGTGACAGCAGTTGAT
GGTCTTCTCG
>TRINITY_DN28720_c0_g1_i1 len=434 path=[1:0-433] [-1, 1, -2]
AACGGTCGAGTTCCGCTTGCTTTTCACGGAGCCTTACTTGCGCCTCCTGTACAGTGCGAA
AGCGCTCCTCAGCTTCGCTTTCTACGATGTTGCGAGATCCAATCGCTTTCAATTTTTCCT
CTTCAATGGCCTTTCCCAGTTGCTCAACAATCGACATAGTCTGATTGACGATGTTCTTGA
ACTCGTCCATACGTGTGGTAAAGCGTTTTTCGACTTCGATCGTCTTCACTAGTTGGTCGA
ATTTCTCCGGGTCGTACATGCGTATGGCGCCATTGGCGTCAAACATCACAAGTTTATCAT
CATCCATGGTGATGATAGATAGCAGTGAAACAATAATATAAGTAACAAAAATATAACCTT
CAATGCGTATATTCCTACAAAGTGTGCTACCTTCTTCTATTCACTTACAGTTACAATATA
GTACAGAAACTGTT
>TRINITY_DN28775_c0_g1_i1 len=335 path=[1:0-334] [-1, 1, -2]
ACCCAACCCGCTCCACCTCAGTGCCGTTCGTAGCCTCAAATACTGACGGGGGTACCGCCA
TCGGGAAAGTTTGTCGCCTCGTGACTCAATCGAATGGGTGCGCGTAAATTCTTTTGGAAC
CCACCTATCTTCCACGACACGTAATACAATAACTCGCCCTACGGTAGGAAGAGCGAATGA
GGTCCCACTTATTTCACTCTCCATAACATTCCCTGACAACTTACCACAAAGGGGAGAGCG
AATATCCATCAACAGAAAGTCATTCCACGTCCCAAAAGGCGCTGGAGGGGGATGCACATG
CACTTCCGATCCACTTGGAAGGCCACTACGCCACC
>TRINITY_DN28779_c0_g1_i1 len=361 path=[1:0-360] [-1, 1, -2]
TATATCGCTTCCTGTCAGCCGCCAACTCCCCGCTCTTCTTTTTGTGAGAAAGTCCGGCAA
GGTGCTGTTGGGCCGTGCGGCTGTCGCTGCAGTATATATTGCAGCAAGGGCAATAATACG
CACCTGTTGTGCGCCCAGAACCTTGCGCCTGGAGCATACTAAAAAATATAATATTTGACA
CAGTCTGCGTGTTGAGTTGCAGTGTTGTTGCAGACAGTTATATTCACTTTTGATCAAAAC
AAAACTGACAGCCATTGCTCTAGCCGTCACACCTGACTTGACGCGACTACCCCTTTTTTC
TATATTAACTAAGCCACTTCCTGAGCCACACAGGTCAGGTTGCCAATATAGTACAGAAAC
T
>TRINITY_DN28761_c0_g1_i1 len=4196 path=[1:0-4195] [-1, 1, -2]
ACTATATTGGTCGCATCCTTTGTCGGTCACGGGCGTGCGGAACGATACAAACGAAAACAA
AGAAAAAAGGCATAACCGCAACACGATTGCGCGTCCATCAACCCCTTGTACGGCGGTGGT
GATCGTCAGCATTTGTGTGTGGTGGAATAGCTGTGAACAAAAAGGAAAAGGTAGTTGTGA
CTACGGCAGTGTAAACCACATCGTTAACCATTTCAATTTGTCACGTACGTTAGCCTCAGT
TCCCCCCCCCCCTAAGTCAGGATTTATTCCACACGCACCCTGAAAGGGAAAGGAGACCCC
CCTTTCCTATACGTATCGCCCCCGAGTGAAAGTAACCTTTATGTTACCATCCTCTCAGGA
CCAACTACCGAGTGAGAAAACGAGTAGAACAACGGCGGATGCGGTGCGACGAGTGGCCGC
TTATCCCATAGACTTCAACACGGCGCAAAGCAGCACCATAACACATCAACAACAACAGCA
GCTTAAAAGCTGTGCCGGTATTGATTTGAACCTCCATCCGTTATGCCAACAGCATTTTTA
CACAGGAGAAATGATGCGCGGAGGGGAAGGGAGTAGAGGCGCTCTGATCCCCCACGGGAA
GGGAACTTTACTGTGGGTGTTGTATGCTACAGCCCCAGATATTTCCTTCACGGATCCCTC
AGGATCTGTGGGATTACCATACGAATTGCTGGTCCGTGAGTTCGGGGAGGTGAACACACT
GCGTGATGCTGTGCTGCTTGCCCTTTGCGTGTACTCGGGTTCATTCAACTCTGGCAAGCA
ATGGGGCGGTGGTAGCCTCACCATCTACCCCCAGTGCGTGAAGTTAGACTGCTGTTGGGA
GGATGGCAAACCCATGTTGAAAAGAAACTACTGTGTGCTGTATTACCCGGCCTCGTCACA
GGCAGCGTCGTGCGGCGATAGTGCTGGGAGTAACTCCGGTAGGAGCGGTGGCAGTTCCGA
TTCTACTGCCAGTTTGGGAACACTACTGAGAAGCGGGCTGACACGCGCTGGGAAAGCGGC
AACTGCATCGACGGCTAATCATCAGTATATTGGTATGCTTACCATGACGACTGTTGCCGG
GAAGGCACAATGCTCCCTCACAGCGGGGCTGGCTTGGTCGCAACACGTGCAGTTTATGCC
GGATGGTATAGGAGAGATGTGTTACCAGGGAGGCGTACGCTACTGTGGTGAGTGGAAGTC
TGGCAGACAGCATGGTTTTGGCGTGGAATTTGACCCAAACGGCTTTGGGAGTATGGTATA
CATTGGTAGATTTGAAAACAACCGTCGGTGTGGTACGGGTACCTTGTACAATTGCAAAGC
AGGAGTGGTAGTTAGTGGTACGTGGAGTGAAGGAAAGTTGTGTAGTGCAGTAGATGTAGG
ACTACCAAGTTGGCCCTTCGTGCTTCGCAACGCCCAGTGGACGAACGTTGATGAATGGTC
GTTCGAAAAGGCTTCCCTAGTGCACTCGGATACTTCACTGAATGGTACATGGGAACCTTT
GTTCTCAGACTTTGATAGCGCACTCACGGACCCCGCAGATCTTGAAAAGGAAGAAATGTT
GTTGCAGAAAGGTACCAACGGGGGTGGAGACTCAGATGCTGATGGTGGCGCCGACGAATG
GGAACGGTCTAGTGTCATCGTGCTGCTTCGATCTTTCCTGCAGCGAAAGGAACTCAAGGC
GACTCTCATGCTCTTCCAGCGCTGCTTTTATTTCTTGTACAAACCGTGTGCGGGGGGAGC
GCGGTGGCTTGATGCAGAGATGTTGACACCCCTGAGGAAGTCGAAACAGCAGCAGAATGA
TGGCGAGCCGGCAACAGTGGGGTCTTCTGGAGCCTCCCTTCCAGTGTTCGCAAAGCTCCG
TGATCTTGGTCGGACTGACTGTGGAATTTCATTTTTCTCAGACCGTGGGCGCCACTGGTG
CGCCCCGTCGTGGTGTAACGAGATGGGTTTAGGTAGTGGAGGGGGGAATAGTACAGGTGG
GGATGGTTACGTTGGTTATGGTTGCTTTCACACGGCAAGCACTGCAGAGGGTCTCGCGGC
ACGTCTGCCTCCTGAGGCACTCTTCAAATGGGCTGCTCGTGACCTTGCTTTCGTTGTGTC
ATCGGTTAGATTGCGTTTGCTGTCGTGTATTGCTTCACATCCCGCAGCGGGTAGCCTGGT
GGGGAGCAGGCACGTCCTCGCAGTTTGTTGGGATACAGTGTACTCTTTAGTGGCACCGGT
CATGCATGATCTTGCGAGTGCCGTGGAAATAAAAGCGTACTTGGAAACTTCTATGGCATT
AAAGCGATGCATAAACCTCTGTCCTTCAGGTTTTGTTTGCTCCACTCACTTGTCAGAAGC
TAGCTCTGCAGCGGTGAGCAATGATGAAATCCAAGGAGTGATAAGGCGATGTGGTTTCGT
CTTCTCCTCACCCTCCCGTCACTGGCGCCGTCGTGCAACGGAAACAAATAACGGTAAACT
TCTGCAGTTCGGACCGTATGTTAGTAACGAAATAGATTGTACTAGTGAGGAAGCTGTAAC
TTATGCGACACCATCTACTCTGCTCGCCGCTTTCGCCACTCTCCGTTGCTATGCCGATCG
TCTTTTCCCACGGAATGAACTTCTGCGAGAACGATGGATGAGTGGTAGCATTGCCAACGC
CTTCACGAAGGCCGCGGAAGTGCATCCGCAACTGGCGATGAGTCCTCCTGCCGTACTTCG
CGTGCTGGCCACCCTCGCTACAGAGGTCAACCCAGCTTATCCCTTCGCCATGGAAGACGT
ACTCGGCATAGATGAGCAGCGGGGCGTGATGCTCAGTTCAACTCGCATCGATAGTGGCGA
CAGAGATGCGAGTATAACGGATGTGATGTCATTACTTCTAGCTGCGCACGAAAGCGTTGT
ACGTTTGCGGCATGCTTACCCTAATATTCGTCATGTGGTGAGTTATGTGGTTTCCTCTGG
ATCAGGAACGCACAATGCACACAGATTCGATGCCGTTTACCCTCTTGATGAATTAGCTGT
CCGTACCCGTTTTGTGCTTCTTGGGGTTGCCGCTGAAGTTGTCCAGCAGCAGCACATGTG
GTTCGGGCGTTTGGTTAGTAGGGATAACGTCAGGAGTGGTAACGGGGAATGCAACAATAG
TTACCTATACTGTTCTGATGAGGATGTGGCTCATCCCCAAGTGATGAGTAATGATGCCTC
CGGTGATGAGCTGGCCCAAATGAAGGAGCGCGCTGAGCGTGTTTTACGGCTGCCTGTGTG
GGTGATGCAAGAGCAAATTAGTAAGCGGTGTGCAGATCAGCACACGCCAGTGGGAAAAGG
TGAGAGAAAGCTGCAAACGCAAACTCCGTCAACGGAGGTATTGCGGTGGGTAATGAAGTG
CGTTGGATCCATATTAGAACTACCGAATGTTTCCAAAGTACAGGGCCAGTCGACGCAGCA
GGCGAAAGCATCAAGACAGCGGTCGCTCGACTCTTCGGTAAGGGTAACACAAGACCTTTG
GCAAGCGGACCCGGTTCTGGCTGTTAGCAGTGAGTGTAACGACGAAGATTGTGGTCGTAG
GGAATCCCTAAGTGACAGTGGTCTGCTGGGTCAGTCGTTTAAGTGGAAGCATTTCCTTCC
CAGTATTCCTCCTTTCACTGTTGCTGCTGCTGACGCCCGCAGGCACACCGTAGCTGTCGA
ACTCGCCGCAACACAGTTTATCACGGGAACGCAACCAGACGCGCTGCTAACAAGTGGTGA
AATTCTCAATTTTGCACTGATTCAAAAACTTTTGGCAGACGTAGGTGTTACTGCGAAACT
TTGCATGCGCTTCTGTTACGACAACGAGGAGGACTCCCTCTTCAGTCCGCAGTTAGGTGC
TACTCGTGGTAACGGTGAGGACTTAACTCTTTCGTTCAATTCGTTAAATGCTGCCGCCAA
CGAGGAGGAAAGCGACACTCCGGCCTCCGTGAGTTGCGTGGGGCGTGAAGCAGAATTTAC
ACTTCATATGGGGTCGGACTTTATCGGATCGTTGTGTTGGGATGTTTTGGCGGATGCGTG
GATGGCGGCTTTGACGTCCCTGCGTACTGAAACAATGGATGTCCAAAGGCTAGCAAAATT
GACAGTTGTTCGTCAATCTGATACCGGAGATGTTTGATGTCAGGTGCTGCAGTTTGCTGA
TGAGCGGAGCTCTACGACTTCATTAATATGTCATCTCTTCTTTTTTATTGTTGGTG
>TRINITY_DN28794_c0_g1_i1 len=2506 path=[1:0-2505] [-1, 1, -2]
GCATTTAGGACCAAATAGGGGAGCCATTGATCAAAGGGAAGAGAAAAAAAAACGAGAGGA
AAGGAGGAGGGCGGGAGCAAAAAAGAAAAAGAAAAAAAATAATAATAATTCATTGAAACT
CTTGCATCTCTTTTTATTAGTATAGAGGGAATATTGCTGTTTCAAAAAAAAAAAACTAGT
AACAGAGAACCCTGTATAGGTCCATCACCTTAAATGCCCGAGGCGTATATTGAGGAAACA
CAAAGTAAACTGGGGGCTGTTATTAGTTCCCCAAAGTTATCTGAGAAACTCCTTTTGAAA
CCTCCTTTCCGTTTTTTACATGACATTGTCACCAGTTTTATTAAAGCAACTGGCTTCCCT
GAGGGTTTATATCCCGAAGATATGCTTGACAGTGCAAATGTATCCGATAAAGAAAAGAAG
ATACAATTCCTTAGTCTCCTTATTGCGGCCGTTGAGTCGGCAACGGGTTCAAAGGTGTCA
GCCAATCCTTCTAAAATTGTCGCGGGACATGAACCTGAGCAAACAAATGCATTACTTCAG
TTACTTGCTTCTTGCGCTGCACTTCCGTCGGATAAAAAGGCAGCGGCCGTAAAGGCAGCA
AAAAGTGCGGGAGACGCTACGAAATCATCAAGCAGCAAAGGCGGGGACGACGACGAGAAG
CGCAAGCGACGCGAAGAAGAAAAGAAGAAACGAAAGGAAGAGGAAGGTGATGGTGAAAAG
AAAAAGCATAAGGAAGAAGACGGAGAGAAAAAAAAGCACAAGGAGGAAGACGGCGAAAAG
AAAAAACATAGGGAAGAGGATGGAGAAAAGAAGAAGCATAAAGAAGAGGACAGTGAGAAG
AAGAAACGCAAGGAAGGAGAAGGGGAAGAAAAGAAGAAACATAAGGAAGAAGATGGTGAG
AAAAAGAAACGAAAAGAGGAGGAGGGTGATGGAGAAAAGAAAAAGCATAGAGACGAAGAT
GGAGAAAAGAAAAAGCATCGGGAGGATGATGGAGAAAGAAAGAAGCGAAAGGAAGAGGAG
GGTGATGGTGAAAAGAAGAAACACAAGGAAGAAGATGGCGAGAAGAAGAAACGAAAAGAG
GAGGAGGGAGACGAGAAGAAAAAACATAGGGAAGACGAAAGTGAGAGAAAGAAACGAAAG
GAGGAAGATGGAGAGAAAAAGAAACGAAAAGAGGAAGAAGGAGAGAAAAAGAAACGGAAG
GAGAAGGATGGTGATGGTGAAAAGAAGAAACGTAGGGACGAGGATGATGAGGAACGCCGT
AGGAGACATGAAGAGAGGAAGCGACAAGAAAAGAAAGCTGCTGAGCAGGCGCAAGGTAGT
GCCGGAGCTGAGCCATCTGAAGGTAAGGGTGCGGATGGTACTACAGAAGGTGCTACTGGC
CAACAGCAATTACCAACACGTCAGCTTATCCGCAAATCGTCTGCGGGGAAAGCGCCACCA
CGTTCGAAGGCTTCGCACGAAGTTGTTGCTGATGATGGTAGTTCTGCAAATGTTGCTGAA
GTGATCCGTGAGACGAAGCGTGGTGCTGCCGGGGAGGGTTCTAAAGAAGATGGAGAGGAA
AATGATTGGATGCGTGTCGCTGAGCAACAGGCCGCACGACCAACGAAAGACAGTGACGGG
ACTTTACAAGATGGTGAGGCAAAGGGATATCTCGGCCAGCAGGCTTTGCGAGCGAAGCGG
GAGCAAGAAGAAGAGACCGCGCGTCTGGCGCAGGATGGTGGTGCACGAGGTCCTCGAGAG
GGCGGTATTATTATTCACAGCAACAGGGCTGGTAAGAGCGGTGGCACCATGGCGGAGGGC
GAACTCAGCAAACTTCGGCAACAACTTCAACTGTTGACGAAAGCTTCTAATCCTCTTGGA
AAACTTTTGGAGTCGATTCACGATGACATCGACACAATGGGGCGGGAGTTGGAAATGTGG
AGATCGGAGGCACGCAGCCAGGCGCTTGCTGCTGCTGATGCACGCCGGCAAACAACAGAA
AGTCTTCAGGAGGTACACGCCCAACTGCAGGCTCTAGAAGACGCTATAAGTGATCAAATA
TTGAAAAACCATAACATACGGCGCAATATCATCAGTAACGACAATGCCATTGCTGGAATG
GTCCGCATGTTTGTTAATCCCGATGCCCTTACCCGTTAGAATAGATGTTTTTCGCGTTTT
TCCCTAATATTAACCGTCGGCGTTTTCGACTGAAAAGTTACCTAGGTGGAGAATAGCACT
GTGTGGATGCCATGCCGTGGAAGGGACTGCTTCTTGCGAGTGCGCTTGTATATGCGTTGG
TCCCATGTCTCCAGCAGTTGCGTTATACCTTACATGTGGAGTAGATTACTCACTGTTACA
CACGCCAAAACGCGTGACATACTTCTTGTTCTTTTTTTCTTTCATTTGTGTTGGTTGCTT
GCATACCGTGGGCCGGTTGTGGGTAATGACAAGAGGTTTGGTTGCTTTCTCATATGCGAT
TGTACGCGAATCAGTATATACATATATATTTATATATAAAAAAAAA
>TRINITY_DN28753_c0_g1_i1 len=2886 path=[1:0-2885] [-1, 1, -2]
ATATATGTACCCTAACCCCTCAAATTCTCTACTTTAAGAACGCATTATATATTAAAGGGT
GGGAGCAAAAACTAAGGGGGGTTATCCCTGATTTTCCTTTCTCTAATGGGTATTCATAGC
CATTAGAACATCAACGCAGTGGAGACTCTCTGGGCTGTTCATTTCCACCCTTTTTTGTAA
TTCTTTAAAGCGAATGTTATCTTCTTCTATTTGCGCCAAGGTTGGCGTGGATAGCATACC
GAAGTCATCACTTTGTAAGGTGACCTCCACCTCCGCCGCCCGCCTTGCATCCCGTGTTCC
TGGATTTTGAGCAACAATCGCGACGCGTTGACGAGGTACACCGCGGTGAAGGGTAGCCAT
GGTAAAAGCCGCGTCACCGACATGGTGCTCTCGTGAATTCCCCTTGGATTTGTAAAAAAC
GTGGAGTGTAATAACGTCTTCGTCAGGTTGAGCAAGATAAAAGTAAAAAGTCTCATTAAA
TCTTATAGCAGAGCTTAATTCCTTGACAGAGGTTTTGTACTTTTCCTTCACGGATTTTAC
CTTTATAACGACGTATCCAGGCTCAATAATCGGACGTCCGTTCTTCATTAAGTCCCTTAA
CTCAACAATCGTGACTGCGAGGTGGGCTCCGGCTGCAACGGCGTTCTTTTTTTTATCGGC
TAGATGGGGAGACGCCGGCGGGTAGGCGAGTTGCTCCATAGATCGTCTCCGGGCACTGCG
CCTGGTGCTTCTAGAATTTCTTCTTGATTGGTGGCGTTGACCCTCCTGTCGCTCATCTTT
AATAGAAACAAGTTGCTTCCACAGTCCATCATTTGCCTCTCTCAAAGCGAACAGCTGATC
ATTTAATTCTTGAAGCTTCTTATCCCTCCTTTCTGCGACCTCGGACTGCTCCTTTTGTGC
GAGGGCCTCTTCAAGTCTTCTCATTCTACTCTCAATCCCACTCCCCCTCATTGGTTCACC
TTGAACAATGCCCAGACCGTCATTGGTCAGATGCCTCTTTAAAACGCTTAAAGATTCCTG
AAGCTCATGTATTCTATTCTCCTTACTTTTGTTAGCATGCCGCAAGTCAACGATCTCATT
ACTAAGGCGATTCTTCTCTGACTGAAGAAGCTGCAAGCTATTTTGTCGCTGTTCCGTCTC
TTTGTAAAAGTCTTGCAGTGACATACGCCTCATTTTCCTTTTCGCTTCATCTTCCTCCGA
CCATGCTGTCTCCAGGGATCGCATAAAATCCTCAGTCGAGTCCAACTTATCTTTCAAAAA
CTTATCAATGACAGTTGCTTCAGAAACTCCTCTCGTTCGGGGCCTCTGCTCATTTTCCCC
ATTTCCCAAATCATTGCTATCATGGGCCAACTCCCCCGCGGAATTATTCCTAGAGTTACG
TAAAAGCAGACGCTGCTGAAGGGATTCGTTCTGCAAAAGTAGTTTGGCTATTTCCGCCTG
ATACTCACTCCTACTGGATTCACTCGCAGCCAGTTGCTCCTCATTCGCAGCTTTCAGAGA
GGAAATTTGCCTTGTATACTCGAGCAATGAATCACGGAGTTGCTCATTCTCATCTAGAAC
CGCCTTCATTTCATGTACATCGTAGCACCTGGAGTCTTTTTCTCTGTTGATATTGTATCC
TTTCTGCAAGGAAAGCTCCTTCTCTGTGGAATCAAGGGCAATTTCTAGCTCCTTCACACG
CACCTCAAGACCGTTGTATTCCTCTTCGGCACGCGAGTTCCGAAGGTGAAGGTGTTCGAT
TTCCTTATGGAGCTCTTCATTTTCCCTCATAAGTAATTCATTCTTTCTGCTAATGTTACC
ATTGAGCACTTCGAGTGATTGAATCCGGCTCTCCCTTGAGGCATCACTATCATCAATTTC
GCTCACTTTGTCGTCAACATCATCCACTGAGGGGTCGCCCAGGCGCAACTTATTCTTCAT
GCGGCCTGGTTTCCTCTCTTCCCGGAAGACGGTGACTTCGTGCTTGAAGGAATCCAACTG
ATGTTGTATTGCCCGGTAAACATCGCCCCCAGTTCCAATATTATTGCCTTGAAGTGTGCT
TATCTCGACCCGTAACGCGGCCTCCATTTCCCGCCACTCACGCTCCTTCGCACGATAACG
TTCCTCAGCAAGCTGTAGTTTCTCCTCGAGCTCGGCAATATCTTCCTTAAGAAGGGCCTG
CTGAAGATGTTGATTGCTTCCACGGGTCTTCACGTCCCAGTTCTCTCTCTGTTGGGCAGT
GCCATCGAATCGCTTTACGGACGCAAGCAGCTCTTCATAATCTTGAAGGTTTCGGGATCT
TTCGTTTTCCCAAGTCTCTTTTGCAAGAAGCCATTGATGCTGCACTTCATGAAGTTGTTC
CTCCAGCTCTGCGTTTCTTTTCTTTAGTAGTGACACTTGCAGGTCATTTTTTTCCTGTTG
TTCATTTATATTTTTACATCTTTGATCAAGGTGGCTTTCACGCTGTTGAGCCTTATTAAG
TAACCCCCGAAGCTCATGAACTTCCGAACGCAGAGAACTGTTTTCTTCAATTAGTTTAAC
TGCTTCGGCTCTAAATGAAGTTCCTGATGTATCAGCAGTTTCCCCAGATTTCAACTTCAT
GAGTAAAGCGTTATTTTCTTCCTCAAGGACCCTCGCATTTCTGTTCGCAAGAATCAGCTT
TCCTTCAACATCGCTCAGTTCCTTTAGCTGTTGTCGTAAGTCCCTGAGGCGAACCTCCTG
CTCATACTCGTTGAGCTCCTTGGCGGCAAGTTGTTCCTTCAGACTGGCACAAAGATCACT
GAGCTCATCTATTGATTGTCTGTCATCAAAGATAGGCTGCTGACCAAAATCAACCTGCTG
CATTGTTAACCTTCTTGAATACTTCCTAATGTATTATTATTAACCAATATAGTACAGAAA
CTGTTC
>TRINITY_DN28786_c0_g1_i1 len=253 path=[1:0-252] [-1, 1, -2]
GTGTATGTATTTATGTTTTTTTTTTTTGGTTTTGTGGTGGCGAAGGTGATTTTAAGAAAA
AAACAAAAAGAACTAAAGGGGAAAATAAACAAAAACAAGAAAAATATCTAATTATGTGAG
AGAGAAATAAGAAGACAAGAGATAAGCCTTTGCGATTATAACCATACGCATCCATATTTT
ATACATTTATGTACATTGATTTTTTTTTCGTTTGTATTCGCACCTTTGGTGCAATATAAT
ATGATATGATGGG
>TRINITY_DN28733_c0_g1_i1 len=705 path=[1:0-704] [-1, 1, -2]
AGATAAAGCATTTGCATTCCCAATGAGACTTCCCATAGTCGTTGTGAGCTGTTCCCTATT
CTTTTCCCCCTCATTCTTCATGTTAAAATCATGGACTGCTGAAGAACCCGTTGAAAACGA
AGGGGACTCCACCTTCTCAGTGCTAACACGAGGTTGCCTACCGTAGCGCTGCTCGTAGTC
AGTCACAAACGTGTGTAGCGCATCATACACACACTTCTCAAGGTTATCACCCACCGCCAG
AGAAGCTTTTCCCCATGGATCCCCATCCGTGAGCGTCGTGCTTGTGCCTCCTTCTATACA
TGGCAAGTTGTTGCTTCCTGTTGTAGAGGTTGTGAATGACGTCCGCAGCACTGATGTTCC
CCGTGATGAATCACACAGGGGTGCGGCCCGCCGGGCATCCTCTTCTTGCTTTTGCTGCAG
CATCTTCTTCGCCATGTGGTACGCAAAGAGACGTTCACGCCTGCATCTCAATGTCGGCCG
TATGTAACGCACAAGCGCACCGGAAGGTGGTCTCCGCCCCCCCACAACCGCGGTAGTGGT
ATTCGTGTCATTAGGAGCTGGTGAAGATGGAATATTCCGCCTCTCTCTTGGGGAGTGCGA
CCGGCTACGCTCCATTTCTTGAATTCTTTTCCGCTCCAACCGCTCCGTTTCCTCAGCCAT
CACCTCTGCCAACATCGCGGCAATCGCCCCAACATCTTCTAGTGC
>TRINITY_DN28745_c0_g1_i1 len=447 path=[1:0-446] [-1, 1, -2]
GTGACTCGCATGAAACGTGTAACCTCCGAGGCATGGCGCCACGCCGTCGACGGTAAAAAC
AAGTATCGTAGAGGTCTGGGAACCGTGCTGACAACACAGATGAGGAAGATTGGCGAGCAT
GTGTGTTTGCGTGACTACAAAGTAAGACGGAGCACATCCGACAGGATCCCTTCTTGGGTA
CAAGGGGTATTATTCCCGTCCAAAGATGCTATGTAACTGCTCCCCAAGCCCACACAGAAT
TCTCCGCGCCAGCTCAGATTTTACCGAGATGCAATACGGAGACTTGTGCAGCCGTGGATT
CGGCAGTTGAATCTTCTCACTCTGAAATATAATTACCAGTTTCAGCGGCGCGCCCTCACA
GGGGTTTTGCTCAGTGCATTGCAAAGACCTTCTCAGTGAAGCTGCCGATCCTATTCGCGA
CTTGCAATATAGTACAGAAACTGTTCT
>TRINITY_DN28711_c0_g1_i1 len=517 path=[1:0-516] [-1, 1, -2]
GTTTGCTGAGGTTGAAGTAGGTTCTGCAAACTTCAGAAGAGGACAGCTTTGACGCGACCT
CACAGCTCCGACGAGCGAGCAGATTTGTGAGCGCATAATCTTGGTAGTTGATCGTGGCGA
GGGCCCTAACGAGGGATACTATTTCGAAGGGCCTCATTCGTCGTAAGTGCCTCTCCAGTG
CTTTGCAGTGTACTTGTATCTTCTGTATTCCGTCCGTTCCAATGAAGTTAGACTTTTGAC
ACTCTTGTACAATATCCCACACGGCAGCTAACCTCTCTTCCACCTCTGTCTCCCCACCGG
ACCCCAAACCCGCGTGTGGACATTTTTCCACCACGGTTCCGGAGGCGACAACTGGTGATA
TGCTTGTCTCCCCTGCTTGAATGTTGGTTATATCACTACCCTCGTTCTTTCCGGTCTGGG
AGGAGGCAACCAGCAAGTCAGGGCTAAGTGGGAAAGCGGCGAAGGTACCATCAATGAATG
ACTTCTGAAAAGGTGTCACCTCCTCTGGGTCCAGTTT
>TRINITY_DN28717_c0_g1_i1 len=562 path=[1:0-561] [-1, 1, -2]
GCATGTTTCCGTTGCATTGACGGCAGCGTGTAAATGTGATAGCCGAACTCGTCAATTATG
TGCTCAGCATGCATTGCTGCAAGGAGTTCAGCGTCTTTACTATTGCACGCAACGCCATGA
GCCCACAGTTCCCCTGTGTGGCTCCGAAAAGGTAGTCGAACACGGCTATGGTAGAGTGGC
GTACCATTGTCGTTAACAATCTCTCGACCCTCAAAAACTTCACTGCTACTGGTAACTGCT
CCTTGGGAGAAACGTTTGATGAAGCTGACTACCCGAGCACGGGAAAATGTGTCCACGTGC
TTTGTGTCTTTAAAGCATTCCGGAAACTCACTGCTACCGTCAAAGGAGAAATCTTCCTTC
CTAGTCTCCCCAAACGCCCTGTCTGACTCGTCAGTGGCTTCCACAAGGGAAACCTCGCCG
GGGGTAATTTCCTGCGTTTGAAACAGTCGCACCGGAAGCACCACGGGGCTCAGTGTGACA
GACCGGAAAGGCCCTAGGTAGCGACACGCAACAGTTAGTCGTATGGCCCGCATAATATAC
CCCTTTAATATACTACAGAAAC
>TRINITY_DN28718_c0_g1_i1 len=687 path=[1:0-686] [-1, 1, -2]
GTGAAAATTTCCGCGTTCGTTTTTCTAATAGACCAAGATCACGTGCCACCTTTGCCTCCT
GGCGTATTGCAGCAAGATGTGCGGCATTTGCTTCCTCCACTCGCCTTATGATGCGGTGCT
TCTCGTTAATCAACCTTTTAAGTTCCCTTTCTGCGTCTGCATGTGCGGCCTGGGATGAGA
GTCCCTCATTTTCCTCCTGCACAACCGAGTCATATGCGTCGCATTCCTTAATCTCGTTTT
TCAAAGTCTCCAGCTTGAGTCGCAGCTGCCCAACTTCCATACTAAGACTATGTATGGAGT
GCTTCACTTCGAGGTATTCCCGTCTTTGCAACGCTTCTGTGGGTGATTTCTTACCAACTG
TCCCCTTGCCCGTATTGAAGCACGCACCCATACCATTTATTTTGATGATCGCCTCTTTCC
TCTGTGAACGCGCGGCCTCAAGTCGCAATTCCAGTTTAACCACTTCACCGTAGTCAAGCA
CATCAGTTGCCATGGAGGCAATCTGATCCCCCAACAGCGCCTTCTCTTCAAGCAATTTGC
CCAGCAATTCTTCAAGATACCGAAGTTCCTCCTCATCTTCGCTAAGCTCCACATTCCGAC
GTACTTGTTTTGCATGAGTGAATCTTCTGGATGAGGGCCGTGCCGATTCAGCTGCTTTCC
CAACTTTAACCAAAGGGGCTGTTCCCG
>TRINITY_DN28746_c0_g1_i1 len=1426 path=[1:0-1425] [-1, 1, -2]
CTCGGCAGCAATGGTCACGTGCTCCTTCGTTGACTGCTGATGATGTAAATCCATGAGAAA
TTCCACAGCGTGGATAACCTGGAGCAAAAGTTAAAGGACTCTCCCTTCGGGCACAAAGAA
ACGGCTCGGTGGCAAAAATAAGAGTCAGAGCACAATCTACTTTAAACCATTGAAAGGATA
AGTCAGAAAAAAAGACTAAATGATGAACTCCTCTCCACGATCCCCGCCGCTGGAACTGCT
CCTACCGTTACGTTTTCCACTTCGCACCTTTCCGCGGGATGCACCACTGTGACTCTCTCC
TTTCGAACCGTCAGGAACATCGTCCGTACGGTCTTCTGACACTTCAGGTCGCTGCTTTCC
GTCAGGGGTAAATATCTCATCAAAGTCAAGGTCGAGGGAGTCGCTAACAGAAGCTTCCAT
GTAACTGGTATCATTTTCCAACGTCCCATCAGGCTGCGCATGACTGCGTATTCCGGCTTG
ACTCATCACTTGTTTGGCTTCCACATCAAAGAACCGTGAGACAAGTTGTTCACGCGGTGT
CAAATCCTCGTCACCATAGCGCTCCAGCGTGTGATACAAGGCGTCCCATGTCATCTTCGC
ATCGTTACCTGCGCGGTGGGCAGGAAGCGTTGGGGGTATCCGCAACCACTGCACAAGGTC
ACTGAGGCCCCAAGTGGGTGGGTGCTTATCCAATGTCACCGGCCGACGACGATGGGCGTC
GCGAATCAAATGAAACGTGTCACCAAAAATAATGTTTGAAGGGAGCTCCATACCCGACGC
TTCCAGAGTCCACTTGATCAAGGAAACGTCAGCCAATTTTCCTCCGTGACTGAGCACAAG
CAGCCGCTTCTCAGCACCGGGGAGCTCCTGGGGTTCCGGTGTATTAAGAAAATCAAGCAC
CTTTGCCCAAGCATCTCGAAAGGGAAGACCGTCTTCCTCTAGCATCTTCTGAGTTATGTG
CGTTAGAGTTGTTACCTCGGGAGAAACACAGCGACCATTGCTCGGCCGAACGAGACACGA
AAACACTTTGTCATGAGCTGGAGAATAAAACCCAAACTCCATGATATCCTCGGTAGGGCC
ATCAGGTCCAAACACAGGCGGCCCCGTAAACTCCAAATCAAAGGTGAAAAGACGAAACGG
AACTGATAGATACCGCTCAAACAACAACTGACGGAGTAGCTGAGTACAGAGGTGCCCATC
CATAGCTAAGAGTTTTGTCTCTGTTATACCTCGACGCTCCATCTCCACATCAAAGTGTTG
TTGAAGGAATTGACGCTGAGTACTCAACGGCGGGTGGATACCTAGTTGAAGCTGTGTGAA
GACCTCCAAATGAGTTAGGTTTTGTGTTGCCTTGATGGCTCGGGCAAAATGTACACAAGC
GCGTCTCATGTCCCTTTGGCTTCGTCTGCAATATAGTACAGAAACT
>TRINITY_DN28705_c0_g1_i1 len=938 path=[1:0-937] [-1, 1, -2]
ACGGTCGGAAACGGTGCGAAAAATCGAAGATATTCTGGTGCTTTGAGCACATAGACGGAG
TTAATGTGAAGATAAGCAGTGAGCTGGCGATGGTCACCTCATTCTGCATCCATCGACCAC
ACCTCCACCATGGGAATACGCGTTGTTTCCTCTCCTCTTCGTAAAAGTTTACAATGACGT
TGTAGTTTCCGATATTACAAAGCTTTCCCACTCCATAACAAATCTTACGGCTAACTTTTG
CGATCACTTTTCCCGCAGAACCTCCTCCACAATCACCTCCGCCTCCGGTATGTTTTCCCT
CACTGATGCTTCTTTTCTCGCATCCTCCTCGAACTCAACCTCTATCGCACCCTCAGTGTT
GTGGTCACCAACAGTTTCCTTAGGCAACATGGGATCATCATCCTCCAATTGCTTCTCAAC
AAAGTCCTTTGAAAGCTTCCCTGTGCTCGGGTCAAACATTAACTTGGCGCCCCTGGCAAC
CTTCTTTCCCTTTTCATTCTCTCCGACACCAAATGCCATCATTCCCATTTGCGGCATCCC
ATCCCCACGCTGAATGCTTTCCATCATCGCTTTCATGGACTCACGCACCTCCGGTGTGAG
AGATTGGTTTAACTTCTGGTGCATGTCCTGGAGCATGGCAGGGTCCATGGTGGGGCTCCC
CCCTACGAAGCGGCCATCGAAGAAATCTGAGGGAGATGAGGAAGATCCATTAAATGAACC
TTTCTTCGCCTGCGTAAGGATCTTTGCAAGGGCATCCGCGTCAGTGGGGTAACCACCGGG
CCCACCACTGAAGCCACAGCCTCCGCTGCCACATTGCCGCAACCAAAAAGTCGATCGTAA
CAGAGATGATGATGTGCTCGAGAGCCGCAACCGCAACGAATTGCGCATAGCGCTTCCTTT
ACTATGACTCTCAGAGGCAATATAGTACAGAAACTGTT
>TRINITY_DN28734_c0_g1_i1 len=1832 path=[1:0-1831] [-1, 1, -2]
GAAGATGATGGGGATTTGTTATATCACTGGTTGTTGGTCCGATTTTTACACTGCATCCAC
CGGAGGAACTAAGCGTCCACGGTATTCGGCAGTTACGTTCTTTGCATGAGGAGCTTGAGG
TCGAACGGAGCCGGACTAAACGGAGGAAAGCAGCGGACAAACCACATGCATCAGAACAGT
CAGATACCAGTATTATACTGCGGCCTCCCTGGTCTACAAATGCCCCGTCATCCCCAAACG
AAAACACATGCACACAAACACAAAACAACAATGCACTAGCCCTTCGCCCTCGTTCTGCGG
GTTCGTGCCCGCAATTTTTTACCGATGCACACGAATACGGAAAAAATAGGGATGAGAAGT
GCCAAGAGCACAAAGATGAAGATGGTGAAAAGATTCCTGCCAAGTGTGTCAGTGCTGATG
CTCAGGTCACGACTCTCCATACATTTCCTGGAACTGCACACACACTCCAAGGTAACACTG
TTCAACGTGTAACCTTCTTCGCAGGACCACGCTGGACACACACGCCGAAAGACTTTGCAC
TGCTTATTAGGTGGTTTTCCAACATTTCCCGGGCAGTGGAAAAGCTCGCGGTACCTCCGG
TTGAGATAACAAAGTCCCGCGGGATCATGCGGTTTGGTGGATTTCACGAACCGCCGGAAG
TCGTGGTAAGGGCACTTGTTGTCCTCAGCTGTGTAAACAGTGTGGTTTTCGTTCATGCAT
TTCATCTGAAACTCTCCCCAACTAAATGCATAGCCTTCCTCGGGTTTCTGACCTGGCGCA
CCGCGCCTTATCCGAATAATATACCCTTTAACTTCGTGGTCGTACAGCAGTTCAAAAGCA
TACAGCTGACCGTAAGGTGGCGTGATTCCAGTGGTTGTGCTGTCCCCGAGTGTGGCAGCC
AGTGGTGCTATCGTTGTGTCATGTGCGCTGTAGTGATAGAGTTTGTATGACGTTAGTCCA
TTCATATGATTCTCCGCATTTTTCAAAATTTCCTGAGCAAGGTGCTGCCCCAAACTCCCC
ATCTTTGCGTGCGTACGATCAGAGGCGTTGTAAACAAACCGGTGAGAATCCTCAAAGAAC
TTGATATCGCGCAACCGGCCGAGATTTTCCCTCAAAAGTGGGTGTTTATCGATGCGACCG
TCGGACTGCATGGCGACACCAATGTCGAACAGCGTCGCCGCGCAATGGCACCGGTTTTGT
GGATCAGCGCAGAACCCTTCACTGAACACCTCCCGCGAAACGGATAACAACGTGTTGGTG
TCGATAAGCGTGTCCAGCTTTGGGTTACACACATTTCTCCACCAATGCTCATCTAAATGA
CTGAAGGCGTATGCTTGAGGTATCACGTCGTAACGCAGTAGCCAATCGGTACTCACATCT
GCAGTGTGTATAGCTGGAAAGAATTCCGATGCATTGGGGAACATTCCGCGCAGAAGACAC
CCAGCGCTCTGCAGCGTACGCGGGACATCTGTGGAACGCGAGTAGGTCACACAGGAGTTG
TAACTCTCCTCCGGGAAGAAAGGCTCAGATGCGTTACTGTTGTAGTGATTCCTAAGAAAT
TCACCTGCATTGATTAGCATCATCTTCCCGGCAGCGTTCAGATACCCACACGGCACCTCA
CCGCATATTTGACTTTGATTGTGTTTTACCTTGGGAGACCGCGCTCCGTGACGGTGGACA
AGCTGCACAAGGTGTAGGGTTTGTACTGCCTGGGCACCGAGGCACGAAAGCAGCGATATC
AACAAGCACAGAGAACCGCCATGGAGGCAGGCGTAAGGCATCGCCTCGGCACCTGTTTTG
TCCTTTATCGTTTCCAATATAGTACAGAAACT
>TRINITY_DN28721_c0_g1_i1 len=437 path=[1:0-436] [-1, 1, -2]
ATATTATTCACTCCTGTTTTCAACCTTCCCTTTTGGCTTTTCGTCTCTTCACAAGCTTGC
AAGGGCACGCGTTATAATGGTGTATTCTCAACAAACCTTATGAAAAATCAACTCATGCCT
TCTTGTCCGGAAAGGCTACGGAAGGCTCCCCCGGACGGCACTTCTTACGTGCCACACGAT
GTTCTGTGTACGTCTCGTCTTCATTGGATAGAATATGTACCGTTGGCACACCTGATAACT
TGCATACGCTCGCATGTACCTCCTTCAATACTTCCATGTCGTTAATTGCTGGAGTTGATG
CTAGCGCCTCCTCCCCGTACTGTTCCACGTTCATTTTGGTGAAAGAAACAAAAGCCATCA
CATCGGGAAGGATATCTTTTGTCATCCAGTCCTGCCGCCGCGCCATCACAGCCTTCGAGA
ACTCTGCGGGAAATGAC
>TRINITY_DN28760_c0_g1_i1 len=1120 path=[1:0-1119] [-1, 1, -2]
GACTGTACTGCAAGACCCCCAACGATGCTAACGATAGGTGCGGGAGTTACAACGAAAGTT
GTAACTACCAGTTCTCCTTTTTTCCTCTCTCTTCATTCAATACAAGAAAGATAAGGCATG
GACTACTCCTGATATATATTTTGTTGTTACTTTGTTCCTGCCACCGGCTGAGGGGCCGTA
TGAATAATGGGCTCTTTGCCAAAATCCACCACTAAACTGCTGCTGAAGCGAAGGCCGTGT
CGCTTCAACCACTGCCCAACGGTTTCCTCTGTTCCAAAAAAGTTTTGGTGAGCGTAGCTT
CCCTCCGCTCCGCTGCATGCCACAAAATGCCGTGCCACATCAACTAGTTTCTCCTCGGGT
ACTCGAGCTGAAGGGTCAGTACGACTCACTGCGACAACACCAGCAACACGGCCGACATTC
TGTACAGAAAGCGTCCCGTGAGTGTAGGCACCAATGGAAATGTGCTCAGCAACATGAGGA
GCAAATCGCAAGGGTTGGATCGACTTGATGGTGACATTTTCACCCAACACCGCAATGGTT
GCCTGAATCTGCTCCGCCGCAGCGTCAGTGAGAAGGCGATGAACCGCAGCACAGTCATCA
AGGGCCGTTCCTTCCGTGGAAATGATCTGTGTGCGAAGCGTTTCCATTACGGTCCCACAC
ACGCGCTGAAATTGGAGACTGCGAGCCGCGAAGTCCGTCTCGCTACACACAGTCACAATG
GCGGCACCAAATGTTTCCCCCACGCATGCTACGACACTGCCATGCTCAGTTACACGCGAT
CCCTTTTTTACAGCCTTCGCGAGCCCCTTGTTACGAAGCACTTCCAGTGCCCTATCCATG
TTCTCATTTGCCTCCTTTAGCGCTGCGCAGCAGTCGGCGATTGGTGCCTCCGTGCGGAAA
CGAAGCTCCCTCACCAATTCCATAAGAGTCGGTCTGCGGAGGTCAAAGTGCCGAATCGTA
CGAAACAACATTCAGTGGGATGATACTGTATGTATATGTATATGTGTCCCCTCAAGCGAT
AAATTGAAATTGTACTATATCGGTTACGTGCTTCTTTGCTTGTTCTGCAATATGAAAACA
CCTAATCGCTCATCAACAATATAGTACAGAAACTGTTCTA
>TRINITY_DN28770_c0_g1_i1 len=718 path=[1:0-665 644:666-666 1140:667-717] [-1, 1, 644, 1140, -2]
AAAAAGAGAAAAAGCATACATTGTGTCGTGTGCGTCTGCAAAAAGTGAATGATATATATA
TATATATATATATATACTTGGCAGCAAGGTGAAGAGAGACAACCGAAAAAAAAAATTGAA
GAGATAAATGAACGCATGAAAGACGAGAACGAACGAAAAATGAGTTCGAATGATAAGGAG
ATTCAGAGGAAGAGGGGAAATGGGTGCATATCATTCGCTGTTTATGTGTTATTTTCTCCC
ACCCGTTTCACAGTGCGTGAGGGGGGAGGTGGTCGTGTAGCTTATCCGCATACTTTCGCA
CCTTCCCTATGTCGTCGTTCCCGCACGAGAGAGGGAAAACTGTGTTAGTGAAGAGTCATA
AAAGCCCTCACAAGATTAAGGAATCGAATGCAACGACAAGGCGAGGGAGCACGACGTCGG
CATTGCGGTACCATGAAGTGCACAAGCAATGAATACAACTTCAATTTTGAGGGTATTCTC
CCATTTTTTAAGTGACTGTATCCCTTCAGTATTTGTTTTCGTACTCTAATGGACAACAGT
GACGAGTAAGTGGGAGGCAAGCAGGGGGCGAGTGGACATGGTCCGTGCTTACCTATCTTT
CAACAAGCATCAACACACACGTACGCACACACGTACACAAAAGTGTACATATATATATAT
ATATATATATCTGCATATCTACATGTGTCATTTCTTTAGTTTACGGAGTGGAAAACCG
>TRINITY_DN28770_c0_g2_i1 len=535 path=[1092:0-70 644:71-71 645:72-514 1088:515-515 1089:516-516 1088:517-517 1089:518-518 1088:519-519 1089:520-520 1088:521-521 1089:522-522 1088:523-523 1089:524-524 1088:525-525 1089:526-526 1088:527-527 1089:528-528 1088:529-529 1089:530-530 1088:531-531 1089:532-532 1088:533-533 1089:534-534] [-1, 1092, 644, 645, 1088, 1089, 1088, 1089, 1088, 1089, 1088, 1089, 1088, 1089, 1088, 1089, 1088, 1089, 1088, 1089, 1088, 1089, 1088, 1089, -2]
CCATGTGTCTTTGTGACCAGTGGCTCGTTATGTTGCTTTATATATTTATGTACATATATA
TATATATATATAAGGAAGACAATAAAAGGGATGTTTTCGGCGTTAGTAAACAGACATTTC
ACTATTGTTTTTGTTACTCTTATTATTGTTACCGTTACTGTTGTTGTTTTGTTTTCGGTT
CTTGACCTCTTTTCCTTCTCACGTGAATGCATCGCAGTATCGCCAATGCGGAATTCCATC
ACCGCCACCACTACGACCACCAACGAGCACGTAAGCTTATCGCGAGGTTGTTAGGCTGCA
GCACAGTTATTTCTTTTTTTTTTTAGTGCATAGCCGTTACCAAAGCGACCAACGGGCTCT
CCAGTTTTCGCACACATGAAGAGGGAACGAGGAAGGGTGGGTGTAAGCCAAGGTTTCAAT
TCGGTGTGATGTGTGTTTGATATTATGAATGTTTATTTATTTATACATGTTTCCTATCCT
TGTGTGCGTGCCTGTGTGTGTGTGTGTGTGTGTGTGTGTGTGTGTGTGTGTGTGT
>TRINITY_DN28770_c1_g1_i1 len=290 path=[1:0-289] [-1, 1, -2]
GAAACTAAAAAACATCACTAAGCATATCTCATCGGTGTTTTCGTTAGTCAATACTTCACA
AAAAACTGTGTGTGTGTGTGTGTGTGTATTGGGATGTGGGGTAGGGAGGGGGTGATCAAA
CACAGGAAGAAGAAACAGTAACATAAAACGTAACATTGAGACGGCTGCGAAAATGAAATT
TGCTGGCACGTTATTCATTATCATCATAAAACACATTACAGTTGTGTGTGTTGTCTTTCT
CTGTCATTCCCAGCGCAGGGAAATAGCAACATATGCATATGTGACTATGA
>TRINITY_DN28719_c0_g1_i1 len=2237 path=[1:0-2236] [-1, 1, -2]
GTTTCTGTACTATATTGGAAGGGAGGGAAGGCGGTGGAGAGAGGCTACTCTGTCACTACA
CAAAGTTGCTAACGACCACCGGCTATAGCCATGTATGGCCGCTGTCTGCACCGGCTTTCC
CGCAGCGCGCCCGGCGTATTGGGTCGTCAGTGGCAGTCGGCCTTCTCGCAGGGTGCCAGC
ACAAAAGGAGGGACAAATACGGATGCACACATTTTTACACGTAGTGCCTCTCCTATTCAC
ATGTATGCCAATAAGGAGAATGCGTGGAAGGATTACACGGACGATCGCTTCTATGGTGCA
AAGCGGATGAAAGAGTACTGGGTACGCATGATGTATGATCGTGGGGCTCGCTATTACGTG
TTGGCCACCCTTGTGGCAATTATGTTGGCTGGCTCGAAGTTGTGGTCGTTGCAGGAGAAG
CAGAAGAGATTATTAGGGCTTATAGGCCCGAAGAAAAAAAACTATCGAAGTCGGCTCACC
GTCGTACTGGATGTTGATGAGACAATTGTATCGTACGGGGACAAGGCGTTCCGCATGAAG
GCTGGTTTGGTACCACGACCCTACTTGGCGGAGTTGTTGGATTATCTTTCGTTCATAGAT
GCGGAGGTTGTGCTGTGGTCAGCATGCAGCGAACGGTACATGCAACAGGTGCTGAACGTG
ATCGACCCGTCGGGTATACGGGTGTCGCAATGTATCGTCCGCAACAGAGATTGGTTTACG
GGTGACAACTATTACGAGAAGAACATTTTATGGTTGAAACGCCCGCTGGAAGACACACTT
ATCGTTGAAAACCGGCCGCTGAGCGTCCGAAATTGCAATGCTAATGCCATCCTTGTAGAT
GACTTTATTCGTGCTGAGTATATGGATACGGGGAAGGACTACCCATCGAACGACAATGCG
CTGCGTACACTCAAGGCGATTATTCAAGATTTACATGAGTCAGGACTGCCTGTGAAGGAG
TACCTCGCGGATGCGAAGCGGCGCAACAAGGACATCAAGGAAATACCGTGCCATTTGGCC
TTCCGGCAGCTGCCTGATGAGTTGGCGCGTGGGGTGTTTTACTTCATTGGTGAGAAGTAC
AAGCACAGTAGCGCTTCTTGAGTGCCACGTAGCTCTATTCGTATGTGCATTTTTGCAGTG
TTGCGTTGGAGAAAGCGGGCGTGACATCAGCAGAAAATAGAGGGGTCGGGAAAATGTCCG
TAGGGTGTGTGCTTGGACAGTAGCAATGCCGCTAAGAAGGTTGCTTTTTGGGGACTCGGG
TGTGTATGTGTCACGGTGCTGTGACGTATACTACTGCCCCCTCTTATCGCTGCTGTGCAT
GTGTTACGTGTATTTTCCATTTAAAGTGTTCCGTGGACGACGGCTTTCCTATTGAAGGCT
GCACGCGTCAGGAGCTTACTTTCGCCGTGGCACCAACTCTTTTAATCGTTACGTGCGTCA
TCTTATGTCGTGCTCCCCTCATTGGACTGTCACGGTGTCTTGCAGGTTGTGCCTATGGGG
AGGGGAGGGAAAACGAAGTAGTTATGATGGTGGAGCTCGTTGCTCATGGCGTTAGACGAA
GGTGGAAAGTGAAATGGTACATTCCAACCATAAGAGGGGGAAGTGACGTTCTGGTATCGC
ACCGTGTGCATTAACTCTCTTTTTCTTTTAAAGGCACTGTAGCCATCACACCCGTATGCA
AGCCAACTGTATGCAATATGCGCGTGTGCCTCGTACATGCCTAGTCATTGTCGTAAACCT
TTCCATGAACAATGATTCTTTCGGTTTCGTTTGTTTCTACCTTTAACACAGTAATGCTAC
CACTCAATGAGGTTGCTTTCATCCTTTTTGAGTTAAGCGTTCTCTTCCTCCACAATACGG
GACGTGGTACCGCCATTTCCGGAGAGGTTTCTGGTTGCTGGTGTACCACTGGTTTGTCAC
TTAGATCGTAATCATGCAGTTGGTAGTGTGCTGATTCTTTTTTTCCTTTTCTGAGGGGGG
AAGGGGAGTGAGCGGTTAAAGAAACTGGTAATGGCTAATGGGCCACCTGTTCCCGCCGGC
TCACAGATTATTTGAACCAGCAACCACTGAGAAAGATGGATGAAGACGCTAACATGTTTG
AGATGTGGTAATTTATAATTCAAATGTGGTGCTGGAACAACGAAGAGCAGAATGATATAT
CGCCATTTCTGTTGGTGTATGCAGGGTGTTTGATGGATAAGAGATAAGACGAAGGGTTCT
CTCCTACTAAAAAAAAA
>TRINITY_DN28706_c0_g1_i1 len=1672 path=[1:0-1671] [-1, 1, -2]
GACCAAGCGCTTCCCCGTGGATGGGGCCTCCCCTTTAATGCTGTCAGTTAGCAAAGCACT
GGAAAAAGAAGCGATGTGCCAGCCACAGAGCTCTATCAAACGGCCAAGTTCCTCCTGCGC
GGCACCACTCCGGTCCCGAGCAGAATCCTCTCCGAGGGATGTTAAGTGCGAAACATGGCG
GCACGCGAAGTAGAGCAACATCTTGGGCAGAGTTGTTACGACATCGAGAGCATTTTGGCC
CTTGGCGGCGGCGCAGCTCGGGACAGCTCCGCTGCTGCCATCTAAGAGCCCAGGTAACGT
TAACAGTAGCACTTCAAAACTGAGAAGGGTGGACCACACTGCATGTTCCCCTGTAGAATT
TTCCTCACAAGTGATGGCAGCGACACAACCGGGGGCATCAGAGCCCTCTTCATGGGTGAT
GTTGTCCGACTCAAATAGCGCCAAACGGAGGGATCGACATGGGATTATCAGCTCCAGCAT
TAGCAATAGCGAGGCAGCCACCGTCGGTATGTCTTCCCTCTCTCCCGGCAATAATGACCA
GCGGACACCGCAGCGCAATATGTGCGTAACCGCACGCTCGACCACGCAAAGACTGAACGG
GAGCACACTCACCTCAGCAAGTCCGGCAGGTCTTCCATGCACATGCGAACGGTTTCTCAA
CATCTCGTTCAGAATCCTCCAAACTAAGTTCCATACACCACTTGGTGGAGATTGTACAAG
AGCCCCTCTCCGCGTCGAAAGAGAGGACCATATCTTCAAACCAACTCGATACAGCTCCCT
GTCATCAACGGGTTGACCCGGTGCAAACGACCGACAATGTAAGAGTTCCCTTGCCACGTC
GCGGACAAGGACTTTAGGTAAGACTTCGCCTTTGTGACGATCGTCACAACCGGCTTCGTG
TGACAGTAGCTCTTCCGCGAAACCCACTTTCCATGCCATCGGTACGCAGGCACCATACAT
TTCTATGACGTCAAGGAAGGCGCCATTTACGTCCACAACATCTGATAGCTCAACCTTGTT
GGCATCAGTGAGTAACTTGAGCGCTTGCTCCCACTCAAGTGCGTAAGGGATAAACTGATT
ACGAGCACGCATTTCTCTTGGTGCCGGTTGCTTTCGTTTTCGCTGCTGCGTCTGCACAGC
ACCCGCTCGACAGCTGTTAACCTCAAACTGTGATCCACAAAAAATCATTATATTGCAAAA
TATTCTTTCCTCCATAGTTATGGACTCCACCAAACCGTCATATCCGTCGGCTCGTGCCCC
ACGGTTTTCGCTAGGTCTGCGCAGCAGCATCCACATGGCTGCACCCCGAGTGAGTGCTGG
ACTGCAAGTGCCGGATCCCTTACGTACCTCCGACGCCGTGCGTTCCACGATGACATCGAG
TGCGTGCAGTTGTGTCTCCCCAAGATGACCCCTCAGCAGCATTGGTACCAGTTGCCTCTC
CAGTATCTTTGGAAATGCAACTAGCAGCTGGTGTGCAGTTTGCTGCGCATTATCGCTACG
CTCAAGATCCGCAGCCTCAAGTGACAATAAGGCTGCGATTATGACCTCTTCATCCATGCG
CGCCACTGCACGGACAACTGACGAACTTGTTAACAAGGACAAAAGGAGGGATGCCTGACT
CCCTACGCAAAGTCGTGGTGGAGAGATTCCCTCCGCTGCATGCATTCGACTC
>TRINITY_DN28713_c0_g1_i1 len=1995 path=[1:0-1994] [-1, 1, -2]
CCGCGTACTGCTTTCGACGCCCATGCACGAGGCACCCTCCGGTACATTGCACAGTAGTCC
CGCAGCGTAACTCGCAGCCACGCGAAATAAGCAATCATAAAGTGGAAAGAAGCAATCTCA
GCACCTCGAACAAGCAAAGGGGAGAGAAGAGAGCAAACAGTTGATATTTAAAATAGCGTT
TCGGTGCTCACCAGGACAACTCCGTATCCTTCCGGCCGGAAATAGAACGAAAACGAAAAT
AAAAAGAAAAGAAAAGAGGAGAAACGAAAATAGAAAAAATGGTCAACAAAAGGGAAGACT
TGCACACAAAAGTTACCCAATGGTGGTGTATGGACTGCCTGTTGTTGCGGATGATGTCAT
GAGGATGTCTAAAGGCGCATCGCACAGGGAAGGCCGCATATCAATTGTGAAAGTTGTGCT
CGCCCATAATGAACTGACTGGACTGCCGCATTCTTGCGATAGCGCCGCACCCGCATCACC
GCCATCTCCCATACCTCGCATTGTGAGGGCGGCACGCACGCGAGTTGCATGCCTCCAATA
CAAATTCGATTGACTGTTTTGCCCACCAGAGGCGCGCTCGAACCATTCCGCAGAACCCTG
GCGGATGATGCGATTGTTGTTTGAGCTCCGTGAGGTCCCTCCCGGGCTGAAGCAATAGTC
GAACTGACTACGAACACTTAGCGTCCCCCCACGTACGCCTTCACCCGCATTTCTGTGCGG
CGTTTTCCGCGGGGCCAAAAGCTCCAAAATAGGCGCGCTGGTGGTAGGGGTTAGGAGGGA
CTCGGATAAATGTTTGGAGTGTGTCCGGCTACGCGGGTGGGGTTTCACTTCTCCATCCAC
GAACAAATGCTCATTTACTCTCTGGCGGCGGGAACGGCGTGTCACCGTGGCGTCCAGAGC
AAAGTTCGACACGTCGCTGTTGCCGTTGCCGCTTCTATATGCCACAAACTGTTTGACTTT
TGGATTTCTAACGAGGTGATGCAACCTACCGCAAGGGTAGGAAGCAAAGAACGATTCGGG
CTGCAGCGATGCAAGTGGCTGGTGCAGATGTGCCCGATGATTTCGAAAAGAACCCTTTGG
TTGACGGCTAGAAATTGGTTTCCTTTGTTTGTTGTCACACAGTAGCAACGGCGCAGACTT
GAACTTATTCCCACCTGACTTGCGCACCTGACTGCAACTAAGCGACGGATCTACAGGAAA
CGTTGGATGATGTCTTAAACCCGTAAGGGGAAGTAAAACAGATAAAGCCCTAGCACCGTC
GTGGTTCATAAACCGCCCCTTTGGGGTGCAACTAACTTTACGCCCACCGCCACCCTTCAC
AGAACGGCCTACCGGTGATCCTGAACTGAGTGTCCGTATGAACCCAGATACTTCTTCCGC
ACTGTCACCAATACAAAGCTCCCTTTTGGTTCCAACCGGAGTTAATGACGATTGTCGCGA
GGACACCTCCTCTCGGATCGCCTCATCAATTTCTCCCCCACTAAACTCCAGCTCGGAATA
GCCCCAAGTTGCACCACTTCCTTCATTGCAGGTATCACCAAATGCATCAATACTGTCCCA
ACTGCTTTCCGCTGCGAGGCAGCGGAGTGCTGGCGGGGCGTCCGAATCCTCCTTAAGATC
CCGCAGGTGTTTTGCAAGATTCTTCCGTACAGAATGCGGAGACCAGCACTTCATTAGAAT
CCAACAATGCCCCCACCGCTACGAGAGCACGGTTTTATTTTTTTATTTTTACTTTTTGAG
GGGGGGGGAGGGAGTCTTATGACAAATGAGTTGAGGCAGCGAAGAAAAATAAAACGCTTC
CCTCTGTTTTTGTTACCAACACCACAACTCGCCACTGTACAAATACGGCGGGGCACGTTT
TCGTTTATGCTCCGCTATAGTGGGTTGAGTTGGTGATGGTTGGCCGTGTCAACCGGAACC
AATTGTTGCTGTTACCACGCCTGAATGCTTTCACGCACTCACTTCACACTAAACAATATA
GTACAGAAACTGTTC
>TRINITY_DN28754_c0_g1_i1 len=617 path=[1:0-616] [-1, 1, -2]
CTGAGCCAATACCTCCAGGTCATCCACCTGCAGCAAATGTGAACGAAATACGTGGTACTC
TTCCCCGGAAATGTCAGAGACGATTTGAGGAAAAAGGCGAGCACTGAAATCTTCACGAAG
CCAAACGCCGTCAAAAACCTCTTTCTCATGCTCCAAAGCAAGTTTCATCATCCCTACAAG
ATGGCCGACGAACTGTGGGACGGTTTCGTTTCCCTCTTTAACGCTCCCGCCACTGGTTCC
ACACATCATTTCCAGCCAGTTTTTCAGCACAGGGCCAATGATAAGAACACGGGCATCACG
ATAAGTGTCAAAAATGTCATCATCATTTGTCTCTTCAAACGGTTGACGGCCGCCGCCGTG
CGCCTCCATCAAACGCCGTAAGGAAGCCTTCTCGTTCAGTCTGGCGCAGAAAACATTGTC
AACGCTAGCAAGCATACCCGCCATCAAGTGATGTGCTGATGTCATATCACCGCCAAGTAC
CGCTTGAAGGAGCATCACAAGGGGGTTGCTGCCAGTATCCACACTCGGAGTAACTGTTTC
CTGTCCCTCCTGATGTCGTTGCTGATTGCCGTAGAAAATAGAACGATAGACATCAGCAGA
CAGGGTGCAATTTTGAG
>TRINITY_DN28787_c0_g1_i1 len=922 path=[1:0-921] [-1, 1, -2]
AACGAAGCGCAAAAAAAAACAACATGAAAACAGGAAAGGTCTAGTTGCAGCACAAACGTA
TTATATTAGCCAATGGAAAAGAGAATACCACAACATGGGGTCCGAGCACGCTTAACCAAG
TGAATCAACGTGACCAGCCAGATTGTGGTGGCAACGACAACGGCAGGGGGGGGAGGGAGG
AGGGGAGGAAGAGGATAACACCAACATAATGTGACGGAGCCAAATTGCATTGGTCACCGC
TTTTTCTTTGCGTGTTTCTTATATGAAATATGATAGGGGTGTTGCGCCTGCCTGGCTCTT
CACCCAAGCAAATAAGAGGTAGCCGCCTTCTCTTCGTCAGGGAAAAGGTGGAGCCACGCG
CTCCCTTTTCCCCATCTGAGCATTGACAAGAGTCGGTAGGGTAGCAACCTAGAAGTGAGT
CACATAATAAACAGAGAAACACCGATACCGATGTTTTACAAACTTTCCTCCATCAACCTC
TTTGACACTCATTCACTCTTAATTACACTGAACACACGACCATGACGCCCTTTTCACCCC
AAACCACTCGTTTCGCCCAACATAATCTCCTTTTTTTAACTTTCAAAAGTCTCCCTTAGC
CCTTTTCCATCCACTCTATTTGCAGTGCTGAGGAAGAATGAAACACATGCCTTCCTACCG
CAGTTCAAAACCTCCCTAATCAACGAGCGACTGCCTTTTTCACCATCCGTCTGCCACACC
CTTCCCCCCACCTCAATTTTGTTCCTTCTCTTCATCTAATTTCATTTTACTCACCTCTCT
ATTCTTCTTCATTTACAGGCCACTCATTTTCCAGCTTTAAGCAGTCCATTTCCTTGCGTG
ACCAATCATTTTGCACTTGGAAGCATCTGCGAACTAACGCCGCCGCCTCAAAATGGTCTC
GGGCCCCATAGCTCGCTCTCAC
>TRINITY_DN28791_c0_g1_i1 len=1363 path=[1:0-1362] [-1, 1, -2]
GTTTCTGTACTATATTGACTGCAAGTACATTCTTAAAGTTTCATATACTTACGCATATAC
GGTGAGGGATAAAGTCATGTCGCTGCGAGTTGGCTACATCGGGCTCGGGCTAATGGGGAA
ACCCATGGCGGCGAACATTCTTAAAGCCGGTTTCCCACTTGTTGTGTTTAACCGCACCAG
ATCGAAAGCGGCTGAGTTGGTGGCAAGTGGCGCCAAAGAGGCGGCCTCCCCTGCCGAATT
GGCTGCGGCCGTCGATGTCGTCTTCACCAACTTGTCTGATTCGTCAGATGTGTATGAAGT
TGTCTTCGGAAAAAACGGCGTCTACAGCGGCGTTCGTCCGGGCACCATTTTTGTTGATAA
CAGCACCATCAAGCCAAGCACCGCTCGGGAAATTGCGGAACGTTTGTGGAAAGAGAAACA
AGTACCGTGCCTTGACGCTCCCGTTTCAGGTGGAGACATCGGTGCCCGCAACGGTACGTT
GACAATTATGGTGGGTGGTGATCCCGAGGTGCTTGAGAAAGTCAGGCCAGTGCTTCAAGC
GATGGGGAAGACCATCACACATATTGGAGTCTCAGGTGCTGGACAAGTGTGCAAGGCAGC
AAACCAAATCATGATCGCAGCGCAGATGGTGGCAATGGGGGAAATGTTAGTCTTCGCTGA
GAAATGCGGAGTGGACGGTCAGAAGGTCATCGATGCAGTGAGAGGTGGATCCGCGCAGTG
CTGGGCGCTGGACGTAAAACCGCAACGTCTATTCGTTGGTAACAGAGAACCTGGCTTTAA
GGCAGCGCTCCAAACCAAAGACCTTAACATCGTAATGGATTCCGCAAGGGAATTTGGTGT
GCCCATGCCAAGCACAGCTGTGAATACACAGTTGTACCAGTCGATGTTGCAACACGGCGA
AGGTGATTTGGACAACTCTGCTATCATTGGCGTGTTAGAGCGCATGGCCAACTGCAAGAT
TAAGGAGACCAAGCCATGACAATCTCCCCAATCATCCTCAGATCGGTAACTGTTTGTCGT
TTTCAACAAACGCATACGCACACGCACATGGGCATTTTCCTTCTTTTATATTATTTTAAT
ATACGAATTGAGGGACCTGCAAGCAGGGGAGGGGGTAGTGCTAAAACGAAATTACATAAT
CGTTGTACTTTGGGGGGTCCAAGGGAATAAGACTAACGGCGAGAACGTTTGTGTGTACGT
GTGTTCCTCCTGCTTTTGTTTCACCTGGTGAACACGGTTCCAAGGGACTTTTTATTTGAC
GCTCCTTTTCCGTTCCCTTTATCCCCACAGCGGGCATGGCAAGTGTGTGAGTGGGGTTCT
GTCGGTCCGTCTTTTACTGCCCTTCTCGCTTTTTGTAAAAAAA
>TRINITY_DN28774_c0_g1_i1 len=4091 path=[1:0-4090] [-1, 1, -2]
TGCGACTCGGTTTCACCAACGCGGGTCGTATGGGGGCGCTTCTTCAAATCCCTAGCGCCA
CCCGCTCCCTCGGTTGTTTCATGTCAAAAGCGTTTTACGTCCCATGGCGCCGATGGTATT
TCCTCGGCTTCGATTGTTGTCACTGACCCGGAGGCGGCAGCAAAGAAGCGTGACCGCATG
GCGCGCGAGTTGCTCTCAAGTAATAGTGGTCTTTGTCAAGAAGATGAACCCACTATCATT
AACTTAAAGGGGTTGGAGCACACGATTCCGTACAGGCTCGCCGTGGTTCTTTGTAACTCG
CGCTCTACAGGTGAATTCGAAGCAAAGGCAGCTGAGATTTTGCGAAAGGCATTTCACATG
GTGGACTACTCCCTCAATTGTTTCAATCCTGAAAGCGAGTTGTCGCGTGTCAACTCTCTG
CCGGTGGGTGAGAAGCATCAAATGTCGGAGGATCTCCGGCACGTGATGGAGTGCACCATC
AGTGTACATCACTCCAGCGGAATGGGCTTCGACCCGGCGGCAGGTCCAATTATCAGCCGA
CTTCGGGGGGCAATGAGGGACCACAACGACATGTCCGACATTTCCGTAACGGAAGCCGAG
GTAGAGCTCTTCTCCTTAGCGCAAAGTTTTGACGTGGACCTCGAGGAGGGAACAATAGCT
CGCAAGCACTCTGAAGCGAGGCTTGATCTTGGTGGTGTGAACAAAGGCTACACAGTTGAT
TATGTAGTGGATCATCTTCGTGCGGCCGGTATGCCAAACGTGCTCTTTGAGTGGGGCGGG
GATATTCGAGCGTCGGGTAGGAACATCAAAGGAAACCTATGGGCAGTTGCTATCAAACGA
CCGCCATCTGTGGAGGAGGTGATTCGGCGCGCCAAAGGGAAAATGTTAAAAATGGGGGAG
GAGGAGCAGGAAGAGAAGGACGATGATTCTCCATCCCTGCTTCATGTGGTGGAGCTTGAT
GATGAAGCCCTTTGCACCAGTGGTGACTACGAAAACGTTTTGTATCATCCAAAGCATGGA
GTGGCGGGGAGCATTTTTGACTGGCAGCGAAGGGGGCTACTATCTCCTGAGGAAGGGGCA
CTCGCTCAAGTGTCTGTGAAATGTTATAGCGCAATGTACGCTGATGCTCTGGCAACAGTG
TGCCTTGTGAAGCGTGATGCTGTGAGGATTCGCTACTTATTAGAGGGCTGGCGTTACGTT
CGAAGTCGTGTGACGAATTACTTTGCCTATACCCGTCAGGGCGAGCGGTTAGCACATATG
CACGAGATAGCGCAAGAAACACGGGAGCTACGTGAAATACGGATTGCCGGGAGTTTGCCC
TCCAGAATTGTTATTGTGGGTGGAGGTCTAGCGGGCCTTTCAGCGGCCATCGAAGCCGCA
AGTTGTGGTGCACAAGTCATACTCATGGAAAAGGAAGGAAGAATCGGGGGGAACAGCGCA
AAGGCTACATCAGGTATTAATGGGTGGGGGACGCGTACGCAGGCAAAGTCAGATATTCTC
GACGGTGGAAAGTATTTTGAGCGTGACACTTTTCTCTCTGGCGTTGGCGGTACTACCGAT
CCTGCCCTCGTCAAAGTGCTCTCAGTTAAGAGTGGGGACGCAATTGGTTGGCTTACTTCT
CTTGGTGTGCCACTCAGTGTCCTCTCGCAACTTGGTGGCCACAGTTTCAAGCGAACCCAC
CGTGCCCCGGACAAAACGGACGGGACACCCCTACCAATTGGTCATACGATCATGAGAACC
CTCGAGGATCACATCCGTAACAACCTCTCTGAGCGAGTAACGATTATGACACATGTGTCC
GTGACCGAGTTATTGCACGAAACCGATACAACACCTGATGGCGCCTCCGAAGTGCGTGTT
ACGGGTGTAAGATACAGGGACCTCTCCGATGTGGATGGCCAGCCATCAAAATTGCTTGCG
GATGCCGTCGTTCTTGCAACTGGTGGTTTCTCCAATGACCGTGAAGAAAATTCACTGCTC
TGCAAGTATGCGCCTCACCTGGCCAGTTTTCCAACGACAAATGGCCCCTGGGCGACCGGT
GACGGGGTTAAACTCGCAACATCGGTTGGTGCAAAGCTTGTGGATATGGATAAGGTTCAG
CTACACCCCACAGGGCTTATCGATCCAAAGGATCCCGCGAACACAACGAAGATTCTCGGC
CCGGAGGCACTCCGAGGTTCAGGTGGGATATTACTCAACAAGCAAGGAAAGCGCTTCGTG
AATGAACTTGACCTCCGCTCTGTTGTATCCAAGGCAATTAATACGCAGGGTAATGAATAC
CCTGGATCCGGTGGATGTTACTTTGCGTACTGCGTGCTCAACGAAGATGCAACAAACCTC
TTCGGTGGCGGTGCACTGGGGTTCTACGGAAAGAAGCTTGGTTTGTTCCAGCGTGCTGAG
ACTGTGGAAGAGTTGGCCAAACTGATTGGCTGTGACGAAGGTGAATTACGGGATACGCTT
GAAAAGTATGAAACTTGCAGCAAGGCCAAAGTTGCGTGCCCTGTGACGGGGAAGGTAGTA
TTCCCTTGTGTGGTGGGTACAAGGGGGCCGTACAATGTTGCTTTTGTCACGCCTTCCATT
CATTACACAATGGGTGGCTGCCTCATTTCACCGGCTGCTGAAGTTCTTCAGGAGTACAAA
GGTTTAAATATTCTGGAAAACCATAGACCGATTCGATGCTTGTTTGGTGCCGGTGAAGTG
ACGGGTGGTGTGCACGGTGGTAACCGCCTTGGTGGTAATTCGCTCTTGGAATGTGTGGTA
TTCGGGAAAATTGCGGGTGACCGTGCCGCAACAATACTTCAAAAACGTGAGATAGCCCTC
TCCAAGACGAGTTGGACTTCCGTTGTTGTACGTGAGTCCCGCTCCGGCGAACAGTTCGGG
ACCGGCTCTCGTGTTCTTCGTTTCAACCTACCTGGGGCGCTGCAGCGCACAGGTCTCAAT
CTGGGCGAATTTGTGGCCATCCGTGGCGAGTGGGACGGCCAACAACTTGTTGGTTACTTC
AGTCCAATTACACTACCAGAGGACCTTGGCACTATCTCCCTTCTGGTTCGTGCCGACAAG
GGCACATTGAAGGAATGGATCTGCGCCTTGCGACCGGGCGACTCCGTCGAAATCAAAGCG
TGTGGAGGTCTTCGTATTGATCAAGACCCGGTAAAGAAGTGTCTGCTGTTTCGTAACCGG
CCTATTACGCGGTTTGCTCTTGTCGCGGCAGGGACTGGTGTCGCGCCCATGTTGCAGGTT
ATTCGTGCGGCACTCAAGAAGCCTTACGTGGACACGTTGGAAAGCATCCGTCTTATATAC
GCCGCAGAAGAGTACGACACTGACGTATCGCTCAATTTTGCAGCGGTTTGCGGAAGAGTT
CCCCGACAAGTTCGTCTGCAACTTCGTTCTTAACAACCCACCCGAAGGGTGGACAGGTGG
AGTGGGGTTTGTCAACAAAAAATCCCTGCAGAAGGTGCTGCAACCGCCATCGAGTGAGCC
GCTGATTGTTGTGTGTGGACCGCCCGTGATGCAGCGCGACGTGAAGAATGAGTTACTGAG
CATGGGTTATGACAAAGAGCTCGTTCATACGGTTGACGGCGAGTCGGGAACGCTGTGATG
GCACCTTCCGATGTGTTCAGTGAACGTAGAATGGGCTAGAGAGTGCGATCCGGCTGATTA
ACCCGTAGGCTACACTGCCGTTACAAAAACAACGGGATACCACAAAAGAAAGGGGAGTGT
AACGTGTTCCCGCTCCGTTGTAAATGAGTGGTGCATACGTGTCGAGGGTGAACGAGGACA
GCGCGAACCGTGTTGAGTTTCCATGGGTATGGCACAGTGGCATTGAAACAGACAAGTGGT
TTATGTTCGGCCCAGTTGTCCACACTTCTACTGGTCCACTTCCCTCTCTGCTTCTCCTCC
TCACCACTGGCGGCTCGCCGGGATTTTCACTTCTTGAGAACAGTCCGTGGAGGAGGTGGT
GTGAGCATGGGCAGCAGATGTTTGCAGTTGGTAGACGCACACACACACAAACACACACAT
ACACACACACACACATATATATATATATACATATGTAATCAGTGGTATTTTGCAATTTAG
TTAGAAAAGGG
>TRINITY_DN28762_c0_g1_i1 len=249 path=[1:0-248] [-1, 1, -2]
TTTGTTTTTGTTCTCACTTTATATTTTTAGTTCCCTCGTTCCCTTCGTTTACCCTCTTCA
TTTATTTTTGCTCATTGGAGCTTTAACTCCGTTTCGTCATCTGATGCTACATGCACTCAC
ACGCTGTCAAGTTTCATCAAAAAGGAAAAAGAATAATAATAACTAATAATATTATTATTA
TAACTAATAATATTTAATAATATCTAATCTTAACAACAACGTCATATTCGTTATTTTGTT
GTTTTTAAA
>TRINITY_DN28704_c0_g1_i1 len=1517 path=[1:0-1516] [-1, 1, -2]
AAGGAAAGGGAAAAGGAGCAAAAAGACGGGGGGGGGCAGGGAAACACAGCAACAAGGAAA
AGACACGGAAGGCGGAGAGAAGGAAAAGCTGAAAAATAAGAAATTACGATGACGTTGTCG
TCCGGGAGCCTCCCCAATTTCTTTCCGAGCCTCGATGGCAGCAACATAAACAACTTCCCG
GATGAAGCCCCCACACCAATGCTCTCTATGCGCTATGACGACGGTTTCATGAATCTCGAG
AACGGATCGCGACATCCTTCTTCGAACTGCAATACCCCGAGCGTCCGTTTTCACAATGGC
CTCGCCTGGGTGGAGAACTGGCAGCTGTCATCCTCTAACTTGGTACCGCAAACACCTCCG
TCAGCCGCCATTGGGCCCTCACGTTCCCCATCTTCATTCTCATTGATCAAATACAGCCAT
GATCCCTACGGTGTGCGTGGTAACAGTCAACCACAAATGCAGCAACGGGCGGCAGGTTGC
ATGATGGTGGGCCGTGGGCCTTCTCCGAACGGTTGCTCAAGTCCCGTGATGCGTCTCAGT
TGTGTGGAGGATGGGTCATCGCGATTCGCACCTGGTCATTCAGCAGTGGTGCCTTCGGCT
ATTGAACGTCCGCTCTCTCAAACAGGGCAGCGGGAATTCCCTGACGGGCGGCCACGCCGG
AAGGGGCGCGCACGTGATCGAACTCGTGGCGGGCGTTCTCTAGCTGACGTCCCACCTCCC
ACGAGTATGCGTTACTTCCCACCGCCACCACCGTGTTTAGAGAGCATGATTTCTTGTGGC
ATTTCGCAAGCAACCCTCGTAAAAATCGCGACGAGGTGGTATGAGCGTACCATCGCTTGC
GAGCAGTCATATGTTGGCCGCCTGCATGGTGGTTGCGCTGTTCTCCACGGTGCGGCAGCG
TTCCGACGGCAACCCATTCTCGGTAGTTTACAGCCGGTGTTGTGCCCCCGCATGGAACTC
ACGCTGCAGTTTACCTTTGATCAGTGGCTAAAAGCAGCGAGCCGATGGTGGGAGACTGTA
ATCCGCCCAATGACAATGGAATACCGACTGCCACCGCCCTATGTTTTTTAACCTTTAGAG
ACACAGAGGGGAAAAGGGAAAAGATTCATTTACATATTTGTTTATTCGTGGGCGTACGAA
CATTTTCTTTCCGTCTCAGTTGTCAGCAGGTTTGGTCCACTTTTATTTTTCCTCCGTTCA
TTCCTGCTTACATCCGCATGGATTAAAACATTCGTAATTTTTTTTATTTGGTTTGTTTCT
TCCACAGTCGTTGTTGTTTCCCCTATACTTACGGCTATCGTGTTTCGCACAGGTAGCTGC
AGGCTGTTTGCTACGGGCACCGACATTAGTTTTTTGTTTTCTTTTTCGTTTGGACGACTT
TTTTTTTTTTTCCCACCTCCCCCTCATTAAGAGTGAGAAATGTTTAACTGTATCGGGAGG
TGAACAAATGGGTGTGAATTTAGTGGGGGAATGAGCGGTAATTTAGGAGAGAGAAGAAAA
AAAAAGAGAGAGAAGGT
>TRINITY_DN28777_c0_g1_i1 len=592 path=[1:0-591] [-1, 1, -2]
TTATTTTGTCTTTGTTCTTCCCCTCTTCTTTCCGCAACCGTCTACTTCATCTTTACACGA
AACTGTTTATCAACATTTTTTTAAAAAAATAACCTCTTCTTTAAATCCTTATTATATCGA
ATAAGTAAGATGGACTCATTTTGTGCGTTATGTTTGACCTTCTGCATTGACGAAAGGGAG
AGGGGATCTGCTCGGCCTTGTCTTCATTCAATCATAGTCTGGAAGCATTTTTTTTGGGAG
CATGGTGCATGGGATGAAGAAACGCCGCGCTTTGAATTGCATATACGATTTGATGCAACT
GCTTTTGTGCAGATGGCAGTGATGGGTGATGGTTTCAATCTCTTGTATGTCGGGTGGAGG
GCGAGTGGGTCGTGGGTTGGGGGCAAGGAAAAAAAGAAAACTGAGACATTAATGCATCTG
TACGTATCGTGACAAGACAATTTATAGGTTTTAGATGCACCACTCTACTGCTTGTGCGTT
ATATAGATGTGCATAGATGGATGATACACCGTGACTGTGTACCTTAAAAACGGAACAAAA
TAGTTCGATTTAATTACTTTTTAACAGTTGATGAATAAGCGCGGACAGTGGG
>TRINITY_DN28771_c0_g1_i1 len=769 path=[1:0-768] [-1, 1, -2]
AACAGTTTCTGTACTATATTGACAGATAGCAAAGGCCCAATAGGAGCAACGAATATAAAA
TAGGAAAAAGGAGAGATTAGGTTGGGCAGGGGCGTGTGGGTAGTACTGGTTCTAGCGGAA
AACAATGAAAAAAAGCGTTTCCTTGAAGGAGTTTTCGACCACTCCAACAGTATCATACAT
GCTCAGAAAGGACGGACACAACTTAGCTGAGGTTCGGGGCAACAACAGCAATAGCCTAAA
TGGCAGTGTCAATGGACCGCGCTCTCCTCCGCCTGTGTTTCACAAGGAGGAGAAGCCACC
GCAGTCAGACAACAACAGCGAGTTGGATGTCATGTATGACATGGAGTGATGATGAAACAA
CATTGTCTGTACAGGAGAAGTGTTGCCTGTACGACCGTGCATTCGCGCCGACAGTATTAT
GGAACAGATTCAGGGTAGTGAAGAAGAATAATTGCGGTGTTTCCTTTTGAATATGACACA
TCGATTCCTTTCTCTAGACGAGGTGAAGATAATAGGACGTTGCATTGGTGCTTCTCAAAG
TATGGTAACTACCATATGATGGTGGCAGGCAGTGCTTGCTTTGTTGTTAGTGTTTCGTGA
ATGCAGGAAACTTGGAGGGAAAGTGGTACCCGCTTATAACAGGGACGCTATGCAACTTTC
CCTCCTTTAAACGTTTTCTCTTTTTTTTCTTTTATCGCTCCTGCTAGCGACATTGTCCCT
CTACTTGTTGCTCTGAAGCACACCATAATAATCACATCTAAAAAAAAAA
>TRINITY_DN28710_c0_g1_i1 len=473 path=[1:0-472] [-1, 1, -2]
GGCTACTCCCCTCCCATTATCTTTCATTCGTTCGCTCATTACTTGTATTCCCCTTTTCTG
CCATCCTTATCCCTTTCGTGCGCGACTTAAAGTCACACAGGAAGAGGTGCGTGTGCGTGT
GGGGAGGGGGAGGAAAGAATTACACTCGCTATTTCAGCAAAACAAAGACGAAAAAGATAT
GGAAAGACAGAGAAAGTACCGTTGACGAAAAATATAAAAATATGAAAACAAAAGGTAAAG
GAAAAGGAGCGTTCAATAACACTCGACGTTCGACAAGTTTTAAAAGTTAAACTTGACGCG
ATAAGGGGCTATTAATCACCTGCTCATGCTTTCCATCAAACGTTGAACAAACTCGACTGG
ACCATCAGTGAGAACTGAAATACAGCGAAGATGATAACATAAACGTACATAAGGCAGTGG
GAACAAGCCCAACAACCGAGGGAAATCGTTTCCGAGTTCAGCCGAACAACGAC
>TRINITY_DN28796_c0_g1_i1 len=505 path=[1:0-504] [-1, 1, -2]
GGAAAAAAAAAAAAACGTGACAAACACACAAACATGAAGAAAGACAAGTATTTTTAAAAA
AAGAAAAGAAACATATAATACCACTTAAATGCTCTCAGTTTCATAATGTGATGTTACACA
CGCGCAAGAAGGTTAAATGAACAGTTCTAATGGTAAACATGTGTTTGTTTTGTGGTGGTT
TTATATGTAAATACCACACATGCATATAACACAAATATACATTATATGCTTTTCCGTACA
CGCACACATATGCGTGTATTGATATGTGTGAAATAAAGAAAAGGGGTAATAATCCCTCTT
CCACATGATAAAAGCGCATGAATGATTAAACAAAATGTTACATGGTGGAAGAAGAGAGGA
GGGTGAAGAGAAATAAATAATACATAAATCGGTAGTGATTGTTCCAATGTTGGCTTCATG
CAGAATTTATGAAACCGTCCTTGGGGAGCTTTGATTGATTGATTCGTTCGTTCATTCATT
CGTTCACTTTTTTTTTTTTTTGGTC
>TRINITY_DN28768_c0_g1_i1 len=956 path=[1:0-955] [-1, 1, -2]
AAGTGCATGTGTCCATGCAACGATACCACCAACCAAAAAGAGAAGAAATCCAAGGGACCA
AACACGGCACAAGATTGCACATCCATGCACAAAATATATAACCTTAGGAGCTGTAGCATA
TTGCCATTTCGCATCCTTCCAAACTTAAACGCTACCGCCTGGTTAAAACGTCCCATGAAA
CCCCCCCCCCTTCCCTCCGTAAGAGAGCAAACACACCTCACTAATATGCAGTTCCACAAA
CCTCTGCGTTATGTGTTGGAGTTGGAGCGTCCACGAAGGAAGCCGCGGGTCTTCGTGCAG
GGCCGTTGTAATCATACGGAAACATCCCATTATATTTTGCCCATGGCTGCCGACGAGCTT
TTTGATAAACTGTTCCCACCAACTCTTTGCCACTCCTCACACGGTTTTGTACCTGCTCAG
AAATCATCTGCTTACGACTAATAAATTTCGCCTCGGTACGATGCCAACCCCATAATGCCC
ACATGTCACGAGGCATCGGAGAAGCGCCTTCCTCATTAACTGACAGGTATCCGACCTTCG
CTTTGAAGGAACCGAGTCGTTCCAATTGGTCCATCCACATTTGAAATTCAGTGTCGAGAC
GCATTACAGCACTAATGGCACCTGTTTTGATACCTTCACGGAAAAAAGCCTCCGCCTGAT
CCCGAGGTTTTCCTGTAAGGCGCGCACCCAACATCATGTTGACGTAAGATTGTGCGTTTG
GCTCAAGGCCAAGGCCGCGCATCTCTGCTAATAATTGCTCGCAGCGGGGGAAATCTTTTG
CAAATGCAGCCGCTTGCATCACCGCGTTGTAAATATAATGATCGGCACCAAAACGCTTAA
GGTGGTGACGAAAAATATCATCAACGAGCACCATGTTGGTCCCAGGATCCTGCTCGACCA
GTGGAAGTAAATGAATAATTGTTTTTTCATTATGCAACCTCGTCCAAAAGGTCTCG
>TRINITY_DN28788_c0_g1_i1 len=743 path=[2:0-24 2:25-26 2:27-28 3:29-742] [-1, 2, 2, 2, 3, -2]
ATATATATATATATATATATATATATATACTTTTTTTTTTTACTGTGTCTTCACCGGATG
CTGGCGTAAGATGCTTGAGAAAAATAAAGCTAATGAAGCGGTATTGCGTAGCCATCATAC
TAAAGCCCCATACAAAAATAAATGCTTTAAGAAACAAAAAAAGAAATAAAGAGAAGAGAA
GGCGCATTGAGGAAGTATTTGTTATGTTGACTTCGAAGCCCAAAGACATTTTAGGAAGAA
AACGAAAAAACAAAAGAAAGGGAAAAAGCAGAACGAAAGTGTTTGCCAAGAAAAAGAGGA
AAAGGTGGAGAAAAGGAAGACGCATAGTTTAAGCGTATGTATGTGGTTGTGCGTGGACAG
TAGTGGAAGATGAGGATTTTGGCTGACCTACAGGGTAAATGATGGTGACATTAATTCTTC
TCTTTGTTTTCGTCATGTTAAAAGCAAAACAAAAGGAAAAGAAACGAGGAGGCAGAAACG
AGAGGAAATAGAGGAAAGAAAAATAAAAGAATAACGAAGGATGGGAGGTGAAATGGGGGC
TATGTTACCTGCGCAGCGGGAAGTGAAACACAACAAAACCATAACAAATGGACACATAAT
CCCTCTACGTATATCCTTCCTCCCATTCCCCAATCTGGTTTTTCCTCATTTCAGTAACAT
ATATGTTCACCCGTGAAGGTGTGGGAATCAGCGCTTTGTTTTGTTTTGTTTTTCACTTTC
GAGGAGCATGGGGGCGGGGGGAG
>TRINITY_DN28756_c0_g1_i1 len=2930 path=[1:0-2929] [-1, 1, -2]
CTCGGAGCCTCTGGAGAAGGCGACGGATACAACAAACAAGTTTCCACATAACTTTTCCGA
CCCCTGGTGAATCTGCATCAATGTTTCGCATGACAAATTTCCCTTCGCAGTCCTTCTCCA
GCTCATGCATTAAGAGGCTGTCACACAACAACGCAATGTGGAGGAGGCTCTCAACGAAAC
ACAACACTCTGCCGACTCGCGGATATGATGCGGTTGCTGTGCCTCCATCTGACTTGGTAT
TTCGCGATCCCTCACCACTTTCCTCTTCATCACCGTACACCATGTCTCGCCAATTTTTCC
AGTGGCCACAGAGGGATGGATGAGATGCGGTGAAGAAGGAACTCCACGAAGCACCGATGT
GGTCTTGGCTGCTCGCATCTCTCGCCATCAGATGCGACAGTTCCTCCCCTGCGCGCACCG
CTCCGTTGGCAGCCGTTGCGGCCGCTTCCACAAACCCCGAAGACCTGTGAAGGAAAAGCA
GCGCCACCTCAGCTTTGGTGAGGTGGAGGCAGCACAGAGGGGAAGGGGAACACAACTTAA
CGTCTTCAAGCACAGTGAGTACCTCGTAAAAGCTTCGTTTGGAAGGGCACCGGAGGTACG
ATATGGAAGCGTTGCGGAGATGGTCGAGAAGCTTACTTTCCTCCGCAGTCACTGAGATAT
GCCCCACCACCTCACGGGGCGTTGACACCGTAGGCTGTATTGGTTTAGTGCTTAAATCAG
AGTTTGCCAGCGTGGTTTGTGGTAACTCACCCACCGCACCGGTAGTTCCATTTCCACTTT
TCGCATCGGTAATGCGGTGGCTGCCGCGACAGCTCTTCCGTTTCGAGTCTTCAGCAACGA
TTTGCAGTGAATAGGGTCCGCCGGTACATTGTTTCCCCGCCTCACCCAAACCATTGGGAG
TTTCCCCTGAAGTAGGGGTAGATTGGCGAGCTCTACCTCGATGTTTTCGGCCACCGCGAC
GACACCGCCTTCCTCCTTTTCCTTCGCCTTCATAGCCCCCTTCCTCAGCACATTCACCGT
TACCGTTACCAGCAGAACCAGCTCCGGGACGTTTGTGGCGCTGCTCTATAGCCCAGCGCT
CAGTGTCAGTTAGCCCAAATGTGCAGGGTTTACCAGTACCCACGTCACGGTCTGTCACAT
AGCCCCCAAGAATGGCGTGTTTGCTGATTTCTACCGCGAGGTGAAAAGATGCGGCGATAC
GGTGACCATGCATCTCCAACATTTTCAGGGCTGCCTGCTCCTCAGCGTACTCAACGAAAC
AAACATAAAACATCTTATCAGGGTTCGGGGTCGTTTTTGGCTTCACAAGTCGGACCTTGT
AGACCTCTCCACATGACCAGAGAAGAGCCCGGATGTCAGAAAATGCCATGGACACTGGTA
TGAACCTCACGTGAACCGTTCGGCGACGGCGTCCATCGCTCTCTGTCTTGCCGTTACTCT
CCACGGGAGCGTCACTTACCTCTTCTCCTTGCGCGGAGTCTACAATGTCATTGTGACTCT
CTATTTCGTCACATGCCTTTCCTTCCAACCCTCCTTGCGGTTCTGGCCGGTCACAAGTGG
GGATGCTCGCAGTTTGCTGTTGTGCCCATGTTTGAGTGGAGTTTAAATCACCATCTGTAG
TGCCTAAATATGGCGCAGCAACAGGACTCTGCCACTGCCTCACTGCATCCGCCTTCCTTC
TGTCTGCTTCAATATCGTCAACACCTGGTGACTTATTGTTGTCTCCCTCTCGGCTCTCGT
TGCGCCCAAGGAGCCCTTCCTGCGTTTCCGATGTGTGGAGTGAGGTAGACGATGCCGAGG
CCTTTGATATAGGCGAGACCTTCAAACATTGATCTTCAACACGTGGCTCAGAGAATTGTT
CTGCAGGTCCCTTGCTTTCCATCTCCGGGACAGCCTCATGCCGAGTGGCAACACCAACCA
CCGCACCGGGAAGAAGATCCAAGTCACAGCAACGAGCGTCAGTCTCGTAAGATGTAACGT
CAAGTACGTGATCGCCAATGTACAACAACAAGTTCTTTGGCAAGATGCCTACGGCCACGT
GGACAAAGGAACACACGTCTAGCAACGTTGCCTTCTCAACCCAGTTCTTGTGGTGCATCG
CGTAGATGTATGAGTCGGCGATGTGTACCAAGCATAATGTCTTCCCGTCAAAAAAGCGGC
ATGCGGTGTAACGATGGCCCGTGTCGCCACACAACAAGCACGAGGAGAGTGCAAGAGACG
AAATTTCCCTCCACTCGCTTGCAGTGGTCTCGCAATCCCCAGGTAACACCTCATCTCCGG
GATGTGTGGGGGCTGCTAACTTCACGCAGCTGTCACCCTTGTTGGAAACCGTATTCTCTT
TGTGCTGGGCGTCACACCCCCAATTTTGCGTCCATGGGGTCCCTTCACGGGTAAACGTGG
CGATATCTGCTGTTGCCACCGCTGGTGGTTGGGTTTGGTGACTCGTGGGAACTGCAGAGT
ATAAATCGTTCGTCACAGGTCGTGTATAACAATCCCTCAAAAACCGTTGATATGCACACC
AAAACGGATGAAAGTATTTGTAGTAACTTTGTTCAGCTTCCATCCAGCCTTCTGCACTCT
GTGGACATAATTGAGGGTGCTGGGGTCCCGTCGGGTAATAAGCTCCATCAGAAGGCCCAC
CAGCGAAAGGAAATGGAGGGAACATCACACCACCATGCAACCAATCTCGAAATAAGACTG
GGAAACAAGGAAGAGTTGCAGGGCCGTCAGTCATATTGTTATAATGCACGGAAGGGAAAT
GTTGCGGGTACGTGGCAACGGGCGCAGGGGGTAATGTGGCCATTTGTACCATACCCGGAA
GCCAATCCAATGCCTGTAGATTGAACCTACCCCGGGGCTCTTTTTCATGTTGGTGATGCG
GGAAATACATATTGTTTAATGGGGTTATCAATATAGTACAGAAACTGTTC
>TRINITY_DN28736_c0_g1_i1 len=1328 path=[1:0-1327] [-1, 1, -2]
TCCACTATCCCTCCATGTGCGTCACGGAAAACTGATATACGCACTTACAAAACGTAGAAA
TGAGCAAAAATCCATACCCCCAAACAACGTTCGACACACAAACGAGTGAGGGCTGAACCA
GCGATAACTCTACTTAACTTCCAGATGCGGGGAAAGGACGCTGGCCTCCATAGCAACGCT
GCGTAAATACACTTTTAGGTGAATAACGAAGTCCCCTGCTATGTATGGAATACAAGTTGT
TGACAAGAGGATCAGTCACAGAGGGTTGGGGATTTATGGGGATCACAAGCTCGACGAGTC
CGGAGTCAACAGAAAGCAGTTGGGCGACATCACCACCCCTTTCACCAGCCAACCTCAACC
TGGATGCGATACGGCGCAGAACACCGGCGACGAACCGCAGTGTGTCGTCGGAATTAGCGG
GTTGGACATAATCCTCAACAAGTATGCTGTGCCGCGGCTGTCGGTGTACAGAAAGCGGGT
TATTTTCAAGGCACAGCACTCGATCCAAAGGCCGACCCAGTAATGAGAGGTCCTTCACGC
CCCCACAGTCCTCCTTGAACCAGCGGTGGTGACGAGAAATAATATGATGGTACCAGGCAC
GCCTCTGCACAACCCTCGTTATCGCTTGCACTAACTCATTAACGTGGGAAGCGGTTCCAG
CTGACCAAACCACAACTTCACAACCCTCCTCATGACAGACGTCGAACAGCTCCTTCAGGT
GCGGTCGCAAGTGAGCACAACCACCCCGAGCGGCAACAAGTGTCTCATCCAAGTCAACAA
CAAAACACAATGGCGCGCCCGGGGGACCTCCACCCTGCGGGAGTAGCACTCCTTTTCTTT
TCCCTTGAGAGCGACGGGTGGAAACTCGGCGCACCGGTGGCGCCGTAACTTCTTTTCGTG
AGCGCCGCCTGCGGTCCTCTACGGTGTAAAGCGAGCAAAAAAGAAAAGGTCGTAGTTCCT
GCAAAATGCTCATGTTGCCGTCATCGTCATCATAGTCACTAGAGTCGGAGCTCTCCAGCA
GGGCGTCTTGAATAACATCGTTAATAACATCGAAATCAGACAACTCAGAGCTTTCATCGT
CATCGCTGCATGAAAATGCGCTACCTGCTATTGTAACGTAAGAGGACTGAGGCGAGCGCA
CGGGAGAGGTGGGTTCGTCCCCACGAAAGCTCCTACTTTGTCTTGTCTGCCGTCTAACTG
CAATTCGGTTCCTCCTTTCACCACGGTAGCGCGAAGGGGAACCCGTTGTGGAGGGTCTCT
TCCTACACTTCCTGCTCATACAGTTGTTTCAACGGCAAATACTCACAGTGACACCGGTTC
CAGTCCTT
>TRINITY_DN28781_c0_g1_i1 len=597 path=[1:0-596] [-1, 1, -2]
CATTTTCCCACGGAATTATTATTACGCGGGATGTAAATGTCAGGGTCACGAAAAACTGTT
GGGTTAAGCACATCGACACCGCCTTCCACCTTTAAGCGCTCTCTGACCTTCGTCACGGCC
TCTAAAAGTGGTGGATGCCCAAAAGCTTCATCATATTGTTTCAACCAGTTCCGGAACTGC
TGCTCATGCCTTAGCGTTGCCATGGTTTCACGAAATACCCATGTGCTCTGTTTGTGACGT
GTAACGCACTCGCGCATGTCAATTAGGCGGCTGCGACAGTCGTAAAGGACGTCGAGTTCC
TGGCTCTCACGAATGCAAGTCATCAGCCGCTGCCAAAACCGTTGGCAATTGTTTTCGTTC
AGGTAACTTGCAGAAATATTGGTGATGTCCGACGAAAACGTGTCGTCGGGCACTTCACGG
GCACCGAACATTGACATTGTTCCTTACACCCCTCTCAATTTGTATCGTCTGTGAGTAGTG
GAAACAAATAAAAAGGAAACTAAGAACCTAAATGTGTGTTCCCTCTCTTCTCCTTCGTTG
TTCCTTTAAAACTATAATCAACTTGTCAGGTCAACCCAACAATATAGTACAGAAACT
>TRINITY_DN28709_c0_g1_i1 len=1028 path=[1:0-1027] [-1, 1, -2]
GTCCTGTTCCCGTTAGTTGGTTAAGCAAAAAAAAATTTTAACATCTGACCTTTCAGTTCG
CGAATGGAAAGAGACGACCTATAAAAGTACAGTCTAGTTTACCTTGTGACGCACAGTGAT
CAGTGCAGAACGAGCACAAGTTTCACGTTATCCGCCGTGTCGCTTAACTGCTTAACCCCA
TTGATATAGAGAGTTCTTCATAATTCAACCTATTTGCATGGGAAACATGGGTTCGCGTAA
GGGCCCCGACCATTATTGTCCATGCTTCTCCGATTGTACAAACACAACTGCATCCAAGTA
CAACCAGTTACAAGCAACTGGGACTTGTAGCCGTTTGGTCGCGGATTCTTTTCGCATATA
AACATCGCGAAAGTTGCAGTAAATCGGACAAAACGGCTACACGCACGTATATGTTGATTC
TTATTATAATTACCACACTTACCGATACGACTTAACTGGAGTCAGTTTGACATTCCTTGA
ATTCTATTTGGAGAATACGCTTTCCTGAACCGATAATATGACGCGGAAGTACACGCCCGT
CAACGTCACAGACTGCACAAATTCTGTCTTGCTCTATATGCACCTCGGCTGCCGTCAAGA
AAACTTATCGACAACAACAGTAGAAGGACTTACACTTTCCTTGCACTGCCATGATCGGTT
ATGTGTCTGCAGCAAATGCTTAGCTGTTCCTAACATGGCTCACCCTTTCAACACCAACTC
TTTGGTTTACCCGTTTTTAAAAAAGGAAAAAATCATGTTTCAATGAGCGGTGTTATCTGT
ACAATTCTCTGACCCAGGTAGCGATACCTCCGTTTTCTGAACCACACGCGTTTCACAACT
GCATTATCTCCTCCACATGGGGACTCTGAAATGCTCTTCGCGAGGCCGTGTCCCAAGAGA
ACTGGTGGCCCTCTCTCTCTTTCTCAAAGCTGTTTGCTATGCGTGGATCACTGCCCTATG
GGTGTTCTCACACCAGTAAGCCTATGTGCCCCGAAAGTCCCATGCCCAATATAGTACAGA
AACTGTTC
>TRINITY_DN28707_c0_g1_i1 len=2846 path=[1:0-2845] [-1, 1, -2]
AGTTTCTGTACTATATTGGGGGAGGATCACTCAGTTATCTTCCGAAGCAAATGGACAGGG
AAGCCATGCGTCGGGCTCAGCAGGCATCTCGTGATGCTTATTTACGCAAGCGGGCTGCTA
TGCGAGAGAAGGCAGCATCTGTTGTCCTGCAGGAGAAGATCACTGAGATAGAGGCCGGAG
TGTTGCCCAGTTCCTTTACTGAAATTGAGTTGTTAAGCAAGCGTGCTCAAGAGGTGAAGG
CTGCTGAGCGGCTGCAGGTTGCAGCAAACATGCGACAGGAAATAATCACGCTGGATGGGG
GACCGGCTCTTGGAGAAAAGCGCCATCGGGATGTGGTGGTTCCACCGCTGATCCAGGAGG
AAATGATTGTCCAGGAGGATACGCAGAGACACGCGGAGGCGTCTCACGGTTTTGTGGCGA
TGGACAAAGCCATCATTGATGATCGCATCGAGAAGCATGATTATACGGAAGAAGTGACAG
AAGAGGAGATAAAGCGTGAGCGCACAGCGGCGCTACAAAATCAGAACCGCCGGTTGCAGG
AGCAGCGCCGCTCTCTTCCCATTTATCAGTCGCGTGGTGCACTTCTTGAACTGATTCGGA
ACAATCCCGTGGTGATCATTGTGGGAGAAACTGGTTCAGGTAAGACAACGCAGCTGCTTC
AGTACCTCTACGAGGAGAATTTACACGAACCTGCCCCACCCACGTCTGCGAACGGGGAAG
GTGTGACATCTGAACCCGTAGGGGAAGTGACACAAGGGAAGCGACTTATATGCACGCAGC
CGAGGAGGCTCGCTGCCATTAGTGTTGCCGAGCGTGTAGCACAAGAAATGAATACGCGAT
GTGGTAGCATCGTAGGATACAAGGTGCGTTTTGATGACCGTACTGGGCCGCTGACACGTG
TTCTTTTCGTGACGGATGGTATGATGCTGAAGGAAGTTGTCGGAGACCCAAGCCTTAACA
CAGTCGCCGCCATCATGGTGGATGAAGCCCATGAAAGGTCCCTCAATACTGACATACTCC
TTGGACTGCTAAAGGATATCATACGGGGTAACAAACAGTTGAGGGTAATTGTGGCGAGTG
CGACAATAAATGCGGATAAATTTAGCGACTTCTTTAATAGAGCACCCATATTTACAGTAA
AAGGCCGCTCCTTTCCCGTTGATACTTCGTACATCACTGAACCAGTTGCTGACTATGTGA
AGGCCAGTGTGGATTGTATACTCATGCTCCACGCTACGAAGCCGCTGCCAGGGGACATCC
TTGTCTTTCTTCCAGGACAGGAAGAAATCGAAAGTTGTGCTGCCGCCGTTCGCGAGGCTC
TTGTTGAGACCGCCGGTCAACTCCGTCCTTTGTTGGTTCTTCCCGTCTATTCCTCCCTTC
CCCCTCGTGAGCAGAAGCGGATATATGAGGTGCCTCCGCCAAACACCAGGAAGGTTGTTA
TCGCCACAAATATTGCGGAAACGTCCATCACTATTGATGGCATAGTGTATGTTGTGGACT
GTGGACTGTGTAAGCAGAATTACTATAACCACCGGGCAATGATAGAGGAACTTCGGGTGC
TTCCCATTTCACAGGCAAGTGCTACACAGCGGGCGGGCCGTGCTGGGCGTACACGGGAAG
GTGATTGTTATCGTCTTTACACAACCTACACGTTTCATAATGAGTTCCCCTCGGAAACCG
TTCCCGAGATTTTGCGGTCTTCGATGAGCTCTGTCGTTCTGCAACTCAAGGCTCTTGGCA
TCAACAATTTACTTCAGTTTGAGTTTATTGATGCACCGTCGACGGCCTCACTAGAGCGAG
CCTTGGATCACCTATACCTGCTTGGTGCCATGAAGCAAGATGGCCGACTGACACTTACCG
GGAGGCGCATGGCAGAGTTCCCTTTGGATCCGTCGCTAAGCAAATGTGTTATTCGTGCCT
CTGCAATGGGGTGCTTGCGACACATGGCAATTGCTGTGGCGATGCTTTCTTTGGACTCCA
TTTTCATAAATACAAGAGATCCAAAGGAGCGTATAGCCATGACGAGCGCAAGGGATAAGA
TGTTTTCCTCCGGCAATGGCGATGTTGTTGGCTATGTTCGGCTAATGGAGGAGTGGCTGC
GGTCAGGGTCCTTGAAGCAGGAATTCTGCGATACAAATTATGTGAATTCCAAGTCTCTCT
TGCGCGCGCGGGACATTCTTGACCAAATACTCAAAACGTGTGAGCGACTTGGTTTTGATC
TTCCAAATGGACAGGAAGCTGATGCTCTCTCTGTAGAGGCTTTGACAAAAGCTCTGCTTT
CAGGGTTCTTTATGAACGTTTCCGTACTAGGTCTGGATAAACGAACGTACTCCATTGTGC
GCCCGATTGACCCCACCGTAAGTCGTTTGGGTGCTGCATCTCAGGTTGGCAGTGGTAATC
GCTTCGGTGATGCAGAATCTGCGGTGGAGTTACATCCCTCAAGTTATCTTTTCCGAACTG
GCACGAGCACACATGGTGAGAGAAGTAAAGGTTTACCTCCTACTCCTTCCATGGTTGCGA
TGGAAGAAAGGCCACGCCTCGTAGTTTTTACACAGCTTCGCTGCACGAAAAAGCGGTACA
TGATGCACGTTACGGCCGTCCCATCCGCCGACTGGGTGTTGGCCGTCGCCCCTGTAAATT
ACTTTACAAAGGAGGAGTTGGAGGTCGAAACGCACCAGCGGAAACACGTTTGAAAAATCG
TTGACTGGCTTTCCCAACCCCGCTGCAGTGGATGGGATGGTGTCTGGTAAGGGCACGTAT
TTGGCGTCGGATTCGTTGTTCTTCGGGTGATATTTTGTTCCCTTGAAGCCGTTGCGGCTG
TCGTACGCTTTCTCGGTTAGGCAACG
>TRINITY_DN28766_c0_g1_i1 len=3094 path=[1:0-3093] [-1, 1, -2]
AAAAAAAAACATGTTAACTCGAAAATTAAGCGAGGACTCTCTTTCTCCTCTTTTCACCAC
TCAGAGGTTATAAATAACCGCACAACTGCATCTCCCCCCTTTCGTCGTTTCGCATCCACA
CAAGTGATTCCCGTTCATTCCGGCACTTTCACTACTACTGACTCCGTTACTCCGACATTA
TCTTTTCGTACAGAAAAGCAAACATATCCGCCTTTCCCTCATCCACGTCGGGTTTCGCTT
GACCGAACTGCTTGTTCCCCACTTCCTGGCAATCATACGTCTCAGTGAGTTGGGCGGGAC
GTTGCTCTTCACCTACGCGATGCATAAACGACAAACGGGGTCCTTCAGACTCAAGTTTGC
TACTCAATTTTCCTGACCCCGCTGTGCTGTGAACTGTTAAAGCTCCGCTATCCGCACATG
TGAGCTCGGTTGATACACACACCGCTGAACACGTACGCCGATGTGGGCAACCAATCGCGG
AATGGCGGGGTGCACTACTGGCGCGACCATCGCCAGTTTGTTCCTTCTGGGTTTTTGGAT
GGCTACCATCCCCTCCGGTGGCATGAGAACCAACGGAGGGTGTATGGGCAGGCCCATCAC
AAATTAATGAGGATGCTGAGGTGGACAACCGAGAAACCACTCGGGGAAGCTGGCGGTTGC
TCCTTTCTTTTTCCTCCTCCCCTTCCCCCAAATTGGCGTCTGCAACCATGGAATGTGGAA
CAAGCGACAGTTTCTTCGCTAGTAGCGCCCCTTGGCGCATCCACGGATGGGTGAGCGCCT
CACAAAGCTCAAACCGCGTGCGTGGCTGGGGATCTAGGAGAGATTGAACGAATGAGATGG
CCACTGTGCTGACATTTTCCCAGCGGCTGCTGTTGCACGCCGGCACGCAAAGCTTCTGTT
GCCACATCGTCGCCCGAGATGTTCCATTAAAGGGGAAACAGCCACTCAAGAGCACATACG
TCACAATGCCAACCGCATAAGCATCCAACTTGCGGGCCTCACAGACAGCTATGGTCTTCT
GCTTCCACCCCCTCTGCAAAATCCACTGCAATATTTCTGGTGGCAAATACCTTTCAGTAC
CACAAGGTGTGAACGATAAAAGTGTATCATCGTGGTGATGTGAATCATCCTCCAGCAGTG
AGGAAGGTGCAGGACACTCATGGTCAGTAAGCGGAACCGACGCACTTCCCTGCGCTCCGG
CGATAGCTCGCGTAGGCATGGCACCCTTCGGCTGTCGGTCCTGCTGTGTCCCATCCTCTT
CATCACCCACCAAAAGGGTGGTTGGAATTTTTGCTGTTGAATCACTTGTCGACCCCGCTC
GACTGAGGACTGGTGGAGTGTTATTTGAAATTGCAACCGGGACCGTTACCCTGTGAGACA
ACCCCTCGTCGTCTTCTGATTCTTCTTGTTTGCTCTCAAGTGTCCCTTCTCCACCAGCGA
CATCATCCACGCGCCTCGGTTCTTTTTCCACCTTACCACATGAGGCGAAGGATAACTCAG
GGAGATTGAAACCCCCACCAACTGCCACAGTGCCACTGCTCTTGGGACTTCCTTTTCGGA
TTATGGGCTTCCGTGTGTCGCTCCCCTCTTCCATCTTCTTTTCTACTGAGGGATTTCCAG
TGCCGCTACACCTTGACGTATGCATTGACAGGCCAAAATCGATGAGGGTTACCTTCAACA
GCCGTTCCATCTCATCGGTAGCAGTAGAAACGTTGACGGAAACTGGCTCCCACCACCTAT
AAGACGAAGACCGTGCTTTACTGTCCGCAACTTCGGTGCGGTTGCCGCGTTCACACCCAT
CTCCCGTTCTCTTGGTGTGCTCCTTCTCGGTCCTTCCAGACACATCCTCCTCGTTGTGAG
TGTGGCTTCGGTTTTTCGGCCTCGGAGAAGACTCCACACTACCACCCGTTTCCATAGCTT
TCCGGATAATACTTATTGATTGATCGACTCGGGAAAGCAGTATATTCTCCAGTTTTATGT
CTCGATGCAGGACCTCCTTGACATTGTGCAGGTAATTGACCGCTTCCACAAGCTGATAAA
CTATTAACGAAGCATGCGCCTCATTAAGTGGTCCATGCGCGCGAACGTAGCGCAGGGCAT
CGATATTACCTTTACCCATGTCCATAACAATTGCAAACTCCTCTGGAGTTTGCAGTGTTC
CAATAAGGTGGGAGCATCCGCTGTGCTCGAGAGCAGCGAGGATTGATACCTCTTCTGCGA
TTCTTTGCAGTTGTCGCCACTCTGCGTCACTTTCACTTTGTCGAGGATATTTGCCACACG
CGCAATGTTGCGCGGAAGTGCTCGAAACCACGTGCCTCCCCATGTCACTTTCCCCCCTTC
TCGCTGCATGGGGCGCCACCTTGTAACGGCCGCCTCGCTCCGAACGCACACGAGGAATTA
CTTTTATCGCCACAAAGGAATCACTTGGTCCAGAACTACGGTTGCAGTTGTCTGCCCCAC
ATGAGCGGCCACCGGTTCCTTGAAACAGGGGAACGGCCCGATACACTCGCGAAAAAGCAC
CACAGTCAATGTAGTCCCTACCTGGATGAAAAGCATAGAGATCCTGTAAAGAGTCCACTA
TCTTGCATTCGTGCAGTGCCGATAATACCCCGGCTCCGTTCTTGTTGCTAACAGAACCGG
TCACGCCACGGTCTCCGTCCTTGTGCGTGGTGACCGACTTGCTACAAGGACAAATGCCAT
CATTACACACAGTTTCGCAGTTAGTATAAGTTAAAGCAGGAACGGAAGCCGCTCGTTGAG
GAGCCCGTCCCCTTCTTGTCCGGGACTTTGTCCTCCGGTAGTCCATTTGAGCTCCATAGA
AATCCCTTTCGCTGGCAAGCAGATGTTGAATTTGTACTGGCCCGTCCACAGACCTCAATG
TTTTCTGCACTTCGCTGCAGCATAGGGCGCTGGGTTCATCAACCGTGAACACAAGGACCT
GAGGATGATGAAGTGCAATAGCCGTGCGGCGTGGATGCGCCCGTCTACCATAACAAAGAT
GTGTGACAGCGGACTCCATAGCGGAATTGGCCCGTCGTCTACGCAATGAGGGCTGTTGTA
TTGACTTCGGTATCGGTGACTCACTCGCTTCTGC
>TRINITY_DN28703_c0_g1_i1 len=1205 path=[1:0-1204] [-1, 1, -2]
CCCGGTGCGGTAGAGTATTTTAAGAGCTGCAGCATATAACTGAAGATGCTCTGGAATGCG
TCGTATATCTTCAAGTTCTTTGGCCGTAATGGCCGACGTCATTTCCTCGCTGTCACCGAC
TTTCAACTTCAGCACATCTTTCAAAACCCTGGTGGATGGGCTTTTGATGTACTGAATGTG
GTTCGGGTCCTCCACGCGGCATCGGATAATTTGTGATTCTGCTGCAGCGGCATCATTACG
ATTACTATCAGCACAAGAACTATCTTCATAAATAATTCGTGCAAGTCTGCCCGTGAGAAG
GGTGTGAAAAATGATGGAACGTGCTCTTGAGAAGCGATCGTGCATGTGCCGTTTCCCCAA
CCGCACCGTGCTGTGATGCATGCGATGGAACAATATCGGGAGCAAATATTGGTGTTTTGT
CATTGTGGAGAGCTCTGGCGGGTTGATGCATTCAGCACGCAAATCAGCAAGCGCGGCCTT
AAGTTGAAACAACAAATGACGGGCTTCCTCCTCTCGGTACTCCTCTGATGGCAGTAATCC
AACATCTTTAAGTAATTCAATGGAGAGCAAACCCTTCCGGGAGTTAATAGGTAGAGCAAT
TTCCTTCCTATCTTGTTTTTTCATATGGTATGGTGTTGTGTCTGTGATTGAAACCTTTTT
ACTGGCAATGAGAGCAAAAACCGGTAGCGACGCCGCATCATCCAATTTACACTTTCCGAC
GAGTTTTGATGCTTTAACTATAGAAGGCTCCTTCCCGTGACAAAGCGAAAGCAAGTTCAC
GATGCAATTAAACCCCATAAACCCACCTAACGGATCGGATGTGCACACCAGTGAACGCTT
CCACGGTGGAAGTAGGCCGCACTTTTTTTTGTTATTTACACTATTCTTCGGACAATTGGA
GAGTAGAGCCTGAATGCCAATTAGCGCTGTGCCGCTGCGGTTCACATACACTTGGCAACG
TTCAGAAAGACTCGCTACGAGATCCATCACATGTTTGTAGACTTGCATAAGAAGTGCCAC
TTCCTCCAGTGAGTCCGTTACACCAAAGACAAGCGCTACACATTTGGCTTTCATATCCAA
GAGCCATTTAACGGCATCATAAAGTTTAGTGATGACACGCCCAACGCATTGACCCAACGC
AGGCGGAAGCGGAATGGCAGACGAATCGAAGGGACCAGCACTTTTAACATTCTTCCGGCT
GCAAG
>TRINITY_DN28714_c0_g1_i1 len=265 path=[1:0-264] [-1, 1, -2]
ACAAGGAGAAAAAGTTGTGGGAACGAAACAACAACAAAACAAAAAAAGAAAAGGGATGAT
TGCCAAATCAGTCGTCATCATTAATCAACGATACAAGCAGAGGAAGGTAGAGAAAAAGGA
GAAAGAAAAGAAAAGCACCAGAAACTGCTGAAAGGATCCAAAGAACGACAAAAAAAAACC
AGCAAAGTCAAGTAGGAAAGTACCGTGAATAGCAACATTACATCACATCACAACAAGTCA
TTCAGTCAGTCGGCATTTTTCCCCC
>TRINITY_DN28765_c0_g1_i1 len=854 path=[1:0-853] [-1, 1, -2]
GCGATAAACCAAATCCCTAACTTCATTTATTACCTCCATGAATTTCATTGATCTCTCCGC
TTCAAGCACACTCACAACCACCCGCAGCAACTCTGCTGCAATTACCGGAAGGGATGTACA
AACTTCAGACGAGGCAAAGGTGCAAAGGGGCTGGAGATCACCTTTAGGTCCCAAACATTT
CTCAATTGCTGTGAGCAGAAGGGATAAGGCCGTGGGACTGAGGCTCTCCATGTTGGCGAG
TGTGTGTAGGGAGAAGTAAAGTGTGTTGTACGGACCACTCGGCGACGAGGAGGTCACCCG
CATTGCCTTACGGTGGAATTCATCCGATTCCGGGCTCATGCCAGTTTGGTTTCGGTGGAA
TGTCTGATTTATTTCTTTTCTTAGCCGCTCATGTCCCGCTTCTTCAGTCTTTTGTACACT
CTTGGGTGCGGAACGCAACAGGCAGTCCAGTGTTGTGTCATCGCAAACAAACAAGCAGTC
ATCCACTGACGAAGGCACCCCCAGGACGGAAGTGATGCAGGCATGGCTGTTACCATCTTC
ATTGCCTTTGTCTTTCTGCTGCAAATGTTGCGTGGCAAAAGCCACCACTTCGCTGAGCGT
AACACTCCACAGCGGAGCGGCCCCTTGCGAGAAGTCAAACAACTCTCTAACGAGCTCCGC
CCCCTTCCGACAGGTTTGCAACGTTGGCAGACACTCTGCCAAGTCAGTTCGAGTAAGGGA
GTGCCGCAATTCCTCCATAGACTGAAGCGGCGAGGCGCTAAGAAATGCGACAACTAATGC
CGGAAAGTATGTGCTGAACAAAAACTGAAGTTCCAGTCGGGATGACACCGCGCTGTCGGT
GGTCTCATCTAAAG
>TRINITY_DN28782_c0_g1_i1 len=2228 path=[1:0-2227] [-1, 1, -2]
AATAATAATAATAATAACAAAATAGCTCCAAACAGACCCCGCGAGTTTATAATCTCAACA
GCAAGTGAGGGATGGCGTTTCGCTGGAGAAGTTGTCTCCCCATAGAGACTTCATCTCCTC
ATCGTTTTCATTCCTTCCCTGCTCCGCCCTATTGGAGATGGACAATTGAATTGCAGCCCA
CCCACGGCTCCGCTTGCACATCCTTCCCCCGAGGCGCTCCGTATCCGCGCTCGCTGAGCG
CACCGACGGAGAAATCGGAGCGAAGTGCGTGAAGGCGCTTGACGACCGCATGCTTCGGGT
TGTGTGTGCTGCCTCAAGGGCTTGCATTGACGTAGGGTTGTGGTAATCATCAACATTTGC
ATCATCTGCATCAGTGTTCCTATTCTGACAGTCTATTCCGATAAGGGAAGTCCCAGCGAC
CATGGCGTTGGTGATACATCCACATTCACTGGAATTGGTTGTCGGTTCCTCACTTTGTTT
ATGTGGCACAAGAAGTGAGTTATCTCGTCCGTCCCATTCGTCTGTACACACTTGAAGTGA
ACTAAGTTTCAGTGTTGTAAGAGATTCTGCTGATCGGGACCGCCTAACCTGTGTGACCAA
GGAGTTGCGCTCACAACAGTGGCAACGAGAAAACAGACTGTTATGCATTCGGTGCTTTTT
CTCGTTTCGCCGATGCAGAAGCAAAGCAAGCATGTGTTTGCCGCTAACGTTCGAATAAGG
CATATTGTAGAGGTGTGCGGCACTAGTTACTTCTGTTTCATCGTCCCGGCGGTCGATACC
TGAATTGGTACTGACTTGGGCTCTTGCAGTGGAAGTTTCTTCACCGACACCCACGTGCTG
CTGAAACCCCGGGGCGACATTGAAATGATGCACTCTGTCTAACAGACGCGTATGAACCAT
CATTAGAGACTTGTCAACATTCGTGTTGTTTATAAGGTTCACGTCAAGACGTGCCGCCTG
CTCGAGTAGATGCTGCTGAATTACTCGGATGTTCTCGAAATTCGACACATATTTGTTGCG
CGTCGGCGAGAGGCTCATGGACTTGGCCCGTGTACAGAACCGCTCAAGATGTCGTTCCCT
TTTCTTTATGTACACTAGAAAGGAAACGCACAGCACTCCCCGTGTTTGCAACTCAACCAT
CTTGCGATGCATGTAATCCGGCAACAAATGAACACCCTCAACGACCACTGTCTGATAGCG
CGAAACAAACTTTTCCAGTGTGCGATCAAGCACCGGAAGAACCGTCGCGCACTGTTTCTC
ATACGCTGCGATAACGTGCTCAGGTCCATCCCCGTCAAGGTTGCCGTTACACGCATTCCC
ACCGCCTTCAAGAGATGCTACCGGGTTTGAATGAACGGCATATGTAGACGTGAAGAGTTC
CGGGAACTCGCCACCTGGCAGCGTCCGGCGAAGCGCTTGTCGGATAGTGTCTGTTGAAAT
AGTCGTGGAAATACTCAGGTGAGTTGAAATGAGACTGGATAGCGTACTCTTTCCGCAGCC
ACTCGTTCCACCGCAGAATACAACAAGCGCGCGGCGCTGCTGGACAATGGCCTGCGCTCC
ATTCCACCGGGGGAGTGGGGAGAGAGTAATGTGTTCTCCCCGTAATTCCTGTGCGAGAAA
CCTCTTGATGCAGCAGTGGAAGCTGTCTGCATCGACAATTAGAACATATTTTGTTTGTGA
GCGTGGCACCTGGTAACTTTCGGCCACGGTTGAAGTTATGTGATGCTGCAAATCAACGAT
GGTAGACACAAAGTCCTCAAGGGGAACCGCTTTTCCCCTCGCGACGGTGCAGCTCCCCAA
ACTTTCGCCAGTTGCCAGTAATTGCGCGACCCAACGAAAATCTTCGTGCCGGACCAATAT
CGCAATTTCTGCGGCGGGAAAGTGACTACTACACTGAATACTACTGCCATCGTCCAAAGT
GGTCCCCTCCGGCACCTTTTTCTCATCGATGGTATGTTGTGAGCAGTTACAGCAAAGAGC
AAGGAGGCTCCCCCACAGCAGCCTTAGCGCTTTGGGACAGCGGTGCTGCTTTACGCCACA
GAACAAAAGCGACCTTTTTATATCTAACCACGTTAGAGCGTGTTCGGGCGGCACTCCAAA
CGGCTTACGCGCCATGACTGAGTTGACCATTCCCATTTGCTGGGGGCCGCCGGAATGCCT
CCCTGGCGTAAACGCAAATAGAATCAGCTCCTGAAGAATTTGAGTTGTGGCCGGGTGGGC
GATCGCTG
>TRINITY_DN28738_c0_g1_i1 len=681 path=[1:0-680] [-1, 1, -2]
GGCAAGAAAATTCAGTCGGAACATGGTGGCCCCGTTCGATATATGAAAGTTCCCTACCGG
ATCGAGAATACGATTACGGTGCTTCTCCTTATACAAATAGTGCGCTACCGAGCGGAGAAG
CGGTTTCTCAACGGTACGTGTAAACTCACTATCATTCCACCATGGTGAAATGACATCCTC
ATCTGCTTTGCCGGGGGCACCGCTCTCACCGGTGCCATCCTCCTCAGGGGACCCAAAAAG
AGCCAACAGATACTGCATGGTGACAAGGTTAGCAGCATCTTCATTCCCCTCACGTAGGTG
GTAGTGAAGTCGTGAAATAAAGTGCCCACAACCCCTCCCTCTGTGATGTGACAAACCGAG
GACGGCGCCGCGAAGTATTGAAAAAAGCTCCGCCGCCTTGGGTTTCGAGCATTCTCCGAA
AATTCGAGGCTGCGCAAATTTTTTCGAGGAAGAACACAACGAAATGCTTCCGCTGCGCAT
TTCCACCTGTTGCTGAAGCTTTGCCACCTCTCCAACCAACCATCTTAAGTACCCAGGGAC
GGGAGAAATTGTGGAAAATGTGGTAATAGGTGAGAGGCCGGCACAATGACGCTCGCCGTT
GAGTCGTGCTTCAATTTCCCGCACTACACGTTTGATGAGCATATTTCCAAGGTTAACACC
ACGTAGTGCTGACTGCACTGA
>TRINITY_DN28772_c0_g1_i1 len=448 path=[1:0-447] [-1, 1, -2]
GTCAAAAACAAAAAAAAGAAGATGAAAGCATAACAAAATAAAATTAGGCGGTTGACTCCC
ATAGAGTCTTTATGCTTACAAGAAGGGAGGAAAATCCTTACACCCAGTTGGAAAGGCTGT
TGAGCTTTCCAGAAGGACGTTTGTAAGGAAACGCTAGGAAACAGCAATGCCGCTACGATC
CAAACCCAAAAGCACAAACGCGCGGAGTACGCAGAGTGCATTTGTGGATTAAAGGGACGT
AAAAGTTGCTGCTTCCACAAAAGCGAAGCAGACTGAACCAAAAATTATCCGCAGATGCTG
TCGCTCCGCCTATGCTTCAAAAGTCCAAACACCTTAGTGGGGAAGCTGACTTCGCATTGC
GCTCTATTCACCTACTACACATGAGGGTGGATGATGTTGACAATTCTCGTGCCGTACGAC
AGTACAGAGCTGCAGTCCAACTTAAAAT
>TRINITY_DN28769_c0_g1_i1 len=538 path=[1:0-537] [-1, 1, -2]
CGATCGCTGAGCCTGCCGCAAACGAAAGCATATGTAGTTATCCTTTTTCCCTTTTCTCGC
CGTCACCTTTCTTGCAACCGCTTGCCGCTCCGTACGGATGGTGCGTCAGATGTGCCAAAC
GGAACCAAATAGCCTGCTTCCCGATTGAATGGAAAGGTTCTATTCATTCAAATATGTCAC
CTTCTTCCAGTAATCTTTACACTGCTTTAACATCTCCAGTGTGTAGGTACATGGTGGTTC
CCTGAGAGTTACATTTAATGCATCTCTTCGTTCCTATCATTAACTCGCATGATGGGGCGG
AGTTGGGACGTATGAGCTGCGGTGAGTGCCCAGTAGGTTTCTATTAACTACCCTGGGTTT
CACAACTGGTTGAGCAAACCACTCTTCACCTTAACGCTGCGGCAGCTTAAATGGTCAAGA
CGCTAAGTGTGTGTGCATGCGCACGGTGTACATTATCATGGAAGACTATCCATCCCCAAT
TAAATTCCCTTAAGGTTATTATTTCCTTCATGAAGTGAACCAATATAGTACAGAAACT
>TRINITY_DN28722_c0_g1_i1 len=225 path=[1:0-224] [-1, 1, -2]
ATACGGTCGCCTGCTGCAGTGCTATATTATCACGCCGTTTTGCCCTTGCTGTTCCTGCAA
CTGCCGTGTGGTTGAGGAAACCAGTGTGAAGTGGGATGTTTCCCCTCTTTAACGATCGTC
GTTCACCGCACTTAAGTCCCCGTGACCCACGCCGTGGACGCGAATCTCCCAAATCCCTCC
CCTTCCTTTCCCTACCGTCGAAACTTTCAGTGGAGAGAAGCCGTG
>TRINITY_DN28735_c0_g1_i1 len=2265 path=[1:0-2264] [-1, 1, -2]
AGGGCGGAAGAACCACAGAGGATCATGTAACCATCCGACAATTACAAAATCAAACTGTAG
CAAAAGGTGGTAGAAGCACATTGTAAGACATAATACCACGGAAATATATATTGACGGCAA
AAAAAATTATAAATCGAAGACAAATTTGCTAAATATCCGAAAACGTAGCTTACCGACACA
TACATTCGTCATGAACAAGATAAGATAGGTAATCACACTGACCCCAGCTCTTCCGCCCAC
TTTTCAAACTGTTTGATTGAGCTCTGTGAAACAGAAGGTTGGATTTTCTTCAGAGCATCC
TCAAAGTCATTCATTGTAACTGGGGAAACAATCATCTTGCCTCCCTCCTTCATCGCAGCG
ATCTCTGCCGGTGATCTGTCCGCGATTAACCTTCGCATTGGCATCATTGCGGCGTCACGA
ACAACTAGGTTCATGTCTGCTCCGCTAAATCCTTCCGTTCTTTTATCGGATATCTCCTCC
AGATCAACAGAGGGGTCCAAAGACAAAGTAGCTGTTTGTTTCTTGAGTAAACTCAGTCGT
CCAGCTTTATCCGGAAGAGGTATATAAATGCGCTTTTCCAGCCTGCGGCGCATGGCCTCA
TCCAAATCCCATGGACGATTTGTAGTTGCGAGAACCAGCACGCGTTTATCATTTTCAGTG
CACAATCCATCAAATTGCTGAAGCATCTCACTCTTAATACGTCGGCTCGCTTCATGTTCG
TTTCCACCTCGAGCAGACATTAAAGCGTCAACTTCATCAAAAAATATTGTTGATGGTGCG
TAATGGCGCGCAAGATGGAACAGTGACCGCACAATCTTCTCGCTCTCGCCAAAATACTTG
CTAATAAGGGACGAGGCGCTGATGTTGAAGAAGGTCGTTTTGGCGCTTGTAGCCACAGCT
CGAGCAAGCATCGTTTTCCCTGTCCCAGGAGGACCAAACAATAGGACACCCTTCCAAGGT
TGCACAACCCCAGTGAAGAGCTCCGGTACCAACAGTGGTAATATTATGGCTTCCTTCAGT
AAACGCTTAGCTTCGGGGATGCCGGCTATGTCATCCCACTCGACGTTGGGAGACCGTTCA
ATTATCTCTGCTTCAATGCGTTCAAGTAATTCAGGAGCAATACCTGGAGGAGCACAGGGT
GCAACTGAGTTCAATACCTTATCTTTTGGTACTGCCTTATCAGCCACTTTCCCCTTACGA
TTAGAAACCTTGTCAGGAAACGCTGCCTTTCCACTGGAGCAAAGGGGCTCCTCTTCCACT
ATTGGGATACCCTTCTTGTTTGTGTCACTCTTCTTGGGAGACAAAGTAAACGGTGGTGGC
CTACCGTACAGTTTGTTTGCCGGGGGTTTGTGTCCTTCTACTACGGCAACCTCTCTCACC
GATATCTTTCCACCCGTCGCAAGAAGTATGGGAAGCGATTCACCCAACCGAACTCCAGGA
GCGTGGAGGGTTGGGCAGACAACCTCACCGTTGATTGATAAACTAAAATGCTCAGATGAT
ACCAGCAACGTTATGGTTACGCGCTCTCTGATCAACCGGAGGGTCTTCATGGGTTCCAAT
AGTTCAAGTCGCTCAAACGTGTCTTGCTCCGTCATTCGCCACTTTTCCACCGAAAGAAAA
ATACCACCAGAGGAATCATAATGGACCAAAGCCACACAAAACCCCTGTCTCTCGTCTCCC
GCCCTGGGAGTTATTCCCATACCAAACATTGCATACCGTCCTTGACTTACCAAGCTTTGG
ATTTGCGCAGTAAAGCAAGCGATGTTTTTGCCCTGTGGAAGAGGCGCTACCGTTCGAAGC
GCCAACAGATCATTGCAGTGAATTTTCGTGTTCTGAGCATAGTGGACTTCTTCACATATA
AAAAGTATGTTCGATCCCATTGCATTTTGCCTCTGAATGCGGCCACCTGAGCACATCAAA
GTCCATCCAGGTACACGATCGCTGGGTTGTTGGAGACGCACCGGCATATTCGGAATACAA
GATTCTTCGTCCAGCGGGTTTACCCAAGGGGGTCGGTCCGTGTAGTCGCCAAACTGAGAA
AATGTCCAACCAGTGGTGCTCCTGACTTGTTGGGACCGTGGTACTGTGGGCATGATACCC
TCACGCAACAGGGCATTGCGCTTACCGTTGCGGGGAAAACTTCGAACCGTTCCATGACTT
GGAGCATTTCTAGAAAATCGGTTAAACGCATCTTGGGTCCGTTTGCTTTGAAGAGAGGAG
TAAATTGCCTTTTGAAGCCCCACGTCGTCGTCCATTGGTAAAAAC
>TRINITY_DN28752_c0_g1_i1 len=896 path=[1:0-895] [-1, 1, -2]
ATATATAGAGAGAGAGAGAAACATAATCCGCAAACGGAGATTCAATATTTCATACATTCA
ATTTATGATAAAGAGCAAGGGTACGCAGCCAGAGTATACTTCCTACAATAAATACGGTGC
AACAAGGTTGGGAGAGGCACATTCCTTACCCATATCTGACTGTGTAAAGTTGAGTTTCAT
CGCTCCACGAAACGCATTTCTTCGCTTACCACTGCGCCCCAAAAACTAAAGAAGTTGCGT
CGATTACAAATACGGACAGTCGGTTGTACACCATGGCGGCAACCATCAACAATACTCTCA
CGTGTGTCCTCTTTTTTTTAAAAAACAACGGTGACTTGGATTATGAGGAGTTCTTTACTA
CCTTCCGACTAACCACGTCATCTCATCCGCGTAAACGCAATTGATGTTAGTCGTTTCATC
ATACGGCTTGCACACTTGATGAGTAGCGCGAGCGGGGTAGCGGATGCCAAATGTAACGCC
TTTGCCTTGCTCCACGCCTTCAGCAATGGTACCATTCTTGACATTATACATTAATTTCGA
AGACTCTTGCCCCTTAAGATATGCACTTTTGTTGTAATCACCACGATAAAACACCGTACT
TCGACCTGGCGACAGCGGCCTGATGTTGTAGAAGTTGGAACCGGTGCTTGTTTGGTCACA
AAACCTCTTAGCCGCTCCGAAACCTGGAATACAGAAGGATTTGACGGGCTTCACAGCATC
AATGTTGGGATTGTACATGGGGCCACCACCGGTGACGGCAACTTCTCGTGATTTCATAAG
AGCCTTAGCAGCGGCATGCAAATCATACGGATGTTGTGCAAAGCGACCGCCTCTAACTCT
GTGTGGCACTTTAGAGAGATCATACGAGCCAGGTCCAACTACATCACTCGTAGACG
>TRINITY_DN28757_c0_g1_i1 len=787 path=[1:0-786] [-1, 1, -2]
GCCGCATTCGTGTGATGTGCAACAGCTTTCACAAGCATTGTTTTGCCGGTGCCGGGTGGG
CCGTAGAGCAAAACGCCACGTGGAGGGTCGATTCCAATCTGGTCGTATAGTGAGGCATGT
GTAAGAGGTAACTCAACCGCTTCCCGAATTTCTTGTTTTTGCATGTCGAGCCCACCCACA
TCACTGTACGTCACGTTTGGCCTATCTTCTTTACGGAGAACGTGGACCGCCGAGTCTATT
TCATTGGGAAGAATCTGGACGCATGAATTGCTGCCCTTATGCAACCCCACACTTGCGCCA
GGTTTCAGTTTTTCCTTGTCCAAGGTGCTTAAAATGCGTACATAGTAGTTGCTGCTCGAA
CTACCACCTACAATACCACGACCCGCCTCTACTGCCTCCACAAAAGTGCCAAGTACCAAC
GGGACAGCTTGAATTCGTTTCACTTCCTGTTTGGCTGCGCTCTCCTCCTTTTGGAGATGG
TGCGTTTCTGTTTTGCAGATCATCGTCTTGAGTTCAAGGTTTTGTATGCTTCGCACCAGC
CGCTCATGTTCTTCATACAAACTCAACGTCGCCGCGGGGGTACCACCTGCAACTGCGGCA
TTTGTTGTTTGCGCTAAAAGTGAAGTCATCCACCCCTTCTTCACTACCTTACGTACGAAG
AAACAATCACGTGTTCAGTACGCTTCTTTTTCTTCTTCCCTTTCCTGTCCTGTAGAATCG
GTTTTGTGCCTCAAAGCAAAACTCGGCCCGTTATTTTTTCTGTGCCCTCCACACACACGG
AGCTTTA
>TRINITY_DN28740_c0_g1_i1 len=1695 path=[1:0-1694] [-1, 1, -2]
ACGAGGGGGAGGAGGAGGGGTGAGAACACAACTGCTTGGGTACATAAAACACTAGAAACA
ACCAGACACATGGGTCCGCCCTGTGCATTTAACCGTACACTCGGTTCCAAAAGAGACGTC
GGTTCCGTTCACGTTCAAACCTCCTTTTCTGTAATGAAGATTGACGGATCGCCCTTAAGT
GCGCGTAGCTTTTGCGCAGCCGCAATCTCGATTGAATTGAGTTGCTCGGGTTTGATTACA
GATCTCGCGTCGTACAGAGACGGTAGAGCCCCGGTGGAGGGTGAGGCACACCGTGAGCTG
TGTAGACCGTTACTCTCGGATTGAGTGTTCGACGTTTGTTCTAGTGAAGAAGACATACAT
TGCTGTTTCTTCGGTAAGTCAGTGCGGAGTGCATTTTCCTCCAACTTATTTATCTTATTT
TCCATCTCCGTGATGGTGCCTAAAAGTGCAACCCAGTTTTGCTCCATGGTTGTGGCGTAA
TGCTGCAGGTCCTTGACGGAATAAATCTCGGCTCGTCTCTCTGGTCGCCTCGTCATGAGA
TTTCGAAGCGCCTTCACTTCCTCCCGAATGTCATCCTCAGGCTTACGCTCGTTGACGCCG
CGGTATATCAATATGGGCGGTGGTGCGAAGTCATCAACAACTTTTTGCGTGCTTCGCATA
TCCAGTGTGCCCTGATAAGCCGAGGCACTAATCAATAATGACGGATCATAAATGCGGTTT
GCCCACTCCCCTCCCATTACCTCGTAGTGCGAGGAAACAATAATAGAGAGCGTTGCTGCC
GTCTGTACTGCCATCTCTTCATTTCGTTGGGTAAAGGGACAAGGAATGACGGGGGTGCCA
AGCAAATGCAACACGCCTAAAACCGAGCGCTGTACCTCGCCGTAACGCGTGAAGACGGGC
ACAAGGAGCTGTGCGGCGTTGGATGTTTCGATTAAATCGACAAGCGGAGAGTTTTCCGAG
GCTCTAGGATCAAACGCACCCGGCCGCGGCTTCAGATTCAGCGCAATCCCGGCTTCACTC
ACTGCACAGGGTATGGAGGTCTCACCAACACGATAGGGAGCTGAGTTCCGAAGTCTAGAC
ACGTCACGGCCAACTACAAAAGGAGCAACAAGCTCGGCGGATACGGCGCCAGGCGGAGGT
ATCCACAGTAGTGCGACGGCAGCACGTGTGCGGATTGCCACACTCTCCAAAACGCAATAT
ATGCTCGCTGACACAAGCTCAAGAGCGGAGTTCATCTTTCGTATCTTATGGCTGGGGACA
GTTCCATTAAAAGTGGCCCTCGGTGAGCACCCACCATATGAATGGCGCGGGATGGTTGGT
GTTGTCATTTGCGTAGCCGGTGAGTGTATGTGATTTTCTTGTTTGATATTGGGAAATGAC
GTGACCAACTCCCCTTGTTCCTGCAGGTTCCGTCGCTTTGCGGCCTCTTGACCCCCCTTA
ACTTGCTTTAGAGCCCCAAACTCCTGGTGAATTGCGGAGCACAACTCACGTAGGGCTCCT
CTAAGCTGAAGGACTTGATGAGTCCCTTCAGCCGTTTCCACCTTCATCTCGTTAACGATA
TTGTGTATTTCGTCGAGACGGTGTGAAATAATATCACTAAAGGAACATTGACCTAATGAG
GAAGGTGGAAATGCGTGTCGACAACTATAACAAAGCTGCATTCCTTCACTTCTTTTCTCA
ATATAGTACAGAAAC
>TRINITY_DN28767_c0_g1_i1 len=2393 path=[1:0-2392] [-1, 1, -2]
AAGTGAATCTTCCACGATATTTAAAAAAATAAAAATCATCACCCACTCACATACGTATAT
GCAGTTATATTCGTAACGAACGTAAGCGAAGATTTAGAAAAATATTTGAGAAAATAAATA
GAAAAAATGTTGCCCTTCCTACCTATCGCCTTTCTTCCCTATATTTGCGCCCTCGCCGTA
CATACTACAAAACTAGGAATAAAAATTCACGTTTCCTAAATCTGCGAGACAACCACATTT
CCGTCTAATCCTACCACCGGCTGCTGGACCCCATCTGGGTATATGATAGTTGGAACCACG
AATCGAAAGTCCGTGAAATCCACGGATATTAACATCCTTTGGATGTCCGTAACAGAGGCA
CGTGATAGCTCCACTTGAGTATTTAAGAGACTACTCTCCACAACAGCCCTCATTTGATTT
ACTAAGGCAACATCCATTAACCGGTTCAACGACCGATAGAGCTGAACCATTCTTGGGGCG
GCATACCGACGCTCAGCACTATCCGAGGCTCGAAATCGCTCAGGACGATTGACATATTGT
TCCCACTCGGCTATGATACTGTCGAAGTATGGCAGCTTGCCGTCAATAGTTCCCCCCTGA
ACCCACCGCTTCATTCGCATGCACCTTTCATCCCATTTGTGCCGGCGATCATAGTCAAAA
TCGGGATGATACCAAGGAAGTCTCCGCGTCTCCGGGACATCTGGATCGTAGTCGTTGTAA
AAATCGGCCCAGGTTCTGGCCATTGGATTTTTTAGTTTATTGTTCTTTATATTTGAAAAC
GTTGCACTGTTTAAAATTGCGTAGTTGGCGTTGTCAGAAATCCATTCGTTGTACAACTTC
TCCTGCGATATACCAATAGGAACCTTTGCCCAGTTGTATTCGAGGGGAGCAAGCAGGTAC
CGTAATCGAAAGTAAAAAGCATCAGTCTTCCATAAGCGCGGGTTGGGCATCTCACGCATT
GCCTGCTTCATGTATTTCTCGTACTCATCAAACCTCGTAGAGTAAAAGTCATCGTCTTGT
CTCGCAAGAACACGTTCCGCGTTAATACGATTTGATTCCGGATGTGTTTCCCTAATAAGG
TATTGGAACAGCTGTTCTCTGTTCTTTGTATATAAATCCTCCATCGAAGTTTCCATCATA
GTTTCAATGTCCTTAACAAGTCTACGATACCCACGTCTGTTTTTGCTAGCATAATGTTTC
GGTTGGTTATACCCGCTTTCAATCCAACCCTGCATTTCACGCCTTGCGTTCTGGCGATCA
GGGTCCACATTTTTAATATACCAACCTTCGTAATCCAGGTTTTTCTCCCAATAATTGGTG
CCATCAGCTTGTCCTTTTTCAAAGTAGCCTTTCGACGTCGACCACGAAATGGGAATCCTA
CCTGCAATCTTAGCGAACTCCTTTTCGCTCTCCTTTCCGAGCCAAGACCAATGTCCATCA
TATGGGCCCTCCCTTCGTTGTTCCTCTCCGTTCCAGAAGGCGCGTTCCTCTTGCATCTTC
CCCTCCTCCCGTGTGTAGCCACGCACAAGTTCGTCTTGGCTTTCCCATTCAAAAAATTTG
GCAACCGATGCCCGTGTTCGCCTAAACAAAATAACCTCCTGGTATTCCATCCATCCATTA
TGTAACAAATGTCTAATAGCATCAGGATCTTTCGTGTGCTGATTTTGAAGGAAACGCTCT
CGTATCTTCGATTTCATCTCTGGCAGTGGCGTAAGCAACCAGTAGTAGTGTTTAACCATT
GGAAGCCCCTTAAGGCAAGAGCGATAGAGAGACATCATAGCGGCCTTTATCTCCCAGTTT
ACGACAGTGTTTGCTAAAAGGGTAATGTCCCCCTCGCGCTTTCCTGTCGCTGATGCGTAC
GAGAAATCTGGGTGATGGTCCTCAAATGGCGGAAGTGGAACAACATCACGATAATCTACA
CCTTCTTTATCCACCGGTTCCCGCACATAGTTATTGTACCTCATGGCACCAGGTCCTCCA
GTAAAGTATGGTGCTTGCTCAAACTTGCCTAACGAAGTATCAAACTCAGGAGCCTTCAAA
TTATCAGAGCGATCTCTTGGCTCATTTGGATCCACAACCTGCTTACTCACCAACTCGCCT
TCTTTTCGGGGATAGCGTTTCTCAAAATAGGAAGGTGAACCCCTTGTAGAATATATCCCC
TGTCGATTATCCTTCCCAGTGGCGCCAGGAATAGGACCAGTATGATGTCCTTCACTTCCA
CTTCCAGACAGCAGTCCAGCCTTAGTGTTTTTCTTGTCGTTCCCACTGGAGGAAACACTT
GAAAGTATTTTACAAGTAGCAAACCCAGGGGTAGCGATGGCGCTCACCCTACCAGCAAGG
CATGCTCGACGAAGCATATTCTTCGTATTTTCCAATATAGTACAGAAACTGTT
>TRINITY_DN28731_c0_g1_i1 len=531 path=[1:0-530] [-1, 1, -2]
GGCGTTTAAGCGAATAAGCGGCTGACTCCCCTCACCTTCATTTTAAATTACTACAAATTT
TTCTCCTGCCTCAGCTGCGCGGCCATTCCCCACGTCATTTTGGAGCAACTTCCTTCAGCC
ACATGATTACAAAAGCTTCGGCCACTCGTTGACTTCCTTTCCCCTTCTCCACTTTCAAAT
CCGGCCACCAGAAAAATAGTGCGGCATGAAGCGAACTTCAATGCGCCTCTTCTTTGTGTA
CCTTACAAACGTAGTTTTGATTCTTGTTAGTTCCTATTTGTTCCCACCTCATAATCTTGT
CCAGTACACTTGGCTCTAACTTGGCCGTAGCATTCTCTTCAGCTCTCTCTGTGAGTCGAG
TGAGCAAGTGATCTCCTCATTGCACCGCACTGCACCATGTTAGTGGGCCACTTCCTGTGG
TAATCAACAATCCTCTCAGTAGCAGCGCTGATTCCTCGCATTTTTGGAGTTGACATGCAC
CGTAAACGCAGGCGCAGTTCGTTCCTTGAACACTACGAACCTACAATGTGC
>TRINITY_DN28739_c0_g1_i1 len=461 path=[1:0-460] [-1, 1, -2]
GCACCATAACCGAGTAATTACGGAATGTGCATGAGAAAAATGAAATGGATTGAGTTACAG
ATAAGTTTGTACGAACGTGCGAGCACATTCATGTGTCTTCCTATGAATGCACACAAAAAC
AGTTGAAGGAAAGGCCCCGATACCAACTGCAATGACGTGTAGACGCACGCACAGTGCATG
CAACCTTGTTGATTACTCTTTACGCAGCCTTTTATAGTCTCGCTCCTCATGGCCAACATC
AACATGTGTGCCATTCACCATTTGTTGCGCCCCATGTAGTGCTGCTCTCCTTTCACTACT
CACAGAAAAGAGGGAAACGCGGCGACTGCCACGAAGGCCTCCCTCAACAACAAAGCCAGA
AGAAAGGAAATCAGTCCAGGCATCAGTGACAATGTCGCTCACTGCTGCGGGCGACAGTCG
CTGAAGTGAAAGGTAGTGCCGGTGCAACTCGCAAACAAAAT
>TRINITY_DN28783_c0_g1_i1 len=1457 path=[1:0-1456] [-1, 1, -2]
GCCGTAACTTGGAACAACCAACGTGTGAACCACAACACCTACTCAAAGTTGCTACGTGGC
AGTGAAGCAATGTTAGCCGTCTGGCAACGCCTCTCCATCTCGAGCAACGTCGCGCTGTAC
AACTTTTCTCCTTTCTTAAGCTCAAAGTGTAAGTCTTTTATCAGTTGATTTTTTCGTTGA
AGCCATTCGTCGACCTCAGTCGCGATGAGTTCCAGCGTCTTTGGTTCGAGGTTCATGGCG
CGCAAAACACCTTCAAGTTGTACATCCCTTTCCTCTACAAGAGCGTGAGACTCGATAAGC
TTTTGCTGGAGAACCTCATTGCGCTCCTCGACTACCATCACCGCTTGCCGGAGCGCGGAC
TCAAACTTCCCCTTGAGCTCCTCGCGCTCCCGGTGCACGCAGGCGTAACGCTCCTCCAAG
GCCTGATGTTCTTCACGCTGTCGGCGAATCTCCTCACGCAACGACCTTAACTTAACACGA
GTGACCTCGAGACCCCGCTTGTTCTGTTCATTCTGCTTCCGTTTCTGCTGCAGCTCCGCA
ACCTCACGCTGAGCTTCTTCTAACGGTGCAACAAGATTTTGATTCTCCCGATCAATATCA
TACATTAAAGTCTCATTATGCTCGTCGTTCTGCTTCATCTGCGCTATTTCTTCCTTTAAG
GAATGAATGATTTCTAGGTTATTTGTGGTTATTTGGTTGTAGTATGTCTTCATTTCATGA
AATTTCTCTTCATGCTGCTTAATGAGGGCGTTTATGTGCTCATTCTTTCTTTCTTCAATC
TCATGAATCTCCGCACGGCGTCTTAACTCCAGTTCATCCCGCAACACTTTTAACTTGGCC
TCACAGGATACCTGCAGTCGCGCGAGCTCCTTTTCATGACTCTGTGTTTTTGTAACGGTT
ACCATGTAGCTGTGCGAATCGCGCTTCTCGTACACGTTCATTTCATGGTCAGCCGCTGCT
GCCCGGAGCTGCTGGTCTTGCTGTTGGAGCTTAGCCTGTATCTCATTCATGCGCTGGAGG
TGCCGGTCTTCCGCCTCGCGAAGCAGACGGTCACTTTCATCCTTGCACGCCTGCGCCTTC
TTCTTCCGCTCATAGATGAGGTGACGCACCCTCTGCTTGTATACCTTCATCTCTACCTGG
TGTGACCGCTCCAGTTCTTCAATGCTCGCCTCCGCATTGAACAGCCGATTGCGATAAGTC
TCCACCTCCCCCTTTGTAATCGTCCAGAAGTCATTCACCTTGTCACGCTCTACCTGGAAG
TAGTTCCGAAGTCGCTCGGCCTTCGCCAACGCGTCATGAACCGATTCTAAAGTTGTGAGC
TCCACTAGAGGATCAACTGGTGGCGGGGCCTTGACTGACTTTCTCCTTCCTCCGCGCTCA
GCAGCGGTCCGTGGTGGCATTCAAAAACGAGAAGAGCCTACGGGGTACGCCACGATTCAG
TCAATATAGTACAGAAA
>TRINITY_DN28792_c0_g1_i1 len=570 path=[1:0-569] [-1, 1, -2]
CCGTTGATTGGCACAGTCGGGCTACGGCTCGGTATGGAGCGGCACGAAGTGCTGGATGAA
TACTATTGCCAGTTGCCCTAGAGAGGGCCTGTAGATTGGGAATAACACTTTCTAACGACA
CTGCACTCAGCTGTGTAGTTTCCATAACCCAGAAACAAGCATCCAGTGCAACGAGACTGC
ATTCACCAAGAGAAGTATAGCGGGCTGAGCGTTGGCTGGTAGGCAGGTAGTGTAAAGCAG
ATCCTGAAACGTTCTCCACAGCAGATGTCAGTGTCGGATTGTGTACGGCAATTTGCAGAA
GCAGCGGTATAATTGTCTGCAGCATACGGGAAGTCTCCGAAGCAAGTTGTTTACCTATAA
CGGGTCCATGATTCCATGCAATCGACGATAATAGTTTGCAAGCAAGTGCACCTAATGCAA
CGTGTTCTGTTCGCGATGTGTTCATAGCACAAGAAAGGTAAACTTCATCAGATAGAACAC
CATCCGTTGTTGTAGGGGTGTCAACGAGTACCGACTTTACATGCGCCACTCGTCGAATAA
GTTTTTCAATCATAGCAAACAACCCAACAT
>TRINITY_DN28784_c0_g1_i1 len=464 path=[1:0-463] [-1, 1, -2]
ATACACACACACACACACACACACACTCCAAAGACGCTCAATGTTCCAAGTCTGCAGGTG
TTAAGTAAGTATTAACAATAACGAATGATAATAGTGCAGAAACCGCACCCCTAGTGACGC
AGCTCCCGACCCTCCGGCTCAAGCCCACGTCCGCGTGGCTCGATGATAATTTCGAGGGGA
TATGCCTGCGCTATCGTCAGGCCTTACGGGTCCACCAGCATGTCGAAAGAACAACGCTTT
GTCTTCTGTGTCAAGAGGAGGTAGTTCAGCAGATGCCATCGAGTATCGCTTGTTCATTTG
TGTTGGGTTGAGTGTTTGCATGAGTCGTTTCGAGACTTCTCGATTCGTACTGTTGTCATC
ATTTTGTCCACTAATATGGTTGTACTCATGTGCCGGGTTCGTGGTCGCGTTGTCACCGTT
CCAGGTGTCCTTATAGGTGGTGATAACCGTTAAAACGACATCTG
>TRINITY_DN28729_c0_g1_i1 len=385 path=[1:0-384] [-1, 1, -2]
AATGCCCTCCGTTTTTCGTTCAGTCTCGATGCCTCAGCTGCCGTATGCTTTAACTCTAGA
GCGGACTTGTACGTTCCCTTCTCTGCGTCACGAATGCGCTGGAGACTCGAGTTCTTCGCG
CGTCGCTCGTCCTCTAAACGGTCGTGTTCCTTTTGAGCGACAACAAGTTGTGAGCGAAGC
TCGGAAATCTGTTCGTCAAGAGTGTCTATTTCCCGCTGAACAGATTCTGCCTCGGCCGTT
GTCTTCTCAATGGAAGCAAGACGTTCCTTGATCTGACGCTCTTTTAGCTGCGCCTCTTGT
CTTTTTTCATTTAACTCCTTAAACATCCTGGAACTTTCTTTTTCAATATCCATTCTCGTC
ACTCCCCGCTTGTTCACTTTGTCAG
>TRINITY_DN28727_c0_g1_i1 len=473 path=[1:0-472] [-1, 1, -2]
ACTCGCCCAGGTGCTCGTTCGTGCATGCGATAATCGAAGCAGTCGCGGAAATCCACCGGT
GGCGGTTTTGCCCGCACGTGCCGCACATCATCTGGTGTTGCGGTGGTGCCCTTCAGTACA
CCACCACGTCCTACCGGTGATTGACCGCTGTTCCGCGGGCTCATCGTGGTGTCGTATGCC
CCGCGCGGGGGTGAGACGCCAGTTTGATCGGGAGTGCCCCGCTGTGTTGCGACATGTTGC
GTTCTAAAAGCCCGAGCCTCACCCATTTGCTGTAGCGTGAGTGCGATGTCCTCGGATGAG
GGATTATCGTATCCCAAAGTCGCTAACATTTGGCGTGCCCCTTCGGCTTGCGGACCATAC
ACACCGGAGAGCATCAGTGGGGGGTAGTACTCGGTGCCAATGTGATTCGTCCGATCCAAT
CTAGGTTGCTGCCGCCTGATGCAACAGTAAGTACAACTAATTTCACAATATAG
>TRINITY_DN28728_c0_g1_i1 len=1739 path=[1:0-1738] [-1, 1, -2]
CCTGTTTTCTTGTCTTCCCCATCCCCACTAGCTTAAATTTTGGAGCACCAAACTAGGCGT
CGCGGCGCGTTCCAAGGTATTTTATGTATTCATTAACGCATTCACACAAGGTCTCCGCAA
CGACGATCTCAGTTAGCCCATCGTCCTGCTGCTGGCTGTGATCATCAGACTTTTTTACAC
GCTTCGTTTCTTTGTCAAACGACCAGTTCGACGGCACTGGGTACTTTATCATTTCAAAGA
AGCGCTTGAACTCCCCCTTCGCCTTTTCGCCAGTGCCGTCTAGCCAAAATTCACAATCAC
CCGTCGGCGTCTTCACATTTACCGGGGGGAAACCGAGGCATGAAGCAATAAAGCGCAGTG
ACACATTCCCCCGAATACCGCTAAGCAGCTCTCTCAGCCACCGGAGACGGCATTTTGGAA
GAAAAATCTTTACCAACGAATGCATTCCGTGTGGAAAATGGGGAAGAGTGCGCGCTATCG
TGAAACAGTCTCCTTCTTCGCATGCCCCACAGAGCTTCAGAGTGTTGCGAACATCCTTCT
TCCTAACCCGCGGCCCCGAGCTCTTCTGCGCCTGCTCACGCCTCGATAAGGTTGTGGTGG
TGTAGTGGATTAACTCCGTGGCTAGAGCATCAAACTGACCACCGAGTGCGAGGTAAGCAA
GTCGATAGCAAAAGAACTCGGATACAGAGTCACCCACGCAATCTGGGGCGTCTTCGTACA
TCTTTTTTAACGAAGCTTGACACTGGTTAAACTCCCCAATGTCACCCAGCTCCAATGAAA
TGAGGGCATGCTTTTCGTACACCTCGATGGCGAACTCGTCCACAATGTTTTGCACGCAAA
GATCTTGCCGCATTCCCTTTAGTTGGTCACTCAGATAGCGGTAAGCCTTGAGGGGATCCG
GGTACTTTTCCTTGTCGTTTGCTTTCGCTTTTATGAACCTAAATGCATCCACGAGCACTT
CCCGTGGGCGGATATCCTCAGCCGCGGGTTCGTACCTCGAGTAAAGTCTTTCAAGTTCCT
GTGACTTCCCAACAAACTGCCGCTTCGGCTGTGTTACTTCATCAAGTGCAATCATTTCTT
GTAAGAATCGGTTAGTGCTCGCCCTCGCTTCCGCCGTTGGCCCCTCGTCAGACTCCGCTT
TGTGTGCGCCGTTTTCTGAACGACGCACCTTCGCATTTGGGGGACAGTCTAAGTGATCTC
TTGTGGTTTTTCCACCCAAGACACTGTCCCTGGCCGTTTCCATCGGCTTAGAGACGGGAC
CCCCGTAGGATGCTAAGGATGATTGAGTGTGTGGTTGCTGAAGCTGCTTGCGGCATAGAG
CCTGAAGTTCCTGAATAATTTTAATTACCTCCAGAGGGGTCACCGCCTCGTAGGTGCGCG
TACCGGCCATGACATCCATATCAAGTCTTTCAAACGCTTGATTAAGTAAAGGATGGAGTG
GCTGAGGGATCCGTCGCATACACTCTCCGTACAACTCGGTGCGATGATGAGAAGTCACTG
CTCTCACTGACAGTCTTGGTGGTTCATTGCCGCCACCACGAAGCATCGTCGGCCTCCTGT
CTTCAGCGTCAGGCGGCATGACTAGCGATACAGTGGCCCAGTCGACTGCAGAGACACCGC
CGTGAATGCGCATCACGTCTTCAACAAGAGCAATCACCCAACGCTCGTAACGCTGCCGCT
GTGCTTCGTCACCCTTCGTTTTGGCAACGTGCGCGGCATTTCGAACCCATTCGTTAAAC
>TRINITY_DN28750_c0_g1_i1 len=818 path=[1:0-817] [-1, 1, -2]
CCCAGAAATGCAAAGTCACGCTCCCAGAGCTCCCAGAGAACCCGAGTCTCTGGAATAAAC
AACGGCATGCATACCAGAACACGGGATAACCATCGACCATTCGTTACTGCTCGCAGAAGC
GACAAGCACCACTTCCCCACTCGTTACTTTGACCCATCCACTTCACTGACATTTGTACCA
GTGAGGATTGCCGCTTTTAACAAAAGTGGCAAGGATACCGTACCGCACTGAGGACGTTGC
CACACACAACCGAACTCCGAAGAGCTTTTTCCTTTTAATTATTCCTGACTGCAGTGACGA
CTGTGGCAAATACAATCGTACTTCATACAACAGAGGCGACAAAGCGGGGCGCTGGGTTTT
GGCAGACTCCCGTTTGGGCAGTCAGTAGCCGTGCTGGTTTGCGTAACACCGGCATGCACG
CGGATAAAACAAAAGCCGAGCATGCATAAAGAAGTGGTTGCAAGCCTTGCACGGCCGCAT
GCCTCTAAGAACCTGACGATATGGGAGTTTTTTCAGAGGACCCCATCCAATGAGCTCTCT
CAGGTGTTGATGTTAAGTTTCCCCCTATTATTCCTGTTCCTGTTCGTGTTCCCACTCTTT
CCCACATTTTCCATCTGGCTTTGCGCATGAATTCAAGAAAGTGTACACGTATCAATGCGC
CGCAGAGCCGCAACCGCACGGGACCTCCCGCAACTGGCACACAGCGGGCATCAGCGCACA
AAAGACAACACATCCCCTTCTCGACGTGAACCGCCTCATCTCACCAAACATATGTCAACA
CCCTTTTTTTAAACAAAAAAAAGAAAATACGTCGCAGG
>TRINITY_DN28800_c0_g1_i1 len=684 path=[1:0-683] [-1, 1, -2]
AAAAAAAAAAAAAAAGAGAAATGATAACTTGTTTGGGTGTCGGTTTCGGGTCGCGGTAGA
GGACCCCAAATACCGCCGACCTATTGCGTAAAAACCTGATTCATGCAAGTACGGGTGCGG
TCCAGGTTTTCCTTAAGGAACAAAAAAGGGCCACAAACAACAAAGAGAAGCTTCCCTACG
AGGGAAATGCCACCATTAAACAGCCTTGAAACACGAGCATCAATAAAATGGAGGGTAATA
AGCATCAGAATTACGAAAAGGGCGTTCCTTTTGATCCACCCCCTCCTCAAAACACCCTTT
CGTAGCCCGGGCACCAGATTCGAAAACCGTGCACCGCTATGAGCATCCCCGAGAACAAAA
ACAGTAATCAAAACAACACAACTGATTTTTCTTCGTCCACCCCCGATGTGCGGCCAACCC
ACCTCTACCAAACGCAAATACAGAGGTTCCAAAATCTTTCCCACCTCAAGTAGCACCACT
ACTGTCACGCCCTCGCTAGGCCGTCCCAAAAGGGCAACATAGGAATAGGGGAAGTCCCTT
ACAACCCTCAGTCTCCTAGTACCGCACAAAAGAAGGAAAGCAGTCGCCGCACGGGCCAAT
AGGTGGTGATCTCGCCTATCAGGCACACATCAACATATATATCTATATATATATATATAG
ATATATTCACTACCTCAGTGATAA
>TRINITY_DN28789_c0_g1_i1 len=342 path=[1:0-293 272:294-294 274:295-341] [-1, 1, 272, 274, -2]
GGGGGGGTGGGGAGAAACCTTGCACATATCAGTGTGGGTGCAGCGTGTGTGTGTGGTGTG
GGATGGATGCCAATCTGGAAAGCATAAAGTCAATTGGAAGTAAGTGCAATCAAAATGGAG
ACATGTGCTGGAGCGAATCCGTGAGTTATAAAGAGGACGTGTTAATGGGAGATAGAGGAA
TGAATAACTGTCGATCTCAGTTGCCCCCAGTGGCACGCGAGTGAAGGAGGTAAAGAGTGT
TGTCTTCTGCTGCACTAAAGAGGTATTTCACATATATATATATATATATATATATCTGTG
TGTATACATGGAGGTACCCGCTCCGCATTCTTCCCTTCTACC
>TRINITY_DN28773_c0_g1_i1 len=2488 path=[1:0-2487] [-1, 1, -2]
CCGGTATACACCAATAGAGCGACAGGGGGGGATGATACAGCGCCAGCTTAGAGAATCTCA
CCTTTGAATATATCAAAAAGAGCTAGCAAGAGAAAAACACTGTTAGTGGAGGAAAGGAGA
GAATCTCTATCGTCTGGCAACGCCACCAACCAACCAACCAACAACCATAAAGAGGGAGCA
TCACATGCAACAACACCTGCTACAGGAGGCCAAACAGATGTACTAGATAAATGCGAAACT
ATGTGCAAACAGGTGCGCACCTTCACTTGCACGCTAACATTCGTCTTCGGTATTCACTTA
GCCAGTGCCAGCAGCGGCCGCACGACGTTTCCGCAACCTCTTCATGATTCTGAGAATAAT
GCGAATTATGAGCGGGTTCTCATCATCTGCACCGGATTCTTCAACATCAAAGAGCCGCTT
AGTCGAACGGACCACGCCCCCTGCCACAATGGCAGAGAATATGAGACCCAGCGTTACGAC
GTTGAAAACCATAGCGGGATCCGGTACGGGTAAAGTCGACCCCGCCACATTGCTGCACCG
CAACCAAAAGTAACAGACACAAGGACCTTTTCTGTTGTTGTCGCGCCGCATACTCTCCAT
TAGTGACTCCAGTGATCCCTGGTGGTCGATGCGCTTGTTAGAGATTGAGGCGCAACGTGA
CATCCCACAGTTTTGGGCTCCAGACGCCTTGTCCCCTTCTCCTACCTTTCCACCCGCTGA
ACTCACGTGCCGTCCAACACGAATGACGGGTTGTGGAAGAATGCGGTTGCTGTTGGCATC
AGGGGGCATATCTTTGTTTGCGGACCATCCGAACCGGAAAGGAAATTCACAGAGCACAAA
TCCATTACTTTGCATCCCTGCTTCAAGTGGCCGCATGGCAGTTTCTGTCACCGTAGTGTG
AACGAGGACAACCAATACGTTGGCGCTTTCATCGACAAAAGCATTTTCTACCCTTGACTC
CAACCCCGCACCCGCCCGCATCTCGTGGAGAGACGGACGCATCAAATGCAAAGGGAAGAA
AAGAAGGGCCTCTAACGTGTCCCCCGGTTGCAACATAAGCGACTGTTCGTGACGGCTTTT
GGTGTTTGAGTTACCTGATGTGGGCACTTCAGGCGTTGGATTCACCACCAACCTGTACGT
[truncated: 46,701,001 more chars]
