# Supplementary material for: Developmental changes and metabolic reprogramming during establishment of infection and progression of Trypanosoma brucei brucei through its insect host
Source: PLoS Negl Trop Dis. 2021 Sep 20;15(9):e0009504. doi: 10.1371/journal.pntd.0009504 (PMC8483307; doi:10.1371/journal.pntd.0009504)
Supplement: S4 File — (GTF) [file pntd.0009504.s011.gtf]

11L3_v3	StringTie	exon	23200	29599	.	-	.	gene_id "Tb07.11L3.90"; xloc "XLOC_000010"; transcript_id "Tb07.11L3.90:mRNA"; class_code "p";
11L3_v3	StringTie	exon	30000	48999	.	-	.	gene_id "Tb07.11L3.100"; xloc "XLOC_000013"; transcript_id "Tb07.11L3.100:mRNA"; class_code "o";
5K5_v5.1	StringTie	exon	39000	47699	.	+	.	gene_id "Tb05.5K5.180"; xloc "XLOC_000024"; transcript_id "Tb05.5K5.180:mRNA"; class_code "c";
5K5_v5.1	StringTie	exon	47891	54399	.	+	.	gene_id "Tb05.5K5.190"; xloc "XLOC_000026"; transcript_id "Tb05.5K5.190:mRNA"; class_code "c";
5K5_v5.1	StringTie	exon	55800	58499	.	+	.	gene_id "Tb05.5K5.200"; xloc "XLOC_000026"; transcript_id "Tb05.5K5.200:mRNA"; class_code "c";
5K5_v5.1	StringTie	exon	58500	63199	.	+	.	gene_id "Tb05.5K5.210"; xloc "XLOC_000027"; transcript_id "Tb05.5K5.210:mRNA"; class_code "c";
5K5_v5.1	StringTie	exon	63200	68999	.	+	.	gene_id "Tb05.5K5.220"; xloc "XLOC_000027"; transcript_id "Tb05.5K5.220:mRNA"; class_code "c";
5K5_v5.1	StringTie	exon	69080	70199	.	+	.	gene_id "Tb05.5K5.230"; xloc "XLOC_000028"; transcript_id "Tb05.5K5.230:pseudogenic_exon"; class_code "c";
5K5_v5.1	StringTie	exon	71402	72229	.	+	.	gene_id "Tb05.5K5.240"; xloc "XLOC_000029"; transcript_id "Tb05.5K5.240:mRNA"; class_code "o";
5K5_v5.1	StringTie	exon	73300	73899	.	+	.	gene_id "Tb05.5K5.250"; xloc "XLOC_000031"; transcript_id "Tb05.5K5.250:mRNA"; class_code "o";
5K5_v5.1	StringTie	exon	75700	77699	.	+	.	gene_id "Tb05.5K5.260"; xloc "XLOC_000033"; transcript_id "Tb05.5K5.260:mRNA"; class_code "o";
5K5_v5.1	StringTie	exon	78400	79499	.	+	.	gene_id "Tb05.5K5.270"; xloc "XLOC_000034"; transcript_id "Tb05.5K5.270:pseudogenic_exon"; class_code "p";
5K5_v5.1	StringTie	exon	82300	83399	.	+	.	gene_id "Tb05.5K5.280"; xloc "XLOC_000037"; transcript_id "Tb05.5K5.280:pseudogenic_exon"; class_code "c";
5K5_v5.1	StringTie	exon	85300	85699	.	-	.	gene_id "Tb05.5K5.290"; xloc "XLOC_000039"; transcript_id "Tb05.5K5.290:mRNA"; class_code "x";
5K5_v5.1	StringTie	exon	100	2699	.	-	.	gene_id "Tb05.5K5.20"; xloc "XLOC_000040"; transcript_id "Tb05.5K5.20:mRNA"; class_code "c";
5K5_v5.1	StringTie	exon	2900	7799	.	-	.	gene_id "Tb05.5K5.30"; xloc "XLOC_000041"; transcript_id "Tb05.5K5.30:mRNA"; class_code "c";
5K5_v5.1	StringTie	exon	7800	9099	.	-	.	gene_id "Tb05.5K5.40"; xloc "XLOC_000042"; transcript_id "Tb05.5K5.40:mRNA"; class_code "k";
5K5_v5.1	StringTie	exon	9100	10799	.	-	.	gene_id "Tb05.5K5.50"; xloc "XLOC_000043"; transcript_id "Tb05.5K5.50:mRNA"; class_code "=";
5K5_v5.1	StringTie	exon	10950	11761	.	-	.	gene_id "Tb05.5K5.60"; xloc "XLOC_000044"; transcript_id "Tb05.5K5.60:mRNA"; class_code "=";
5K5_v5.1	StringTie	exon	11800	14299	.	-	.	gene_id "Tb05.5K5.70"; xloc "XLOC_000045"; transcript_id "Tb05.5K5.70:mRNA"; class_code "=";
5K5_v5.1	StringTie	exon	14400	16199	.	-	.	gene_id "Tb05.5K5.80"; xloc "XLOC_000046"; transcript_id "Tb05.5K5.80:mRNA"; class_code "o";
5K5_v5.1	StringTie	exon	16400	16869	.	-	.	gene_id "Tb05.5K5.90"; xloc "XLOC_000047"; transcript_id "Tb05.5K5.90:mRNA"; class_code "=";
5K5_v5.1	StringTie	exon	17000	18299	.	-	.	gene_id "Tb05.5K5.100"; xloc "XLOC_000048"; transcript_id "Tb05.5K5.100:mRNA"; class_code "k";
5K5_v5.1	StringTie	exon	18300	21599	.	-	.	gene_id "Tb05.5K5.110"; xloc "XLOC_000049"; transcript_id "Tb05.5K5.110:mRNA"; class_code "c";
5K5_v5.1	StringTie	exon	21700	25299	.	-	.	gene_id "Tb05.5K5.120"; xloc "XLOC_000049"; transcript_id "Tb05.5K5.120:mRNA"; class_code "c";
5K5_v5.1	StringTie	exon	25500	27599	.	-	.	gene_id "Tb05.5K5.130"; xloc "XLOC_000050"; transcript_id "Tb05.5K5.130:mRNA"; class_code "=";
5K5_v5.1	StringTie	exon	27700	28299	.	-	.	gene_id "Tb05.5K5.140"; xloc "XLOC_000051"; transcript_id "Tb05.5K5.140:mRNA"; class_code "=";
5K5_v5.1	StringTie	exon	28400	29299	.	-	.	gene_id "Tb05.5K5.150"; xloc "XLOC_000052"; transcript_id "Tb05.5K5.150:mRNA"; class_code "=";
5K5_v5.1	StringTie	exon	29300	32899	.	-	.	gene_id "Tb05.5K5.160"; xloc "XLOC_000053"; transcript_id "Tb05.5K5.160:mRNA"; class_code "c";
5K5_v5.1	StringTie	exon	32900	33899	.	-	.	gene_id "Tb05.5K5.170"; xloc "XLOC_000054"; transcript_id "Tb05.5K5.170:mRNA"; class_code "k";
5K5_v5.1	StringTie	exon	146132	147163	.	-	.	gene_id "Tb05.5K5.500"; xloc "XLOC_000055"; transcript_id "Tb05.5K5.500:pseudogenic_exon"; class_code "c";
5K5_v5.1	StringTie	exon	147286	148407	.	-	.	gene_id "Tb05.5K5.510"; xloc "XLOC_000055"; transcript_id "Tb05.5K5.510:mRNA"; class_code "c";
5K5_v5.1	StringTie	exon	149334	150908	.	-	.	gene_id "Tb05.5K5.520"; xloc "XLOC_000056"; transcript_id "Tb05.5K5.520:pseudogenic_exon"; class_code "c";
TP26P4-1a02.q1ka	StringTie	exon	7100	10299	.	+	.	gene_id "Tb09.v4.0017"; xloc "XLOC_000070"; transcript_id "Tb09.v4.0017:mRNA"; class_code "c";
TP26P4-1a02.q1ka	StringTie	exon	300	1899	.	-	.	gene_id "Tb09.v4.0016"; xloc "XLOC_000071"; transcript_id "Tb09.v4.0016:mRNA"; class_code "c";
TP26P4-6c09.p1k	StringTie	exon	800	3099	.	+	.	gene_id "Tb09.v4.0041"; xloc "XLOC_000073"; transcript_id "Tb09.v4.0041:pseudogenic_exon"; class_code "p";
TP26P4-6c09.p1k	StringTie	exon	5000	11099	.	+	.	gene_id "Tb09.v4.0042"; xloc "XLOC_000074"; transcript_id "Tb09.v4.0042:pseudogenic_exon"; class_code "c";
TP3F6-6f06.p1k	StringTie	exon	37	2799	.	-	.	gene_id "Tb10.v4.0032"; xloc "XLOC_000075"; transcript_id "Tb10.v4.0032:mRNA"; class_code "c";
TP3F6-6f06.p1k	StringTie	exon	6100	9399	.	-	.	gene_id "Tb10.v4.0033"; xloc "XLOC_000077"; transcript_id "Tb10.v4.0033:mRNA"; class_code "p";
TP3F6-6f06.p1k	StringTie	exon	9500	10899	.	-	.	gene_id "Tb10.v4.0034"; xloc "XLOC_000078"; transcript_id "Tb10.v4.0034:mRNA"; class_code "k";
TP3F6-6f06.p1k	StringTie	exon	11040	12249	.	-	.	gene_id "Tb10.v4.0035"; xloc "XLOC_000079"; transcript_id "Tb10.v4.0035:mRNA"; class_code "=";
TP3F6-6f06.p1k	StringTie	exon	12300	13399	.	-	.	gene_id "Tb10.v4.0036"; xloc "XLOC_000080"; transcript_id "Tb10.v4.0036:mRNA"; class_code "=";
TP3F6-6f06.p1k	StringTie	exon	13500	16999	.	-	.	gene_id "Tb10.v4.0037"; xloc "XLOC_000081"; transcript_id "Tb10.v4.0037:mRNA"; class_code "c";
TP3F6-6f06.p1k	StringTie	exon	17100	19199	.	-	.	gene_id "Tb10.v4.0038"; xloc "XLOC_000081"; transcript_id "Tb10.v4.0038:mRNA"; class_code "=";
TP3F6-6f06.p1k	StringTie	exon	19300	22399	.	-	.	gene_id "Tb10.v4.0039"; xloc "XLOC_000082"; transcript_id "Tb10.v4.0039:mRNA"; class_code "=";
TP3F6-6f06.p1k	StringTie	exon	22506	23699	.	-	.	gene_id "Tb10.v4.0040"; xloc "XLOC_000083"; transcript_id "Tb10.v4.0040:mRNA"; class_code "c";
TP3F6-6f06.p1k	StringTie	exon	24100	25295	.	-	.	gene_id "Tb10.v4.0041"; xloc "XLOC_000084"; transcript_id "Tb10.v4.0041:mRNA"; class_code "=";
TP3F6-6h01.p1k	StringTie	exon	6200	7559	.	-	.	gene_id "Tb10.v4.0043"; xloc "XLOC_000087"; transcript_id "Tb10.v4.0043:mRNA"; class_code "=";
TP3F6-6h01.p1k	StringTie	exon	7600	10399	.	-	.	gene_id "Tb10.v4.0044"; xloc "XLOC_000088"; transcript_id "Tb10.v4.0044:mRNA"; class_code "=";
TP3F6-6h01.p1k	StringTie	exon	10500	11899	.	-	.	gene_id "Tb10.v4.0045"; xloc "XLOC_000088"; transcript_id "Tb10.v4.0045:mRNA"; class_code "=";
TP3F6-6h01.p1k	StringTie	exon	11900	13799	.	-	.	gene_id "Tb10.v4.0046"; xloc "XLOC_000089"; transcript_id "Tb10.v4.0046:mRNA"; class_code "k";
Tb927_01_v5.1	StringTie	exon	104911	107899	.	+	.	gene_id "Tb927.1.270"; xloc "XLOC_000091"; transcript_id "Tb927.1.270:mRNA"; class_code "o";
Tb927_01_v5.1	StringTie	exon	108100	111599	.	+	.	gene_id "Tb927.1.275"; xloc "XLOC_000091"; transcript_id "Tb927.1.275:pseudogenic_exon"; class_code "c";
Tb927_01_v5.1	StringTie	exon	111600	112897	.	+	.	gene_id "Tb927.1.280"; xloc "XLOC_000093"; transcript_id "Tb927.1.280:mRNA"; class_code "=";
Tb927_01_v5.1	StringTie	exon	113000	118899	.	+	.	gene_id "Tb927.1.290"; xloc "XLOC_000094"; transcript_id "Tb927.1.290:mRNA"; class_code "c";
Tb927_01_v5.1	StringTie	exon	119000	129999	.	+	.	gene_id "Tb927.1.300"; xloc "XLOC_000097"; transcript_id "Tb927.1.300:pseudogenic_exon"; class_code "c";
Tb927_01_v5.1	StringTie	exon	129000	130999	.	+	.	gene_id "Tb927.1.320"; xloc "XLOC_000097"; transcript_id "Tb927.1.320:pseudogenic_exon"; class_code "c";
Tb927_01_v5.1	StringTie	exon	148000	150999	.	+	.	gene_id "Tb927.1.400"; xloc "XLOC_000099"; transcript_id "Tb927.1.400:mRNA"; class_code "c";
Tb927_01_v5.1	StringTie	exon	151204	152899	.	+	.	gene_id "Tb927.1.410"; xloc "XLOC_000100"; transcript_id "Tb927.1.410:pseudogenic_exon"; class_code "k";
Tb927_01_v5.1	StringTie	exon	156313	159224	.	+	.	gene_id "Tb927.1.420"; xloc "XLOC_000102"; transcript_id "Tb927.1.420:mRNA"; class_code "=";
Tb927_01_v5.1	StringTie	exon	159000	166999	.	+	.	gene_id "Tb927.1.430"; xloc "XLOC_000102"; transcript_id "Tb927.1.430:pseudogenic_exon"; class_code "c";
Tb927_01_v5.1	StringTie	exon	178500	181599	.	+	.	gene_id "Tb927.1.470"; xloc "XLOC_000104"; transcript_id "Tb927.1.470:mRNA"; class_code "=";
Tb927_01_v5.1	StringTie	exon	181756	189499	.	+	.	gene_id "Tb927.1.480"; xloc "XLOC_000105"; transcript_id "Tb927.1.480:mRNA"; class_code "c";
Tb927_01_v5.1	StringTie	exon	189600	190499	.	+	.	gene_id "Tb927.1.490"; xloc "XLOC_000106"; transcript_id "Tb927.1.490:mRNA"; class_code "k";
Tb927_01_v5.1	StringTie	exon	190600	196599	.	+	.	gene_id "Tb927.1.500"; xloc "XLOC_000107"; transcript_id "Tb927.1.500:pseudogenic_exon"; class_code "c";
Tb927_01_v5.1	StringTie	exon	288585	289766	.	+	.	gene_id "Tb927.1.990"; xloc "XLOC_000109"; transcript_id "Tb927.1.990:mRNA"; class_code "=";
Tb927_01_v5.1	StringTie	exon	289800	291499	.	+	.	gene_id "Tb927.1.1000"; xloc "XLOC_000110"; transcript_id "Tb927.1.1000:mRNA"; class_code "=";
Tb927_01_v5.1	StringTie	exon	291500	294046	.	+	.	gene_id "Tb927.1.1010"; xloc "XLOC_000111"; transcript_id "Tb927.1.1010:mRNA"; class_code "=";
Tb927_01_v5.1	StringTie	exon	294100	296158	.	+	.	gene_id "Tb927.1.1020"; xloc "XLOC_000112"; transcript_id "Tb927.1.1020:mRNA"; class_code "=";
Tb927_01_v5.1	StringTie	exon	296300	296799	.	+	.	gene_id "Tb927.1.1025"; xloc "XLOC_000112"; transcript_id "Tb927.1.1025:mRNA"; class_code "=";
Tb927_01_v5.1	StringTie	exon	296900	298637	.	+	.	gene_id "Tb927.1.1030"; xloc "XLOC_000113"; transcript_id "Tb927.1.1030:mRNA"; class_code "=";
Tb927_01_v5.1	StringTie	exon	300000	303799	.	+	.	gene_id "Tb927.1.1050"; xloc "XLOC_000114"; transcript_id "Tb927.1.1050:mRNA"; class_code "c";
Tb927_01_v5.1	StringTie	exon	303845	305681	.	+	.	gene_id "Tb927.1.1060"; xloc "XLOC_000115"; transcript_id "Tb927.1.1060:mRNA"; class_code "=";
Tb927_01_v5.1	StringTie	exon	305818	307419	.	+	.	gene_id "Tb927.1.1080"; xloc "XLOC_000116"; transcript_id "Tb927.1.1080:mRNA"; class_code "=";
Tb927_01_v5.1	StringTie	exon	307519	308351	.	+	.	gene_id "Tb927.1.1090"; xloc "XLOC_000117"; transcript_id "Tb927.1.1090:mRNA"; class_code "=";
Tb927_01_v5.1	StringTie	exon	308500	312299	.	+	.	gene_id "Tb927.1.1100"; xloc "XLOC_000118"; transcript_id "Tb927.1.1100:mRNA"; class_code "=";
Tb927_01_v5.1	StringTie	exon	312365	313849	.	+	.	gene_id "Tb927.1.1120"; xloc "XLOC_000119"; transcript_id "Tb927.1.1120:mRNA"; class_code "=";
Tb927_01_v5.1	StringTie	exon	313951	315972	.	+	.	gene_id "Tb927.1.1130"; xloc "XLOC_000120"; transcript_id "Tb927.1.1130:mRNA"; class_code "=";
Tb927_01_v5.1	StringTie	exon	316118	317523	.	+	.	gene_id "Tb927.1.1140"; xloc "XLOC_000121"; transcript_id "Tb927.1.1140:mRNA"; class_code "=";
Tb927_01_v5.1	StringTie	exon	317691	319493	.	+	.	gene_id "Tb927.1.1150"; xloc "XLOC_000122"; transcript_id "Tb927.1.1150:mRNA"; class_code "=";
Tb927_01_v5.1	StringTie	exon	319638	321459	.	+	.	gene_id "Tb927.1.1160"; xloc "XLOC_000123"; transcript_id "Tb927.1.1160:mRNA"; class_code "=";
Tb927_01_v5.1	StringTie	exon	321573	322070	.	+	.	gene_id "Tb927.1.1170"; xloc "XLOC_000124"; transcript_id "Tb927.1.1170:mRNA"; class_code "k";
Tb927_01_v5.1	StringTie	exon	322100	322899	.	+	.	gene_id "Tb927.1.1175"; xloc "XLOC_000125"; transcript_id "Tb927.1.1175:mRNA"; class_code "=";
Tb927_01_v5.1	StringTie	exon	322945	325233	.	+	.	gene_id "Tb927.1.1200"; xloc "XLOC_000126"; transcript_id "Tb927.1.1200:mRNA"; class_code "k";
Tb927_01_v5.1	StringTie	exon	325300	326399	.	+	.	gene_id "Tb927.1.1210"; xloc "XLOC_000127"; transcript_id "Tb927.1.1210:mRNA"; class_code "=";
Tb927_01_v5.1	StringTie	exon	326489	327503	.	+	.	gene_id "Tb927.1.1220"; xloc "XLOC_000128"; transcript_id "Tb927.1.1220:mRNA"; class_code "=";
Tb927_01_v5.1	StringTie	exon	327564	329334	.	+	.	gene_id "Tb927.1.1230"; xloc "XLOC_000129"; transcript_id "Tb927.1.1230:mRNA"; class_code "c";
Tb927_01_v5.1	StringTie	exon	330000	332899	.	+	.	gene_id "Tb927.1.1240"; xloc "XLOC_000130"; transcript_id "Tb927.1.1240:mRNA"; class_code "c";
Tb927_01_v5.1	StringTie	exon	334719	337299	.	+	.	gene_id "Tb927.1.1270"; xloc "XLOC_000132"; transcript_id "Tb927.1.1270:mRNA"; class_code "=";
Tb927_01_v5.1	StringTie	exon	338071	339312	.	+	.	gene_id "Tb927.1.1300"; xloc "XLOC_000135"; transcript_id "Tb927.1.1300:mRNA"; class_code "=";
Tb927_01_v5.1	StringTie	exon	339509	341199	.	+	.	gene_id "Tb927.1.1310"; xloc "XLOC_000136"; transcript_id "Tb927.1.1310:mRNA"; class_code "k";
Tb927_01_v5.1	StringTie	exon	341300	342799	.	+	.	gene_id "Tb927.1.1330"; xloc "XLOC_000136"; transcript_id "Tb927.1.1330:mRNA"; class_code "k";
Tb927_01_v5.1	StringTie	exon	342900	345283	.	+	.	gene_id "Tb927.1.1340"; xloc "XLOC_000137"; transcript_id "Tb927.1.1340:mRNA"; class_code "=";
Tb927_01_v5.1	StringTie	exon	345400	349699	.	+	.	gene_id "Tb927.1.1350"; xloc "XLOC_000138"; transcript_id "Tb927.1.1350:mRNA"; class_code "c";
Tb927_01_v5.1	StringTie	exon	349922	352472	.	+	.	gene_id "Tb927.1.1370"; xloc "XLOC_000139"; transcript_id "Tb927.1.1370:mRNA"; class_code "c";
Tb927_01_v5.1	StringTie	exon	354614	355098	.	+	.	gene_id "Tb927.1.1380"; xloc "XLOC_000139"; transcript_id "Tb927.1.1380:mRNA"; class_code "c";
Tb927_01_v5.1	StringTie	exon	356809	357999	.	+	.	gene_id "Tb927.1.1390"; xloc "XLOC_000140"; transcript_id "Tb927.1.1390:mRNA"; class_code "c";
Tb927_01_v5.1	StringTie	exon	357721	358113	.	+	.	gene_id "Tb927.1.1390"; xloc "XLOC_000140"; transcript_id "Tb927.1.1390:mRNA"; class_code "o";
Tb927_01_v5.1	StringTie	exon	358309	359263	.	+	.	gene_id "Tb927.1.1400"; xloc "XLOC_000141"; transcript_id "Tb927.1.1400:mRNA"; class_code "k";
Tb927_01_v5.1	StringTie	exon	359477	359992	.	+	.	gene_id "Tb1.NT.24"; xloc "XLOC_000142"; transcript_id "Tb1.NT.24:ncRNA"; class_code "c";
Tb927_01_v5.1	StringTie	exon	360045	362639	.	+	.	gene_id "Tb927.1.1420"; xloc "XLOC_000142"; transcript_id "Tb927.1.1420:mRNA"; class_code "=";
Tb927_01_v5.1	StringTie	exon	372629	374106	.	+	.	gene_id "Tb927.1.1470"; xloc "XLOC_000146"; transcript_id "Tb927.1.1470:mRNA"; class_code "p";
Tb927_01_v5.1	StringTie	exon	385000	385549	.	+	.	gene_id "Tb1.NT.25"; xloc "XLOC_000147"; transcript_id "Tb1.NT.25:ncRNA"; class_code "c";
Tb927_01_v5.1	StringTie	exon	374289	380825	.	+	.	gene_id "Tb927.1.1500"; xloc "XLOC_000148"; transcript_id "Tb927.1.1500:mRNA"; class_code "c";
Tb927_01_v5.1	StringTie	exon	385700	394519	.	+	.	gene_id "Tb927.1.1530"; xloc "XLOC_000148"; transcript_id "Tb927.1.1530:mRNA"; class_code "c";
Tb927_01_v5.1	StringTie	exon	394769	397028	.	+	.	gene_id "Tb927.1.1540"; xloc "XLOC_000149"; transcript_id "Tb927.1.1540:mRNA"; class_code "=";
Tb927_01_v5.1	StringTie	exon	397166	399381	.	+	.	gene_id "Tb927.1.1550"; xloc "XLOC_000150"; transcript_id "Tb927.1.1550:mRNA"; class_code "=";
Tb927_01_v5.1	StringTie	exon	399564	403608	.	+	.	gene_id "Tb927.1.1560"; xloc "XLOC_000151"; transcript_id "Tb927.1.1560:mRNA"; class_code "=";
Tb927_01_v5.1	StringTie	exon	403735	405274	.	+	.	gene_id "Tb927.1.1580"; xloc "XLOC_000152"; transcript_id "Tb927.1.1580:mRNA"; class_code "=";
Tb927_01_v5.1	StringTie	exon	405503	410999	.	+	.	gene_id "Tb927.1.1600"; xloc "XLOC_000153"; transcript_id "Tb927.1.1600:mRNA"; class_code "c";
Tb927_01_v5.1	StringTie	exon	411200	412550	.	+	.	gene_id "Tb927.1.1610"; xloc "XLOC_000154"; transcript_id "Tb927.1.1610:mRNA"; class_code "k";
Tb927_01_v5.1	StringTie	exon	412676	415399	.	+	.	gene_id "Tb927.1.1620"; xloc "XLOC_000155"; transcript_id "Tb927.1.1620:mRNA"; class_code "k";
Tb927_01_v5.1	StringTie	exon	415500	416699	.	+	.	gene_id "Tb927.1.1630"; xloc "XLOC_000155"; transcript_id "Tb927.1.1630:mRNA"; class_code "k";
Tb927_01_v5.1	StringTie	exon	416690	417849	.	+	.	gene_id "Tb927.1.1640"; xloc "XLOC_000155"; transcript_id "Tb927.1.1640:mRNA"; class_code "k";
Tb927_01_v5.1	StringTie	exon	417981	418584	.	+	.	gene_id "Tb927.1.1650"; xloc "XLOC_000156"; transcript_id "Tb927.1.1650:mRNA"; class_code "=";
Tb927_01_v5.1	StringTie	exon	418775	419785	.	+	.	gene_id "Tb927.1.1660"; xloc "XLOC_000157"; transcript_id "Tb927.1.1660:mRNA"; class_code "c";
Tb927_01_v5.1	StringTie	exon	419929	424369	.	+	.	gene_id "Tb927.1.1670"; xloc "XLOC_000158"; transcript_id "Tb927.1.1670:mRNA"; class_code "=";
Tb927_01_v5.1	StringTie	exon	424533	425639	.	+	.	gene_id "Tb927.1.1680"; xloc "XLOC_000159"; transcript_id "Tb927.1.1680:mRNA"; class_code "=";
Tb927_01_v5.1	StringTie	exon	425759	428570	.	+	.	gene_id "Tb927.1.1690"; xloc "XLOC_000160"; transcript_id "Tb927.1.1690:mRNA"; class_code "=";
Tb927_01_v5.1	StringTie	exon	428796	430689	.	+	.	gene_id "Tb927.1.1700"; xloc "XLOC_000161"; transcript_id "Tb927.1.1700:mRNA"; class_code "=";
Tb927_01_v5.1	StringTie	exon	430802	436788	.	+	.	gene_id "Tb927.1.1710"; xloc "XLOC_000162"; transcript_id "Tb927.1.1710:mRNA"; class_code "=";
Tb927_01_v5.1	StringTie	exon	436918	438393	.	+	.	gene_id "Tb927.1.1720"; xloc "XLOC_000163"; transcript_id "Tb927.1.1720:mRNA"; class_code "=";
Tb927_01_v5.1	StringTie	exon	438507	440977	.	+	.	gene_id "Tb927.1.1730"; xloc "XLOC_000164"; transcript_id "Tb927.1.1730:mRNA"; class_code "=";
Tb927_01_v5.1	StringTie	exon	441000	470999	.	+	.	gene_id "Tb927.1.1740"; xloc "XLOC_000165"; transcript_id "Tb927.1.1740:mRNA"; class_code "o";
Tb927_01_v5.1	StringTie	exon	463411	465637	.	+	.	gene_id "Tb927.1.1750"; xloc "XLOC_000166"; transcript_id "Tb927.1.1750:mRNA"; class_code "k";
Tb927_01_v5.1	StringTie	exon	465691	466318	.	+	.	gene_id "Tb927.1.1760"; xloc "XLOC_000166"; transcript_id "Tb927.1.1760:mRNA"; class_code "o";
Tb927_01_v5.1	StringTie	exon	466528	467735	.	+	.	gene_id "Tb927.1.1770"; xloc "XLOC_000167"; transcript_id "Tb927.1.1770:mRNA"; class_code "k";
Tb927_01_v5.1	StringTie	exon	468040	469841	.	+	.	gene_id "Tb927.1.1790"; xloc "XLOC_000168"; transcript_id "Tb927.1.1790:mRNA"; class_code "k";
Tb927_01_v5.1	StringTie	exon	470101	472741	.	+	.	gene_id "Tb927.1.1820"; xloc "XLOC_000169"; transcript_id "Tb927.1.1820:mRNA"; class_code "k";
Tb927_01_v5.1	StringTie	exon	474018	479418	.	+	.	gene_id "Tb927.1.1840"; xloc "XLOC_000170"; transcript_id "Tb927.1.1840:mRNA"; class_code "c";
Tb927_01_v5.1	StringTie	exon	479888	482164	.	+	.	gene_id "Tb927.1.1850"; xloc "XLOC_000171"; transcript_id "Tb927.1.1850:mRNA"; class_code "=";
Tb927_01_v5.1	StringTie	exon	483018	483631	.	+	.	gene_id "Tb927.1.1860"; xloc "XLOC_000172"; transcript_id "Tb927.1.1860:mRNA"; class_code "p";
Tb927_01_v5.1	StringTie	exon	483870	488833	.	+	.	gene_id "Tb927.1.1880"; xloc "XLOC_000173"; transcript_id "Tb927.1.1880:mRNA"; class_code "=";
Tb927_01_v5.1	StringTie	exon	489168	493320	.	+	.	gene_id "Tb927.1.1890"; xloc "XLOC_000174"; transcript_id "Tb927.1.1890:mRNA"; class_code "=";
Tb927_01_v5.1	StringTie	exon	493536	497910	.	+	.	gene_id "Tb927.1.1910"; xloc "XLOC_000175"; transcript_id "Tb927.1.1910:mRNA"; class_code "c";
Tb927_01_v5.1	StringTie	exon	498084	500788	.	+	.	gene_id "Tb927.1.1920"; xloc "XLOC_000176"; transcript_id "Tb927.1.1920:mRNA"; class_code "=";
Tb927_01_v5.1	StringTie	exon	501000	513658	.	+	.	gene_id "Tb927.1.1930"; xloc "XLOC_000177"; transcript_id "Tb927.1.1930:mRNA"; class_code "c";
Tb927_01_v5.1	StringTie	exon	513803	516215	.	+	.	gene_id "Tb927.1.1960"; xloc "XLOC_000178"; transcript_id "Tb927.1.1960:mRNA"; class_code "c";
Tb927_01_v5.1	StringTie	exon	516290	517617	.	+	.	gene_id "Tb927.1.1980"; xloc "XLOC_000179"; transcript_id "Tb927.1.1980:mRNA"; class_code "=";
Tb927_01_v5.1	StringTie	exon	517775	518499	.	+	.	gene_id "Tb927.1.1990"; xloc "XLOC_000180"; transcript_id "Tb927.1.1990:mRNA"; class_code "k";
Tb927_01_v5.1	StringTie	exon	518600	519249	.	+	.	gene_id "Tb927.1.2000"; xloc "XLOC_000180"; transcript_id "Tb927.1.2000:mRNA"; class_code "k";
Tb927_01_v5.1	StringTie	exon	524200	524999	.	-	.	gene_id "Tb927.1.2060"; xloc "XLOC_000180"; transcript_id "Tb927.1.2060:mRNA"; class_code "k";
Tb927_01_v5.1	StringTie	exon	531497	535839	.	+	.	gene_id "Tb927.1.2100"; xloc "XLOC_000183"; transcript_id "Tb927.1.2100:mRNA"; class_code "=";
Tb927_01_v5.1	StringTie	exon	535971	538403	.	+	.	gene_id "Tb927.1.2110"; xloc "XLOC_000184"; transcript_id "Tb927.1.2110:mRNA"; class_code "=";
Tb927_01_v5.1	StringTie	exon	540455	545989	.	+	.	gene_id "Tb927.1.2120"; xloc "XLOC_000185"; transcript_id "Tb927.1.2120:mRNA"; class_code "c";
Tb927_01_v5.1	StringTie	exon	546121	548502	.	+	.	gene_id "Tb927.1.2150"; xloc "XLOC_000186"; transcript_id "Tb927.1.2150:mRNA"; class_code "=";
Tb927_01_v5.1	StringTie	exon	548787	551588	.	+	.	gene_id "Tb927.1.2160"; xloc "XLOC_000187"; transcript_id "Tb927.1.2160:mRNA"; class_code "k";
Tb927_01_v5.1	StringTie	exon	551815	558528	.	+	.	gene_id "Tb927.1.2190"; xloc "XLOC_000188"; transcript_id "Tb927.1.2190:mRNA"; class_code "c";
Tb927_01_v5.1	StringTie	exon	558600	559899	.	+	.	gene_id "Tb927.1.2200"; xloc "XLOC_000188"; transcript_id "Tb927.1.2200:mRNA"; class_code "c";
Tb927_01_v5.1	StringTie	exon	560034	561765	.	+	.	gene_id "Tb927.1.2210"; xloc "XLOC_000188"; transcript_id "Tb927.1.2210:mRNA"; class_code "c";
Tb927_01_v5.1	StringTie	exon	562106	564394	.	+	.	gene_id "Tb927.1.2230"; xloc "XLOC_000188"; transcript_id "Tb927.1.2230:mRNA"; class_code "=";
Tb927_01_v5.1	StringTie	exon	564747	565998	.	+	.	gene_id "Tb927.1.2260"; xloc "XLOC_000189"; transcript_id "Tb927.1.2260:mRNA"; class_code "c";
Tb927_01_v5.1	StringTie	exon	566756	568267	.	+	.	gene_id "Tb927.1.2310"; xloc "XLOC_000189"; transcript_id "Tb927.1.2310:mRNA"; class_code "k";
Tb927_01_v5.1	StringTie	exon	568549	570316	.	+	.	gene_id "Tb927.1.2320"; xloc "XLOC_000190"; transcript_id "Tb927.1.2320:mRNA"; class_code "k";
Tb927_01_v5.1	StringTie	exon	570070	570299	.	+	.	gene_id "Tb1.NT.27"; xloc "XLOC_000010"; transcript_id "Tb1.NT.27:ncRNA"; class_code "p";
Tb927_01_v5.1	StringTie	exon	570414	572195	.	+	.	gene_id "Tb927.1.2330"; xloc "XLOC_000191"; transcript_id "Tb927.1.2330:mRNA"; class_code "=";
Tb927_01_v5.1	StringTie	exon	572318	573941	.	+	.	gene_id "Tb927.1.2340"; xloc "XLOC_000192"; transcript_id "Tb927.1.2340:mRNA"; class_code "=";
Tb927_01_v5.1	StringTie	exon	574046	575836	.	+	.	gene_id "Tb927.1.2350"; xloc "XLOC_000193"; transcript_id "Tb927.1.2350:mRNA"; class_code "=";
Tb927_01_v5.1	StringTie	exon	575900	577599	.	+	.	gene_id "Tb927.1.2360"; xloc "XLOC_000193"; transcript_id "Tb927.1.2360:mRNA"; class_code "=";
Tb927_01_v5.1	StringTie	exon	577700	579499	.	+	.	gene_id "Tb927.1.2370"; xloc "XLOC_000193"; transcript_id "Tb927.1.2370:mRNA"; class_code "=";
Tb927_01_v5.1	StringTie	exon	579602	581228	.	+	.	gene_id "Tb927.1.2380"; xloc "XLOC_000194"; transcript_id "Tb927.1.2380:mRNA"; class_code "=";
Tb927_01_v5.1	StringTie	exon	581331	583138	.	+	.	gene_id "Tb927.1.2390"; xloc "XLOC_000195"; transcript_id "Tb927.1.2390:mRNA"; class_code "=";
Tb927_01_v5.1	StringTie	exon	583239	584868	.	+	.	gene_id "Tb927.1.2400"; xloc "XLOC_000196"; transcript_id "Tb927.1.2400:mRNA"; class_code "=";
Tb927_01_v5.1	StringTie	exon	584973	585951	.	+	.	gene_id "Tb927.1.2410"; xloc "XLOC_000197"; transcript_id "Tb927.1.2410:pseudogenic_exon"; class_code "=";
Tb927_01_v5.1	StringTie	exon	589400	592229	.	+	.	gene_id "Tb927.1.2420"; xloc "XLOC_000199"; transcript_id "Tb927.1.2420:mRNA"; class_code "o";
Tb927_01_v5.1	StringTie	exon	592400	593892	.	+	.	gene_id "Tb927.1.2430"; xloc "XLOC_000200"; transcript_id "Tb927.1.2430:mRNA"; class_code "c";
Tb927_01_v5.1	StringTie	exon	594002	595466	.	+	.	gene_id "Tb927.1.2450"; xloc "XLOC_000201"; transcript_id "Tb927.1.2450:mRNA"; class_code "c";
Tb927_01_v5.1	StringTie	exon	595586	596999	.	+	.	gene_id "Tb927.1.2470"; xloc "XLOC_000202"; transcript_id "Tb927.1.2470:mRNA"; class_code "c";
Tb927_01_v5.1	StringTie	exon	597182	598599	.	+	.	gene_id "Tb927.1.2490"; xloc "XLOC_000203"; transcript_id "Tb927.1.2490:mRNA"; class_code "c";
Tb927_01_v5.1	StringTie	exon	598768	600234	.	+	.	gene_id "Tb927.1.2510"; xloc "XLOC_000204"; transcript_id "Tb927.1.2510:mRNA"; class_code "=";
Tb927_01_v5.1	StringTie	exon	600353	601819	.	+	.	gene_id "Tb927.1.2530"; xloc "XLOC_000205"; transcript_id "Tb927.1.2530:mRNA"; class_code "c";
Tb927_01_v5.1	StringTie	exon	601938	603380	.	+	.	gene_id "Tb927.1.2550"; xloc "XLOC_000206"; transcript_id "Tb927.1.2550:mRNA"; class_code "c";
Tb927_01_v5.1	StringTie	exon	603458	607184	.	+	.	gene_id "Tb927.1.2570"; xloc "XLOC_000207"; transcript_id "Tb927.1.2570:mRNA"; class_code "=";
Tb927_01_v5.1	StringTie	exon	607311	609330	.	+	.	gene_id "Tb927.1.2580"; xloc "XLOC_000208"; transcript_id "Tb927.1.2580:mRNA"; class_code "k";
Tb927_01_v5.1	StringTie	exon	609479	615999	.	+	.	gene_id "Tb927.1.2600"; xloc "XLOC_000209"; transcript_id "Tb927.1.2600:mRNA"; class_code "p";
Tb927_01_v5.1	StringTie	exon	616200	618112	.	+	.	gene_id "Tb927.1.2640"; xloc "XLOC_000210"; transcript_id "Tb927.1.2640:mRNA"; class_code "o";
Tb927_01_v5.1	StringTie	exon	618418	621746	.	+	.	gene_id "Tb927.1.2670"; xloc "XLOC_000211"; transcript_id "Tb927.1.2670:mRNA"; class_code "=";
Tb927_01_v5.1	StringTie	exon	622207	624079	.	+	.	gene_id "Tb927.1.2700"; xloc "XLOC_000212"; transcript_id "Tb927.1.2700:mRNA"; class_code "=";
Tb927_01_v5.1	StringTie	exon	624200	628425	.	+	.	gene_id "Tb927.1.2710"; xloc "XLOC_000213"; transcript_id "Tb927.1.2710:mRNA"; class_code "c";
Tb927_01_v5.1	StringTie	exon	628635	630869	.	+	.	gene_id "Tb927.1.2730"; xloc "XLOC_000214"; transcript_id "Tb927.1.2730:mRNA"; class_code "=";
Tb927_01_v5.1	StringTie	exon	631037	633067	.	+	.	gene_id "Tb927.1.2740"; xloc "XLOC_000216"; transcript_id "Tb927.1.2740:mRNA"; class_code "=";
Tb927_01_v5.1	StringTie	exon	633147	633999	.	+	.	gene_id "Tb927.1.2750"; xloc "XLOC_000217"; transcript_id "Tb927.1.2750:mRNA"; class_code "k";
Tb927_01_v5.1	StringTie	exon	634070	634649	.	+	.	gene_id "Tb927.1.2760"; xloc "XLOC_000217"; transcript_id "Tb927.1.2760:mRNA"; class_code "k";
Tb927_01_v5.1	StringTie	exon	634775	636268	.	+	.	gene_id "Tb927.1.2770"; xloc "XLOC_000218"; transcript_id "Tb927.1.2770:mRNA"; class_code "=";
Tb927_01_v5.1	StringTie	exon	655551	657600	.	+	.	gene_id "Tb927.1.2970"; xloc "XLOC_000219"; transcript_id "Tb927.1.2970:mRNA"; class_code "k";
Tb927_01_v5.1	StringTie	exon	658900	662705	.	+	.	gene_id "Tb927.1.2980"; xloc "XLOC_000220"; transcript_id "Tb927.1.2980:mRNA"; class_code "=";
Tb927_01_v5.1	StringTie	exon	662777	663542	.	+	.	gene_id "Tb927.1.2985"; xloc "XLOC_000220"; transcript_id "Tb927.1.2985:mRNA"; class_code "=";
Tb927_01_v5.1	StringTie	exon	663700	666799	.	+	.	gene_id "Tb927.1.2990"; xloc "XLOC_000220"; transcript_id "Tb927.1.2990:mRNA"; class_code "=";
Tb927_01_v5.1	StringTie	exon	666900	668699	.	+	.	gene_id "Tb927.1.3000"; xloc "XLOC_000220"; transcript_id "Tb927.1.3000:mRNA"; class_code "=";
Tb927_01_v5.1	StringTie	exon	668700	670099	.	+	.	gene_id "Tb927.1.3010"; xloc "XLOC_000220"; transcript_id "Tb927.1.3010:mRNA"; class_code "=";
Tb927_01_v5.1	StringTie	exon	670200	671699	.	+	.	gene_id "Tb927.1.3030"; xloc "XLOC_000220"; transcript_id "Tb927.1.3030:mRNA"; class_code "=";
Tb927_01_v5.1	StringTie	exon	671750	672899	.	+	.	gene_id "Tb927.1.3040"; xloc "XLOC_000220"; transcript_id "Tb927.1.3040:mRNA"; class_code "=";
Tb927_01_v5.1	StringTie	exon	672900	674966	.	+	.	gene_id "Tb927.1.3050"; xloc "XLOC_000221"; transcript_id "Tb927.1.3050:mRNA"; class_code "k";
Tb927_01_v5.1	StringTie	exon	675100	676899	.	+	.	gene_id "Tb927.1.3070"; xloc "XLOC_000221"; transcript_id "Tb927.1.3070:mRNA"; class_code "k";
Tb927_01_v5.1	StringTie	exon	677598	679000	.	+	.	gene_id "Tb927.1.3110"; xloc "XLOC_000222"; transcript_id "Tb927.1.3110:mRNA"; class_code "=";
Tb927_01_v5.1	StringTie	exon	679131	682890	.	+	.	gene_id "Tb927.1.3120"; xloc "XLOC_000223"; transcript_id "Tb927.1.3120:mRNA"; class_code "=";
Tb927_01_v5.1	StringTie	exon	683024	685277	.	+	.	gene_id "Tb927.1.3130"; xloc "XLOC_000224"; transcript_id "Tb927.1.3130:mRNA"; class_code "=";
Tb927_01_v5.1	StringTie	exon	685411	687076	.	+	.	gene_id "Tb927.1.3150"; xloc "XLOC_000225"; transcript_id "Tb927.1.3150:mRNA"; class_code "=";
Tb927_01_v5.1	StringTie	exon	687200	688798	.	+	.	gene_id "Tb927.1.3170"; xloc "XLOC_000226"; transcript_id "Tb927.1.3170:mRNA"; class_code "=";
Tb927_01_v5.1	StringTie	exon	688915	689820	.	+	.	gene_id "Tb927.1.3180"; xloc "XLOC_000227"; transcript_id "Tb927.1.3180:mRNA"; class_code "=";
Tb927_01_v5.1	StringTie	exon	689913	691251	.	+	.	gene_id "Tb927.1.3200"; xloc "XLOC_000228"; transcript_id "Tb927.1.3200:mRNA"; class_code "=";
Tb927_01_v5.1	StringTie	exon	691620	693992	.	+	.	gene_id "Tb927.1.3220"; xloc "XLOC_000229"; transcript_id "Tb927.1.3220:mRNA"; class_code "=";
Tb927_01_v5.1	StringTie	exon	694135	696683	.	+	.	gene_id "Tb927.1.3230"; xloc "XLOC_000230"; transcript_id "Tb927.1.3230:mRNA"; class_code "=";
Tb927_01_v5.1	StringTie	exon	696792	702809	.	+	.	gene_id "Tb927.1.3250"; xloc "XLOC_000231"; transcript_id "Tb927.1.3250:mRNA"; class_code "c";
Tb927_01_v5.1	StringTie	exon	702946	709351	.	+	.	gene_id "Tb927.1.3260"; xloc "XLOC_000232"; transcript_id "Tb927.1.3260:mRNA"; class_code "=";
Tb927_01_v5.1	StringTie	exon	709463	712799	.	+	.	gene_id "Tb927.1.3270"; xloc "XLOC_000233"; transcript_id "Tb927.1.3270:mRNA"; class_code "k";
Tb927_01_v5.1	StringTie	exon	712800	713999	.	+	.	gene_id "Tb927.1.3280"; xloc "XLOC_000233"; transcript_id "Tb927.1.3280:mRNA"; class_code "k";
Tb927_01_v5.1	StringTie	exon	714078	717667	.	+	.	gene_id "Tb927.1.3290"; xloc "XLOC_000234"; transcript_id "Tb927.1.3290:mRNA"; class_code "=";
Tb927_01_v5.1	StringTie	exon	718030	721646	.	+	.	gene_id "Tb927.1.3300"; xloc "XLOC_000235"; transcript_id "Tb927.1.3300:mRNA"; class_code "=";
Tb927_01_v5.1	StringTie	exon	721754	723565	.	+	.	gene_id "Tb927.1.3310"; xloc "XLOC_000235"; transcript_id "Tb927.1.3310:mRNA"; class_code "=";
Tb927_01_v5.1	StringTie	exon	723700	725699	.	+	.	gene_id "Tb927.1.3320"; xloc "XLOC_000236"; transcript_id "Tb927.1.3320:mRNA"; class_code "c";
Tb927_01_v5.1	StringTie	exon	725821	728189	.	+	.	gene_id "Tb927.1.3350"; xloc "XLOC_000236"; transcript_id "Tb927.1.3350:mRNA"; class_code "u";
Tb927_01_v5.1	StringTie	exon	728400	731399	.	-	.	gene_id "Tb927.1.3360"; xloc "XLOC_000236"; transcript_id "Tb927.1.3360:mRNA"; class_code "u";
Tb927_01_v5.1	StringTie	exon	731400	732499	.	-	.	gene_id "Tb927.1.3390"; xloc "XLOC_000236"; transcript_id "Tb927.1.3390:mRNA"; class_code "u";
Tb927_01_v5.1	StringTie	exon	769717	778996	.	+	.	gene_id "Tb927.1.3670"; xloc "XLOC_000238"; transcript_id "Tb927.1.3670:mRNA"; class_code "c";
Tb927_01_v5.1	StringTie	exon	794178	796367	.	+	.	gene_id "tmp.1.10"; xloc "XLOC_000239"; transcript_id "tmp.1.10:rRNA"; class_code "=";
Tb927_01_v5.1	StringTie	exon	796741	797099	.	+	.	gene_id "tmp.1.100"; xloc "XLOC_000239"; transcript_id "tmp.1.100:rRNA"; class_code "c";
Tb927_01_v5.1	StringTie	exon	797619	799732	.	+	.	gene_id "tmp.1.40"; xloc "XLOC_000239"; transcript_id "tmp.1.40:rRNA"; class_code "=";
Tb927_01_v5.1	StringTie	exon	800767	801743	.	+	.	gene_id "tmp.1.100"; xloc "XLOC_000239"; transcript_id "tmp.1.100:rRNA"; class_code "c";
Tb927_01_v5.1	StringTie	exon	801950	802372	.	+	.	gene_id "tmp.1.100"; xloc "XLOC_000239"; transcript_id "tmp.1.100:rRNA"; class_code "c";
Tb927_01_v5.1	StringTie	exon	803648	805452	.	-	.	gene_id "Tb927.1.3750"; xloc "XLOC_000240"; transcript_id "Tb927.1.3750:mRNA"; class_code "k";
Tb927_01_v5.1	StringTie	exon	805538	811654	.	-	.	gene_id "Tb927.1.3760"; xloc "XLOC_000240"; transcript_id "Tb927.1.3760:mRNA"; class_code "k";
Tb927_01_v5.1	StringTie	exon	813900	814999	.	+	.	gene_id "Tb927.1.3800"; xloc "XLOC_000240"; transcript_id "Tb927.1.3800:mRNA"; class_code "k";
Tb927_01_v5.1	StringTie	exon	815076	815599	.	+	.	gene_id "Tb927.1.3810"; xloc "XLOC_000240"; transcript_id "Tb927.1.3810:mRNA"; class_code "k";
Tb927_01_v5.1	StringTie	exon	815649	816218	.	+	.	gene_id "Tb927.1.3820"; xloc "XLOC_000240"; transcript_id "Tb927.1.3820:mRNA"; class_code "k";
Tb927_01_v5.1	StringTie	exon	816284	818580	.	+	.	gene_id "Tb927.1.3830"; xloc "XLOC_000241"; transcript_id "Tb927.1.3830:mRNA"; class_code "=";
Tb927_01_v5.1	StringTie	exon	818700	820899	.	+	.	gene_id "Tb927.1.3840"; xloc "XLOC_000241"; transcript_id "Tb927.1.3840:mRNA"; class_code "=";
Tb927_01_v5.1	StringTie	exon	820930	822065	.	+	.	gene_id "Tb927.1.3850"; xloc "XLOC_000242"; transcript_id "Tb927.1.3850:mRNA"; class_code "=";
Tb927_01_v5.1	StringTie	exon	822183	826211	.	+	.	gene_id "Tb927.1.3860"; xloc "XLOC_000243"; transcript_id "Tb927.1.3860:mRNA"; class_code "=";
Tb927_01_v5.1	StringTie	exon	826328	832399	.	+	.	gene_id "Tb927.1.3880"; xloc "XLOC_000244"; transcript_id "Tb927.1.3880:mRNA"; class_code "c";
Tb927_01_v5.1	StringTie	exon	832500	833443	.	+	.	gene_id "Tb927.1.3890"; xloc "XLOC_000244"; transcript_id "Tb927.1.3890:mRNA"; class_code "k";
Tb927_01_v5.1	StringTie	exon	833560	837199	.	+	.	gene_id "Tb927.1.3910"; xloc "XLOC_000245"; transcript_id "Tb927.1.3910:mRNA"; class_code "k";
Tb927_01_v5.1	StringTie	exon	837199	840898	.	+	.	gene_id "Tb927.1.3940"; xloc "XLOC_000245"; transcript_id "Tb927.1.3940:mRNA"; class_code "k";
Tb927_01_v5.1	StringTie	exon	840710	844180	.	+	.	gene_id "Tb927.1.3950"; xloc "XLOC_000246"; transcript_id "Tb927.1.3950:mRNA"; class_code "=";
Tb927_01_v5.1	StringTie	exon	844461	848612	.	+	.	gene_id "Tb927.1.4010"; xloc "XLOC_000246"; transcript_id "Tb927.1.4010:mRNA"; class_code "c";
Tb927_01_v5.1	StringTie	exon	848848	852598	.	+	.	gene_id "Tb927.1.4020"; xloc "XLOC_000247"; transcript_id "Tb927.1.4020:mRNA"; class_code "c";
Tb927_01_v5.1	StringTie	exon	852613	856209	.	+	.	gene_id "Tb927.1.4040"; xloc "XLOC_000248"; transcript_id "Tb927.1.4040:mRNA"; class_code "k";
Tb927_01_v5.1	StringTie	exon	856415	861302	.	+	.	gene_id "Tb927.1.4050"; xloc "XLOC_000249"; transcript_id "Tb927.1.4050:mRNA"; class_code "c";
Tb927_01_v5.1	StringTie	exon	861561	864663	.	+	.	gene_id "Tb927.1.4100"; xloc "XLOC_000249"; transcript_id "Tb927.1.4100:mRNA"; class_code "=";
Tb927_01_v5.1	StringTie	exon	864700	867499	.	+	.	gene_id "Tb927.1.4140"; xloc "XLOC_000250"; transcript_id "Tb927.1.4140:mRNA"; class_code "k";
Tb927_01_v5.1	StringTie	exon	866600	867699	.	+	.	gene_id "Tb927.1.4160"; xloc "XLOC_000250"; transcript_id "Tb927.1.4160:mRNA"; class_code "k";
Tb927_01_v5.1	StringTie	exon	867776	871207	.	+	.	gene_id "Tb927.1.4180"; xloc "XLOC_000251"; transcript_id "Tb927.1.4180:mRNA"; class_code "=";
Tb927_01_v5.1	StringTie	exon	871343	873795	.	+	.	gene_id "Tb927.1.4220"; xloc "XLOC_000252"; transcript_id "Tb927.1.4220.2:mRNA"; class_code "=";
Tb927_01_v5.1	StringTie	exon	873911	876319	.	+	.	gene_id "Tb927.1.4230"; xloc "XLOC_000253"; transcript_id "Tb927.1.4230:mRNA"; class_code "=";
Tb927_01_v5.1	StringTie	exon	876415	879999	.	+	.	gene_id "Tb927.1.4250"; xloc "XLOC_000254"; transcript_id "Tb927.1.4250:mRNA"; class_code "k";
Tb927_01_v5.1	StringTie	exon	880100	883119	.	+	.	gene_id "Tb927.1.4280"; xloc "XLOC_000254"; transcript_id "Tb927.1.4280:mRNA"; class_code "c";
Tb927_01_v5.1	StringTie	exon	885946	889961	.	+	.	gene_id "Tb927.1.4300"; xloc "XLOC_000258"; transcript_id "Tb927.1.4300:mRNA"; class_code "c";
Tb927_01_v5.1	StringTie	exon	890102	898761	.	+	.	gene_id "Tb927.1.4310"; xloc "XLOC_000258"; transcript_id "Tb927.1.4310:mRNA"; class_code "c";
Tb927_01_v5.1	StringTie	exon	899215	902657	.	+	.	gene_id "Tb927.1.4340"; xloc "XLOC_000260"; transcript_id "Tb927.1.4340:mRNA"; class_code "c";
Tb927_01_v5.1	StringTie	exon	902810	905679	.	+	.	gene_id "Tb927.1.4370"; xloc "XLOC_000260"; transcript_id "Tb927.1.4370:mRNA"; class_code "=";
Tb927_01_v5.1	StringTie	exon	905812	907699	.	+	.	gene_id "Tb927.1.4380"; xloc "XLOC_000261"; transcript_id "Tb927.1.4380:mRNA"; class_code "k";
Tb927_01_v5.1	StringTie	exon	905750	909039	.	+	.	gene_id "Tb927.1.4400"; xloc "XLOC_000261"; transcript_id "Tb927.1.4400:mRNA"; class_code "k";
Tb927_01_v5.1	StringTie	exon	909465	912064	.	+	.	gene_id "Tb927.1.4410"; xloc "XLOC_000262"; transcript_id "Tb927.1.4410:mRNA"; class_code "c";
Tb927_01_v5.1	StringTie	exon	912144	916195	.	+	.	gene_id "Tb927.1.4420"; xloc "XLOC_000263"; transcript_id "Tb927.1.4420:mRNA"; class_code "=";
Tb927_01_v5.1	StringTie	exon	916381	921047	.	+	.	gene_id "Tb927.1.4450"; xloc "XLOC_000264"; transcript_id "Tb927.1.4450:mRNA"; class_code "=";
Tb927_01_v5.1	StringTie	exon	921234	923112	.	+	.	gene_id "Tb927.1.4470"; xloc "XLOC_000265"; transcript_id "Tb927.1.4470:mRNA"; class_code "=";
Tb927_01_v5.1	StringTie	exon	923240	928712	.	+	.	gene_id "Tb927.1.4480"; xloc "XLOC_000266"; transcript_id "Tb927.1.4480:mRNA"; class_code "=";
Tb927_01_v5.1	StringTie	exon	928818	931833	.	+	.	gene_id "Tb927.1.4490"; xloc "XLOC_000267"; transcript_id "Tb927.1.4490:mRNA"; class_code "=";
Tb927_01_v5.1	StringTie	exon	932278	934260	.	+	.	gene_id "Tb927.1.4500"; xloc "XLOC_000268"; transcript_id "Tb927.1.4500:mRNA"; class_code "=";
Tb927_01_v5.1	StringTie	exon	934388	939073	.	+	.	gene_id "Tb927.1.4520"; xloc "XLOC_000269"; transcript_id "Tb927.1.4520:mRNA"; class_code "=";
Tb927_01_v5.1	StringTie	exon	939255	941899	.	+	.	gene_id "Tb927.1.4540"; xloc "XLOC_000269"; transcript_id "Tb927.1.4540:mRNA"; class_code "c";
Tb927_01_v5.1	StringTie	exon	942300	944747	.	+	.	gene_id "Tb927.1.4560"; xloc "XLOC_000270"; transcript_id "Tb927.1.4560:mRNA"; class_code "c";
Tb927_01_v5.1	StringTie	exon	945489	948435	.	+	.	gene_id "Tb927.1.4580"; xloc "XLOC_000272"; transcript_id "Tb927.1.4580:mRNA"; class_code "c";
Tb927_01_v5.1	StringTie	exon	948500	951030	.	+	.	gene_id "Tb927.1.4600"; xloc "XLOC_000274"; transcript_id "Tb927.1.4600:mRNA"; class_code "c";
Tb927_01_v5.1	StringTie	exon	951707	954053	.	+	.	gene_id "Tb927.1.4630"; xloc "XLOC_000276"; transcript_id "Tb927.1.4630:mRNA"; class_code "=";
Tb927_01_v5.1	StringTie	exon	954757	958399	.	+	.	gene_id "Tb927.1.4650"; xloc "XLOC_000278"; transcript_id "Tb927.1.4650:mRNA"; class_code "c";
Tb927_01_v5.1	StringTie	exon	962454	963924	.	+	.	gene_id "Tb927.1.4680"; xloc "XLOC_000280"; transcript_id "Tb927.1.4680:mRNA"; class_code "=";
Tb927_01_v5.1	StringTie	exon	963997	965799	.	+	.	gene_id "Tb927.1.4690"; xloc "XLOC_000281"; transcript_id "Tb927.1.4690:mRNA"; class_code "k";
Tb927_01_v5.1	StringTie	exon	965900	967573	.	+	.	gene_id "Tb927.1.4700"; xloc "XLOC_000281"; transcript_id "Tb927.1.4700:mRNA"; class_code "k";
Tb927_01_v5.1	StringTie	exon	967647	968552	.	+	.	gene_id "Tb927.1.4710"; xloc "XLOC_000281"; transcript_id "Tb927.1.4710:mRNA"; class_code "=";
Tb927_01_v5.1	StringTie	exon	968614	970713	.	+	.	gene_id "Tb927.1.4720"; xloc "XLOC_000282"; transcript_id "Tb927.1.4720:mRNA"; class_code "=";
Tb927_01_v5.1	StringTie	exon	970900	971799	.	+	.	gene_id "Tb927.1.4730"; xloc "XLOC_000282"; transcript_id "Tb927.1.4730:mRNA"; class_code "=";
Tb927_01_v5.1	StringTie	exon	970984	975624	.	+	.	gene_id "Tb927.1.4740"; xloc "XLOC_000283"; transcript_id "Tb927.1.4740:mRNA"; class_code "k";
Tb927_01_v5.1	StringTie	exon	975761	979299	.	+	.	gene_id "Tb927.1.4760"; xloc "XLOC_000284"; transcript_id "Tb927.1.4760:mRNA"; class_code "k";
Tb927_01_v5.1	StringTie	exon	979400	982099	.	+	.	gene_id "Tb927.1.4780"; xloc "XLOC_000284"; transcript_id "Tb927.1.4780:mRNA"; class_code "k";
Tb927_01_v5.1	StringTie	exon	982310	984098	.	+	.	gene_id "Tb927.1.4800"; xloc "XLOC_000285"; transcript_id "Tb927.1.4800:mRNA"; class_code "=";
Tb927_01_v5.1	StringTie	exon	984335	986387	.	+	.	gene_id "Tb927.1.4810"; xloc "XLOC_000286"; transcript_id "Tb927.1.4810:pseudogenic_exon"; class_code "=";
Tb927_01_v5.1	StringTie	exon	986547	988144	.	+	.	gene_id "Tb927.1.4830"; xloc "XLOC_000287"; transcript_id "Tb927.1.4830:mRNA"; class_code "=";
Tb927_01_v5.1	StringTie	exon	988400	989587	.	+	.	gene_id "Tb927.1.4860"; xloc "XLOC_000288"; transcript_id "Tb927.1.4860:pseudogenic_exon"; class_code "=";
Tb927_01_v5.1	StringTie	exon	989639	991145	.	+	.	gene_id "Tb927.1.4870"; xloc "XLOC_000289"; transcript_id "Tb927.1.4870:mRNA"; class_code "k";
Tb927_01_v5.1	StringTie	exon	991979	993380	.	+	.	gene_id "Tb927.1.4890"; xloc "XLOC_000291"; transcript_id "Tb927.1.4890:mRNA"; class_code "=";
Tb927_01_v5.1	StringTie	exon	993519	994690	.	+	.	gene_id "Tb927.1.4900"; xloc "XLOC_000292"; transcript_id "Tb927.1.4900:mRNA"; class_code "=";
Tb927_01_v5.1	StringTie	exon	994742	996399	.	+	.	gene_id "Tb927.1.4910"; xloc "XLOC_000293"; transcript_id "Tb927.1.4910:mRNA"; class_code "=";
Tb927_01_v5.1	StringTie	exon	1001675	1004199	.	+	.	gene_id "Tb927.1.4970"; xloc "XLOC_000294"; transcript_id "Tb927.1.4970:mRNA"; class_code "k";
Tb927_01_v5.1	StringTie	exon	1004300	1005699	.	+	.	gene_id "Tb927.1.5000"; xloc "XLOC_000295"; transcript_id "Tb927.1.5000:mRNA"; class_code "p";
Tb927_01_v5.1	StringTie	exon	1007759	1010550	.	+	.	gene_id "Tb927.1.5030"; xloc "XLOC_000296"; transcript_id "Tb927.1.5030:mRNA"; class_code "=";
Tb927_01_v5.1	StringTie	exon	1013200	1015099	.	+	.	gene_id "Tb927.1.5060"; xloc "XLOC_000297"; transcript_id "Tb927.1.5060:mRNA"; class_code "p";
Tb927_01_v5.1	StringTie	exon	1015297	1017330	.	+	.	gene_id "Tb927.1.5080"; xloc "XLOC_000298"; transcript_id "Tb927.1.5080:mRNA"; class_code "k";
Tb927_01_v5.1	StringTie	exon	1018100	1019480	.	+	.	gene_id "Tb927.1.5100"; xloc "XLOC_000299"; transcript_id "Tb927.1.5100:mRNA"; class_code "k";
Tb927_01_v5.1	StringTie	exon	1019624	1020799	.	+	.	gene_id "Tb927.1.5110"; xloc "XLOC_000300"; transcript_id "Tb927.1.5110:mRNA"; class_code "k";
Tb927_01_v5.1	StringTie	exon	1020900	1022199	.	+	.	gene_id "Tb927.1.5120"; xloc "XLOC_000300"; transcript_id "Tb927.1.5120:mRNA"; class_code "k";
Tb927_01_v5.1	StringTie	exon	1022000	1025099	.	+	.	gene_id "Tb927.1.5150"; xloc "XLOC_000300"; transcript_id "Tb927.1.5150:mRNA"; class_code "c";
Tb927_01_v5.1	StringTie	exon	1025145	1027103	.	+	.	gene_id "Tb927.1.5160"; xloc "XLOC_000300"; transcript_id "Tb927.1.5160:mRNA"; class_code "k";
Tb927_01_v5.1	StringTie	exon	1027228	1030899	.	+	.	gene_id "Tb927.1.5170"; xloc "XLOC_000301"; transcript_id "Tb927.1.5170:mRNA"; class_code "k";
Tb927_01_v5.1	StringTie	exon	1030900	1032899	.	+	.	gene_id "Tb927.1.5200"; xloc "XLOC_000301"; transcript_id "Tb927.1.5200:mRNA"; class_code "k";
Tb927_01_v5.1	StringTie	exon	1040267	1040534	.	+	.	gene_id "Tb927.1.5240"; xloc "XLOC_000302"; transcript_id "Tb927.1.5240:mRNA"; class_code "c";
Tb927_01_v5.1	StringTie	exon	41535	42635	.	-	.	gene_id "Tb927.1.60"; xloc "XLOC_000305"; transcript_id "Tb927.1.60:pseudogenic_exon"; class_code "c";
Tb927_01_v5.1	StringTie	exon	44507	47039	.	-	.	gene_id "Tb927.1.70"; xloc "XLOC_000306"; transcript_id "Tb927.1.70:mRNA"; class_code "=";
Tb927_01_v5.1	StringTie	exon	50100	52270	.	-	.	gene_id "Tb927.1.90"; xloc "XLOC_000307"; transcript_id "Tb927.1.90:pseudogenic_exon"; class_code "p";
Tb927_01_v5.1	StringTie	exon	52379	59796	.	-	.	gene_id "Tb927.1.100"; xloc "XLOC_000309"; transcript_id "Tb927.1.100:pseudogenic_exon"; class_code "c";
Tb927_01_v5.1	StringTie	exon	59879	62908	.	-	.	gene_id "Tb927.1.120"; xloc "XLOC_000310"; transcript_id "Tb927.1.120:mRNA"; class_code "=";
Tb927_01_v5.1	StringTie	exon	64933	72467	.	-	.	gene_id "Tb927.1.180"; xloc "XLOC_000312"; transcript_id "Tb927.1.180:mRNA"; class_code "p";
Tb927_01_v5.1	StringTie	exon	74850	77980	.	-	.	gene_id "Tb927.1.190"; xloc "XLOC_000317"; transcript_id "Tb927.1.190:pseudogenic_exon"; class_code "=";
Tb927_01_v5.1	StringTie	exon	85030	88428	.	-	.	gene_id "Tb927.1.220"; xloc "XLOC_000320"; transcript_id "Tb927.1.220:mRNA"; class_code "=";
Tb927_01_v5.1	StringTie	exon	88542	101699	.	-	.	gene_id "Tb927.1.240"; xloc "XLOC_000321"; transcript_id "Tb927.1.240:pseudogenic_exon"; class_code "o";
Tb927_01_v5.1	StringTie	exon	131092	131999	.	-	.	gene_id "Tb927.1.330"; xloc "XLOC_000327"; transcript_id "Tb927.1.330:pseudogenic_exon"; class_code "o";
Tb927_01_v5.1	StringTie	exon	132100	136601	.	-	.	gene_id "Tb927.1.350"; xloc "XLOC_000327"; transcript_id "Tb927.1.350:pseudogenic_exon"; class_code "c";
Tb927_01_v5.1	StringTie	exon	138326	144462	.	-	.	gene_id "Tb927.1.370"; xloc "XLOC_000330"; transcript_id "Tb927.1.370.2:mRNA"; class_code "=";
Tb927_01_v5.1	StringTie	exon	144609	147464	.	-	.	gene_id "Tb927.1.380"; xloc "XLOC_000331"; transcript_id "Tb927.1.380:mRNA"; class_code "=";
Tb927_01_v5.1	StringTie	exon	166752	167064	.	-	.	gene_id "Tb927.1.450"; xloc "XLOC_000333"; transcript_id "Tb927.1.450:pseudogenic_exon"; class_code "p";
Tb927_01_v5.1	StringTie	exon	167194	174025	.	-	.	gene_id "Tb927.1.450"; xloc "XLOC_000334"; transcript_id "Tb927.1.450:pseudogenic_exon"; class_code "o";
Tb927_01_v5.1	StringTie	exon	202600	204099	.	-	.	gene_id "Tb927.1.530"; xloc "XLOC_000337"; transcript_id "Tb927.1.530.2:mRNA"; class_code "p";
Tb927_01_v5.1	StringTie	exon	204100	207839	.	-	.	gene_id "Tb927.1.540"; xloc "XLOC_000338"; transcript_id "Tb927.1.540:mRNA"; class_code "k";
Tb927_01_v5.1	StringTie	exon	208619	210139	.	-	.	gene_id "Tb927.1.560"; xloc "XLOC_000339"; transcript_id "Tb927.1.560:mRNA"; class_code "=";
Tb927_01_v5.1	StringTie	exon	210191	211443	.	-	.	gene_id "Tb927.1.570"; xloc "XLOC_000340"; transcript_id "Tb927.1.570:mRNA"; class_code "=";
Tb927_01_v5.1	StringTie	exon	211544	214126	.	-	.	gene_id "Tb927.1.580"; xloc "XLOC_000341"; transcript_id "Tb927.1.580:mRNA"; class_code "=";
Tb927_01_v5.1	StringTie	exon	214200	217790	.	-	.	gene_id "Tb927.1.600"; xloc "XLOC_000342"; transcript_id "Tb927.1.600:mRNA"; class_code "c";
Tb927_01_v5.1	StringTie	exon	217900	219099	.	-	.	gene_id "Tb927.1.610"; xloc "XLOC_000342"; transcript_id "Tb927.1.610:mRNA"; class_code "c";
Tb927_01_v5.1	StringTie	exon	219511	220417	.	-	.	gene_id "Tb927.1.630"; xloc "XLOC_000343"; transcript_id "Tb927.1.630:mRNA"; class_code "c";
Tb927_01_v5.1	StringTie	exon	220502	225680	.	-	.	gene_id "Tb927.1.640"; xloc "XLOC_000344"; transcript_id "Tb927.1.640:mRNA"; class_code "c";
Tb927_01_v5.1	StringTie	exon	225829	226676	.	-	.	gene_id "Tb927.1.650"; xloc "XLOC_000345"; transcript_id "Tb927.1.650:mRNA"; class_code "=";
Tb927_01_v5.1	StringTie	exon	227600	230099	.	-	.	gene_id "Tb927.1.670"; xloc "XLOC_000346"; transcript_id "Tb927.1.670:mRNA"; class_code "p";
Tb927_01_v5.1	StringTie	exon	230100	231499	.	-	.	gene_id "Tb927.1.690"; xloc "XLOC_000346"; transcript_id "Tb927.1.690:mRNA"; class_code "p";
Tb927_01_v5.1	StringTie	exon	231717	233922	.	-	.	gene_id "Tb927.1.700"; xloc "XLOC_000348"; transcript_id "Tb927.1.700:mRNA"; class_code "=";
Tb927_01_v5.1	StringTie	exon	234091	235568	.	-	.	gene_id "Tb927.1.710"; xloc "XLOC_000349"; transcript_id "Tb927.1.710:mRNA"; class_code "=";
Tb927_01_v5.1	StringTie	exon	235700	237499	.	-	.	gene_id "Tb927.1.720"; xloc "XLOC_000349"; transcript_id "Tb927.1.720:mRNA"; class_code "=";
Tb927_01_v5.1	StringTie	exon	237500	240199	.	-	.	gene_id "Tb927.1.730"; xloc "XLOC_000350"; transcript_id "Tb927.1.730:mRNA"; class_code "k";
Tb927_01_v5.1	StringTie	exon	234300	241799	.	-	.	gene_id "Tb927.1.740"; xloc "XLOC_000350"; transcript_id "Tb927.1.740:mRNA"; class_code "k";
Tb927_01_v5.1	StringTie	exon	241915	245999	.	-	.	gene_id "Tb927.1.750"; xloc "XLOC_000351"; transcript_id "Tb927.1.750:mRNA"; class_code "c";
Tb927_01_v5.1	StringTie	exon	246109	249008	.	-	.	gene_id "Tb927.1.760"; xloc "XLOC_000352"; transcript_id "Tb927.1.760:mRNA"; class_code "=";
Tb927_01_v5.1	StringTie	exon	249143	250701	.	-	.	gene_id "Tb927.1.780"; xloc "XLOC_000353"; transcript_id "Tb927.1.780:mRNA"; class_code "=";
Tb927_01_v5.1	StringTie	exon	250864	253540	.	-	.	gene_id "Tb927.1.790"; xloc "XLOC_000354"; transcript_id "Tb927.1.790:mRNA"; class_code "c";
Tb927_01_v5.1	StringTie	exon	253700	254199	.	-	.	gene_id "Tb927.1.800"; xloc "XLOC_000354"; transcript_id "Tb927.1.800:mRNA"; class_code "c";
Tb927_01_v5.1	StringTie	exon	254300	256404	.	-	.	gene_id "Tb927.1.820"; xloc "XLOC_000355"; transcript_id "Tb927.1.820:mRNA"; class_code "=";
Tb927_01_v5.1	StringTie	exon	256619	259720	.	-	.	gene_id "Tb927.1.830"; xloc "XLOC_000356"; transcript_id "Tb927.1.830.1:mRNA"; class_code "=";
Tb927_01_v5.1	StringTie	exon	259820	260650	.	-	.	gene_id "Tb927.1.840"; xloc "XLOC_000357"; transcript_id "Tb927.1.840:mRNA"; class_code "=";
Tb927_01_v5.1	StringTie	exon	260722	262206	.	-	.	gene_id "Tb927.1.860"; xloc "XLOC_000358"; transcript_id "Tb927.1.860:mRNA"; class_code "=";
Tb927_01_v5.1	StringTie	exon	262300	263799	.	-	.	gene_id "Tb927.1.870"; xloc "XLOC_000358"; transcript_id "Tb927.1.870:mRNA"; class_code "=";
Tb927_01_v5.1	StringTie	exon	263943	277999	.	-	.	gene_id "Tb927.1.880"; xloc "XLOC_000359"; transcript_id "Tb927.1.880:mRNA"; class_code "o";
Tb927_01_v5.1	StringTie	exon	278284	279246	.	-	.	gene_id "Tb927.1.890"; xloc "XLOC_000360"; transcript_id "Tb927.1.890:mRNA"; class_code "=";
Tb927_01_v5.1	StringTie	exon	520851	522494	.	-	.	gene_id "Tb927.1.2040"; xloc "XLOC_000364"; transcript_id "Tb927.1.2040:mRNA"; class_code "c";
Tb927_01_v5.1	StringTie	exon	636257	640574	.	-	.	gene_id "Tb927.1.2780"; xloc "XLOC_000366"; transcript_id "Tb927.1.2780:mRNA"; class_code "c";
Tb927_01_v5.1	StringTie	exon	640663	643282	.	-	.	gene_id "Tb927.1.2820"; xloc "XLOC_000367"; transcript_id "Tb927.1.2820:mRNA"; class_code "=";
Tb927_01_v5.1	StringTie	exon	644660	647299	.	-	.	gene_id "Tb927.1.2850"; xloc "XLOC_000369"; transcript_id "Tb927.1.2850:mRNA"; class_code "c";
Tb927_01_v5.1	StringTie	exon	648668	651294	.	-	.	gene_id "Tb927.1.2880"; xloc "XLOC_000371"; transcript_id "Tb927.1.2880:mRNA"; class_code "=";
Tb927_01_v5.1	StringTie	exon	732600	734191	.	-	.	gene_id "Tb927.1.3400"; xloc "XLOC_000375"; transcript_id "Tb927.1.3400:mRNA"; class_code "k";
Tb927_01_v5.1	StringTie	exon	734347	735815	.	-	.	gene_id "Tb927.1.3410"; xloc "XLOC_000376"; transcript_id "Tb927.1.3410.1:mRNA"; class_code "=";
Tb927_01_v5.1	StringTie	exon	735969	740152	.	-	.	gene_id "Tb927.1.3450"; xloc "XLOC_000376"; transcript_id "Tb927.1.3450:mRNA"; class_code "o";
Tb927_01_v5.1	StringTie	exon	752200	757899	.	-	.	gene_id "Tb927.1.3550"; xloc "XLOC_000380"; transcript_id "Tb927.1.3550:mRNA"; class_code "c";
Tb927_01_v5.1	StringTie	exon	758038	762084	.	-	.	gene_id "Tb927.1.3560"; xloc "XLOC_000380"; transcript_id "Tb927.1.3560:mRNA"; class_code "c";
Tb927_01_v5.1	StringTie	exon	996104	997259	.	+	.	gene_id "Tb927.1.4920"; xloc "XLOC_000383"; transcript_id "Tb927.1.4920:mRNA"; class_code "x";
Tb927_02_v5.1	StringTie	exon	8784	11724	.	+	.	gene_id "Tb927.2.160"; xloc "XLOC_000385"; transcript_id "Tb927.2.160:mRNA"; class_code "k";
Tb927_02_v5.1	StringTie	exon	11852	17299	.	+	.	gene_id "Tb927.2.170"; xloc "XLOC_000386"; transcript_id "Tb927.2.170:mRNA"; class_code "c";
Tb927_02_v5.1	StringTie	exon	17340	22385	.	+	.	gene_id "Tb927.2.200"; xloc "XLOC_000386"; transcript_id "Tb927.2.200:pseudogenic_exon"; class_code "o";
Tb927_02_v5.1	StringTie	exon	117137	120072	.	+	.	gene_id "Tb927.2.650"; xloc "XLOC_000388"; transcript_id "Tb927.2.650:mRNA"; class_code "k";
Tb927_02_v5.1	StringTie	exon	120200	123279	.	+	.	gene_id "Tb927.2.660"; xloc "XLOC_000388"; transcript_id "Tb927.2.660:pseudogenic_exon"; class_code "c";
Tb927_02_v5.1	StringTie	exon	124300	125174	.	+	.	gene_id "Tb927.2.680"; xloc "XLOC_000389"; transcript_id "Tb927.2.680:mRNA"; class_code "o";
Tb927_02_v5.1	StringTie	exon	125355	133291	.	+	.	gene_id "Tb927.2.690"; xloc "XLOC_000390"; transcript_id "Tb927.2.690:mRNA"; class_code "c";
Tb927_02_v5.1	StringTie	exon	133400	140399	.	+	.	gene_id "Tb927.2.720"; xloc "XLOC_000390"; transcript_id "Tb927.2.720:pseudogenic_exon"; class_code "c";
Tb927_02_v5.1	StringTie	exon	150230	153588	.	+	.	gene_id "Tb927.2.900"; xloc "XLOC_000392"; transcript_id "Tb927.2.900:mRNA"; class_code "k";
Tb927_02_v5.1	StringTie	exon	153719	157178	.	+	.	gene_id "Tb927.2.910"; xloc "XLOC_000393"; transcript_id "Tb927.2.910:pseudogenic_exon"; class_code "c";
Tb927_02_v5.1	StringTie	exon	157200	158611	.	+	.	gene_id "Tb927.2.940"; xloc "XLOC_000394"; transcript_id "Tb927.2.940:mRNA"; class_code "=";
Tb927_02_v5.1	StringTie	exon	159116	164299	.	+	.	gene_id "Tb927.2.950"; xloc "XLOC_000395"; transcript_id "Tb927.2.950:mRNA"; class_code "c";
Tb927_02_v5.1	StringTie	exon	164300	167524	.	+	.	gene_id "Tb927.2.960"; xloc "XLOC_000395"; transcript_id "Tb927.2.960:mRNA"; class_code "c";
Tb927_02_v5.1	StringTie	exon	167629	173899	.	+	.	gene_id "Tb927.2.980"; xloc "XLOC_000395"; transcript_id "Tb927.2.980:pseudogenic_exon"; class_code "c";
Tb927_02_v5.1	StringTie	exon	228500	230799	.	+	.	gene_id "Tb927.2.1250"; xloc "XLOC_000396"; transcript_id "Tb927.2.1250:mRNA"; class_code "k";
Tb927_02_v5.1	StringTie	exon	230600	234399	.	+	.	gene_id "Tb927.2.1260"; xloc "XLOC_000396"; transcript_id "Tb927.2.1260:pseudogenic_exon"; class_code "c";
Tb927_02_v5.1	StringTie	exon	234600	235499	.	+	.	gene_id "Tb927.2.1290"; xloc "XLOC_000397"; transcript_id "Tb927.2.1290:mRNA"; class_code "p";
Tb927_02_v5.1	StringTie	exon	236387	245245	.	+	.	gene_id "Tb927.2.1310"; xloc "XLOC_000398"; transcript_id "Tb927.2.1310:pseudogenic_exon"; class_code "c";
Tb927_02_v5.1	StringTie	exon	245400	248799	.	+	.	gene_id "Tb927.2.1330"; xloc "XLOC_000398"; transcript_id "Tb927.2.1330:pseudogenic_exon"; class_code "c";
Tb927_02_v5.1	StringTie	exon	248800	249099	.	+	.	gene_id "Tb927.2.1344"; xloc "XLOC_000399"; transcript_id "Tb927.2.1344:pseudogenic_exon"; class_code "k";
Tb927_02_v5.1	StringTie	exon	250321	257823	.	+	.	gene_id "Tb927.2.1380"; xloc "XLOC_000400"; transcript_id "Tb927.2.1380:mRNA"; class_code "o";
Tb927_02_v5.1	StringTie	exon	270400	275699	.	+	.	gene_id "Tb927.2.1460"; xloc "XLOC_000402"; transcript_id "Tb927.2.1460:mRNA"; class_code "c";
Tb927_02_v5.1	StringTie	exon	315681	316408	.	+	.	gene_id "Tb927.2.1680"; xloc "XLOC_000404"; transcript_id "Tb927.2.1680:mRNA"; class_code "=";
Tb927_02_v5.1	StringTie	exon	316485	317070	.	+	.	gene_id "Tb2.NT.3"; xloc "XLOC_000405"; transcript_id "Tb2.NT.3:ncRNA"; class_code "=";
Tb927_02_v5.1	StringTie	exon	317100	319799	.	+	.	gene_id "Tb927.2.1700"; xloc "XLOC_000406"; transcript_id "Tb927.2.1700:mRNA"; class_code "k";
Tb927_02_v5.1	StringTie	exon	319899	321686	.	+	.	gene_id "Tb927.2.1720"; xloc "XLOC_000406"; transcript_id "Tb927.2.1720:mRNA"; class_code "k";
Tb927_02_v5.1	StringTie	exon	321700	322699	.	+	.	gene_id "Tb927.2.1730"; xloc "XLOC_000406"; transcript_id "Tb927.2.1730:mRNA"; class_code "k";
Tb927_02_v5.1	StringTie	exon	322700	325299	.	+	.	gene_id "Tb927.2.1740"; xloc "XLOC_000406"; transcript_id "Tb927.2.1740:mRNA"; class_code "k";
Tb927_02_v5.1	StringTie	exon	325515	328290	.	+	.	gene_id "Tb927.2.1760"; xloc "XLOC_000407"; transcript_id "Tb927.2.1760:mRNA"; class_code "=";
Tb927_02_v5.1	StringTie	exon	328900	330699	.	+	.	gene_id "Tb927.2.1780"; xloc "XLOC_000408"; transcript_id "Tb927.2.1780::mRNA"; class_code "=";
Tb927_02_v5.1	StringTie	exon	328399	328850	.	+	.	gene_id "Tb927.2.1770"; xloc "XLOC_000408"; transcript_id "Tb927.2.1770:pseudogenic_exon"; class_code "k";
Tb927_02_v5.1	StringTie	exon	330754	331348	.	+	.	gene_id "Tb927.2.1790"; xloc "XLOC_000409"; transcript_id "Tb927.2.1790:mRNA"; class_code "=";
Tb927_02_v5.1	StringTie	exon	331419	335325	.	+	.	gene_id "Tb927.2.1800"; xloc "XLOC_000410"; transcript_id "Tb927.2.1800:mRNA"; class_code "=";
Tb927_02_v5.1	StringTie	exon	335458	339333	.	+	.	gene_id "Tb927.2.1810"; xloc "XLOC_000411"; transcript_id "Tb927.2.1810:mRNA"; class_code "=";
Tb927_02_v5.1	StringTie	exon	339500	344699	.	+	.	gene_id "Tb927.2.1820"; xloc "XLOC_000411"; transcript_id "Tb927.2.1820:mRNA"; class_code "=";
Tb927_02_v5.1	StringTie	exon	344860	346856	.	+	.	gene_id "Tb927.2.1850"; xloc "XLOC_000412"; transcript_id "Tb927.2.1850:mRNA"; class_code "=";
Tb927_02_v5.1	StringTie	exon	346988	349681	.	+	.	gene_id "Tb927.2.1860"; xloc "XLOC_000413"; transcript_id "Tb927.2.1860:mRNA"; class_code "=";
Tb927_02_v5.1	StringTie	exon	350500	352599	.	+	.	gene_id "Tb927.2.1890"; xloc "XLOC_000415"; transcript_id "Tb927.2.1890:mRNA"; class_code "k";
Tb927_02_v5.1	StringTie	exon	353951	354510	.	+	.	gene_id "Tb2.NT.8"; xloc "XLOC_000010"; transcript_id "Tb2.NT.8:ncRNA"; class_code "p";
Tb927_02_v5.1	StringTie	exon	354568	356851	.	+	.	gene_id "Tb927.2.1920"; xloc "XLOC_000416"; transcript_id "Tb927.2.1920:mRNA"; class_code "=";
Tb927_02_v5.1	StringTie	exon	369926	372428	.	+	.	gene_id "Tb927.2.1931"; xloc "XLOC_000421"; transcript_id "Tb927.2.1931:rRNA"; class_code "=";
Tb927_02_v5.1	StringTie	exon	371150	373649	.	+	.	gene_id "Tb927.2.1942"; xloc "XLOC_000421"; transcript_id "Tb927.2.1942:rRNA"; class_code "=";
Tb927_02_v5.1	StringTie	exon	373317	375189	.	+	.	gene_id "Tb927.2.1953"; xloc "XLOC_000422"; transcript_id "Tb927.2.1953:rRNA"; class_code "=";
Tb927_02_v5.1	StringTie	exon	375300	375599	.	+	.	gene_id "Tb927.2.1964"; xloc "XLOC_000422"; transcript_id "Tb927.2.1964:rRNA"; class_code "=";
Tb927_02_v5.1	StringTie	exon	375600	377167	.	+	.	gene_id "Tb927.2.1975"; xloc "XLOC_000423"; transcript_id "Tb927.2.1975:rRNA"; class_code "=";
Tb927_02_v5.1	StringTie	exon	377233	377436	.	+	.	gene_id "Tb927.2.1986"; xloc "XLOC_000424"; transcript_id "Tb927.2.1986:rRNA"; class_code "=";
Tb927_02_v5.1	StringTie	exon	377499	378206	.	+	.	gene_id "Tb927.2.1997"; xloc "XLOC_000425"; transcript_id "Tb927.2.1997:rRNA"; class_code "k";
Tb927_02_v5.1	StringTie	exon	377950	378249	.	+	.	gene_id "Tb927.2.2008"; xloc "XLOC_000425"; transcript_id "Tb927.2.2008:rRNA"; class_code "u";
Tb927_02_v5.1	StringTie	exon	519559	530823	.	+	.	gene_id "Tb927.2.2650"; xloc "XLOC_000428"; transcript_id "Tb927.2.2650:mRNA"; class_code "c";
Tb927_02_v5.1	StringTie	exon	531000	533099	.	+	.	gene_id "Tb927.2.2670"; xloc "XLOC_000429"; transcript_id "Tb927.2.2670:mRNA"; class_code "c";
Tb927_02_v5.1	StringTie	exon	533300	539703	.	+	.	gene_id "Tb927.2.2720"; xloc "XLOC_000430"; transcript_id "Tb927.2.2720:mRNA"; class_code "c";
Tb927_02_v5.1	StringTie	exon	541200	542999	.	+	.	gene_id "Tb927.2.2770"; xloc "XLOC_000431"; transcript_id "Tb927.2.2770:mRNA"; class_code "c";
Tb927_02_v5.1	StringTie	exon	545000	548199	.	+	.	gene_id "Tb927.2.2830"; xloc "XLOC_000431"; transcript_id "Tb927.2.2830:mRNA"; class_code "c";
Tb927_02_v5.1	StringTie	exon	548200	551099	.	+	.	gene_id "Tb927.2.2860"; xloc "XLOC_000431"; transcript_id "Tb927.2.2860:mRNA"; class_code "c";
Tb927_02_v5.1	StringTie	exon	551300	553841	.	+	.	gene_id "Tb927.2.2880"; xloc "XLOC_000433"; transcript_id "Tb927.2.2880:mRNA"; class_code "k";
Tb927_02_v5.1	StringTie	exon	554000	554799	.	+	.	gene_id "Tb927.2.2900"; xloc "XLOC_000433"; transcript_id "Tb927.2.2900:mRNA"; class_code "k";
Tb927_02_v5.1	StringTie	exon	554900	556399	.	+	.	gene_id "Tb927.2.2910"; xloc "XLOC_000434"; transcript_id "Tb927.2.2910:mRNA"; class_code "k";
Tb927_02_v5.1	StringTie	exon	556444	559376	.	+	.	gene_id "Tb927.2.2920"; xloc "XLOC_000434"; transcript_id "Tb927.2.2920:mRNA"; class_code "c";
Tb927_02_v5.1	StringTie	exon	559545	560745	.	+	.	gene_id "Tb927.2.2940"; xloc "XLOC_000435"; transcript_id "Tb927.2.2940:mRNA"; class_code "=";
Tb927_02_v5.1	StringTie	exon	560860	564068	.	+	.	gene_id "Tb927.2.2950"; xloc "XLOC_000436"; transcript_id "Tb927.2.2950:mRNA"; class_code "=";
Tb927_02_v5.1	StringTie	exon	564269	567368	.	+	.	gene_id "Tb927.2.2970"; xloc "XLOC_000437"; transcript_id "Tb927.2.2970:mRNA"; class_code "=";
Tb927_02_v5.1	StringTie	exon	567472	569246	.	+	.	gene_id "Tb927.2.2990"; xloc "XLOC_000440"; transcript_id "Tb927.2.2990:mRNA"; class_code "=";
Tb927_02_v5.1	StringTie	exon	569395	570965	.	+	.	gene_id "Tb927.2.3000"; xloc "XLOC_000441"; transcript_id "Tb927.2.3000:mRNA"; class_code "=";
Tb927_02_v5.1	StringTie	exon	571183	574613	.	+	.	gene_id "Tb927.2.3020"; xloc "XLOC_000442"; transcript_id "Tb927.2.3020:mRNA"; class_code "=";
Tb927_02_v5.1	StringTie	exon	574809	578108	.	+	.	gene_id "Tb927.2.3030"; xloc "XLOC_000443"; transcript_id "Tb927.2.3030:mRNA"; class_code "=";
Tb927_02_v5.1	StringTie	exon	578232	578853	.	+	.	gene_id "Tb927.2.3055"; xloc "XLOC_000444"; transcript_id "Tb927.2.3055:mRNA"; class_code "k";
Tb927_02_v5.1	StringTie	exon	579119	581195	.	+	.	gene_id "Tb927.2.3080"; xloc "XLOC_000445"; transcript_id "Tb927.2.3080:mRNA"; class_code "=";
Tb927_02_v5.1	StringTie	exon	581361	584099	.	+	.	gene_id "Tb927.2.3090"; xloc "XLOC_000445"; transcript_id "Tb927.2.3090:mRNA"; class_code "c";
Tb927_02_v5.1	StringTie	exon	584700	584937	.	+	.	gene_id "Tb927_02_v4.snoRNA.0100"; xloc "XLOC_000446"; transcript_id "Tb927_02_v4.snoRNA.0100.1"; class_code "k";
Tb927_02_v5.1	StringTie	exon	585000	587499	.	+	.	gene_id "Tb927.2.3160"; xloc "XLOC_000447"; transcript_id "Tb927.2.3160:mRNA"; class_code "c";
Tb927_02_v5.1	StringTie	exon	587700	590847	.	+	.	gene_id "Tb927.2.3180"; xloc "XLOC_000447"; transcript_id "Tb927.2.3180:mRNA"; class_code "c";
Tb927_02_v5.1	StringTie	exon	590984	592930	.	+	.	gene_id "Tb927.2.3190"; xloc "XLOC_000448"; transcript_id "Tb927.2.3190:mRNA"; class_code "c";
Tb927_02_v5.1	StringTie	exon	593110	600283	.	+	.	gene_id "Tb927.2.3270"; xloc "XLOC_000449"; transcript_id "Tb927.2.3270:mRNA"; class_code "c";
Tb927_02_v5.1	StringTie	exon	601539	602899	.	+	.	gene_id "Tb927.2.3280"; xloc "XLOC_000451"; transcript_id "Tb927.2.3280:mRNA"; class_code "=";
Tb927_02_v5.1	StringTie	exon	605100	607478	.	+	.	gene_id "Tb927.2.3290"; xloc "XLOC_000454"; transcript_id "Tb927.2.3290:mRNA"; class_code "c";
Tb927_02_v5.1	StringTie	exon	608600	610032	.	+	.	gene_id "Tb927.2.3300"; xloc "XLOC_000456"; transcript_id "Tb927.2.3300:mRNA"; class_code "c";
Tb927_02_v5.1	StringTie	exon	612200	614476	.	+	.	gene_id "Tb927.2.3310"; xloc "XLOC_000460"; transcript_id "Tb927.2.3310:mRNA"; class_code "c";
Tb927_02_v5.1	StringTie	exon	615719	617309	.	+	.	gene_id "Tb927.2.3320"; xloc "XLOC_000463"; transcript_id "Tb927.2.3320:mRNA"; class_code "=";
Tb927_02_v5.1	StringTie	exon	679284	679720	.	-	.	gene_id "Tb2.NT.37"; xloc "XLOC_000010"; transcript_id "Tb2.NT.37:ncRNA"; class_code "p";
Tb927_02_v5.1	StringTie	exon	816574	817079	.	-	.	gene_id "Tb2.NT.41"; xloc "XLOC_000010"; transcript_id "Tb2.NT.41:ncRNA"; class_code "p";
Tb927_02_v5.1	StringTie	exon	903961	905454	.	+	.	gene_id "Tb2.NT.50"; xloc "XLOC_000467"; transcript_id "Tb2.NT.50:ncRNA"; class_code "o";
Tb927_02_v5.1	StringTie	exon	905617	906449	.	+	.	gene_id "Tb927.2.5120"; xloc "XLOC_000468"; transcript_id "Tb927.2.5120:mRNA"; class_code "=";
Tb927_02_v5.1	StringTie	exon	906500	907799	.	+	.	gene_id "Tb927.2.5130"; xloc "XLOC_000468"; transcript_id "Tb927.2.5130:mRNA"; class_code "=";
Tb927_02_v5.1	StringTie	exon	907890	908999	.	+	.	gene_id "Tb927.2.5140"; xloc "XLOC_000468"; transcript_id "Tb927.2.5140:mRNA"; class_code "=";
Tb927_02_v5.1	StringTie	exon	909100	910657	.	+	.	gene_id "Tb927.2.5150"; xloc "XLOC_000469"; transcript_id "Tb927.2.5150:mRNA"; class_code "k";
Tb927_02_v5.1	StringTie	exon	910771	912357	.	+	.	gene_id "Tb927.2.5160"; xloc "XLOC_000470"; transcript_id "Tb927.2.5160:mRNA"; class_code "=";
Tb927_02_v5.1	StringTie	exon	912511	913699	.	+	.	gene_id "Tb927.2.5180"; xloc "XLOC_000471"; transcript_id "Tb927.2.5180:mRNA"; class_code "k";
Tb927_02_v5.1	StringTie	exon	913840	914849	.	+	.	gene_id "Tb927.2.5190"; xloc "XLOC_000471"; transcript_id "Tb927.2.5190:mRNA"; class_code "k";
Tb927_02_v5.1	StringTie	exon	914904	917274	.	+	.	gene_id "Tb927.2.5200"; xloc "XLOC_000472"; transcript_id "Tb927.2.5200:mRNA"; class_code "c";
Tb927_02_v5.1	StringTie	exon	917350	918274	.	+	.	gene_id "Tb927.2.5210"; xloc "XLOC_000473"; transcript_id "Tb927.2.5210:mRNA"; class_code "=";
Tb927_02_v5.1	StringTie	exon	918387	919799	.	+	.	gene_id "Tb927.2.5220"; xloc "XLOC_000474"; transcript_id "Tb927.2.5220:mRNA"; class_code "k";
Tb927_02_v5.1	StringTie	exon	919820	921049	.	+	.	gene_id "Tb927.2.5230"; xloc "XLOC_000474"; transcript_id "Tb927.2.5230:mRNA"; class_code "k";
Tb927_02_v5.1	StringTie	exon	921216	922931	.	+	.	gene_id "Tb927.2.5240"; xloc "XLOC_000475"; transcript_id "Tb927.2.5240:mRNA"; class_code "=";
Tb927_02_v5.1	StringTie	exon	923049	924399	.	+	.	gene_id "Tb927.2.5250"; xloc "XLOC_000476"; transcript_id "Tb927.2.5250:mRNA"; class_code "k";
Tb927_02_v5.1	StringTie	exon	924500	925249	.	+	.	gene_id "Tb927.2.5260"; xloc "XLOC_000477"; transcript_id "Tb927.2.5260:mRNA"; class_code "c";
Tb927_02_v5.1	StringTie	exon	925000	938832	.	+	.	gene_id "Tb927.2.5270"; xloc "XLOC_000477"; transcript_id "Tb927.2.5270:mRNA"; class_code "c";
Tb927_02_v5.1	StringTie	exon	938945	941427	.	+	.	gene_id "Tb927.2.5280"; xloc "XLOC_000478"; transcript_id "Tb927.2.5280:mRNA"; class_code "=";
Tb927_02_v5.1	StringTie	exon	941579	944469	.	+	.	gene_id "Tb927.2.5290"; xloc "XLOC_000479"; transcript_id "Tb927.2.5290:mRNA"; class_code "c";
Tb927_02_v5.1	StringTie	exon	944549	946396	.	+	.	gene_id "Tb927.2.5300"; xloc "XLOC_000480"; transcript_id "Tb927.2.5300:mRNA"; class_code "k";
Tb927_02_v5.1	StringTie	exon	946484	948181	.	+	.	gene_id "Tb927.2.5310"; xloc "XLOC_000481"; transcript_id "Tb927.2.5310:mRNA"; class_code "=";
Tb927_02_v5.1	StringTie	exon	948402	950240	.	+	.	gene_id "Tb927.2.5320"; xloc "XLOC_000482"; transcript_id "Tb927.2.5320:mRNA"; class_code "=";
Tb927_02_v5.1	StringTie	exon	950300	952187	.	+	.	gene_id "Tb927.2.5330"; xloc "XLOC_000483"; transcript_id "Tb927.2.5330:mRNA"; class_code "c";
Tb927_02_v5.1	StringTie	exon	952300	954118	.	+	.	gene_id "Tb927.2.5340"; xloc "XLOC_000484"; transcript_id "Tb927.2.5340:mRNA"; class_code "=";
Tb927_02_v5.1	StringTie	exon	954201	956048	.	+	.	gene_id "Tb927.2.5350"; xloc "XLOC_000485"; transcript_id "Tb927.2.5350:mRNA"; class_code "=";
Tb927_02_v5.1	StringTie	exon	956148	957970	.	+	.	gene_id "Tb927.2.5360"; xloc "XLOC_000486"; transcript_id "Tb927.2.5360:mRNA"; class_code "k";
Tb927_02_v5.1	StringTie	exon	958100	961099	.	+	.	gene_id "Tb927.2.5384"; xloc "XLOC_000486"; transcript_id "Tb927.2.5384:mRNA"; xloc "XLOC_000487"; class_code "u";
Tb927_02_v5.1	StringTie	exon	1000394	1007799	.	+	.	gene_id "Tb927.2.5600"; xloc "XLOC_000488"; transcript_id "Tb927.2.5600:mRNA"; class_code "c";
Tb927_02_v5.1	StringTie	exon	1007873	1008332	.	+	.	gene_id "Tb2.NT.61"; xloc "XLOC_000489"; transcript_id "Tb2.NT.61:ncRNA"; class_code "=";
Tb927_02_v5.1	StringTie	exon	1008427	1014718	.	+	.	gene_id "Tb927.2.5610"; xloc "XLOC_000490"; transcript_id "Tb927.2.5610:mRNA"; class_code "c";
Tb927_02_v5.1	StringTie	exon	1014875	1016806	.	+	.	gene_id "Tb927.2.5630"; xloc "XLOC_000491"; transcript_id "Tb927.2.5630:mRNA"; class_code "=";
Tb927_02_v5.1	StringTie	exon	1016900	1017299	.	+	.	gene_id "Tb2.NT.63"; xloc "XLOC_000489"; transcript_id "Tb2.NT.63:ncRNA"; class_code "=";
Tb927_02_v5.1	StringTie	exon	1017400	1021409	.	+	.	gene_id "Tb927.2.5650"; xloc "XLOC_000492"; transcript_id "Tb927.2.5650:mRNA"; class_code "=";
Tb927_02_v5.1	StringTie	exon	1021535	1023042	.	+	.	gene_id "Tb927.2.5660"; xloc "XLOC_000493"; transcript_id "Tb927.2.5660:mRNA"; class_code "k";
Tb927_02_v5.1	StringTie	exon	1024640	1024949	.	+	.	gene_id "Tb927.2.5680"; xloc "XLOC_000493"; transcript_id "Tb927.2.5680:snRNA";
Tb927_02_v5.1	StringTie	exon	1025800	1027399	.	+	.	gene_id "Tb927.2.5710"; xloc "XLOC_000494"; transcript_id "Tb927.2.5710:mRNA"; class_code "c";
Tb927_02_v5.1	StringTie	exon	1027800	1031588	.	+	.	gene_id "Tb927.2.5720"; xloc "XLOC_000494"; transcript_id "Tb927.2.5720:mRNA"; class_code "c";
Tb927_02_v5.1	StringTie	exon	1031725	1033817	.	+	.	gene_id "Tb927.2.5750"; xloc "XLOC_000494"; transcript_id "Tb927.2.5750:mRNA"; class_code "c";
Tb927_02_v5.1	StringTie	exon	1034000	1045999	.	+	.	gene_id "Tb927.2.5760"; xloc "XLOC_000495"; transcript_id "Tb927.2.5760:mRNA"; class_code "c";
Tb927_02_v5.1	StringTie	exon	1046177	1047757	.	+	.	gene_id "Tb927.2.5800"; xloc "XLOC_000499"; transcript_id "Tb927.2.5800:mRNA"; class_code "=";
Tb927_02_v5.1	StringTie	exon	1047851	1053372	.	+	.	gene_id "Tb927.2.5810"; xloc "XLOC_000500"; transcript_id "Tb927.2.5810:mRNA"; class_code "=";
Tb927_02_v5.1	StringTie	exon	1053500	1057282	.	+	.	gene_id "Tb927.2.5820"; xloc "XLOC_000501"; transcript_id "Tb927.2.5820:mRNA"; class_code "=";
Tb927_02_v5.1	StringTie	exon	1057516	1058579	.	+	.	gene_id "Tb927.2.5830"; xloc "XLOC_000502"; transcript_id "Tb927.2.5830:mRNA"; class_code "=";
Tb927_02_v5.1	StringTie	exon	1058645	1059326	.	+	.	gene_id "Tb927.2.5850"; xloc "XLOC_000503"; transcript_id "Tb927.2.5850:mRNA"; class_code "k";
Tb927_02_v5.1	StringTie	exon	1059458	1063873	.	+	.	gene_id "Tb927.2.5860"; xloc "XLOC_000504"; transcript_id "Tb927.2.5860:mRNA"; class_code "c";
Tb927_02_v5.1	StringTie	exon	1063972	1071600	.	+	.	gene_id "Tb927.2.5870"; xloc "XLOC_000506"; transcript_id "Tb927.2.5870:mRNA"; class_code "o";
Tb927_02_v5.1	StringTie	exon	1071717	1073499	.	+	.	gene_id "Tb927.2.5890"; xloc "XLOC_000507"; transcript_id "Tb927.2.5890:mRNA"; class_code "p";
Tb927_02_v5.1	StringTie	exon	1073500	1076880	.	+	.	gene_id "Tb927.2.5900"; xloc "XLOC_000508"; transcript_id "Tb927.2.5900:mRNA"; class_code "k";
Tb927_02_v5.1	StringTie	exon	1076961	1077558	.	+	.	gene_id "Tb927.2.5910"; xloc "XLOC_000509"; transcript_id "Tb927.2.5910:mRNA"; class_code "=";
Tb927_02_v5.1	StringTie	exon	1077799	1080007	.	+	.	gene_id "Tb927.2.5930"; xloc "XLOC_000510"; transcript_id "Tb927.2.5930:mRNA"; class_code "=";
Tb927_02_v5.1	StringTie	exon	1080092	1082183	.	+	.	gene_id "Tb927.2.5950"; xloc "XLOC_000511"; transcript_id "Tb927.2.5950:mRNA"; class_code "=";
Tb927_02_v5.1	StringTie	exon	1082318	1084236	.	+	.	gene_id "Tb927.2.5970"; xloc "XLOC_000512"; transcript_id "Tb927.2.5970:mRNA"; class_code "=";
Tb927_02_v5.1	StringTie	exon	1084350	1088126	.	+	.	gene_id "Tb927.2.5980"; xloc "XLOC_000513"; transcript_id "Tb927.2.5980:mRNA"; class_code "=";
Tb927_02_v5.1	StringTie	exon	1087800	1092399	.	+	.	gene_id "Tb927.2.6000"; xloc "XLOC_000513"; transcript_id "Tb927.2.6000:mRNA"; class_code "c";
Tb927_02_v5.1	StringTie	exon	1092500	1096172	.	+	.	gene_id "Tb927.2.6050"; xloc "XLOC_000513"; transcript_id "Tb927.2.6050:mRNA"; class_code "=";
Tb927_02_v5.1	StringTie	exon	1096301	1097419	.	+	.	gene_id "Tb927.2.6070"; xloc "XLOC_000514"; transcript_id "Tb927.2.6070:mRNA"; class_code "=";
Tb927_02_v5.1	StringTie	exon	1097553	1099222	.	+	.	gene_id "Tb927.2.6080"; xloc "XLOC_000515"; transcript_id "Tb927.2.6080:mRNA"; class_code "=";
Tb927_02_v5.1	StringTie	exon	1099516	1100120	.	+	.	gene_id "Tb927.2.6090"; xloc "XLOC_000516"; transcript_id "Tb927.2.6090:mRNA"; class_code "=";
Tb927_02_v5.1	StringTie	exon	1100318	1102554	.	+	.	gene_id "Tb927.2.6100"; xloc "XLOC_000517"; transcript_id "Tb927.2.6100:mRNA"; class_code "=";
Tb927_02_v5.1	StringTie	exon	1102701	1106099	.	+	.	gene_id "Tb927.2.6130"; xloc "XLOC_000519"; transcript_id "Tb927.2.6130:mRNA"; class_code "=";
Tb927_02_v5.1	StringTie	exon	1106100	1109521	.	+	.	gene_id "Tb927.2.6150"; xloc "XLOC_000519"; transcript_id "Tb927.2.6150:mRNA"; class_code "c";
Tb927_02_v5.1	StringTie	exon	1113900	1116599	.	+	.	gene_id "Tb927.2.6180"; xloc "XLOC_000523"; transcript_id "Tb927.2.6180:mRNA"; class_code "o";
Tb927_02_v5.1	StringTie	exon	1116700	1120469	.	+	.	gene_id "Tb927.2.6200"; xloc "XLOC_000523"; transcript_id "Tb927.2.6200:mRNA"; class_code "c";
Tb927_02_v5.1	StringTie	exon	1124947	1125683	.	+	.	gene_id "Tb927.2.6210"; xloc "XLOC_000528"; transcript_id "Tb927.2.6210:mRNA"; class_code "c";
Tb927_02_v5.1	StringTie	exon	1127144	1130557	.	+	.	gene_id "Tb927.2.6220"; xloc "XLOC_000528"; transcript_id "Tb927.2.6220:mRNA"; class_code "c";
Tb927_02_v5.1	StringTie	exon	1131600	1136099	.	+	.	gene_id "Tb927.2.6230"; xloc "XLOC_000530"; transcript_id "Tb927.2.6230:mRNA"; class_code "c";
Tb927_02_v5.1	StringTie	exon	1136700	1141699	.	+	.	gene_id "Tb927.2.6240"; xloc "XLOC_000531"; transcript_id "Tb927.2.6240:mRNA"; class_code "c";
Tb927_02_v5.1	StringTie	exon	1142100	1146599	.	+	.	gene_id "Tb927.2.6270"; xloc "XLOC_000531"; transcript_id "Tb927.2.6270:mRNA"; class_code "c";
Tb927_02_v5.1	StringTie	exon	1147200	1152299	.	+	.	gene_id "Tb927.2.6280"; xloc "XLOC_000532"; transcript_id "Tb927.2.6280:mRNA"; class_code "c";
Tb927_02_v5.1	StringTie	exon	1152300	1158099	.	+	.	gene_id "Tb927.2.6310"; xloc "XLOC_000532"; transcript_id "Tb927.2.6310:mRNA"; class_code "c";
Tb927_02_v5.1	StringTie	exon	1158200	1162099	.	+	.	gene_id "Tb927.2.6320"; xloc "XLOC_000532"; transcript_id "Tb927.2.6320:mRNA"; class_code "c";
Tb927_02_v5.1	StringTie	exon	1168338	1168663	.	+	.	gene_id "Tb927.2.6350"; xloc "XLOC_000534"; transcript_id "Tb927.2.6350:pseudogenic_exon"; class_code "p";
Tb927_02_v5.1	StringTie	exon	44	640	.	-	.	gene_id "Tb2.NT.1"; xloc "XLOC_000535"; transcript_id "Tb2.NT.1:ncRNA"; class_code "=";
Tb927_02_v5.1	StringTie	exon	816	4253	.	-	.	gene_id "Tb927.2.100"; xloc "XLOC_000536"; transcript_id "Tb927.2.100:mRNA"; class_code "=";
Tb927_02_v5.1	StringTie	exon	22643	24620	.	-	.	gene_id "Tb927.2.220"; xloc "XLOC_000539"; transcript_id "Tb927.2.220:pseudogenic_exon"; class_code "p";
Tb927_02_v5.1	StringTie	exon	24709	27643	.	-	.	gene_id "Tb927.2.240"; xloc "XLOC_000540"; transcript_id "Tb927.2.240:mRNA"; class_code "=";
Tb927_02_v5.1	StringTie	exon	27788	32843	.	-	.	gene_id "Tb927.2.270"; xloc "XLOC_000541"; transcript_id "Tb927.2.270:pseudogenic_exon"; class_code "p";
Tb927_02_v5.1	StringTie	exon	35200	38042	.	-	.	gene_id "Tb927.2.280"; xloc "XLOC_000543"; transcript_id "Tb927.2.280:mRNA"; class_code "c";
Tb927_02_v5.1	StringTie	exon	40873	45699	.	-	.	gene_id "Tb927.2.300"; xloc "XLOC_000545"; transcript_id "Tb927.2.300:pseudogenic_exon"; class_code "p";
Tb927_02_v5.1	StringTie	exon	45789	48809	.	-	.	gene_id "Tb927.2.340"; xloc "XLOC_000547"; transcript_id "Tb927.2.340:mRNA"; class_code "=";
Tb927_02_v5.1	StringTie	exon	54964	58299	.	-	.	gene_id "Tb927.2.370"; xloc "XLOC_000548"; transcript_id "Tb927.2.370:mRNA"; class_code "p";
Tb927_02_v5.1	StringTie	exon	60810	63645	.	-	.	gene_id "Tb927.2.380"; xloc "XLOC_000550"; transcript_id "Tb927.2.380:mRNA"; class_code "=";
Tb927_02_v5.1	StringTie	exon	66261	69167	.	-	.	gene_id "Tb927.2.400"; xloc "XLOC_000550"; transcript_id "Tb927.2.400:mRNA"; class_code "=";
Tb927_02_v5.1	StringTie	exon	73460	76676	.	-	.	gene_id "Tb927.2.420"; xloc "XLOC_000556"; transcript_id "Tb927.2.420:pseudogenic_exon"; class_code "=";
Tb927_02_v5.1	StringTie	exon	76774	79797	.	-	.	gene_id "Tb927.2.450"; xloc "XLOC_000557"; transcript_id "Tb927.2.450:mRNA"; class_code "=";
Tb927_02_v5.1	StringTie	exon	82900	86405	.	-	.	gene_id "Tb927.2.460"; xloc "XLOC_000559"; transcript_id "Tb927.2.460:pseudogenic_exon"; class_code "k";
Tb927_02_v5.1	StringTie	exon	86501	89416	.	-	.	gene_id "Tb927.2.470"; xloc "XLOC_000560"; transcript_id "Tb927.2.470:mRNA"; class_code "o";
Tb927_02_v5.1	StringTie	exon	89700	94097	.	-	.	gene_id "Tb927.2.480"; xloc "XLOC_000560"; transcript_id "Tb927.2.480:pseudogenic_exon"; class_code "c";
Tb927_02_v5.1	StringTie	exon	95789	97509	.	-	.	gene_id "Tb927.2.490"; xloc "XLOC_000562"; transcript_id "Tb927.2.490:pseudogenic_exon"; class_code "c";
Tb927_02_v5.1	StringTie	exon	97616	100665	.	-	.	gene_id "Tb927.2.510"; xloc "XLOC_000563"; transcript_id "Tb927.2.510:mRNA"; class_code "o";
Tb927_02_v5.1	StringTie	exon	105500	108149	.	-	.	gene_id "Tb927.2.540"; xloc "XLOC_000565"; transcript_id "Tb927.2.540:pseudogenic_exon"; class_code "k";
Tb927_02_v5.1	StringTie	exon	108249	111334	.	-	.	gene_id "Tb927.2.560"; xloc "XLOC_000566"; transcript_id "Tb927.2.560:mRNA"; class_code "=";
Tb927_02_v5.1	StringTie	exon	140567	142281	.	-	.	gene_id "Tb927.2.820"; xloc "XLOC_000573"; transcript_id "Tb927.2.820:pseudogenic_exon"; class_code "=";
Tb927_02_v5.1	StringTie	exon	142435	144849	.	-	.	gene_id "Tb927.2.830"; xloc "XLOC_000574"; transcript_id "Tb927.2.830:pseudogenic_exon"; class_code "p";
Tb927_02_v5.1	StringTie	exon	174600	176848	.	-	.	gene_id "Tb927.2.1050"; xloc "XLOC_000580"; transcript_id "Tb927.2.1050:pseudogenic_exon"; class_code "=";
Tb927_02_v5.1	StringTie	exon	177897	178456	.	-	.	gene_id "Tb927.2.1060"; xloc "XLOC_000581"; transcript_id "Tb927.2.1060:pseudogenic_exon"; class_code "c";
Tb927_02_v5.1	StringTie	exon	178800	181731	.	-	.	gene_id "Tb927.2.1080"; xloc "XLOC_000582"; transcript_id "Tb927.2.1080:mRNA"; class_code "=";
Tb927_02_v5.1	StringTie	exon	184000	186837	.	-	.	gene_id "Tb927.2.1100"; xloc "XLOC_000585"; transcript_id "Tb927.2.1100:pseudogenic_exon"; class_code "c";
Tb927_02_v5.1	StringTie	exon	187583	190252	.	-	.	gene_id "Tb927.2.1110"; xloc "XLOC_000586"; transcript_id "Tb927.2.1110:pseudogenic_exon"; class_code "=";
Tb927_02_v5.1	StringTie	exon	190360	192929	.	-	.	gene_id "Tb927.2.1120"; xloc "XLOC_000587"; transcript_id "Tb927.2.1120:pseudogenic_exon"; class_code "=";
Tb927_02_v5.1	StringTie	exon	193069	197091	.	-	.	gene_id "Tb927.2.1130"; xloc "XLOC_000588"; transcript_id "Tb927.2.1130:pseudogenic_exon"; class_code "c";
Tb927_02_v5.1	StringTie	exon	197157	198692	.	-	.	gene_id "Tb927.2.1140"; xloc "XLOC_000588"; transcript_id "Tb927.2.1140:pseudogenic_exon"; class_code "o";
Tb927_02_v5.1	StringTie	exon	201058	203399	.	-	.	gene_id "Tb927.2.1150"; xloc "XLOC_000590"; transcript_id "Tb927.2.1150:pseudogenic_exon"; class_code "c";
Tb927_02_v5.1	StringTie	exon	203600	204366	.	-	.	gene_id "Tb927.2.1160"; xloc "XLOC_000590"; transcript_id "Tb927.2.1160:pseudogenic_exon"; class_code "o";
Tb927_02_v5.1	StringTie	exon	204733	207521	.	-	.	gene_id "Tb927.2.1170"; xloc "XLOC_000590"; transcript_id "Tb927.2.1170:mRNA"; class_code "=";
Tb927_02_v5.1	StringTie	exon	210546	212757	.	-	.	gene_id "Tb927.2.1180"; xloc "XLOC_000592"; transcript_id "Tb927.2.1180:mRNA"; class_code "=";
Tb927_02_v5.1	StringTie	exon	212845	219373	.	-	.	gene_id "Tb927.2.1200"; xloc "XLOC_000593"; transcript_id "Tb927.2.1200:pseudogenic_exon"; class_code "c";
Tb927_02_v5.1	StringTie	exon	219475	226599	.	-	.	gene_id "Tb927.2.1210"; xloc "XLOC_000594"; transcript_id "Tb927.2.1210:mRNA"; class_code "o";
Tb927_02_v5.1	StringTie	exon	249224	250379	.	-	.	gene_id "Tb927.2.1350"; xloc "XLOC_000595"; transcript_id "Tb927.2.1350:pseudogenic_exon"; class_code "c";
Tb927_02_v5.1	StringTie	exon	260571	261252	.	-	.	gene_id "Tb927.2.1407"; xloc "XLOC_000596"; transcript_id "Tb927.2.1407:rRNA"; class_code "k";
Tb927_02_v5.1	StringTie	exon	261439	262458	.	-	.	gene_id "Tb927.2.1416"; xloc "XLOC_000597"; transcript_id "Tb927.2.1416:rRNA"; class_code "c";
Tb927_02_v5.1	StringTie	exon	262963	263177	.	-	.	gene_id "TTb927.2.1425"; xloc "XLOC_000010"; transcript_id "Tb927.2.1425:mRNA"; class_code "p";
Tb927_02_v5.1	StringTie	exon	263366	265186	.	-	.	gene_id "Tb927.2.1434"; xloc "XLOC_000598"; transcript_id "Tb927.2.1434:rRNA"; class_code "c";
Tb927_02_v5.1	StringTie	exon	265587	265998	.	-	.	gene_id "Tb927.2.1443"; xloc "XLOC_000599"; transcript_id "Tb927.2.1443:rRNA"; class_code "k";
Tb927_02_v5.1	StringTie	exon	266272	269509	.	-	.	gene_id "Tb927.2.1452"; xloc "XLOC_000600"; transcript_id "Tb927.2.1452:rRNA"; class_code "=";
Tb927_02_v5.1	StringTie	exon	278839	279600	.	-	.	gene_id "Tb927.2.1500"; xloc "XLOC_000603"; transcript_id "Tb927.2.1500:rRNA"; class_code "k";
Tb927_02_v5.1	StringTie	exon	279600	281199	.	-	.	gene_id "Tb927.2.1510"; xloc "XLOC_000604"; transcript_id "Tb927.2.1510:rRNA"; class_code "c";
Tb927_02_v5.1	StringTie	exon	281302	281516	.	-	.	gene_id "Tb927.2.1520"; xloc "XLOC_000010"; transcript_id "Tb927.2.1520:mRNA"; class_code "p";
Tb927_02_v5.1	StringTie	exon	281700	283837	.	-	.	gene_id "Tb927.2.1530"; xloc "XLOC_000605"; transcript_id "Tb927.2.1530:rRNA"; class_code "o";
Tb927_02_v5.1	StringTie	exon	283916	284281	.	-	.	gene_id "Tb927.2.1540"; xloc "XLOC_000606"; transcript_id "Tb927.2.1540:rRNA"; class_code "k";
Tb927_02_v5.1	StringTie	exon	284382	287802	.	-	.	gene_id "Tb927.2.1550"; xloc "XLOC_000607"; transcript_id "Tb927.2.1550:rRNA"; class_code "=";
Tb927_02_v5.1	StringTie	exon	304549	305351	.	-	.	gene_id "Tb927.2.1560"; xloc "XLOC_000612"; transcript_id "Tb927.2.1560:mRNA"; class_code "=";
Tb927_02_v5.1	StringTie	exon	305420	307659	.	-	.	gene_id "Tb927.2.1600"; xloc "XLOC_000613"; transcript_id "Tb927.2.1600:mRNA"; class_code "=";
Tb927_02_v5.1	StringTie	exon	386510	387069	.	-	.	gene_id "Tb927.2.2015"; xloc "XLOC_000615"; transcript_id "Tb927.2.2015:mRNA"; class_code "=";
Tb927_02_v5.1	StringTie	exon	387100	388699	.	-	.	gene_id "Tb927.2.2020"; xloc "XLOC_000615"; transcript_id "Tb927.2.2020:mRNA"; class_code "=";
Tb927_02_v5.1	StringTie	exon	388700	391724	.	-	.	gene_id "Tb927.2.2029"; xloc "XLOC_000616"; transcript_id "Tb927.2.2029:pseudogenic_exon"; class_code "o";
Tb927_02_v5.1	StringTie	exon	392208	394499	.	-	.	gene_id "Tb927.2.2060"; xloc "XLOC_000617"; transcript_id "Tb927.2.2060:mRNA"; class_code "p";
Tb927_02_v5.1	StringTie	exon	396982	398429	.	-	.	gene_id "Tb927.2.2070"; xloc "XLOC_000622"; transcript_id "Tb927.2.2070:mRNA"; class_code "o";
Tb927_02_v5.1	StringTie	exon	398713	402882	.	-	.	gene_id "Tb927.2.2090"; xloc "XLOC_000623"; transcript_id "Tb927.2.2090:mRNA"; class_code "=";
Tb927_02_v5.1	StringTie	exon	403518	405838	.	-	.	gene_id "Tb927.2.2120"; xloc "XLOC_000625"; transcript_id "Tb927.2.2120:mRNA"; class_code "o";
Tb927_02_v5.1	StringTie	exon	406119	408499	.	-	.	gene_id "Tb927.2.2130"; xloc "XLOC_000626"; transcript_id "Tb927.2.2130:mRNA"; class_code "o";
Tb927_02_v5.1	StringTie	exon	408636	409524	.	-	.	gene_id "Tb927.2.2140"; xloc "XLOC_000627"; transcript_id "Tb927.2.2140:mRNA"; class_code "=";
Tb927_02_v5.1	StringTie	exon	410846	412906	.	-	.	gene_id "Tb927.2.2160"; xloc "XLOC_000629"; transcript_id "Tb927.2.2160:mRNA"; class_code "=";
Tb927_02_v5.1	StringTie	exon	413103	414677	.	-	.	gene_id "Tb927.2.2180"; xloc "XLOC_000630"; transcript_id "Tb927.2.2180:mRNA"; class_code "=";
Tb927_02_v5.1	StringTie	exon	414800	418911	.	-	.	gene_id "Tb927.2.2190"; xloc "XLOC_000631"; transcript_id "Tb927.2.2190:mRNA"; class_code "c";
Tb927_02_v5.1	StringTie	exon	419078	420301	.	-	.	gene_id "Tb927.2.2200"; xloc "XLOC_000632"; transcript_id "Tb927.2.2200:mRNA"; class_code "=";
Tb927_02_v5.1	StringTie	exon	420483	423360	.	-	.	gene_id "Tb927.2.2210"; xloc "XLOC_000633"; transcript_id "Tb927.2.2210:mRNA"; class_code "=";
Tb927_02_v5.1	StringTie	exon	423921	425250	.	-	.	gene_id "Tb927.2.2220"; xloc "XLOC_000634"; transcript_id "Tb927.2.2220:mRNA"; class_code "=";
Tb927_02_v5.1	StringTie	exon	425387	427068	.	-	.	gene_id "Tb927.2.2230"; xloc "XLOC_000635"; transcript_id "Tb927.2.2230:mRNA"; class_code "=";
Tb927_02_v5.1	StringTie	exon	427284	431801	.	-	.	gene_id "Tb927.2.2240"; xloc "XLOC_000636"; transcript_id "Tb927.2.2240:mRNA"; class_code "=";
Tb927_02_v5.1	StringTie	exon	431976	446999	.	-	.	gene_id "Tb927.2.2260"; xloc "XLOC_000637"; transcript_id "Tb927.2.2260:mRNA"; class_code "p";
Tb927_02_v5.1	StringTie	exon	447196	448248	.	-	.	gene_id "Tb927.2.2270"; xloc "XLOC_000640"; transcript_id "Tb927.2.2270:mRNA"; class_code "=";
Tb927_02_v5.1	StringTie	exon	449139	449888	.	-	.	gene_id "Tb927.2.2320"; xloc "XLOC_000642"; transcript_id "Tb927.2.2320:mRNA"; class_code "p";
Tb927_02_v5.1	StringTie	exon	452380	456652	.	-	.	gene_id "Tb927.2.2340"; xloc "XLOC_000642"; transcript_id "Tb927.2.2340:mRNA"; class_code "p";
Tb927_02_v5.1	StringTie	exon	456792	460303	.	-	.	gene_id "Tb927.2.2360"; xloc "XLOC_000643"; transcript_id "Tb927.2.2360:mRNA"; class_code "=";
Tb927_02_v5.1	StringTie	exon	460403	465270	.	-	.	gene_id "Tb927.2.2370"; xloc "XLOC_000644"; transcript_id "Tb927.2.2370:mRNA"; class_code "=";
Tb927_02_v5.1	StringTie	exon	465383	468580	.	-	.	gene_id "Tb927.2.2380"; xloc "XLOC_000645"; transcript_id "Tb927.2.2380:mRNA"; class_code "=";
Tb927_02_v5.1	StringTie	exon	468693	469930	.	-	.	gene_id "Tb927.2.2390"; xloc "XLOC_000646"; transcript_id "Tb927.2.2390:mRNA"; class_code "=";
Tb927_02_v5.1	StringTie	exon	470256	473678	.	-	.	gene_id "Tb927.2.2400"; xloc "XLOC_000647"; transcript_id "Tb927.2.2400:mRNA"; class_code "k";
Tb927_02_v5.1	StringTie	exon	473757	475989	.	-	.	gene_id "Tb927.2.2410"; xloc "XLOC_000647"; transcript_id "Tb927.2.2410:mRNA"; class_code "=";
Tb927_02_v5.1	StringTie	exon	476126	477752	.	-	.	gene_id "Tb927.2.2430"; xloc "XLOC_000648"; transcript_id "Tb927.2.2430:mRNA"; class_code "c";
Tb927_02_v5.1	StringTie	exon	477811	479756	.	-	.	gene_id "Tb927.2.2430"; xloc "XLOC_000648"; transcript_id "Tb927.2.2430:mRNA"; class_code "c";
Tb927_02_v5.1	StringTie	exon	479884	482389	.	-	.	gene_id "Tb927.2.2440"; xloc "XLOC_000649"; transcript_id "Tb927.2.2440:mRNA"; class_code "o";
Tb927_02_v5.1	StringTie	exon	482566	484365	.	-	.	gene_id "Tb927.2.2450"; xloc "XLOC_000650"; transcript_id "Tb927.2.2450:mRNA"; class_code "=";
Tb927_02_v5.1	StringTie	exon	484508	487100	.	-	.	gene_id "Tb927.2.2460"; xloc "XLOC_000651"; transcript_id "Tb927.2.2460:mRNA"; class_code "=";
Tb927_02_v5.1	StringTie	exon	487226	489780	.	-	.	gene_id "Tb927.2.2470"; xloc "XLOC_000652"; transcript_id "Tb927.2.2470:mRNA"; class_code "=";
Tb927_02_v5.1	StringTie	exon	489869	492031	.	-	.	gene_id "Tb927.2.2490"; xloc "XLOC_000653"; transcript_id "Tb927.2.2490:mRNA"; class_code "k";
Tb927_02_v5.1	StringTie	exon	492625	493700	.	-	.	gene_id "Tb927.2.2500"; xloc "XLOC_000654"; transcript_id "Tb927.2.2500:mRNA"; class_code "c";
Tb927_02_v5.1	StringTie	exon	493804	495161	.	-	.	gene_id "Tb927.2.2510"; xloc "XLOC_000655"; transcript_id "Tb927.2.2510:mRNA"; class_code "k";
Tb927_02_v5.1	StringTie	exon	495276	496476	.	-	.	gene_id "Tb927.2.2520"; xloc "XLOC_000656"; transcript_id "Tb927.2.2520:mRNA"; class_code "=";
Tb927_02_v5.1	StringTie	exon	497430	500256	.	-	.	gene_id "Tb927.2.2530"; xloc "XLOC_000658"; transcript_id "Tb927.2.2530:mRNA"; class_code "=";
Tb927_02_v5.1	StringTie	exon	500334	501361	.	-	.	gene_id "Tb927.2.2540"; xloc "XLOC_000659"; transcript_id "Tb927.2.2540:mRNA"; class_code "=";
Tb927_02_v5.1	StringTie	exon	501547	503598	.	-	.	gene_id "Tb927.2.2550"; xloc "XLOC_000660"; transcript_id "Tb927.2.2550:mRNA"; class_code "c";
Tb927_02_v5.1	StringTie	exon	503725	506577	.	-	.	gene_id "Tb927.2.2570"; xloc "XLOC_000661"; transcript_id "Tb927.2.2570:mRNA"; class_code "k";
Tb927_02_v5.1	StringTie	exon	506633	510471	.	-	.	gene_id "Tb927.2.2580"; xloc "XLOC_000661"; transcript_id "Tb927.2.2580:mRNA"; class_code "=";
Tb927_02_v5.1	StringTie	exon	510781	511508	.	-	.	gene_id "Tb927.2.2590"; xloc "XLOC_000662"; transcript_id "Tb927.2.2590:mRNA"; class_code "=";
Tb927_02_v5.1	StringTie	exon	618800	620099	.	-	.	gene_id "Tb927.2.3340"; xloc "XLOC_000664"; transcript_id "Tb927.2.3340:mRNA"; class_code "c";
Tb927_02_v5.1	StringTie	exon	623257	624835	.	-	.	gene_id "Tb927.2.3370"; xloc "XLOC_000664"; transcript_id "Tb927.2.3370:mRNA"; class_code "c";
Tb927_02_v5.1	StringTie	exon	625995	628681	.	-	.	gene_id "Tb927.2.3390"; xloc "XLOC_000665"; transcript_id "Tb927.2.3390:mRNA"; class_code "c";
Tb927_02_v5.1	StringTie	exon	628860	629995	.	-	.	gene_id "Tb927.2.3400"; xloc "XLOC_000666"; transcript_id "Tb927.2.3400:mRNA"; class_code "=";
Tb927_02_v5.1	StringTie	exon	630000	630999	.	-	.	gene_id "Tb927.2.3420"; xloc "XLOC_000667"; transcript_id "Tb927.2.3420:mRNA"; class_code "k";
Tb927_02_v5.1	StringTie	exon	631053	632799	.	-	.	gene_id "Tb927.2.3440"; xloc "XLOC_000667"; transcript_id "Tb927.2.3440:mRNA"; class_code "k";
Tb927_02_v5.1	StringTie	exon	632900	634855	.	-	.	gene_id "Tb927.2.3460"; xloc "XLOC_000667"; transcript_id "Tb927.2.3460:mRNA"; class_code "k";
Tb927_02_v5.1	StringTie	exon	634986	636845	.	-	.	gene_id "Tb927.2.3480"; xloc "XLOC_000668"; transcript_id "Tb927.2.3480:mRNA"; class_code "=";
Tb927_02_v5.1	StringTie	exon	641378	643199	.	-	.	gene_id "Tb927.2.3580"; xloc "XLOC_000675"; transcript_id "Tb927.2.3580:mRNA"; class_code "=";
Tb927_02_v5.1	StringTie	exon	643383	644520	.	-	.	gene_id "Tb927.2.3610"; xloc "XLOC_000676"; transcript_id "Tb927.2.3610:mRNA"; class_code "p";
Tb927_02_v5.1	StringTie	exon	644609	645679	.	-	.	gene_id "Tb927.2.3610"; xloc "XLOC_000677"; transcript_id "Tb927.2.3610:mRNA"; class_code "=";
Tb927_02_v5.1	StringTie	exon	645826	655160	.	-	.	gene_id "Tb927.2.3620"; xloc "XLOC_000678"; transcript_id "Tb927.2.3620:mRNA"; class_code "k";
Tb927_02_v5.1	StringTie	exon	649000	661399	.	-	.	gene_id "Tb927.2.3660"; xloc "XLOC_000678"; transcript_id "Tb927.2.3660:mRNA"; class_code "c";
Tb927_02_v5.1	StringTie	exon	661700	665842	.	-	.	gene_id "Tb927.2.3720"; xloc "XLOC_000679"; transcript_id "Tb927.2.3720:mRNA"; class_code "o";
Tb927_02_v5.1	StringTie	exon	666137	668833	.	-	.	gene_id "Tb927.2.3730"; xloc "XLOC_000680"; transcript_id "Tb927.2.3730:mRNA"; class_code "=";
Tb927_02_v5.1	StringTie	exon	668884	675325	.	-	.	gene_id "Tb927.2.3750"; xloc "XLOC_000680"; transcript_id "Tb927.2.3750:mRNA"; class_code "k";
Tb927_02_v5.1	StringTie	exon	675488	675937	.	-	.	gene_id "Tb927.2.3780"; xloc "XLOC_000680"; transcript_id "Tb927.2.3780:mRNA"; class_code "c";
Tb927_02_v5.1	StringTie	exon	676530	679299	.	-	.	gene_id "Tb927.2.3800"; xloc "XLOC_000680"; transcript_id "Tb927.2.3800:mRNA"; class_code "=";
Tb927_02_v5.1	StringTie	exon	686399	690463	.	-	.	gene_id "Tb927.2.3880"; xloc "XLOC_000680"; transcript_id "Tb927.2.3880:mRNA"; class_code "=";
Tb927_02_v5.1	StringTie	exon	690738	692899	.	-	.	gene_id "Tb927.2.3910"; xloc "XLOC_000683"; transcript_id "Tb927.2.3910:mRNA"; class_code "k";
Tb927_02_v5.1	StringTie	exon	692900	693896	.	-	.	gene_id "Tb927.2.3920"; xloc "XLOC_000683"; transcript_id "Tb927.2.3920:mRNA"; class_code "k";
Tb927_02_v5.1	StringTie	exon	693984	695906	.	-	.	gene_id "Tb927.2.3930"; xloc "XLOC_000684"; transcript_id "Tb927.2.3930:mRNA"; class_code "c";
Tb927_02_v5.1	StringTie	exon	697383	698292	.	-	.	gene_id "Tb927.2.3960"; xloc "XLOC_000685"; transcript_id "Tb927.2.3960:mRNA"; class_code "=";
Tb927_02_v5.1	StringTie	exon	698445	699921	.	-	.	gene_id "Tb927.2.3970"; xloc "XLOC_000686"; transcript_id "Tb927.2.3970:mRNA"; class_code "=";
Tb927_02_v5.1	StringTie	exon	700112	704095	.	-	.	gene_id "Tb927.2.3990"; xloc "XLOC_000687"; transcript_id "Tb927.2.3990:mRNA"; class_code "o";
Tb927_02_v5.1	StringTie	exon	704220	707251	.	-	.	gene_id "Tb927.2.4000"; xloc "XLOC_000688"; transcript_id "Tb927.2.4000:mRNA"; class_code "=";
Tb927_02_v5.1	StringTie	exon	707519	709572	.	-	.	gene_id "Tb927.2.4020"; xloc "XLOC_000689"; transcript_id "Tb927.2.4020:mRNA"; class_code "=";
Tb927_02_v5.1	StringTie	exon	709725	714653	.	-	.	gene_id "Tb927.2.4050"; xloc "XLOC_000690"; transcript_id "Tb927.2.4050:mRNA"; class_code "c";
Tb927_02_v5.1	StringTie	exon	714780	718225	.	-	.	gene_id "Tb927.2.4060"; xloc "XLOC_000691"; transcript_id "Tb927.2.4060:mRNA"; class_code "=";
Tb927_02_v5.1	StringTie	exon	718292	719849	.	-	.	gene_id "Tb927.2.4090"; xloc "XLOC_000692"; transcript_id "Tb927.2.4090:mRNA"; class_code "=";
Tb927_02_v5.1	StringTie	exon	720028	721733	.	-	.	gene_id "Tb927.2.4110"; xloc "XLOC_000693"; transcript_id "Tb927.2.4110:mRNA"; class_code "=";
Tb927_02_v5.1	StringTie	exon	722103	724969	.	-	.	gene_id "Tb927.2.4130"; xloc "XLOC_000693"; transcript_id "Tb927.2.4130:mRNA"; class_code "=";
Tb927_02_v5.1	StringTie	exon	725090	728605	.	-	.	gene_id "Tb927.2.4140"; xloc "XLOC_000694"; transcript_id "Tb927.2.4140:mRNA"; class_code "=";
Tb927_02_v5.1	StringTie	exon	728735	730175	.	-	.	gene_id "Tb927.2.4150"; xloc "XLOC_000695"; transcript_id "Tb927.2.4150:mRNA"; class_code "=";
Tb927_02_v5.1	StringTie	exon	730386	733507	.	-	.	gene_id "Tb927.2.4160"; xloc "XLOC_000696"; transcript_id "Tb927.2.4160:mRNA"; class_code "o";
Tb927_02_v5.1	StringTie	exon	733600	740048	.	-	.	gene_id "Tb927.2.4200"; xloc "XLOC_000698"; transcript_id "Tb927.2.4200:mRNA"; class_code "p";
Tb927_02_v5.1	StringTie	exon	740379	742869	.	-	.	gene_id "Tb927.2.4210"; xloc "XLOC_000700"; transcript_id "Tb927.2.4210:mRNA"; class_code "=";
Tb927_02_v5.1	StringTie	exon	742993	754699	.	-	.	gene_id "Tb927.2.4230"; xloc "XLOC_000701"; transcript_id "Tb927.2.4230:mRNA"; class_code "c";
Tb927_02_v5.1	StringTie	exon	754975	757223	.	+	.	gene_id "Tb927.2.4240"; xloc "XLOC_000702"; transcript_id "Tb927.2.4240:mRNA"; class_code "=";
Tb927_02_v5.1	StringTie	exon	757300	763507	.	-	.	gene_id "Tb927.2.4280"; xloc "XLOC_000703"; transcript_id "Tb927.2.4280:mRNA"; class_code "p";
Tb927_02_v5.1	StringTie	exon	763637	767568	.	-	.	gene_id "Tb927.2.4330"; xloc "XLOC_000705"; transcript_id "Tb927.2.4330:mRNA"; class_code "k";
Tb927_02_v5.1	StringTie	exon	767753	769135	.	-	.	gene_id "Tb927.2.4340"; xloc "XLOC_000706"; transcript_id "Tb927.2.4340:mRNA"; class_code "=";
Tb927_02_v5.1	StringTie	exon	769373	773002	.	-	.	gene_id "Tb927.2.4370"; xloc "XLOC_000707"; transcript_id "Tb927.2.4370:mRNA"; class_code "c";
Tb927_02_v5.1	StringTie	exon	773124	774699	.	-	.	gene_id "Tb927.2.4380"; xloc "XLOC_000708"; transcript_id "Tb927.2.4380:mRNA"; class_code "k";
Tb927_02_v5.1	StringTie	exon	774740	779641	.	-	.	gene_id "Tb927.2.4390"; xloc "XLOC_000708"; transcript_id "Tb927.2.4390:mRNA"; class_code "k";
Tb927_02_v5.1	StringTie	exon	779756	781985	.	-	.	gene_id "Tb927.2.4400"; xloc "XLOC_000708"; transcript_id "Tb927.2.4400:mRNA"; class_code "c";
Tb927_02_v5.1	StringTie	exon	782093	784428	.	-	.	gene_id "Tb927.2.4410"; xloc "XLOC_000709"; transcript_id "Tb927.2.4410:mRNA"; class_code "c";
Tb927_02_v5.1	StringTie	exon	784547	788735	.	-	.	gene_id "Tb927.2.4420"; xloc "XLOC_000710"; transcript_id "Tb927.2.4420.2:mRNA"; class_code "k";
Tb927_02_v5.1	StringTie	exon	788924	790850	.	-	.	gene_id "Tb927.2.4460"; xloc "XLOC_000711"; transcript_id "Tb927.2.4460:mRNA"; class_code "=";
Tb927_02_v5.1	StringTie	exon	790969	793896	.	-	.	gene_id "Tb927.2.4470"; xloc "XLOC_000712"; transcript_id "Tb927.2.4470:mRNA"; class_code "=";
Tb927_02_v5.1	StringTie	exon	794012	795815	.	-	.	gene_id "Tb927.2.4480"; xloc "XLOC_000713"; transcript_id "Tb927.2.4480:mRNA"; class_code "=";
Tb927_02_v5.1	StringTie	exon	795935	800584	.	-	.	gene_id "Tb927.2.4510"; xloc "XLOC_000714"; transcript_id "Tb927.2.4510:mRNA"; class_code "c";
Tb927_02_v5.1	StringTie	exon	800709	805275	.	-	.	gene_id "Tb927.2.4520"; xloc "XLOC_000715"; transcript_id "Tb927.2.4520:mRNA"; class_code "=";
Tb927_02_v5.1	StringTie	exon	805388	806872	.	-	.	gene_id "Tb927.2.4530"; xloc "XLOC_000716"; transcript_id "Tb927.2.4530:mRNA"; class_code "k";
Tb927_02_v5.1	StringTie	exon	806962	808136	.	-	.	gene_id "Tb927.2.4540"; xloc "XLOC_000717"; transcript_id "Tb927.2.4540:mRNA"; class_code "=";
Tb927_02_v5.1	StringTie	exon	808330	811530	.	-	.	gene_id "Tb927.2.4550"; xloc "XLOC_000718"; transcript_id "Tb927.2.4550:mRNA"; class_code "=";
Tb927_02_v5.1	StringTie	exon	811659	813384	.	-	.	gene_id "Tb927.2.4560"; xloc "XLOC_000719"; transcript_id "Tb927.2.4560:mRNA"; class_code "o";
Tb927_02_v5.1	StringTie	exon	813437	817091	.	-	.	gene_id "Tb927.2.4580"; xloc "XLOC_000719"; transcript_id "Tb927.2.4580:mRNA"; class_code "k";
Tb927_02_v5.1	StringTie	exon	817178	819518	.	-	.	gene_id "Tb927.2.4590"; xloc "XLOC_000720"; transcript_id "Tb927.2.4590:mRNA"; class_code "=";
Tb927_02_v5.1	StringTie	exon	819617	821338	.	-	.	gene_id "Tb927.2.4610"; xloc "XLOC_000721"; transcript_id "Tb927.2.4610:mRNA"; class_code "k";
Tb927_02_v5.1	StringTie	exon	821500	822879	.	-	.	gene_id "Tb927.2.4620"; xloc "XLOC_000721"; transcript_id "Tb927.2.4620:mRNA"; class_code "k";
Tb927_02_v5.1	StringTie	exon	823054	824313	.	-	.	gene_id "Tb927.2.4650"; xloc "XLOC_000722"; transcript_id "Tb927.2.4650:mRNA"; class_code "=";
Tb927_02_v5.1	StringTie	exon	824415	827071	.	-	.	gene_id "Tb927.2.4670"; xloc "XLOC_000723"; transcript_id "Tb927.2.4670:mRNA"; class_code "k";
Tb927_02_v5.1	StringTie	exon	827148	829161	.	-	.	gene_id "Tb927.2.4680"; xloc "XLOC_000724"; transcript_id "Tb927.2.4680:mRNA"; class_code "k";
Tb927_02_v5.1	StringTie	exon	829317	830867	.	-	.	gene_id "Tb927.2.4700"; xloc "XLOC_000725"; transcript_id "Tb927.2.4700:mRNA"; class_code "c";
Tb927_02_v5.1	StringTie	exon	830932	832118	.	-	.	gene_id "Tb927.2.4700"; xloc "XLOC_000725"; transcript_id "Tb927.2.4700:mRNA"; class_code "c";
Tb927_02_v5.1	StringTie	exon	832301	835999	.	-	.	gene_id "Tb927.2.4710"; xloc "XLOC_000726"; transcript_id "Tb927.2.4710:mRNA"; class_code "o";
Tb927_02_v5.1	StringTie	exon	836100	840441	.	-	.	gene_id "Tb927.2.4720"; xloc "XLOC_000726"; transcript_id "Tb927.2.4720:mRNA"; class_code "c";
Tb927_02_v5.1	StringTie	exon	840526	841934	.	-	.	gene_id "Tb927.2.4740"; xloc "XLOC_000727"; transcript_id "Tb927.2.4740:mRNA"; class_code "=";
Tb927_02_v5.1	StringTie	exon	842080	843441	.	-	.	gene_id "Tb927.2.4750"; xloc "XLOC_000728"; transcript_id "Tb927.2.4750:mRNA"; class_code "c";
Tb927_02_v5.1	StringTie	exon	844247	844546	.	-	.	gene_id "Tb927.2.4760"; xloc "XLOC_000728"; transcript_id "Tb927.2.4760:mRNA"; class_code "c";
Tb927_02_v5.1	StringTie	exon	846146	850240	.	-	.	gene_id "Tb927.2.4780"; xloc "XLOC_000728"; transcript_id "Tb927.2.4780:mRNA"; class_code "c";
Tb927_02_v5.1	StringTie	exon	850448	850876	.	-	.	gene_id "Tb927.2.4795"; xloc "XLOC_000729"; transcript_id "Tb927.2.4795:mRNA"; class_code "=";
Tb927_02_v5.1	StringTie	exon	851000	852299	.	-	.	gene_id "Tb927.2.4800"; xloc "XLOC_000730"; transcript_id "Tb927.2.4800:mRNA"; class_code "=";
Tb927_02_v5.1	StringTie	exon	852700	857199	.	-	.	gene_id "Tb927.2.4810"; xloc "XLOC_000730"; transcript_id "Tb927.2.4810:mRNA"; class_code "=";
Tb927_02_v5.1	StringTie	exon	857356	859376	.	-	.	gene_id "Tb927.2.4830"; xloc "XLOC_000730"; transcript_id "Tb927.2.4830:mRNA"; class_code "=";
Tb927_02_v5.1	StringTie	exon	859483	860619	.	-	.	gene_id "Tb927.2.4840"; xloc "XLOC_000731"; transcript_id "Tb927.2.4840:mRNA"; class_code "k";
Tb927_02_v5.1	StringTie	exon	860678	862360	.	-	.	gene_id "Tb927.2.4850"; xloc "XLOC_000732"; transcript_id "Tb927.2.4850:mRNA"; class_code "=";
Tb927_02_v5.1	StringTie	exon	862434	863633	.	-	.	gene_id "Tb927.2.4870"; xloc "XLOC_000733"; transcript_id "Tb927.2.4870:mRNA"; class_code "=";
Tb927_02_v5.1	StringTie	exon	863703	865060	.	-	.	gene_id "Tb927.2.4890"; xloc "XLOC_000734"; transcript_id "Tb927.2.4890:mRNA"; class_code "=";
Tb927_02_v5.1	StringTie	exon	865271	866544	.	-	.	gene_id "Tb927.2.4900"; xloc "XLOC_000735"; transcript_id "Tb927.2.4900:mRNA"; class_code "=";
Tb927_02_v5.1	StringTie	exon	867200	869099	.	-	.	gene_id "Tb927.2.4920"; xloc "XLOC_000736"; transcript_id "Tb927.2.4920:mRNA"; class_code "p";
Tb927_02_v5.1	StringTie	exon	869251	870162	.	-	.	gene_id "Tb927.2.4925"; xloc "XLOC_000737"; transcript_id "Tb927.2.4925:mRNA"; class_code "=";
Tb927_02_v5.1	StringTie	exon	870294	871928	.	-	.	gene_id "Tb927.2.4930"; xloc "XLOC_000738"; transcript_id "Tb927.2.4930:mRNA"; class_code "=";
Tb927_02_v5.1	StringTie	exon	872131	875282	.	-	.	gene_id "Tb927.2.4950"; xloc "XLOC_000739"; transcript_id "Tb927.2.4950:mRNA"; class_code "c";
Tb927_02_v5.1	StringTie	exon	876693	877031	.	-	.	gene_id "Tb927.2.4970"; xloc "XLOC_000740"; transcript_id "Tb927.2.4970:mRNA"; class_code "p";
Tb927_02_v5.1	StringTie	exon	877138	879184	.	-	.	gene_id "Tb927.2.4970"; xloc "XLOC_000741"; transcript_id "Tb927.2.4970:mRNA"; class_code "=";
Tb927_02_v5.1	StringTie	exon	879311	880486	.	-	.	gene_id "Tb927.2.4980"; xloc "XLOC_000742"; transcript_id "Tb927.2.4980:mRNA"; class_code "=";
Tb927_02_v5.1	StringTie	exon	880628	883368	.	-	.	gene_id "Tb927.2.4990"; xloc "XLOC_000743"; transcript_id "Tb927.2.4990:mRNA"; class_code "=";
Tb927_02_v5.1	StringTie	exon	883554	885296	.	-	.	gene_id "Tb927.2.5000"; xloc "XLOC_000744"; transcript_id "Tb927.2.5000:mRNA"; class_code "=";
Tb927_02_v5.1	StringTie	exon	885447	887499	.	-	.	gene_id "Tb927.2.5010"; xloc "XLOC_000745"; transcript_id "Tb927.2.5010:mRNA"; class_code "k";
Tb927_02_v5.1	StringTie	exon	887600	889999	.	-	.	gene_id "Tb927.2.5020"; xloc "XLOC_000745"; transcript_id "Tb927.2.5020:mRNA"; class_code "k";
Tb927_02_v5.1	StringTie	exon	890100	892569	.	-	.	gene_id "Tb927.2.5030"; xloc "XLOC_000745"; transcript_id "Tb927.2.5030:mRNA"; class_code "k";
Tb927_02_v5.1	StringTie	exon	892664	893577	.	-	.	gene_id "Tb927.2.5040"; xloc "XLOC_000746"; transcript_id "Tb927.2.5040:mRNA"; class_code "=";
Tb927_02_v5.1	StringTie	exon	893787	895077	.	-	.	gene_id "Tb927.2.5050"; xloc "XLOC_000747"; transcript_id "Tb927.2.5050:mRNA"; class_code "=";
Tb927_02_v5.1	StringTie	exon	895198	896508	.	-	.	gene_id "Tb927.2.5060"; xloc "XLOC_000748"; transcript_id "Tb927.2.5060:mRNA"; class_code "=";
Tb927_02_v5.1	StringTie	exon	896500	897199	.	-	.	gene_id "Tb927.2.5070"; xloc "XLOC_000748"; transcript_id "Tb927.2.5070:mRNA"; class_code "=";
Tb927_02_v5.1	StringTie	exon	897377	899154	.	-	.	gene_id "Tb927.2.5080"; xloc "XLOC_000749"; transcript_id "Tb927.2.5080:mRNA"; class_code "=";
Tb927_02_v5.1	StringTie	exon	962341	967196	.	-	.	gene_id "Tb927.2.5410"; xloc "XLOC_000751"; transcript_id "Tb927.2.5410:mRNA"; class_code "=";
Tb927_02_v5.1	StringTie	exon	967278	971480	.	-	.	gene_id "Tb927.2.5440"; xloc "XLOC_000752"; transcript_id "Tb927.2.5440:mRNA"; class_code "=";
Tb927_02_v5.1	StringTie	exon	971618	977175	.	-	.	gene_id "Tb927.2.5480"; xloc "XLOC_000753"; transcript_id "Tb927.2.5480:mRNA"; class_code "k";
Tb927_02_v5.1	StringTie	exon	977384	977814	.	-	.	gene_id "Tb2.NT.57"; xloc "XLOC_000754"; transcript_id "Tb2.NT.57:ncRNA"; class_code "=";
Tb927_02_v5.1	StringTie	exon	977901	979825	.	-	.	gene_id "Tb927.2.5500"; xloc "XLOC_000755"; transcript_id "Tb927.2.5500:mRNA"; class_code "k";
Tb927_02_v5.1	StringTie	exon	979984	986273	.	-	.	gene_id "Tb927.2.5530"; xloc "XLOC_000756"; transcript_id "Tb927.2.5530:mRNA"; class_code "=";
Tb927_02_v5.1	StringTie	exon	986368	990224	.	-	.	gene_id "Tb2.NT.58"; xloc "XLOC_000757"; transcript_id "Tb2.NT.58:ncRNA"; class_code "k";
Tb927_02_v5.1	StringTie	exon	990435	990903	.	-	.	gene_id "Tb927.2.5540"; xloc "XLOC_000757"; transcript_id "Tb927.2.5540:mRNA"; class_code "c";
Tb927_02_v5.1	StringTie	exon	990972	994296	.	-	.	gene_id "Tb927.2.5540"; xloc "XLOC_000757"; transcript_id "Tb927.2.5540:mRNA"; class_code "c";
Tb927_03_v5.1	StringTie	exon	147046	149307	.	+	.	gene_id "Tb927.3.590"; xloc "XLOC_000764"; transcript_id "Tb927.3.590:mRNA"; class_code "k";
Tb927_03_v5.1	StringTie	exon	206155	207529	.	+	.	gene_id "Tb927.3.870"; xloc "XLOC_001016"; transcript_id "Tb927.3.870:mRNA"; class_code "=";
Tb927_03_v5.1	StringTie	exon	207800	208599	.	+	.	gene_id "Tb927.3.880"; xloc "XLOC_001016"; transcript_id "Tb927.3.880:mRNA"; class_code "=";
Tb927_03_v5.1	StringTie	exon	208700	209799	.	+	.	gene_id "Tb927.3.890"; xloc "XLOC_001016"; transcript_id "Tb927.3.890:mRNA"; class_code "=";
Tb927_03_v5.1	StringTie	exon	207803	211031	.	+	.	gene_id "Tb927.3.900"; xloc "XLOC_000768"; transcript_id "Tb927.3.900:mRNA"; class_code "k";
Tb927_03_v5.1	StringTie	exon	211126	213150	.	+	.	gene_id "Tb927.3.910"; xloc "XLOC_000769"; transcript_id "Tb927.3.910:mRNA"; class_code "=";
Tb927_03_v5.1	StringTie	exon	213225	216947	.	+	.	gene_id "Tb927.3.920"; xloc "XLOC_000770"; transcript_id "Tb927.3.920:mRNA"; class_code "=";
Tb927_03_v5.1	StringTie	exon	217226	231699	.	+	.	gene_id "Tb927.3.930"; xloc "XLOC_000771"; transcript_id "Tb927.3.930:mRNA"; class_code "c";
Tb927_03_v5.1	StringTie	exon	231800	232839	.	+	.	gene_id "Tb927.3.940"; xloc "XLOC_000771"; transcript_id "Tb927.3.940:mRNA"; class_code "c";
Tb927_03_v5.1	StringTie	exon	233000	234699	.	+	.	gene_id "Tb927.3.945"; xloc "XLOC_000771"; transcript_id "Tb927.3.945:mRNA"; class_code "=";
Tb927_03_v5.1	StringTie	exon	234823	237499	.	+	.	gene_id "Tb927.3.950"; xloc "XLOC_000771"; transcript_id "Tb927.3.950:mRNA"; class_code "c";
Tb927_03_v5.1	StringTie	exon	237640	238672	.	+	.	gene_id "Tb927.3.960"; xloc "XLOC_000772"; transcript_id "Tb927.3.960:mRNA"; class_code "=";
Tb927_03_v5.1	StringTie	exon	238824	240230	.	+	.	gene_id "Tb927.3.970"; xloc "XLOC_000773"; transcript_id "Tb927.3.970:mRNA"; class_code "=";
Tb927_03_v5.1	StringTie	exon	240370	243055	.	+	.	gene_id "Tb927.3.980"; xloc "XLOC_000774"; transcript_id "Tb927.3.980:mRNA"; class_code "=";
Tb927_03_v5.1	StringTie	exon	243191	245236	.	+	.	gene_id "Tb927.3.990"; xloc "XLOC_000775"; transcript_id "Tb927.3.990:mRNA"; class_code "=";
Tb927_03_v5.1	StringTie	exon	245467	246575	.	+	.	gene_id "Tb927.3.1000"; xloc "XLOC_000776"; transcript_id "Tb927.3.1000:mRNA"; class_code "k";
Tb927_03_v5.1	StringTie	exon	246712	250683	.	+	.	gene_id "Tb927.3.1010"; xloc "XLOC_000777"; transcript_id "Tb927.3.1010:mRNA"; class_code "k";
Tb927_03_v5.1	StringTie	exon	250878	253010	.	+	.	gene_id "Tb927.3.1020"; xloc "XLOC_000778"; transcript_id "Tb927.3.1020:mRNA"; class_code "=";
Tb927_03_v5.1	StringTie	exon	253118	254949	.	+	.	gene_id "Tb927.3.1030"; xloc "XLOC_000779"; transcript_id "Tb927.3.1030:mRNA"; class_code "=";
Tb927_03_v5.1	StringTie	exon	259816	261070	.	+	.	gene_id "Tb927.3.1060"; xloc "XLOC_000781"; transcript_id "Tb927.3.1060:mRNA"; class_code "e";
Tb927_03_v5.1	StringTie	exon	262364	265181	.	+	.	gene_id "Tb927.3.1070"; xloc "XLOC_000781"; transcript_id "Tb927.3.1070:mRNA"; class_code "k";
Tb927_03_v5.1	StringTie	exon	265291	266346	.	+	.	gene_id "Tb927.3.1080"; xloc "XLOC_000781"; transcript_id "Tb927.3.1080:mRNA"; class_code "k";
Tb927_03_v5.1	StringTie	exon	266500	267199	.	+	.	gene_id "Tb927.3.1085"; xloc "XLOC_000781"; transcript_id "Tb927.3.1085:mRNA"; class_code "k";
Tb927_03_v5.1	StringTie	exon	266520	268833	.	+	.	gene_id "Tb927.3.1090"; xloc "XLOC_000782"; transcript_id "Tb927.3.1090:mRNA"; class_code "k";
Tb927_03_v5.1	StringTie	exon	268925	270455	.	+	.	gene_id "Tb927.3.1100"; xloc "XLOC_000783"; transcript_id "Tb927.3.1100:mRNA"; class_code "=";
Tb927_03_v5.1	StringTie	exon	270741	273193	.	+	.	gene_id "Tb927.3.1110"; xloc "XLOC_000784"; transcript_id "Tb927.3.1110:mRNA"; class_code "=";
Tb927_03_v5.1	StringTie	exon	273318	277386	.	+	.	gene_id "Tb927.3.1120"; xloc "XLOC_000784"; transcript_id "Tb927.3.1120:mRNA"; class_code "k";
Tb927_03_v5.1	StringTie	exon	275700	277943	.	+	.	gene_id "Tb927.3.1130"; xloc "XLOC_000784"; transcript_id "Tb927.3.1130:mRNA"; class_code "k";
Tb927_03_v5.1	StringTie	exon	278062	279785	.	+	.	gene_id "Tb927.3.1140"; xloc "XLOC_000785"; transcript_id "Tb927.3.1140:mRNA"; class_code "=";
Tb927_03_v5.1	StringTie	exon	279899	281066	.	+	.	gene_id "Tb927.3.1150"; xloc "XLOC_000786"; transcript_id "Tb927.3.1150:mRNA"; class_code "=";
Tb927_03_v5.1	StringTie	exon	281117	282109	.	+	.	gene_id "Tb927.3.1160"; xloc "XLOC_000787"; transcript_id "Tb927.3.1160:mRNA"; class_code "k";
Tb927_03_v5.1	StringTie	exon	282350	284234	.	+	.	gene_id "Tb927.3.1170"; xloc "XLOC_000787"; transcript_id "Tb927.3.1170:mRNA"; class_code "k";
Tb927_03_v5.1	StringTie	exon	284371	287739	.	+	.	gene_id "Tb927.3.1180"; xloc "XLOC_000788"; transcript_id "Tb927.3.1180:mRNA"; class_code "=";
Tb927_03_v5.1	StringTie	exon	287981	289878	.	+	.	gene_id "Tb927.3.1190"; xloc "XLOC_000789"; transcript_id "Tb927.3.1190:mRNA"; class_code "c";
Tb927_03_v5.1	StringTie	exon	289937	290714	.	+	.	gene_id "Tb927.3.1190"; xloc "XLOC_000789"; transcript_id "Tb927.3.1190:mRNA"; class_code "c";
Tb927_03_v5.1	StringTie	exon	290832	295246	.	+	.	gene_id "Tb927.3.1190"; xloc "XLOC_000789"; transcript_id "Tb927.3.1190:mRNA"; class_code "c";
Tb927_03_v5.1	StringTie	exon	295503	298899	.	+	.	gene_id "Tb927.3.1200"; xloc "XLOC_000790"; transcript_id "Tb927.3.1200.2:mRNA"; class_code "=";
Tb927_03_v5.1	StringTie	exon	299005	299712	.	+	.	gene_id "Tb927.3.1200"; xloc "XLOC_000790"; transcript_id "Tb927.3.1200.2:mRNA"; class_code "c";
Tb927_03_v5.1	StringTie	exon	299848	303930	.	+	.	gene_id "Tb927.3.1210"; xloc "XLOC_000791"; transcript_id "Tb927.3.1210:mRNA"; class_code "=";
Tb927_03_v5.1	StringTie	exon	304002	306135	.	+	.	gene_id "Tb927.3.1220"; xloc "XLOC_000792"; transcript_id "Tb927.3.1220:mRNA"; class_code "=";
Tb927_03_v5.1	StringTie	exon	306227	309281	.	+	.	gene_id "Tb927.3.1230"; xloc "XLOC_000793"; transcript_id "Tb927.3.1230:mRNA"; class_code "=";
Tb927_03_v5.1	StringTie	exon	309300	311099	.	+	.	gene_id "Tb927.3.1240"; xloc "XLOC_000794"; transcript_id "Tb927.3.1240:mRNA"; class_code "=";
Tb927_03_v5.1	StringTie	exon	311291	312046	.	+	.	gene_id "Tb927.3.1250"; xloc "XLOC_000794"; transcript_id "Tb927.3.1250:mRNA"; class_code "=";
Tb927_03_v5.1	StringTie	exon	312229	312902	.	+	.	gene_id "Tb927.3.1260"; xloc "XLOC_000795"; transcript_id "Tb927.3.1260:mRNA"; class_code "=";
Tb927_03_v5.1	StringTie	exon	313100	315099	.	+	.	gene_id "Tb927.3.1270"; xloc "XLOC_000795"; transcript_id "Tb927.3.1270:mRNA"; class_code "=";
Tb927_03_v5.1	StringTie	exon	315175	316899	.	+	.	gene_id "Tb927.3.1280"; xloc "XLOC_000796"; transcript_id "Tb927.3.1280:mRNA"; class_code "k";
Tb927_03_v5.1	StringTie	exon	317000	320302	.	+	.	gene_id "Tb927.3.1290"; xloc "XLOC_000796"; transcript_id "Tb927.3.1290:mRNA"; class_code "k";
Tb927_03_v5.1	StringTie	exon	320451	323088	.	+	.	gene_id "Tb927.3.1300"; xloc "XLOC_000797"; transcript_id "Tb927.3.1300:mRNA"; class_code "k";
Tb927_03_v5.1	StringTie	exon	320451	327336	.	+	.	gene_id "Tb927.3.1310"; xloc "XLOC_000797"; transcript_id "Tb927.3.1310.2:mRNA"; class_code "k";
Tb927_03_v5.1	StringTie	exon	327394	331128	.	+	.	gene_id "Tb927.3.1320"; xloc "XLOC_000798"; transcript_id "Tb927.3.1320:mRNA"; class_code "=";
Tb927_03_v5.1	StringTie	exon	331264	335723	.	+	.	gene_id "Tb927.3.1330"; xloc "XLOC_000799"; transcript_id "Tb927.3.1330:mRNA"; class_code "=";
Tb927_03_v5.1	StringTie	exon	335883	338015	.	+	.	gene_id "Tb927.3.1340"; xloc "XLOC_000800"; transcript_id "Tb927.3.1340:mRNA"; class_code "=";
Tb927_03_v5.1	StringTie	exon	338157	341173	.	+	.	gene_id "Tb927.3.1350"; xloc "XLOC_000801"; transcript_id "Tb927.3.1350:mRNA"; class_code "=";
Tb927_03_v5.1	StringTie	exon	341300	343399	.	+	.	gene_id "Tb927.3.1360"; xloc "XLOC_000801"; transcript_id "Tb927.3.1360:mRNA"; class_code "=";
Tb927_03_v5.1	StringTie	exon	343576	344234	.	+	.	gene_id "Tb927.3.1370"; xloc "XLOC_000802"; transcript_id "Tb927.3.1370:mRNA"; class_code "=";
Tb927_03_v5.1	StringTie	exon	344300	347099	.	+	.	gene_id "Tb927.3.1380"; xloc "XLOC_000802"; transcript_id "Tb927.3.1380:mRNA"; class_code "=";
Tb927_03_v5.1	StringTie	exon	347201	349719	.	+	.	gene_id "Tb927.3.1390"; xloc "XLOC_000803"; transcript_id "Tb927.3.1390:mRNA"; class_code "=";
Tb927_03_v5.1	StringTie	exon	349913	351832	.	+	.	gene_id "Tb927.3.1400"; xloc "XLOC_000804"; transcript_id "Tb927.3.1400:mRNA"; class_code "=";
Tb927_03_v5.1	StringTie	exon	351970	352322	.	+	.	gene_id "Tb927.3.1400"; xloc "XLOC_000805"; transcript_id "Tb927.3.1400:mRNA"; class_code "p";
Tb927_03_v5.1	StringTie	exon	352737	353631	.	+	.	gene_id "Tb927.3.1410"; xloc "XLOC_000806"; transcript_id "Tb927.3.1410:mRNA"; class_code "=";
Tb927_03_v5.1	StringTie	exon	353744	364891	.	+	.	gene_id "Tb927.3.1420"; xloc "XLOC_000807"; transcript_id "Tb927.3.1420:mRNA"; class_code "c";
Tb927_03_v5.1	StringTie	exon	365042	366730	.	+	.	gene_id "Tb927.3.1430"; xloc "XLOC_000808"; transcript_id "Tb927.3.1430:mRNA"; class_code "=";
Tb927_03_v5.1	StringTie	exon	366867	369908	.	+	.	gene_id "Tb927.3.1440"; xloc "XLOC_000809"; transcript_id "Tb927.3.1440:mRNA"; class_code "=";
Tb927_03_v5.1	StringTie	exon	370005	372726	.	+	.	gene_id "Tb927.3.1450"; xloc "XLOC_000810"; transcript_id "Tb927.3.1450:mRNA"; class_code "k";
Tb927_03_v5.1	StringTie	exon	372926	374378	.	+	.	gene_id "Tb927.3.1460"; xloc "XLOC_000811"; transcript_id "Tb927.3.1460:mRNA"; class_code "=";
Tb927_03_v5.1	StringTie	exon	587841	589299	.	+	.	gene_id "Tb927.3.2270"; xloc "XLOC_000813"; transcript_id "Tb927.3.22k70:mRNA"; class_code "k";
Tb927_03_v5.1	StringTie	exon	589400	591259	.	+	.	gene_id "Tb927.3.2280"; xloc "XLOC_000813"; transcript_id "Tb927.3.2280:mRNA"; class_code "k";
Tb927_03_v5.1	StringTie	exon	591387	592499	.	+	.	gene_id "Tb927.3.2290"; xloc "XLOC_000814"; transcript_id "Tb927.3.2290:mRNA"; class_code "k";
Tb927_03_v5.1	StringTie	exon	592641	593317	.	+	.	gene_id "Tb927.3.2300"; xloc "XLOC_000814"; transcript_id "Tb927.3.2300:mRNA"; class_code "k";
Tb927_03_v5.1	StringTie	exon	593384	594799	.	+	.	gene_id "Tb927.3.2310"; xloc "XLOC_000815"; transcript_id "Tb927.3.2310:mRNA"; class_code "k";
Tb927_03_v5.1	StringTie	exon	594800	597380	.	+	.	gene_id "Tb927.3.2320"; xloc "XLOC_000815"; transcript_id "Tb927.3.2320:mRNA"; class_code "c";
Tb927_03_v5.1	StringTie	exon	597500	599699	.	+	.	gene_id "Tb927.3.2330"; xloc "XLOC_000815"; transcript_id "Tb927.3.2330:mRNA"; class_code "c";
Tb927_03_v5.1	StringTie	exon	599800	601199	.	+	.	gene_id "Tb927.3.2340"; xloc "XLOC_000815"; transcript_id "Tb927.3.2340:mRNA"; class_code "c";
Tb927_03_v5.1	StringTie	exon	601250	601949	.	+	.	gene_id "Tb927.3.2350"; xloc "XLOC_000815"; transcript_id "Tb927.3.2350:mRNA"; class_code "c";
Tb927_03_v5.1	StringTie	exon	602028	603680	.	+	.	gene_id "Tb927.3.2360"; xloc "XLOC_000816"; transcript_id "Tb927.3.2360:mRNA"; class_code "=";
Tb927_03_v5.1	StringTie	exon	603778	604640	.	+	.	gene_id "Tb927.3.2370"; xloc "XLOC_000817"; transcript_id "Tb927.3.2370:mRNA"; class_code "=";
Tb927_03_v5.1	StringTie	exon	604700	605299	.	+	.	gene_id "Tb927.3.2380"; xloc "XLOC_000817"; transcript_id "Tb927.3.2380:mRNA"; class_code "=";
Tb927_03_v5.1	StringTie	exon	605400	607099	.	+	.	gene_id "Tb927.3.2390"; xloc "XLOC_000817"; transcript_id "Tb927.3.2390:mRNA"; class_code "=";
Tb927_03_v5.1	StringTie	exon	607191	608498	.	+	.	gene_id "Tb927.3.2400"; xloc "XLOC_000818"; transcript_id "Tb927.3.2400:mRNA"; class_code "=";
Tb927_03_v5.1	StringTie	exon	608622	609801	.	+	.	gene_id "Tb927.3.2410"; xloc "XLOC_000819"; transcript_id "Tb927.3.2410:mRNA"; class_code "=";
Tb927_03_v5.1	StringTie	exon	610008	610619	.	+	.	gene_id "Tb927.3.2420"; xloc "XLOC_000820"; transcript_id "Tb927.3.2420:mRNA"; class_code "=";
Tb927_03_v5.1	StringTie	exon	610784	613671	.	+	.	gene_id "Tb927.3.2430"; xloc "XLOC_000821"; transcript_id "Tb927.3.2430:mRNA"; class_code "=";
Tb927_03_v5.1	StringTie	exon	613726	614039	.	+	.	gene_id "Tb927.3.2430"; xloc "XLOC_000821"; transcript_id "Tb927.3.2430:mRNA"; class_code "c";
Tb927_03_v5.1	StringTie	exon	614164	615758	.	+	.	gene_id "Tb927.3.2440"; xloc "XLOC_000822"; transcript_id "Tb927.3.2440:mRNA"; class_code "k";
Tb927_03_v5.1	StringTie	exon	616060	617599	.	+	.	gene_id "Tb927.3.2450"; xloc "XLOC_000822"; transcript_id "Tb927.3.2450:mRNA"; class_code "k";
Tb927_03_v5.1	StringTie	exon	617700	619340	.	+	.	gene_id "Tb927.3.2460"; xloc "XLOC_000822"; transcript_id "Tb927.3.2460:mRNA"; class_code "k";
Tb927_03_v5.1	StringTie	exon	619528	621425	.	+	.	gene_id "Tb927.3.2470"; xloc "XLOC_000823"; transcript_id "Tb927.3.2470:mRNA"; class_code "c";
Tb927_03_v5.1	StringTie	exon	621926	623507	.	+	.	gene_id "Tb927.3.2475"; xloc "XLOC_000823"; transcript_id "Tb927.3.2475:mRNA"; class_code "=";
Tb927_03_v5.1	StringTie	exon	623586	624999	.	+	.	gene_id "Tb927.3.2477"; xloc "XLOC_000824"; transcript_id "Tb927.3.2477:mRNA"; class_code "k";
Tb927_03_v5.1	StringTie	exon	625117	626278	.	+	.	gene_id "Tb927.3.2480"; xloc "XLOC_000824"; transcript_id "Tb927.3.2480:mRNA"; class_code "k";
Tb927_03_v5.1	StringTie	exon	626375	629858	.	+	.	gene_id "Tb927.3.2490"; xloc "XLOC_000825"; transcript_id "Tb927.3.2490:mRNA"; class_code "=";
Tb927_03_v5.1	StringTie	exon	630038	630768	.	+	.	gene_id "Tb927.3.2500"; xloc "XLOC_000826"; transcript_id "Tb927.3.2500:mRNA"; class_code "x";
Tb927_03_v5.1	StringTie	exon	895957	896180	.	+	.	gene_id "Tb927.3.3420"; xloc "XLOC_000830"; transcript_id "Tb927.3.3420:pseudogenic_exon"; class_code "x";
Tb927_03_v5.1	StringTie	exon	902651	905082	.	+	.	gene_id "Tb927.3.3421"; xloc "XLOC_000831"; transcript_id "Tb927.3.3421:rRNA"; class_code "=";
Tb927_03_v5.1	StringTie	exon	905469	905685	.	+	.	gene_id "Tb927.3.3422"; xloc "XLOC_000832"; transcript_id "Tb927.3.3422:rRNA"; class_code "=";
Tb927_03_v5.1	StringTie	exon	906151	908116	.	+	.	gene_id "Tb927.3.3423"; xloc "XLOC_000833"; transcript_id "Tb927.3.3423:rRNA"; class_code "=";
Tb927_03_v5.1	StringTie	exon	908196	908439	.	+	.	gene_id "Tb927.3.3424"; xloc "XLOC_000834"; transcript_id "Tb927.3.3424:rRNA"; class_code "=";
Tb927_03_v5.1	StringTie	exon	909512	909994	.	+	.	gene_id "Tb927.3.3425"; xloc "XLOC_000835"; transcript_id "Tb927.3.3425:rRNA"; class_code "c";
Tb927_03_v5.1	StringTie	exon	910141	910323	.	+	.	gene_id "Tb927.3.3426"; xloc "XLOC_000010"; transcript_id "Tb927.3.3426:mRNA"; class_code "p";
Tb927_03_v5.1	StringTie	exon	910499	910818	.	+	.	gene_id "Tb927.3.3427"; xloc "XLOC_000836"; transcript_id "Tb927.3.3427:rRNA"; class_code "k";
Tb927_03_v5.1	StringTie	exon	911053	911188	.	+	.	gene_id "Tb927.3.3428"; xloc "XLOC_000010"; transcript_id "Tb927.3.3428:mRNA"; class_code "p";
Tb927_03_v5.1	StringTie	exon	920306	923440	.	+	.	gene_id "Tb927.3.3429"; xloc "XLOC_000838"; transcript_id "Tb927.3.3429:rRNA"; class_code "=";
Tb927_03_v5.1	StringTie	exon	923691	924379	.	+	.	gene_id "Tb927.3.3431"; xloc "XLOC_000839"; transcript_id "Tb927.3.3431:rRNA"; class_code "k";
Tb927_03_v5.1	StringTie	exon	924814	926475	.	+	.	gene_id "Tb927.3.3432"; xloc "XLOC_000840"; transcript_id "Tb927.3.3432:rRNA"; class_code "=";
Tb927_03_v5.1	StringTie	exon	926557	928831	.	+	.	gene_id "Tb927.3.3434"; xloc "XLOC_000841"; transcript_id "Tb927.3.3434:rRNA"; class_code "k";
Tb927_03_v5.1	StringTie	exon	929012	929287	.	+	.	gene_id "Tb927.3.3436"; xloc "XLOC_000842"; transcript_id "Tb927.3.3436:rRNA"; class_code "k";
Tb927_03_v5.1	StringTie	exon	939588	941971	.	+	.	gene_id "Tb927.3.3438"; xloc "XLOC_000843"; transcript_id "Tb927.3.3438:rRNA"; class_code "=";
Tb927_03_v5.1	StringTie	exon	942483	942733	.	+	.	gene_id "Tb927.3.3439"; xloc "XLOC_000844"; transcript_id "Tb927.3.3439:rRNA"; class_code "p";
Tb927_03_v5.1	StringTie	exon	942832	944833	.	+	.	gene_id "Tb927.3.3441"; xloc "XLOC_000845"; transcript_id "Tb927.3.3441:rRNA"; class_code "=";
Tb927_03_v5.1	StringTie	exon	946273	947032	.	+	.	gene_id "Tb927.3.3444"; xloc "XLOC_000846"; transcript_id "Tb927.3.3444:rRNA"; class_code "k";
Tb927_03_v5.1	StringTie	exon	947233	947647	.	+	.	gene_id "Tb927.3.3445"; xloc "XLOC_000847"; transcript_id "Tb927.3.3445:rRNA"; class_code "k";
Tb927_03_v5.1	StringTie	exon	957962	960168	.	+	.	gene_id "Tb927.3.3447"; xloc "XLOC_000849"; transcript_id "Tb927.3.3447:rRNA"; class_code "=";
Tb927_03_v5.1	StringTie	exon	960552	961365	.	+	.	gene_id "Tb927.3.3448"; xloc "XLOC_000850"; transcript_id "Tb927.3.3448:rRNA"; class_code "k";
Tb927_03_v5.1	StringTie	exon	961428	963209	.	+	.	gene_id "Tb927.3.3449"; xloc "XLOC_000850"; transcript_id "Tb927.3.3449:rRNA"; class_code "=";
Tb927_03_v5.1	StringTie	exon	963260	963532	.	+	.	gene_id "Tb927.3.3451"; xloc "XLOC_000851"; transcript_id "Tb927.3.3451:rRNA"; class_code "=";
Tb927_03_v5.1	StringTie	exon	963591	965408	.	+	.	gene_id "Tb927.3.3452"; xloc "XLOC_000852"; transcript_id "Tb927.3.3452:rRNA"; class_code "=";
Tb927_03_v5.1	StringTie	exon	965721	966099	.	+	.	gene_id "Tb927.3.3454"; xloc "XLOC_000853"; transcript_id "Tb927.3.3454:rRNA"; class_code "k";
Tb927_03_v5.1	StringTie	exon	971456	971681	.	+	.	gene_id "Tb927.3.3430"; xloc "XLOC_000854"; transcript_id "Tb927.3.3430:mRNA"; class_code "x";
Tb927_03_v5.1	StringTie	exon	979478	980215	.	+	.	gene_id "Tb927.3.3450"; xloc "XLOC_000856"; transcript_id "Tb927.3.3450:mRNA"; class_code "=";
Tb927_03_v5.1	StringTie	exon	980274	982438	.	+	.	gene_id "Tb927.3.3460"; xloc "XLOC_000857"; transcript_id "Tb927.3.3460:mRNA"; class_code "=";
Tb927_03_v5.1	StringTie	exon	982553	983457	.	+	.	gene_id "Tb927.3.3470"; xloc "XLOC_000858"; transcript_id "Tb927.3.3470:mRNA"; class_code "k";
Tb927_03_v5.1	StringTie	exon	983594	985282	.	+	.	gene_id "Tb927.3.3480"; xloc "XLOC_000859"; transcript_id "Tb927.3.3480:mRNA"; class_code "=";
Tb927_03_v5.1	StringTie	exon	985443	987531	.	+	.	gene_id "Tb927.3.3490"; xloc "XLOC_000860"; transcript_id "Tb927.3.3490:mRNA"; class_code "k";
Tb927_03_v5.1	StringTie	exon	987604	989058	.	+	.	gene_id "Tb927.3.3500"; xloc "XLOC_000861"; transcript_id "Tb927.3.3500:mRNA"; class_code "=";
Tb927_03_v5.1	StringTie	exon	989179	990308	.	+	.	gene_id "Tb927.3.3510"; xloc "XLOC_000862"; transcript_id "Tb927.3.3510:mRNA"; class_code "c";
Tb927_03_v5.1	StringTie	exon	990483	991139	.	+	.	gene_id "Tb927.3.3510"; xloc "XLOC_000862"; transcript_id "Tb927.3.3510:mRNA"; class_code "o";
Tb927_03_v5.1	StringTie	exon	991289	993267	.	+	.	gene_id "Tb927.3.3520"; xloc "XLOC_000863"; transcript_id "Tb927.3.3520:mRNA"; class_code "k";
Tb927_03_v5.1	StringTie	exon	993392	994799	.	+	.	gene_id "Tb927.3.3530"; xloc "XLOC_000864"; transcript_id "Tb927.3.3530:mRNA"; class_code "k";
Tb927_03_v5.1	StringTie	exon	993392	996698	.	+	.	gene_id "Tb927.3.3540"; xloc "XLOC_000864"; transcript_id "Tb927.3.3540:mRNA"; class_code "k";
Tb927_03_v5.1	StringTie	exon	996844	1001475	.	+	.	gene_id "Tb927.3.3550"; xloc "XLOC_000865"; transcript_id "Tb927.3.3550:mRNA"; class_code "c";
Tb927_03_v5.1	StringTie	exon	1001607	1004612	.	+	.	gene_id "Tb927.3.3560"; xloc "XLOC_000865"; transcript_id "Tb927.3.3560:mRNA"; class_code "=";
Tb927_03_v5.1	StringTie	exon	1004721	1005093	.	+	.	gene_id "Tb927.3.3560"; xloc "XLOC_000865"; transcript_id "Tb927.3.3560:mRNA"; class_code "c";
Tb927_03_v5.1	StringTie	exon	1005352	1006066	.	+	.	gene_id "Tb927.3.3570"; xloc "XLOC_000866"; transcript_id "Tb927.3.3570:mRNA"; class_code "=";
Tb927_03_v5.1	StringTie	exon	1006273	1009353	.	+	.	gene_id "Tb927.3.3580"; xloc "XLOC_000867"; transcript_id "Tb927.3.3580:mRNA"; class_code "=";
Tb927_03_v5.1	StringTie	exon	1009800	1012599	.	+	.	gene_id "Tb927.3.3590"; xloc "XLOC_000867"; transcript_id "Tb927.3.3590:mRNA"; class_code "=";
Tb927_03_v5.1	StringTie	exon	1012756	1014521	.	+	.	gene_id "Tb927.3.3600"; xloc "XLOC_000868"; transcript_id "Tb927.3.3600:mRNA"; class_code "=";
Tb927_03_v5.1	StringTie	exon	1014628	1016454	.	+	.	gene_id "Tb927.3.3610"; xloc "XLOC_000869"; transcript_id "Tb927.3.3610:mRNA"; class_code "=";
Tb927_03_v5.1	StringTie	exon	1016597	1018079	.	+	.	gene_id "Tb927.3.3620"; xloc "XLOC_000870"; transcript_id "Tb927.3.3620:mRNA"; class_code "=";
Tb927_03_v5.1	StringTie	exon	1018229	1019828	.	+	.	gene_id "Tb927.3.3630"; xloc "XLOC_000871"; transcript_id "Tb927.3.3630:mRNA"; class_code "=";
Tb927_03_v5.1	StringTie	exon	1020023	1022705	.	+	.	gene_id "Tb927.3.3640"; xloc "XLOC_000872"; transcript_id "Tb927.3.3640:mRNA"; class_code "=";
Tb927_03_v5.1	StringTie	exon	1022851	1025342	.	+	.	gene_id "Tb927.3.3650"; xloc "XLOC_000873"; transcript_id "Tb927.3.3650:mRNA"; class_code "k";
Tb927_03_v5.1	StringTie	exon	1025444	1026944	.	+	.	gene_id "Tb927.3.3660"; xloc "XLOC_000874"; transcript_id "Tb927.3.3660:mRNA"; class_code "=";
Tb927_03_v5.1	StringTie	exon	1027100	1029244	.	+	.	gene_id "Tb927.3.3670"; xloc "XLOC_000875"; transcript_id "Tb927.3.3670:mRNA"; class_code "c";
Tb927_03_v5.1	StringTie	exon	1029523	1030296	.	+	.	gene_id "Tb927.3.3680"; xloc "XLOC_000876"; transcript_id "Tb927.3.3680:mRNA"; class_code "c";
Tb927_03_v5.1	StringTie	exon	1030515	1033047	.	+	.	gene_id "Tb927.3.3690"; xloc "XLOC_000877"; transcript_id "Tb927.3.3690:mRNA"; class_code "=";
Tb927_03_v5.1	StringTie	exon	1033128	1033943	.	+	.	gene_id "Tb927.3.3700"; xloc "XLOC_000878"; transcript_id "Tb927.3.3700:mRNA"; class_code "=";
Tb927_03_v5.1	StringTie	exon	1034032	1034921	.	+	.	gene_id "Tb927.3.3710"; xloc "XLOC_000879"; transcript_id "Tb927.3.3710:mRNA"; class_code "=";
Tb927_03_v5.1	StringTie	exon	1035040	1036036	.	+	.	gene_id "Tb927.3.3720"; xloc "XLOC_000880"; transcript_id "Tb927.3.3720:mRNA"; class_code "k";
Tb927_03_v5.1	StringTie	exon	1036201	1043928	.	+	.	gene_id "Tb927.3.3730"; xloc "XLOC_000881"; transcript_id "Tb927.3.3730:mRNA"; class_code "=";
Tb927_03_v5.1	StringTie	exon	1044028	1047258	.	+	.	gene_id "Tb927.3.3740"; xloc "XLOC_000882"; transcript_id "Tb927.3.3740:mRNA"; class_code "=";
Tb927_03_v5.1	StringTie	exon	1047402	1049649	.	+	.	gene_id "Tb927.3.3750"; xloc "XLOC_000882"; transcript_id "Tb927.3.3750:mRNA"; class_code "k";
Tb927_03_v5.1	StringTie	exon	1049789	1050195	.	+	.	gene_id "Tb927.3.3740"; xloc "XLOC_000883"; transcript_id "Tb927.3.3740:mRNA"; class_code "p";
Tb927_03_v5.1	StringTie	exon	1050483	1051387	.	+	.	gene_id "Tb927.3.3760"; xloc "XLOC_000884"; transcript_id "Tb927.3.3760:mRNA"; class_code "k";
Tb927_03_v5.1	StringTie	exon	1051496	1053378	.	+	.	gene_id "Tb927.3.3770"; xloc "XLOC_000884"; transcript_id "Tb927.3.3770:mRNA"; class_code "k";
Tb927_03_v5.1	StringTie	exon	1053508	1054501	.	+	.	gene_id "Tb927.3.3780"; xloc "XLOC_000885"; transcript_id "Tb927.3.3780:mRNA"; class_code "=";
Tb927_03_v5.1	StringTie	exon	1054598	1055883	.	+	.	gene_id "Tb927.3.3790"; xloc "XLOC_000886"; transcript_id "Tb927.3.3790:mRNA"; class_code "=";
Tb927_03_v5.1	StringTie	exon	1056056	1059102	.	+	.	gene_id "Tb927.3.3800"; xloc "XLOC_000887"; transcript_id "Tb927.3.3800.2:mRNA"; class_code "=";
Tb927_03_v5.1	StringTie	exon	1059182	1060981	.	+	.	gene_id "Tb927.3.3810"; xloc "XLOC_000888"; transcript_id "Tb927.3.3810:mRNA"; class_code "=";
Tb927_03_v5.1	StringTie	exon	1061120	1063306	.	+	.	gene_id "Tb927.3.3820"; xloc "XLOC_000889"; transcript_id "Tb927.3.3820:mRNA"; class_code "k";
Tb927_03_v5.1	StringTie	exon	1063425	1064869	.	+	.	gene_id "Tb927.3.3830"; xloc "XLOC_000890"; transcript_id "Tb927.3.3830:mRNA"; class_code "=";
Tb927_03_v5.1	StringTie	exon	1065026	1066279	.	+	.	gene_id "Tb927.3.3840"; xloc "XLOC_000891"; transcript_id "Tb927.3.3840:mRNA"; class_code "=";
Tb927_03_v5.1	StringTie	exon	1066467	1067038	.	+	.	gene_id "Tb927.3.3850"; xloc "XLOC_000892"; transcript_id "Tb927.3.3850:mRNA"; class_code "c";
Tb927_03_v5.1	StringTie	exon	1067187	1067886	.	+	.	gene_id "Tb927.3.3850"; xloc "XLOC_000892"; transcript_id "Tb927.3.3850:mRNA"; class_code "c";
Tb927_03_v5.1	StringTie	exon	1068150	1071249	.	+	.	gene_id "Tb927.3.3850"; xloc "XLOC_000892"; transcript_id "Tb927.3.3850:mRNA"; class_code "c";
Tb927_03_v5.1	StringTie	exon	1071403	1075799	.	+	.	gene_id "Tb927.3.3860"; xloc "XLOC_000893"; transcript_id "Tb927.3.3860:mRNA"; class_code "k";
Tb927_03_v5.1	StringTie	exon	1075800	1080550	.	+	.	gene_id "Tb927.3.3870"; xloc "XLOC_000893"; transcript_id "Tb927.3.3870:mRNA"; class_code "k";
Tb927_03_v5.1	StringTie	exon	1080684	1081781	.	+	.	gene_id "Tb927.3.3880"; xloc "XLOC_000894"; transcript_id "Tb927.3.3880:mRNA"; class_code "=";
Tb927_03_v5.1	StringTie	exon	1081892	1083808	.	+	.	gene_id "Tb927.3.3890"; xloc "XLOC_000895"; transcript_id "Tb927.3.3890:mRNA"; class_code "k";
Tb927_03_v5.1	StringTie	exon	1083938	1087995	.	+	.	gene_id "Tb927.3.3900"; xloc "XLOC_000896"; transcript_id "Tb927.3.3900:mRNA"; class_code "k";
Tb927_03_v5.1	StringTie	exon	1088048	1089021	.	+	.	gene_id "Tb927.3.3910"; xloc "XLOC_000897"; transcript_id "Tb927.3.3910:mRNA"; class_code "=";
Tb927_03_v5.1	StringTie	exon	1089081	1089410	.	+	.	gene_id "Tb927.3.3910"; xloc "XLOC_000897"; transcript_id "Tb927.3.3910:mRNA"; class_code "o";
Tb927_03_v5.1	StringTie	exon	1089600	1091728	.	+	.	gene_id "Tb927.3.3920"; xloc "XLOC_000898"; transcript_id "Tb927.3.3920:mRNA"; class_code "=";
Tb927_03_v5.1	StringTie	exon	1091912	1096199	.	+	.	gene_id "Tb927.3.3930"; xloc "XLOC_000899"; transcript_id "Tb927.3.3930:mRNA"; class_code "c";
Tb927_03_v5.1	StringTie	exon	1097000	1106999	.	+	.	gene_id "Tb927.3.3940"; xloc "XLOC_000899"; transcript_id "Tb927.3.3940:mRNA"; class_code "c";
Tb927_03_v5.1	StringTie	exon	1107291	1109768	.	+	.	gene_id "Tb927.3.3950"; xloc "XLOC_000900"; transcript_id "Tb927.3.3950:mRNA"; class_code "=";
Tb927_03_v5.1	StringTie	exon	1110178	1113298	.	+	.	gene_id "Tb927.3.3960"; xloc "XLOC_000901"; transcript_id "Tb927.3.3960:mRNA"; class_code "=";
Tb927_03_v5.1	StringTie	exon	1113351	1113590	.	+	.	gene_id "Tb927.3.3960"; xloc "XLOC_000901"; transcript_id "Tb927.3.3960:mRNA"; class_code "c";
Tb927_03_v5.1	StringTie	exon	1113947	1116040	.	+	.	gene_id "Tb927.3.3970"; xloc "XLOC_000902"; transcript_id "Tb927.3.3970:mRNA"; class_code "k";
Tb927_03_v5.1	StringTie	exon	1116522	1118803	.	+	.	gene_id "Tb927.3.3980"; xloc "XLOC_000904"; transcript_id "Tb927.3.3980:mRNA"; class_code "=";
Tb927_03_v5.1	StringTie	exon	1119132	1120860	.	+	.	gene_id "Tb927.3.3990"; xloc "XLOC_000905"; transcript_id "Tb927.3.3990:mRNA"; class_code "=";
Tb927_03_v5.1	StringTie	exon	1120996	1121827	.	+	.	gene_id "Tb927.3.4000"; xloc "XLOC_000906"; transcript_id "Tb927.3.4000:mRNA"; class_code "=";
Tb927_03_v5.1	StringTie	exon	1124179	1124636	.	+	.	gene_id "Tb927.3.4005"; xloc "XLOC_000907"; transcript_id "Tb927.3.4005:mRNA"; class_code "p";
Tb927_03_v5.1	StringTie	exon	1374744	1377478	.	+	.	gene_id "Tb927.3.4900"; xloc "XLOC_000908"; transcript_id "Tb927.3.4900:mRNA"; class_code "k";
Tb927_03_v5.1	StringTie	exon	1377563	1378574	.	+	.	gene_id "Tb927.3.4910"; xloc "XLOC_000909"; transcript_id "Tb927.3.4910:mRNA"; class_code "c";
Tb927_03_v5.1	StringTie	exon	1378979	1380958	.	+	.	gene_id "Tb927.3.4920"; xloc "XLOC_000910"; transcript_id "Tb927.3.4920:mRNA"; class_code "=";
Tb927_03_v5.1	StringTie	exon	1382441	1383183	.	+	.	gene_id "Tb927.3.4930"; xloc "XLOC_000911"; transcript_id "Tb927.3.4930:mRNA"; class_code "=";
Tb927_03_v5.1	StringTie	exon	1383272	1386803	.	+	.	gene_id "Tb927.3.4940"; xloc "XLOC_000912"; transcript_id "Tb927.3.4940:mRNA"; class_code "=";
Tb927_03_v5.1	StringTie	exon	1386966	1388592	.	+	.	gene_id "Tb927.3.4950"; xloc "XLOC_000913"; transcript_id "Tb927.3.4950:mRNA"; class_code "=";
Tb927_03_v5.1	StringTie	exon	1390361	1391947	.	+	.	gene_id "Tb927.3.4960"; xloc "XLOC_000914"; transcript_id "Tb927.3.4960:mRNA"; class_code "c";
Tb927_03_v5.1	StringTie	exon	1392018	1395087	.	+	.	gene_id "Tb927.3.4960"; xloc "XLOC_000914"; transcript_id "Tb927.3.4960:mRNA"; class_code "c";
Tb927_03_v5.1	StringTie	exon	1395245	1399014	.	+	.	gene_id "Tb927.3.4970"; xloc "XLOC_000915"; transcript_id "Tb927.3.4970:mRNA"; class_code "=";
Tb927_03_v5.1	StringTie	exon	1399157	1402078	.	+	.	gene_id "Tb927.3.4980"; xloc "XLOC_000916"; transcript_id "Tb927.3.4980:pseudogenic_exon"; class_code "k";
Tb927_03_v5.1	StringTie	exon	1402239	1403835	.	+	.	gene_id "Tb927.3.4990"; xloc "XLOC_000917"; transcript_id "Tb927.3.4990:mRNA"; class_code "=";
Tb927_03_v5.1	StringTie	exon	1403964	1405825	.	+	.	gene_id "Tb927.3.5000"; xloc "XLOC_000918"; transcript_id "Tb927.3.5000:mRNA"; class_code "=";
Tb927_03_v5.1	StringTie	exon	1405965	1407761	.	+	.	gene_id "Tb927.3.5010"; xloc "XLOC_000919"; transcript_id "Tb927.3.5010:mRNA"; class_code "=";
Tb927_03_v5.1	StringTie	exon	1407886	1412801	.	+	.	gene_id "Tb927.3.5020"; xloc "XLOC_000920"; transcript_id "Tb927.3.5020:mRNA"; class_code "=";
Tb927_03_v5.1	StringTie	exon	1412946	1415364	.	+	.	gene_id "Tb927.3.5030"; xloc "XLOC_000921"; transcript_id "Tb927.3.5030:mRNA"; class_code "=";
Tb927_03_v5.1	StringTie	exon	1415511	1417585	.	+	.	gene_id "Tb927.3.5040"; xloc "XLOC_000922"; transcript_id "Tb927.3.5040:mRNA"; class_code "=";
Tb927_03_v5.1	StringTie	exon	1417669	1418875	.	+	.	gene_id "Tb927.3.5050"; xloc "XLOC_000923"; transcript_id "Tb927.3.5050:mRNA"; class_code "=";
Tb927_03_v5.1	StringTie	exon	1419040	1421079	.	+	.	gene_id "Tb927.3.5060"; xloc "XLOC_000924"; transcript_id "Tb927.3.5060:mRNA"; class_code "=";
Tb927_03_v5.1	StringTie	exon	1421162	1423723	.	+	.	gene_id "Tb927.3.5070"; xloc "XLOC_000925"; transcript_id "Tb927.3.5070:mRNA"; class_code "c";
Tb927_03_v5.1	StringTie	exon	1423900	1428347	.	+	.	gene_id "Tb927.3.5080"; xloc "XLOC_000925"; transcript_id "Tb927.3.5080:mRNA"; class_code "c";
Tb927_03_v5.1	StringTie	exon	1428757	1430237	.	+	.	gene_id "Tb927.3.5090"; xloc "XLOC_000925"; transcript_id "Tb927.3.5090:mRNA"; class_code "k";
Tb927_03_v5.1	StringTie	exon	1430512	1433591	.	+	.	gene_id "Tb927.3.5100"; xloc "XLOC_000926"; transcript_id "Tb927.3.5100:mRNA"; class_code "=";
Tb927_03_v5.1	StringTie	exon	1433751	1435502	.	+	.	gene_id "Tb927.3.5110"; xloc "XLOC_000927"; transcript_id "Tb927.3.5110:mRNA"; class_code "=";
Tb927_03_v5.1	StringTie	exon	1435661	1438085	.	+	.	gene_id "Tb927.3.5120"; xloc "XLOC_000928"; transcript_id "Tb927.3.5120:mRNA"; class_code "=";
Tb927_03_v5.1	StringTie	exon	1438254	1440637	.	+	.	gene_id "Tb927.3.5130"; xloc "XLOC_000929"; transcript_id "Tb927.3.5130:mRNA"; class_code "=";
Tb927_03_v5.1	StringTie	exon	1440794	1443816	.	+	.	gene_id "Tb927.3.5140"; xloc "XLOC_000930"; transcript_id "Tb927.3.5140:mRNA"; class_code "c";
Tb927_03_v5.1	StringTie	exon	1445676	1447856	.	+	.	gene_id "Tb927.3.5150"; xloc "XLOC_000931"; transcript_id "Tb927.3.5150:mRNA"; class_code "k";
Tb927_03_v5.1	StringTie	exon	1447996	1450110	.	+	.	gene_id "Tb927.3.5160"; xloc "XLOC_000931"; transcript_id "Tb927.3.5160:mRNA"; class_code "c";
Tb927_03_v5.1	StringTie	exon	1450182	1451966	.	+	.	gene_id "Tb927.3.5160"; xloc "XLOC_000931"; transcript_id "Tb927.3.5160:mRNA"; class_code "c";
Tb927_03_v5.1	StringTie	exon	1452123	1453664	.	+	.	gene_id "Tb927.3.5170"; xloc "XLOC_000932"; transcript_id "Tb927.3.5170:mRNA"; class_code "=";
Tb927_03_v5.1	StringTie	exon	1453766	1455084	.	+	.	gene_id "Tb927.3.5180"; xloc "XLOC_000933"; transcript_id "Tb927.3.5180:mRNA"; class_code "=";
Tb927_03_v5.1	StringTie	exon	1455424	1458999	.	+	.	gene_id "Tb927.3.5190"; xloc "XLOC_000934"; transcript_id "Tb927.3.5190:mRNA"; class_code "=";
Tb927_03_v5.1	StringTie	exon	1459247	1460749	.	+	.	gene_id "Tb927.3.5200"; xloc "XLOC_000935"; transcript_id "Tb927.3.5200:mRNA"; class_code "=";
Tb927_03_v5.1	StringTie	exon	1460908	1463300	.	+	.	gene_id "Tb927.3.5210"; xloc "XLOC_000936"; transcript_id "Tb927.3.5210:mRNA"; class_code "=";
Tb927_03_v5.1	StringTie	exon	1463414	1466072	.	+	.	gene_id "Tb927.3.5220"; xloc "XLOC_000937"; transcript_id "Tb927.3.5220:mRNA"; class_code "=";
Tb927_03_v5.1	StringTie	exon	1466417	1470728	.	+	.	gene_id "Tb927.3.5230"; xloc "XLOC_000938"; transcript_id "Tb927.3.5230:mRNA"; class_code "k";
Tb927_03_v5.1	StringTie	exon	1470903	1473045	.	+	.	gene_id "Tb927.3.5240"; xloc "XLOC_000939"; transcript_id "Tb927.3.5240:mRNA"; class_code "=";
Tb927_03_v5.1	StringTie	exon	1478958	1479544	.	+	.	gene_id "Tb927.3.5250"; xloc "XLOC_000940"; transcript_id "Tb927.3.5250:mRNA"; class_code "p";
Tb927_03_v5.1	StringTie	exon	1479677	1483741	.	+	.	gene_id "Tb927.3.5260"; xloc "XLOC_000941"; transcript_id "Tb927.3.5260:mRNA"; class_code "k";
Tb927_03_v5.1	StringTie	exon	1481538	1482494	.	+	.	gene_id "Tb927.3.5270"; xloc "XLOC_000941"; transcript_id "Tb927.3.5270:mRNA"; class_code "k";
Tb927_03_v5.1	StringTie	exon	1482600	1483699	.	+	.	gene_id "Tb927.3.5280"; xloc "XLOC_000941"; transcript_id "Tb927.3.5280:mRNA"; class_code "k";
Tb927_03_v5.1	StringTie	exon	1483911	1487305	.	+	.	gene_id "Tb927.3.5290"; xloc "XLOC_000942"; transcript_id "Tb927.3.5290:mRNA"; class_code "=";
Tb927_03_v5.1	StringTie	exon	1487444	1488362	.	+	.	gene_id "Tb927.3.5300"; xloc "XLOC_000943"; transcript_id "Tb927.3.5300:mRNA"; class_code "=";
Tb927_03_v5.1	StringTie	exon	1488872	1495599	.	+	.	gene_id "Tb927.3.5310"; xloc "XLOC_000944"; transcript_id "Tb927.3.5310:mRNA"; class_code "c";
Tb927_03_v5.1	StringTie	exon	1495700	1497599	.	+	.	gene_id "Tb927.3.5320"; xloc "XLOC_000944"; transcript_id "Tb927.3.5320:mRNA"; class_code "k";
Tb927_03_v5.1	StringTie	exon	1497756	1498827	.	+	.	gene_id "Tb927.3.5330"; xloc "XLOC_000944"; transcript_id "Tb927.3.5330:mRNA"; class_code "c";
Tb927_03_v5.1	StringTie	exon	1499000	1500499	.	+	.	gene_id "Tb927.3.5340"; xloc "XLOC_000944"; transcript_id "Tb927.3.5340:mRNA"; class_code "c";
Tb927_03_v5.1	StringTie	exon	1501684	1502152	.	+	.	gene_id "Tb927.3.5350"; xloc "XLOC_000945"; transcript_id "Tb927.3.5350:mRNA"; class_code "c";
Tb927_03_v5.1	StringTie	exon	1502244	1503999	.	+	.	gene_id "Tb927.3.5360"; xloc "XLOC_000946"; transcript_id "Tb927.3.5360:mRNA"; class_code "k";
Tb927_03_v5.1	StringTie	exon	1504103	1505691	.	+	.	gene_id "Tb927.3.5370"; xloc "XLOC_000947"; transcript_id "Tb927.3.5370:mRNA"; class_code "=";
Tb927_03_v5.1	StringTie	exon	1505747	1508002	.	+	.	gene_id "Tb927.3.5380"; xloc "XLOC_000948"; transcript_id "Tb927.3.5380:mRNA"; class_code "=";
Tb927_03_v5.1	StringTie	exon	1508142	1511577	.	+	.	gene_id "Tb927.3.5390"; xloc "XLOC_000949"; transcript_id "Tb927.3.5390:mRNA"; class_code "c";
Tb927_03_v5.1	StringTie	exon	1512063	1514057	.	+	.	gene_id "Tb927.3.5400"; xloc "XLOC_000950"; transcript_id "Tb927.3.5400:mRNA"; class_code "=";
Tb927_03_v5.1	StringTie	exon	1514186	1515179	.	+	.	gene_id "Tb927.3.5410"; xloc "XLOC_000951"; transcript_id "Tb927.3.5410:mRNA"; class_code "=";
Tb927_03_v5.1	StringTie	exon	1515351	1519336	.	+	.	gene_id "Tb927.3.5420"; xloc "XLOC_000952"; transcript_id "Tb927.3.5420:mRNA"; class_code "=";
Tb927_03_v5.1	StringTie	exon	1519428	1521115	.	+	.	gene_id "Tb927.3.5430"; xloc "XLOC_000953"; transcript_id "Tb927.3.5430:mRNA"; class_code "k";
Tb927_03_v5.1	StringTie	exon	1521305	1526008	.	+	.	gene_id "Tb927.3.5440"; xloc "XLOC_000954"; transcript_id "Tb927.3.5440:mRNA"; class_code "=";
Tb927_03_v5.1	StringTie	exon	1526195	1529299	.	+	.	gene_id "Tb927.3.5450"; xloc "XLOC_000955"; transcript_id "Tb927.3.5450:mRNA"; class_code "k";
Tb927_03_v5.1	StringTie	exon	1529352	1531555	.	+	.	gene_id "Tb927.3.5460"; xloc "XLOC_000955"; transcript_id "Tb927.3.5460:mRNA"; class_code "k";
Tb927_03_v5.1	StringTie	exon	1531643	1532918	.	+	.	gene_id "Tb927.3.5470"; xloc "XLOC_000956"; transcript_id "Tb927.3.5470:mRNA"; class_code "=";
Tb927_03_v5.1	StringTie	exon	1533053	1534898	.	+	.	gene_id "Tb927.3.5480"; xloc "XLOC_000957"; transcript_id "Tb927.3.5480:mRNA"; class_code "=";
Tb927_03_v5.1	StringTie	exon	1535005	1537662	.	+	.	gene_id "Tb927.3.5490"; xloc "XLOC_000958"; transcript_id "Tb927.3.5490:mRNA"; class_code "=";
Tb927_03_v5.1	StringTie	exon	1537727	1538043	.	+	.	gene_id "Tb927.3.5490"; xloc "XLOC_000958"; transcript_id "Tb927.3.5490:mRNA"; class_code "o";
Tb927_03_v5.1	StringTie	exon	1538155	1539405	.	+	.	gene_id "Tb927.3.5500"; xloc "XLOC_000959"; transcript_id "Tb927.3.5500:mRNA"; class_code "=";
Tb927_03_v5.1	StringTie	exon	1539477	1542464	.	+	.	gene_id "Tb927.3.5510"; xloc "XLOC_000960"; transcript_id "Tb927.3.5510:mRNA"; class_code "=";
Tb927_03_v5.1	StringTie	exon	1542515	1547217	.	+	.	gene_id "Tb927.3.5520"; xloc "XLOC_000961"; transcript_id "Tb927.3.5520:mRNA"; class_code "k";
Tb927_03_v5.1	StringTie	exon	1547354	1547836	.	+	.	gene_id "Tb927.3.5530"; xloc "XLOC_000962"; transcript_id "Tb927.3.5530:mRNA"; class_code "c";
Tb927_03_v5.1	StringTie	exon	1548936	1555785	.	+	.	gene_id "Tb927.3.5530"; xloc "XLOC_000962"; transcript_id "Tb927.3.5530:mRNA"; class_code "=";
Tb927_03_v5.1	StringTie	exon	1555892	1558098	.	+	.	gene_id "Tb927.3.5540"; xloc "XLOC_000963"; transcript_id "Tb927.3.5540:mRNA"; class_code "=";
Tb927_03_v5.1	StringTie	exon	1558183	1559413	.	+	.	gene_id "Tb927.3.5550"; xloc "XLOC_000964"; transcript_id "Tb927.3.5550:mRNA"; class_code "=";
Tb927_03_v5.1	StringTie	exon	1559531	1560079	.	+	.	gene_id "Tb927.3.5560"; xloc "XLOC_000965"; transcript_id "Tb927.3.5560:mRNA"; class_code "=";
Tb927_03_v5.1	StringTie	exon	1560341	1561501	.	+	.	gene_id "Tb927.3.5570"; xloc "XLOC_000966"; transcript_id "Tb927.3.5570:mRNA"; class_code "=";
Tb927_03_v5.1	StringTie	exon	1561668	1563208	.	+	.	gene_id "Tb927.3.5580"; xloc "XLOC_000966"; transcript_id "Tb927.3.5580:mRNA"; class_code "=";
Tb927_03_v5.1	StringTie	exon	1563368	1565818	.	+	.	gene_id "Tb927.3.5590"; xloc "XLOC_000967"; transcript_id "Tb927.3.5590:mRNA"; class_code "=";
Tb927_03_v5.1	StringTie	exon	1565872	1566855	.	+	.	gene_id "Tb927.3.5600"; xloc "XLOC_000968"; transcript_id "Tb927.3.5600:mRNA"; class_code "=";
Tb927_03_v5.1	StringTie	exon	1566975	1568423	.	+	.	gene_id "Tb927.3.5610"; xloc "XLOC_000969"; transcript_id "Tb927.3.5610:mRNA"; class_code "k";
Tb927_03_v5.1	StringTie	exon	1568640	1572587	.	+	.	gene_id "Tb927.3.5620"; xloc "XLOC_000969"; transcript_id "Tb927.3.5620:mRNA"; class_code "k";
Tb927_03_v5.1	StringTie	exon	1572727	1573752	.	+	.	gene_id "Tb927.3.5630"; xloc "XLOC_000970"; transcript_id "Tb927.3.5630:mRNA"; class_code "=";
Tb927_03_v5.1	StringTie	exon	1573900	1575836	.	+	.	gene_id "Tb927.3.5640"; xloc "XLOC_000971"; transcript_id "Tb927.3.5640:mRNA"; class_code "=";
Tb927_03_v5.1	StringTie	exon	1576020	1578881	.	+	.	gene_id "Tb927.3.5650"; xloc "XLOC_000972"; transcript_id "Tb927.3.5650:mRNA"; class_code "c";
Tb927_03_v5.1	StringTie	exon	1579411	1579774	.	+	.	gene_id "Tb927.3.5650"; xloc "XLOC_000972"; transcript_id "Tb927.3.5650:mRNA"; class_code "c";
Tb927_03_v5.1	StringTie	exon	1579977	1580439	.	+	.	gene_id "Tb927.3.5650"; xloc "XLOC_000972"; transcript_id "Tb927.3.5650:mRNA"; class_code "c";
Tb927_03_v5.1	StringTie	exon	1580592	1582503	.	+	.	gene_id "Tb927.3.5660"; xloc "XLOC_000973"; transcript_id "Tb927.3.5660:mRNA"; class_code "c";
Tb927_03_v5.1	StringTie	exon	1582651	1583482	.	+	.	gene_id "Tb927.3.5660"; xloc "XLOC_000973"; transcript_id "Tb927.3.5660:mRNA"; class_code "o";
Tb927_03_v5.1	StringTie	exon	1584123	1584730	.	+	.	gene_id "Tb927.3.5670"; xloc "XLOC_000974"; transcript_id "Tb927.3.5670:mRNA"; class_code "p";
Tb927_03_v5.1	StringTie	exon	1584827	1585463	.	+	.	gene_id "Tb927.3.5670"; xloc "XLOC_000975"; transcript_id "Tb927.3.5670:mRNA"; class_code "p";
Tb927_03_v5.1	StringTie	exon	1591584	1592050	.	+	.	gene_id "Tb927.3.5690"; xloc "XLOC_000976"; transcript_id "Tb927.3.5690:mRNA"; class_code "c";
Tb927_03_v5.1	StringTie	exon	1592937	1594018	.	+	.	gene_id "Tb927.3.5690"; xloc "XLOC_000976"; transcript_id "Tb927.3.5690:mRNA"; class_code "c";
Tb927_03_v5.1	StringTie	exon	1602812	1603358	.	+	.	gene_id "Tb927.3.5740"; xloc "XLOC_000977"; transcript_id "Tb927.3.5740:mRNA"; class_code "p";
Tb927_03_v5.1	StringTie	exon	1606800	1608499	.	+	.	gene_id "Tb927.3.5760"; xloc "XLOC_000978"; transcript_id "Tb927.3.5760:mRNA"; class_code "x";
Tb927_03_v5.1	StringTie	exon	1611179	1611730	.	+	.	gene_id "Tb927.3.5770"; xloc "XLOC_000978"; transcript_id "Tb927.3.5770:mRNA"; class_code "x";
Tb927_03_v5.1	StringTie	exon	1613219	1620130	.	+	.	gene_id "Tb927.3.5780"; xloc "XLOC_000980"; transcript_id "Tb927.3.5780:mRNA"; class_code "c";
Tb927_03_v5.1	StringTie	exon	1621000	1623099	.	+	.	gene_id "Tb927.3.5790"; xloc "XLOC_000982"; transcript_id "Tb927.3.5790:pseudogenic_exon"; class_code "o";
Tb927_03_v5.1	StringTie	exon	1625054	1625327	.	+	.	gene_id "Tb927.3.5800"; xloc "XLOC_000983"; transcript_id "Tb927.3.5800:pseudogenic_exon"; class_code "c";
Tb927_03_v5.1	StringTie	exon	1625575	1626488	.	+	.	gene_id "Tb927.3.5810"; xloc "XLOC_000984"; transcript_id "Tb927.3.5810:pseudogenic_exon"; class_code "o";
Tb927_03_v5.1	StringTie	exon	1629957	1631027	.	+	.	gene_id "Tb927.3.5830"; xloc "XLOC_000985"; transcript_id "Tb927.3.5830:mRNA"; class_code "p";
Tb927_03_v5.1	StringTie	exon	116464	117352	.	-	.	gene_id "Tb927.3.520"; xloc "XLOC_000986"; transcript_id "Tb927.3.520:mRNA"; class_code "=";
Tb927_03_v5.1	StringTie	exon	120265	120509	.	-	.	gene_id "Tb927.3.550"; xloc "XLOC_000987"; transcript_id "Tb927.3.550:pseudogenic_exon"; class_code "c";
Tb927_03_v5.1	StringTie	exon	120740	121781	.	-	.	gene_id "Tb927.3.560"; xloc "XLOC_000988"; transcript_id "Tb927.3.560:mRNA"; class_code "=";
Tb927_03_v5.1	StringTie	exon	123471	126095	.	-	.	gene_id "Tb927.3.570"; xloc "XLOC_000989"; transcript_id "Tb927.3.570:mRNA"; class_code "c";
Tb927_03_v5.1	StringTie	exon	126209	131522	.	-	.	gene_id "Tb927.3.580"; xloc "XLOC_000990"; transcript_id "Tb927.3.580.2:mRNA"; class_code "o";
Tb927_03_v5.1	StringTie	exon	132696	133166	.	-	.	gene_id "Tb927.3.585"; xloc "XLOC_000991"; transcript_id "Tb927.3.585:mRNA"; class_code "=";
Tb927_03_v5.1	StringTie	exon	151979	152766	.	-	.	gene_id "Tb927.3.600"; xloc "XLOC_000993"; transcript_id "Tb927.3.600:mRNA"; class_code "c";
Tb927_03_v5.1	StringTie	exon	155609	156733	.	-	.	gene_id "Tb927.3.610"; xloc "XLOC_000995"; transcript_id "Tb927.3.610:mRNA"; class_code "k";
Tb927_03_v5.1	StringTie	exon	156850	159586	.	-	.	gene_id "Tb927.3.620"; xloc "XLOC_000996"; transcript_id "Tb927.3.620:mRNA"; class_code "=";
Tb927_03_v5.1	StringTie	exon	159729	160235	.	-	.	gene_id "Tb927.3.630"; xloc "XLOC_000996"; transcript_id "Tb927.3.630:mRNA"; class_code "=";
Tb927_03_v5.1	StringTie	exon	160396	161503	.	-	.	gene_id "Tb927.3.640"; xloc "XLOC_000997"; transcript_id "Tb927.3.640:mRNA"; class_code "=";
Tb927_03_v5.1	StringTie	exon	161575	161970	.	-	.	gene_id "Tb927.3.650"; xloc "XLOC_000998"; transcript_id "Tb927.3.650:mRNA"; class_code "=";
Tb927_03_v5.1	StringTie	exon	162164	163469	.	-	.	gene_id "Tb927.3.660"; xloc "XLOC_000999"; transcript_id "Tb927.3.660:mRNA"; class_code "=";
Tb927_03_v5.1	StringTie	exon	163609	165166	.	-	.	gene_id "Tb927.3.670"; xloc "XLOC_001000"; transcript_id "Tb927.3.670:mRNA"; class_code "=";
Tb927_03_v5.1	StringTie	exon	165259	165486	.	-	.	gene_id "Tb927.3.680"; xloc "XLOC_001001"; transcript_id "Tb927.3.680:mRNA"; class_code "p";
Tb927_03_v5.1	StringTie	exon	165603	167785	.	-	.	gene_id "Tb927.3.680"; xloc "XLOC_001002"; transcript_id "Tb927.3.680:mRNA"; class_code "c";
Tb927_03_v5.1	StringTie	exon	167938	171023	.	-	.	gene_id "Tb927.3.690"; xloc "XLOC_001002"; transcript_id "Tb927.3.690:mRNA"; class_code "=";
Tb927_03_v5.1	StringTie	exon	171126	171988	.	-	.	gene_id "Tb927.3.700"; xloc "XLOC_001003"; transcript_id "Tb927.3.700:mRNA"; class_code "k";
Tb927_03_v5.1	StringTie	exon	172067	174419	.	-	.	gene_id "Tb927.3.710"; xloc "XLOC_001004"; transcript_id "Tb927.3.710:mRNA"; class_code "c";
Tb927_03_v5.1	StringTie	exon	174573	175303	.	-	.	gene_id "Tb927.3.710"; xloc "XLOC_001004"; transcript_id "Tb927.3.710:mRNA"; class_code "c";
Tb927_03_v5.1	StringTie	exon	175367	176142	.	-	.	gene_id "Tb927.3.730"; xloc "XLOC_001005"; transcript_id "Tb927.3.730:mRNA"; class_code "p";
Tb927_03_v5.1	StringTie	exon	176381	177545	.	-	.	gene_id "Tb927.3.720"; xloc "XLOC_001006"; transcript_id "Tb927.3.720:mRNA"; class_code "=";
Tb927_03_v5.1	StringTie	exon	177699	179133	.	-	.	gene_id "Tb927.3.730"; xloc "XLOC_001006"; transcript_id "Tb927.3.730:mRNA"; class_code "c";
Tb927_03_v5.1	StringTie	exon	179217	182068	.	-	.	gene_id "Tb927.3.740"; xloc "XLOC_001007"; transcript_id "Tb927.3.740:mRNA"; class_code "k";
Tb927_03_v5.1	StringTie	exon	182199	183463	.	-	.	gene_id "Tb927.3.750"; xloc "XLOC_001007"; transcript_id "Tb927.3.750:mRNA"; class_code "c";
Tb927_03_v5.1	StringTie	exon	183764	185502	.	-	.	gene_id "Tb927.3.760"; xloc "XLOC_001008"; transcript_id "Tb927.3.760:mRNA"; class_code "=";
Tb927_03_v5.1	StringTie	exon	185626	186488	.	-	.	gene_id "Tb927.3.770"; xloc "XLOC_001008"; transcript_id "Tb927.3.770:mRNA"; class_code "=";
Tb927_03_v5.1	StringTie	exon	187024	188113	.	-	.	gene_id "Tb927.3.780"; xloc "XLOC_001009"; transcript_id "Tb927.3.780:mRNA"; class_code "=";
Tb927_03_v5.1	StringTie	exon	188189	189351	.	-	.	gene_id "Tb927.3.790"; xloc "XLOC_001010"; transcript_id "Tb927.3.790:mRNA"; class_code "=";
Tb927_03_v5.1	StringTie	exon	189451	191369	.	-	.	gene_id "Tb927.3.800"; xloc "XLOC_001011"; transcript_id "Tb927.3.800:mRNA"; class_code "=";
Tb927_03_v5.1	StringTie	exon	191584	192679	.	-	.	gene_id "Tb927.3.810"; xloc "XLOC_001011"; transcript_id "Tb927.3.810:mRNA"; class_code "=";
Tb927_03_v5.1	StringTie	exon	192750	193479	.	-	.	gene_id "Tb927.3.820"; xloc "XLOC_001011"; transcript_id "Tb927.3.820:mRNA"; class_code "=";
Tb927_03_v5.1	StringTie	exon	191435	194960	.	-	.	gene_id "Tb927.3.830"; xloc "XLOC_001012"; transcript_id "Tb927.3.830:mRNA"; class_code "k";
Tb927_03_v5.1	StringTie	exon	195094	196597	.	-	.	gene_id "Tb927.3.840"; xloc "XLOC_001013"; transcript_id "Tb927.3.840:mRNA"; class_code "=";
Tb927_03_v5.1	StringTie	exon	196702	200465	.	-	.	gene_id "Tb927.3.850"; xloc "XLOC_001014"; transcript_id "Tb927.3.850:mRNA"; class_code "p";
Tb927_03_v5.1	StringTie	exon	201167	201930	.	-	.	gene_id "Tb927.3.860"; xloc "XLOC_001016"; transcript_id "Tb927.3.860:mRNA"; class_code "=";
Tb927_03_v5.1	StringTie	exon	381448	387699	.	+	.	gene_id "Tb927.3.1490"; xloc "XLOC_001018"; transcript_id "Tb927.3.1490:mRNA"; class_code "x";
Tb927_03_v5.1	StringTie	exon	387807	389250	.	-	.	gene_id "Tb927.3.1500"; xloc "XLOC_001020"; transcript_id "Tb927.3.1500:mRNA"; class_code "=";
Tb927_03_v5.1	StringTie	exon	393943	395176	.	-	.	gene_id "Tb927.3.1510"; xloc "XLOC_001023"; transcript_id "Tb927.3.1510:mRNA"; class_code "c";
Tb927_03_v5.1	StringTie	exon	397591	399090	.	-	.	gene_id "Tb927.3.1525"; xloc "XLOC_001024"; transcript_id "Tb927.3.1525:mRNA"; class_code "k";
Tb927_03_v5.1	StringTie	exon	399176	401387	.	-	.	gene_id "Tb927.3.1530"; xloc "XLOC_001025"; transcript_id "Tb927.3.1530:mRNA"; class_code "o";
Tb927_03_v5.1	StringTie	exon	401508	402699	.	-	.	gene_id "Tb927.3.1540"; xloc "XLOC_001026"; transcript_id "Tb927.3.1540:mRNA"; class_code "=";
Tb927_03_v5.1	StringTie	exon	401508	407055	.	-	.	gene_id "Tb927.3.1550"; xloc "XLOC_001026"; transcript_id "Tb927.3.1550:mRNA"; class_code "=";
Tb927_03_v5.1	StringTie	exon	407159	409674	.	-	.	gene_id "Tb927.3.1560"; xloc "XLOC_001027"; transcript_id "Tb927.3.1560:mRNA"; class_code "=";
Tb927_03_v5.1	StringTie	exon	409746	412704	.	-	.	gene_id "Tb927.3.1570"; xloc "XLOC_001027"; transcript_id "Tb927.3.1570:mRNA"; class_code "=";
Tb927_03_v5.1	StringTie	exon	412779	414623	.	-	.	gene_id "Tb927.3.1580"; xloc "XLOC_001028"; transcript_id "Tb927.3.1580:mRNA"; class_code "=";
Tb927_03_v5.1	StringTie	exon	414723	417317	.	-	.	gene_id "Tb927.3.1590"; xloc "XLOC_001029"; transcript_id "Tb927.3.1590:mRNA"; class_code "=";
Tb927_03_v5.1	StringTie	exon	417403	418358	.	-	.	gene_id "Tb927.3.1600"; xloc "XLOC_001030"; transcript_id "Tb927.3.1600:mRNA"; class_code "k";
Tb927_03_v5.1	StringTie	exon	418500	422018	.	-	.	gene_id "Tb927.3.1610"; xloc "XLOC_001031"; transcript_id "Tb927.3.1610:mRNA"; class_code "k";
Tb927_03_v5.1	StringTie	exon	422247	427992	.	-	.	gene_id "Tb927.3.1620"; xloc "XLOC_001032"; transcript_id "Tb927.3.1620:mRNA"; class_code "=";
Tb927_03_v5.1	StringTie	exon	428322	429475	.	-	.	gene_id "Tb927.3.1630"; xloc "XLOC_001033"; transcript_id "Tb927.3.1630:mRNA"; class_code "c";
Tb927_03_v5.1	StringTie	exon	433257	433752	.	-	.	gene_id "Tb927.3.1640"; xloc "XLOC_001034"; transcript_id "Tb927.3.1640:mRNA"; class_code "p";
Tb927_03_v5.1	StringTie	exon	433817	435473	.	-	.	gene_id "Tb927.3.1640"; xloc "XLOC_001035"; transcript_id "Tb927.3.1640:mRNA"; class_code "k";
Tb927_03_v5.1	StringTie	exon	435613	438746	.	-	.	gene_id "Tb927.3.1660"; xloc "XLOC_001036"; transcript_id "Tb927.3.1660:mRNA"; class_code "=";
Tb927_03_v5.1	StringTie	exon	438873	442687	.	-	.	gene_id "Tb927.3.1670"; xloc "XLOC_001037"; transcript_id "Tb927.3.1670:mRNA"; class_code "=";
Tb927_03_v5.1	StringTie	exon	442861	444674	.	-	.	gene_id "Tb927.3.1680"; xloc "XLOC_001038"; transcript_id "Tb927.3.1680:mRNA"; class_code "=";
Tb927_03_v5.1	StringTie	exon	444800	446010	.	-	.	gene_id "Tb927.3.1690"; xloc "XLOC_001039"; transcript_id "Tb927.3.1690:mRNA"; class_code "k";
Tb927_03_v5.1	StringTie	exon	446136	448328	.	-	.	gene_id "Tb927.3.1700"; xloc "XLOC_001040"; transcript_id "Tb927.3.1700:mRNA"; class_code "=";
Tb927_03_v5.1	StringTie	exon	448475	449843	.	-	.	gene_id "Tb927.3.1710"; xloc "XLOC_001041"; transcript_id "Tb927.3.1710:mRNA"; class_code "=";
Tb927_03_v5.1	StringTie	exon	451181	451885	.	-	.	gene_id "Tb927.3.1720"; xloc "XLOC_001042"; transcript_id "Tb927.3.1720:mRNA"; class_code "c";
Tb927_03_v5.1	StringTie	exon	452053	453108	.	-	.	gene_id "Tb927.3.1730"; xloc "XLOC_001042"; transcript_id "Tb927.3.1730:mRNA"; class_code "c";
Tb927_03_v5.1	StringTie	exon	453199	456041	.	-	.	gene_id "Tb927.3.1740"; xloc "XLOC_001043"; transcript_id "Tb927.3.1740:mRNA"; class_code "=";
Tb927_03_v5.1	StringTie	exon	456208	457114	.	-	.	gene_id "Tb927.3.1750"; xloc "XLOC_001043a"; transcript_id "Tb927.3.1750:mRNA"; class_code "=";
Tb927_03_v5.1	StringTie	exon	457318	458348	.	-	.	gene_id "Tb927.3.1760"; xloc "XLOC_001044"; transcript_id "Tb927.3.1760:mRNA"; class_code "=";
Tb927_03_v5.1	StringTie	exon	458475	461618	.	-	.	gene_id "Tb927.3.1770"; xloc "XLOC_001045"; transcript_id "Tb927.3.1770:mRNA"; class_code "=";
Tb927_03_v5.1	StringTie	exon	461872	462669	.	-	.	gene_id "Tb927.3.1780"; xloc "XLOC_001045"; transcript_id "Tb927.3.1780:mRNA"; class_code "=";
Tb927_03_v5.1	StringTie	exon	462821	465315	.	-	.	gene_id "Tb927.3.1790"; xloc "XLOC_001046"; transcript_id "Tb927.3.1790:mRNA"; class_code "=";
Tb927_03_v5.1	StringTie	exon	465484	470153	.	-	.	gene_id "Tb927.3.1800"; xloc "XLOC_001046"; transcript_id "Tb927.3.1800:mRNA"; class_code "=";
Tb927_03_v5.1	StringTie	exon	470291	471842	.	-	.	gene_id "Tb927.3.1810"; xloc "XLOC_001047"; transcript_id "Tb927.3.1810:mRNA"; class_code "=";
Tb927_03_v5.1	StringTie	exon	472142	472812	.	-	.	gene_id "Tb927.3.1820"; xloc "XLOC_001048"; transcript_id "Tb927.3.1820:mRNA"; class_code "c";
Tb927_03_v5.1	StringTie	exon	472986	474260	.	-	.	gene_id "Tb927.3.1820"; xloc "XLOC_001048"; transcript_id "Tb927.3.1820:mRNA"; class_code "c";
Tb927_03_v5.1	StringTie	exon	474336	476040	.	-	.	gene_id "Tb927.3.1830"; xloc "XLOC_001049"; transcript_id "Tb927.3.1830:mRNA"; class_code "=";
Tb927_03_v5.1	StringTie	exon	476127	479152	.	-	.	gene_id "Tb927.3.1840"; xloc "XLOC_001050"; transcript_id "Tb927.3.1840:mRNA"; class_code "k";
Tb927_03_v5.1	StringTie	exon	479240	482207	.	-	.	gene_id "Tb927.3.1850"; xloc "XLOC_001051"; transcript_id "Tb927.3.1850:mRNA"; class_code "k";
Tb927_03_v5.1	StringTie	exon	482428	486263	.	-	.	gene_id "Tb927.3.1860"; xloc "XLOC_001052"; transcript_id "Tb927.3.1860:mRNA"; class_code "=";
Tb927_03_v5.1	StringTie	exon	486404	488106	.	-	.	gene_id "Tb927.3.1870"; xloc "XLOC_001053"; transcript_id "Tb927.3.1870.2:mRNA"; class_code "=";
Tb927_03_v5.1	StringTie	exon	488289	490601	.	-	.	gene_id "Tb927.3.1880"; xloc "XLOC_001053"; transcript_id "Tb927.3.1880.2:mRNA"; class_code "=";
Tb927_03_v5.1	StringTie	exon	490800	492299	.	-	.	gene_id "Tb927.3.1890"; xloc "XLOC_001053"; transcript_id "Tb927.3.1890:mRNA"; class_code "=";
Tb927_03_v5.1	StringTie	exon	492482	496863	.	-	.	gene_id "Tb927.3.1900"; xloc "XLOC_001054"; transcript_id "Tb927.3.1900:mRNA"; class_code "k";
Tb927_03_v5.1	StringTie	exon	497029	503599	.	-	.	gene_id "Tb927.3.1910"; xloc "XLOC_001054"; transcript_id "Tb927.3.1910:mRNA"; class_code "k";
Tb927_03_v5.1	StringTie	exon	503720	504365	.	-	.	gene_id "Tb3.NT.21"; xloc "XLOC_000010"; transcript_id "Tb3.NT.21:ncRNA"; class_code "p";
Tb927_03_v5.1	StringTie	exon	504555	505435	.	-	.	gene_id "Tb927.3.1920"; xloc "XLOC_001055"; transcript_id "Tb927.3.1920:mRNA"; class_code "o";
Tb927_03_v5.1	StringTie	exon	505557	507736	.	-	.	gene_id "Tb927.3.1920"; xloc "XLOC_001055"; transcript_id "Tb927.3.1920:mRNA"; class_code "c";
Tb927_03_v5.1	StringTie	exon	507917	509733	.	-	.	gene_id "Tb927.3.1930"; xloc "XLOC_001056"; transcript_id "Tb927.3.1930:mRNA"; class_code "=";
Tb927_03_v5.1	StringTie	exon	510196	511980	.	-	.	gene_id "Tb927.3.1940"; xloc "XLOC_001057"; transcript_id "Tb927.3.1940:mRNA"; class_code "=";
Tb927_03_v5.1	StringTie	exon	513473	514120	.	-	.	gene_id "Tb927.3.1955"; xloc "XLOC_001058"; transcript_id "Tb927.3.1955:mRNA"; class_code "=";
Tb927_03_v5.1	StringTie	exon	514195	515772	.	-	.	gene_id "Tb927.3.1960"; xloc "XLOC_001059"; transcript_id "Tb927.3.1960:mRNA"; class_code "=";
Tb927_03_v5.1	StringTie	exon	515895	517266	.	-	.	gene_id "Tb927.3.1970"; xloc "XLOC_001060"; transcript_id "Tb927.3.1970:mRNA"; class_code "=";
Tb927_03_v5.1	StringTie	exon	517388	518503	.	-	.	gene_id "Tb927.3.1980"; xloc "XLOC_001061"; transcript_id "Tb927.3.1980:mRNA"; class_code "=";
Tb927_03_v5.1	StringTie	exon	518579	520330	.	-	.	gene_id "Tb927.3.1990"; xloc "XLOC_001062"; transcript_id "Tb927.3.1990:mRNA"; class_code "k";
Tb927_03_v5.1	StringTie	exon	520900	522216	.	-	.	gene_id "Tb927.3.2000"; xloc "XLOC_001062"; transcript_id "Tb927.3.2000:mRNA"; class_code "k";
Tb927_03_v5.1	StringTie	exon	522318	524266	.	-	.	gene_id "Tb927.3.2010"; xloc "XLOC_001063"; transcript_id "Tb927.3.2010:mRNA"; class_code "=";
Tb927_03_v5.1	StringTie	exon	524382	527379	.	-	.	gene_id "Tb927.3.2020"; xloc "XLOC_001064"; transcript_id "Tb927.3.2020:mRNA"; class_code "=";
Tb927_03_v5.1	StringTie	exon	527400	528199	.	-	.	gene_id "Tb927.3.2030"; xloc "XLOC_000010"; transcript_id "Tb927.3.2030:mRNA"; class_code "p";
Tb927_03_v5.1	StringTie	exon	528350	532737	.	-	.	gene_id "Tb927.3.2040"; xloc "XLOC_001065"; transcript_id "Tb927.3.2040:mRNA"; class_code "=";
Tb927_03_v5.1	StringTie	exon	532800	539199	.	-	.	gene_id "Tb927.3.2050"; xloc "XLOC_001066"; transcript_id "Tb927.3.2050:mRNA"; class_code "o";
Tb927_03_v5.1	StringTie	exon	539382	542631	.	-	.	gene_id "Tb927.3.2060"; xloc "XLOC_001067"; transcript_id "Tb927.3.2060:mRNA"; class_code "=";
Tb927_03_v5.1	StringTie	exon	542773	547514	.	-	.	gene_id "Tb927.3.2070"; xloc "XLOC_001068"; transcript_id "Tb927.3.2070:mRNA"; class_code "c";
Tb927_03_v5.1	StringTie	exon	547650	549192	.	-	.	gene_id "Tb927.3.2080"; xloc "XLOC_001069"; transcript_id "Tb927.3.2080:mRNA"; class_code "k";
Tb927_03_v5.1	StringTie	exon	549312	554216	.	-	.	gene_id "Tb927.3.2090"; xloc "XLOC_001070"; transcript_id "Tb927.3.2090:mRNA"; class_code "k";
Tb927_03_v5.1	StringTie	exon	554955	557927	.	-	.	gene_id "Tb927.3.2110"; xloc "XLOC_001072"; transcript_id "Tb927.3.2110:mRNA"; class_code "p";
Tb927_03_v5.1	StringTie	exon	558167	560058	.	-	.	gene_id "Tb927.3.2120"; xloc "XLOC_001074"; transcript_id "Tb927.3.2120:mRNA"; class_code "k";
Tb927_03_v5.1	StringTie	exon	560200	562717	.	-	.	gene_id "Tb927.3.2130"; xloc "XLOC_001074"; transcript_id "Tb927.3.2130:mRNA"; class_code "k";
Tb927_03_v5.1	StringTie	exon	562859	566399	.	-	.	gene_id "Tb927.3.2140"; xloc "XLOC_001075"; transcript_id "Tb927.3.2140:mRNA"; class_code "k";
Tb927_03_v5.1	StringTie	exon	566400	567970	.	-	.	gene_id "Tb927.3.2150"; xloc "XLOC_001075"; transcript_id "Tb927.3.2150:mRNA"; class_code "k";
Tb927_03_v5.1	StringTie	exon	568114	569844	.	-	.	gene_id "Tb927.3.2160"; xloc "XLOC_001076"; transcript_id "Tb927.3.2160:mRNA"; class_code "=";
Tb927_03_v5.1	StringTie	exon	570023	573002	.	-	.	gene_id "Tb927.3.2170"; xloc "XLOC_001077"; transcript_id "Tb927.3.2170:mRNA"; class_code "=";
Tb927_03_v5.1	StringTie	exon	573098	574142	.	-	.	gene_id "Tb927.3.2180"; xloc "XLOC_001078"; transcript_id "Tb927.3.2180:mRNA"; class_code "=";
Tb927_03_v5.1	StringTie	exon	574269	575275	.	-	.	gene_id "Tb927.3.2190"; xloc "XLOC_001079"; transcript_id "Tb927.3.2190:mRNA"; class_code "=";
Tb927_03_v5.1	StringTie	exon	575338	576668	.	-	.	gene_id "Tb927.3.2200"; xloc "XLOC_001080"; transcript_id "Tb927.3.2200:mRNA"; class_code "=";
Tb927_03_v5.1	StringTie	exon	576788	579149	.	-	.	gene_id "Tb927.3.2210"; xloc "XLOC_001081"; transcript_id "Tb927.3.2210:mRNA"; class_code "=";
Tb927_03_v5.1	StringTie	exon	579200	580122	.	-	.	gene_id "Tb927.3.2220"; xloc "XLOC_001081"; transcript_id "Tb927.3.2220:mRNA"; class_code "=";
Tb927_03_v5.1	StringTie	exon	580178	581897	.	-	.	gene_id "Tb927.3.2230"; xloc "XLOC_001082"; transcript_id "Tb927.3.2230:mRNA"; class_code "o";
Tb927_03_v5.1	StringTie	exon	581986	583453	.	-	.	gene_id "Tb927.3.2240"; xloc "XLOC_001083"; transcript_id "Tb927.3.2240:mRNA"; class_code "k";
Tb927_03_v5.1	StringTie	exon	583500	584537	.	-	.	gene_id "Tb927.3.2250"; xloc "XLOC_001083"; transcript_id "Tb927.3.2250:mRNA"; class_code "k";
Tb927_03_v5.1	StringTie	exon	584604	585480	.	-	.	gene_id "Tb927.3.2260"; xloc "XLOC_001084"; transcript_id "Tb927.3.2260:mRNA"; class_code "=";
Tb927_03_v5.1	StringTie	exon	646274	647394	.	-	.	gene_id "Tb927.3.2590"; xloc "XLOC_001086"; transcript_id "Tb927.3.2590:mRNA"; class_code "o";
Tb927_03_v5.1	StringTie	exon	647577	647913	.	-	.	gene_id "Tb927.3.2590"; xloc "XLOC_001086"; transcript_id "Tb927.3.2590:mRNA"; class_code "c";
Tb927_03_v5.1	StringTie	exon	651200	651952	.	-	.	gene_id "Tb927.3.2590"; xloc "XLOC_001086"; transcript_id "Tb927.3.2590:mRNA"; class_code "c";
Tb927_03_v5.1	StringTie	exon	652095	659213	.	-	.	gene_id "Tb927.3.2600"; xloc "XLOC_001087"; transcript_id "Tb927.3.2600:mRNA"; class_code "=";
Tb927_03_v5.1	StringTie	exon	659392	662268	.	-	.	gene_id "Tb927.3.2610"; xloc "XLOC_001088"; transcript_id "Tb927.3.2610:mRNA"; class_code "=";
Tb927_03_v5.1	StringTie	exon	662448	668738	.	-	.	gene_id "Tb927.3.2620"; xloc "XLOC_001089"; transcript_id "Tb927.3.2620.2:mRNA"; class_code "c";
Tb927_03_v5.1	StringTie	exon	670170	672576	.	-	.	gene_id "Tb927.3.2630"; xloc "XLOC_001089"; transcript_id "Tb927.3.2630:mRNA"; class_code "c";
Tb927_03_v5.1	StringTie	exon	672638	674192	.	-	.	gene_id "Tb927.3.2640"; xloc "XLOC_001090"; transcript_id "Tb927.3.2640:mRNA"; class_code "=";
Tb927_03_v5.1	StringTie	exon	674314	675006	.	-	.	gene_id "Tb927.3.2650"; xloc "XLOC_001091"; transcript_id "Tb927.3.2650:mRNA"; class_code "=";
Tb927_03_v5.1	StringTie	exon	675098	677426	.	-	.	gene_id "Tb927.3.2660"; xloc "XLOC_001092"; transcript_id "Tb927.3.2660:mRNA"; class_code "=";
Tb927_03_v5.1	StringTie	exon	677568	678739	.	-	.	gene_id "Tb927.3.2670"; xloc "XLOC_001093"; transcript_id "Tb927.3.2670:mRNA"; class_code "=";
Tb927_03_v5.1	StringTie	exon	678852	680873	.	-	.	gene_id "Tb927.3.2680"; xloc "XLOC_001094"; transcript_id "Tb927.3.2680:mRNA"; class_code "=";
Tb927_03_v5.1	StringTie	exon	680962	686676	.	-	.	gene_id "Tb927.3.2690"; xloc "XLOC_001095"; transcript_id "Tb927.3.2690:mRNA"; class_code "o";
Tb927_03_v5.1	StringTie	exon	686846	688476	.	-	.	gene_id "Tb927.3.2700"; xloc "XLOC_001096"; transcript_id "Tb927.3.2700:mRNA"; class_code "=";
Tb927_03_v5.1	StringTie	exon	688584	693068	.	-	.	gene_id "Tb927.3.2710"; xloc "XLOC_001097"; transcript_id "Tb927.3.2710:mRNA"; class_code "c";
Tb927_03_v5.1	StringTie	exon	693259	695331	.	-	.	gene_id "Tb927.3.2720"; xloc "XLOC_001098"; transcript_id "Tb927.3.2720:mRNA"; class_code "=";
Tb927_03_v5.1	StringTie	exon	695468	701037	.	-	.	gene_id "Tb927.3.2730"; xloc "XLOC_001099"; transcript_id "Tb927.3.2730:mRNA"; class_code "c";
Tb927_03_v5.1	StringTie	exon	701200	702855	.	-	.	gene_id "Tb927.3.2740"; xloc "XLOC_001100"; transcript_id "Tb927.3.2740:mRNA"; class_code "=";
Tb927_03_v5.1	StringTie	exon	702997	706135	.	-	.	gene_id "Tb927.3.2750"; xloc "XLOC_001101"; transcript_id "Tb927.3.2750:mRNA"; class_code "c";
Tb927_03_v5.1	StringTie	exon	706333	711268	.	-	.	gene_id "Tb927.3.2760"; xloc "XLOC_001102"; transcript_id "Tb927.3.2760:mRNA"; class_code "c";
Tb927_03_v5.1	StringTie	exon	711443	715374	.	-	.	gene_id "Tb927.3.2770"; xloc "XLOC_001103"; transcript_id "Tb927.3.2770.2:mRNA"; class_code "=";
Tb927_03_v5.1	StringTie	exon	715525	719492	.	-	.	gene_id "Tb927.3.2780"; xloc "XLOC_001104"; transcript_id "Tb927.3.2780:mRNA"; class_code "=";
Tb927_03_v5.1	StringTie	exon	719701	721972	.	-	.	gene_id "Tb927.3.2790"; xloc "XLOC_001105"; transcript_id "Tb927.3.2790:mRNA"; class_code "c";
Tb927_03_v5.1	StringTie	exon	722048	723024	.	-	.	gene_id "Tb927.3.2790"; xloc "XLOC_001105"; transcript_id "Tb927.3.2790:mRNA"; class_code "c";
Tb927_03_v5.1	StringTie	exon	723748	726214	.	-	.	gene_id "Tb927.3.2800"; xloc "XLOC_001106"; transcript_id "Tb927.3.2800:mRNA"; class_code "=";
Tb927_03_v5.1	StringTie	exon	726386	730093	.	-	.	gene_id "Tb927.3.2810"; xloc "XLOC_001107"; transcript_id "Tb927.3.2810:mRNA"; class_code "c";
Tb927_03_v5.1	StringTie	exon	730145	731360	.	-	.	gene_id "Tb927.3.2810"; xloc "XLOC_001107"; transcript_id "Tb927.3.2810:mRNA"; class_code "c";
Tb927_03_v5.1	StringTie	exon	731841	733887	.	-	.	gene_id "Tb927.3.2820"; xloc "XLOC_001108"; transcript_id "Tb927.3.2820:mRNA"; class_code "=";
Tb927_03_v5.1	StringTie	exon	734314	735651	.	-	.	gene_id "Tb927.3.2830"; xloc "XLOC_001109"; transcript_id "Tb927.3.2830:mRNA"; class_code "=";
Tb927_03_v5.1	StringTie	exon	735787	736909	.	-	.	gene_id "Tb927.3.2840"; xloc "XLOC_001109"; transcript_id "Tb927.3.2840:mRNA"; class_code "=";
Tb927_03_v5.1	StringTie	exon	737000	737899	.	-	.	gene_id "Tb927.3.2850"; xloc "XLOC_001109"; transcript_id "Tb927.3.2850:mRNA"; class_code "=";
Tb927_03_v5.1	StringTie	exon	737900	739699	.	-	.	gene_id "Tb927.3.2860"; xloc "XLOC_001109"; transcript_id "Tb927.3.2860:mRNA"; class_code "=";
Tb927_03_v5.1	StringTie	exon	739800	742601	.	-	.	gene_id "Tb927.3.2870"; xloc "XLOC_001110"; transcript_id "Tb927.3.2870:mRNA"; class_code "k";
Tb927_03_v5.1	StringTie	exon	742765	745270	.	-	.	gene_id "Tb927.3.2880"; xloc "XLOC_001111"; transcript_id "Tb927.3.2880:mRNA"; class_code "k";
Tb927_03_v5.1	StringTie	exon	745426	746214	.	-	.	gene_id "Tb927.3.2890"; xloc "XLOC_001111"; transcript_id "Tb927.3.2890:mRNA"; class_code "o";
Tb927_03_v5.1	StringTie	exon	746337	748207	.	-	.	gene_id "Tb927.3.2900"; xloc "XLOC_001112"; transcript_id "Tb927.3.2900:mRNA"; class_code "=";
Tb927_03_v5.1	StringTie	exon	748354	748645	.	-	.	gene_id "Tb927.3.2910"; xloc "XLOC_001113"; transcript_id "Tb927.3.2910:mRNA"; class_code "p";
Tb927_03_v5.1	StringTie	exon	748737	749970	.	-	.	gene_id "Tb927.3.2910"; xloc "XLOC_001114"; transcript_id "Tb927.3.2910:mRNA"; class_code "k";
Tb927_03_v5.1	StringTie	exon	750092	751904	.	-	.	gene_id "Tb927.3.2920"; xloc "XLOC_001115"; transcript_id "Tb927.3.2920:mRNA"; class_code "=";
Tb927_03_v5.1	StringTie	exon	752180	757629	.	-	.	gene_id "Tb927.3.2930"; xloc "XLOC_001116"; transcript_id "Tb927.3.2930:mRNA"; class_code "c";
Tb927_03_v5.1	StringTie	exon	757995	759577	.	-	.	gene_id "Tb927.3.2940"; xloc "XLOC_001117"; transcript_id "Tb927.3.2940:mRNA"; class_code "=";
Tb927_03_v5.1	StringTie	exon	759808	762854	.	-	.	gene_id "Tb927.3.2950"; xloc "XLOC_001118"; transcript_id "Tb927.3.2950:mRNA"; class_code "=";
Tb927_03_v5.1	StringTie	exon	762988	764832	.	-	.	gene_id "Tb927.3.2960"; xloc "XLOC_001119"; transcript_id "Tb927.3.2960:mRNA"; class_code "=";
Tb927_03_v5.1	StringTie	exon	764893	765727	.	-	.	gene_id "Tb927.3.2970"; xloc "XLOC_001120"; transcript_id "Tb927.3.2970:mRNA"; class_code "=";
Tb927_03_v5.1	StringTie	exon	765911	767383	.	-	.	gene_id "Tb927.3.2980"; xloc "XLOC_001121"; transcript_id "Tb927.3.2980:mRNA"; class_code "o";
Tb927_03_v5.1	StringTie	exon	767484	768453	.	-	.	gene_id "Tb927.3.2990"; xloc "XLOC_001122"; transcript_id "Tb927.3.2990:mRNA"; class_code "=";
Tb927_03_v5.1	StringTie	exon	768613	771470	.	-	.	gene_id "Tb927.3.3000"; xloc "XLOC_001123"; transcript_id "Tb927.3.3000:mRNA"; class_code "=";
Tb927_03_v5.1	StringTie	exon	771602	772224	.	-	.	gene_id "Tb927.3.3010"; xloc "XLOC_001124"; transcript_id "Tb927.3.3010:mRNA"; class_code "=";
Tb927_03_v5.1	StringTie	exon	772300	773499	.	-	.	gene_id "Tb927.3.3020"; xloc "XLOC_001124"; transcript_id "Tb927.3.3020:mRNA"; class_code "=";
Tb927_03_v5.1	StringTie	exon	773645	776074	.	-	.	gene_id "Tb927.3.3030"; xloc "XLOC_001125"; transcript_id "Tb927.3.3030:mRNA"; class_code "k";
Tb927_03_v5.1	StringTie	exon	776645	778436	.	-	.	gene_id "Tb927.3.3040"; xloc "XLOC_001127"; transcript_id "Tb927.3.3040:mRNA"; class_code "=";
Tb927_03_v5.1	StringTie	exon	778573	781812	.	-	.	gene_id "Tb927.3.3050"; xloc "XLOC_001128"; transcript_id "Tb927.3.3050:mRNA"; class_code "c";
Tb927_03_v5.1	StringTie	exon	784390	785798	.	-	.	gene_id "Tb927.3.3060"; xloc "XLOC_001130"; transcript_id "Tb927.3.3060:mRNA"; class_code "=";
Tb927_03_v5.1	StringTie	exon	785977	790029	.	-	.	gene_id "Tb927.3.3070"; xloc "XLOC_001131"; transcript_id "Tb927.3.3070:mRNA"; class_code "p";
Tb927_03_v5.1	StringTie	exon	790189	792162	.	-	.	gene_id "Tb927.3.3080"; xloc "XLOC_001133"; transcript_id "Tb927.3.3080:mRNA"; class_code "=";
Tb927_03_v5.1	StringTie	exon	792302	795399	.	-	.	gene_id "Tb927.3.3090"; xloc "XLOC_001134"; transcript_id "Tb927.3.3090:mRNA"; class_code "=";
Tb927_03_v5.1	StringTie	exon	795477	796499	.	-	.	gene_id "Tb927.3.3100"; xloc "XLOC_001135"; transcript_id "Tb927.3.3100:mRNA"; class_code "=";
Tb927_03_v5.1	StringTie	exon	796630	800269	.	-	.	gene_id "Tb927.3.3110"; xloc "XLOC_001135"; transcript_id "Tb927.3.3110:mRNA"; class_code "=";
Tb927_03_v5.1	StringTie	exon	800468	802199	.	-	.	gene_id "Tb927.3.3120"; xloc "XLOC_001135"; transcript_id "Tb927.3.3120:mRNA"; class_code "=";
Tb927_03_v5.1	StringTie	exon	802300	808390	.	-	.	gene_id "Tb927.3.3130"; xloc "XLOC_001136"; transcript_id "Tb927.3.3130:mRNA"; class_code "k";
Tb927_03_v5.1	StringTie	exon	808537	809573	.	-	.	gene_id "Tb927.3.3140"; xloc "XLOC_001137"; transcript_id "Tb927.3.3140:mRNA"; class_code "k";
Tb927_03_v5.1	StringTie	exon	809707	812142	.	-	.	gene_id "Tb927.3.3150"; xloc "XLOC_001138"; transcript_id "Tb927.3.3150:mRNA"; class_code "=";
Tb927_03_v5.1	StringTie	exon	812294	815299	.	-	.	gene_id "Tb927.3.3160"; xloc "XLOC_001139"; transcript_id "Tb927.3.3160:mRNA"; class_code "k";
Tb927_03_v5.1	StringTie	exon	815500	817939	.	-	.	gene_id "Tb927.3.3170"; xloc "XLOC_001139"; transcript_id "Tb927.3.3170:mRNA"; class_code "k";
Tb927_03_v5.1	StringTie	exon	818069	821694	.	-	.	gene_id "Tb927.3.3180"; xloc "XLOC_001140"; transcript_id "Tb927.3.3180:mRNA"; class_code "c";
Tb927_03_v5.1	StringTie	exon	821918	824714	.	-	.	gene_id "Tb927.3.3190"; xloc "XLOC_001141"; transcript_id "Tb927.3.3190:mRNA"; class_code "k";
Tb927_03_v5.1	StringTie	exon	824862	825486	.	-	.	gene_id "Tb3.NT.36"; xloc "XLOC_001142"; transcript_id "Tb3.NT.36:ncRNA"; class_code "c";
Tb927_03_v5.1	StringTie	exon	825792	828173	.	-	.	gene_id "Tb927.3.3200"; xloc "XLOC_001143"; transcript_id "Tb927.3.3200:mRNA"; class_code "=";
Tb927_03_v5.1	StringTie	exon	828330	828650	.	-	.	gene_id "Tb927.3.3210"; xloc "XLOC_001144"; transcript_id "Tb927.3.3210:mRNA"; class_code "c";
Tb927_03_v5.1	StringTie	exon	828968	832919	.	-	.	gene_id "Tb927.3.3220"; xloc "XLOC_001144"; transcript_id "Tb927.3.3220:mRNA"; class_code "=";
Tb927_03_v5.1	StringTie	exon	833042	835126	.	-	.	gene_id "Tb927.3.3230"; xloc "XLOC_001145"; transcript_id "Tb927.3.3230:mRNA"; class_code "=";
Tb927_03_v5.1	StringTie	exon	835281	836054	.	-	.	gene_id "Tb927.3.3240"; xloc "XLOC_001146"; transcript_id "Tb927.3.3240:mRNA"; class_code "=";
Tb927_03_v5.1	StringTie	exon	836146	837504	.	-	.	gene_id "Tb927.3.3250"; xloc "XLOC_001147"; transcript_id "Tb927.3.3250:mRNA"; class_code "=";
Tb927_03_v5.1	StringTie	exon	837556	838298	.	-	.	gene_id "Tb927.3.3260"; xloc "XLOC_001148"; transcript_id "Tb927.3.3260:mRNA"; class_code "c";
Tb927_03_v5.1	StringTie	exon	838919	842371	.	-	.	gene_id "Tb927.3.3270"; xloc "XLOC_001149"; transcript_id "Tb927.3.3270:mRNA"; class_code "=";
Tb927_03_v5.1	StringTie	exon	842522	845013	.	-	.	gene_id "Tb927.3.3280"; xloc "XLOC_001150"; transcript_id "Tb927.3.3280:mRNA"; class_code "k";
Tb927_03_v5.1	StringTie	exon	845290	847101	.	-	.	gene_id "Tb927.3.3290"; xloc "XLOC_001151"; transcript_id "Tb927.3.3290:mRNA"; class_code "=";
Tb927_03_v5.1	StringTie	exon	847294	850677	.	-	.	gene_id "Tb927.3.3300"; xloc "XLOC_001152"; transcript_id "Tb927.3.3300:mRNA"; class_code "=";
Tb927_03_v5.1	StringTie	exon	850816	851588	.	-	.	gene_id "Tb927.3.3310"; xloc "XLOC_001153"; transcript_id "Tb927.3.3310:mRNA"; class_code "=";
Tb927_03_v5.1	StringTie	exon	851673	852530	.	-	.	gene_id "Tb927.3.3320"; xloc "XLOC_001154"; transcript_id "Tb927.3.3320:mRNA"; class_code "=";
Tb927_03_v5.1	StringTie	exon	852581	853642	.	-	.	gene_id "Tb927.3.3330"; xloc "XLOC_001155"; transcript_id "Tb927.3.3330:mRNA"; class_code "k";
Tb927_03_v5.1	StringTie	exon	853762	857403	.	-	.	gene_id "Tb927.3.3340"; xloc "XLOC_001155"; transcript_id "Tb927.3.3340:mRNA"; class_code "=";
Tb927_03_v5.1	StringTie	exon	853762	857403	.	-	.	gene_id "Tb927.3.3340"; xloc "XLOC_001155"; transcript_id "Tb927.3.3340:mRNA"; class_code "=";
Tb927_03_v5.1	StringTie	exon	858697	860263	.	-	.	gene_id "Tb927.3.3350"; xloc "XLOC_001157"; transcript_id "Tb927.3.3350:mRNA"; class_code "=";
Tb927_03_v5.1	StringTie	exon	860400	862099	.	-	.	gene_id "Tb927.3.3360"; xloc "XLOC_001157"; transcript_id "Tb927.3.3360:mRNA"; class_code "=";
Tb927_03_v5.1	StringTie	exon	862238	863636	.	-	.	gene_id "Tb927.3.3370"; xloc "XLOC_001157"; transcript_id "Tb927.3.3370:mRNA"; class_code "=";
Tb927_03_v5.1	StringTie	exon	863718	866248	.	-	.	gene_id "Tb927.3.3380"; xloc "XLOC_001158"; transcript_id "Tb927.3.3380:mRNA"; class_code "k";
Tb927_03_v5.1	StringTie	exon	866383	868425	.	-	.	gene_id "Tb927.3.3390"; xloc "XLOC_001159"; transcript_id "Tb927.3.3390:mRNA"; class_code "=";
Tb927_03_v5.1	StringTie	exon	868739	870400	.	-	.	gene_id "Tb927.3.3400"; xloc "XLOC_001160"; transcript_id "Tb927.3.3400:mRNA"; class_code "=";
Tb927_03_v5.1	StringTie	exon	870867	872562	.	-	.	gene_id "Tb927.3.3410"; xloc "XLOC_001161"; transcript_id "Tb927.3.3410:mRNA"; class_code "=";
Tb927_03_v5.1	StringTie	exon	972333	972674	.	-	.	gene_id "Tb927.3.3430"; xloc "XLOC_001164"; transcript_id "Tb927.3.3430:mRNA"; class_code "c";
Tb927_03_v5.1	StringTie	exon	977882	979380	.	-	.	gene_id "Tb927.3.3440"; xloc "XLOC_001164"; transcript_id "Tb927.3.3440:mRNA"; class_code "c";
Tb927_03_v5.1	StringTie	exon	1123900	1126799	.	-	.	gene_id "Tb927.3.4010"; xloc "XLOC_001165"; transcript_id "Tb927.3.4010:mRNA"; class_code "c";
Tb927_03_v5.1	StringTie	exon	1126940	1134399	.	-	.	gene_id "Tb927.3.4020"; xloc "XLOC_001165"; transcript_id "Tb927.3.4020:mRNA"; class_code "c";
Tb927_03_v5.1	StringTie	exon	1134480	1139034	.	-	.	gene_id "Tb927.3.4030"; xloc "XLOC_001166"; transcript_id "Tb927.3.4030:mRNA"; class_code "=";
Tb927_03_v5.1	StringTie	exon	1139332	1146010	.	-	.	gene_id "Tb927.3.4040"; xloc "XLOC_001167"; transcript_id "Tb927.3.4040:mRNA"; class_code "k";
Tb927_03_v5.1	StringTie	exon	1142546	1143211	.	-	.	gene_id "Tb927.3.4050"; xloc "XLOC_001167"; transcript_id "Tb927.3.4050:mRNA"; class_code "k";
Tb927_03_v5.1	StringTie	exon	1143350	1147819	.	-	.	gene_id "Tb927.3.4060"; xloc "XLOC_001167"; transcript_id "Tb927.3.4060:mRNA"; class_code "c";
Tb927_03_v5.1	StringTie	exon	1147938	1150134	.	-	.	gene_id "Tb927.3.4070"; xloc "XLOC_001168"; transcript_id "Tb927.3.4070:mRNA"; class_code "=";
Tb927_03_v5.1	StringTie	exon	1150258	1152400	.	-	.	gene_id "Tb927.3.4080"; xloc "XLOC_001169"; transcript_id "Tb927.3.4080:mRNA"; class_code "=";
Tb927_03_v5.1	StringTie	exon	1152544	1154738	.	-	.	gene_id "Tb927.3.4090"; xloc "XLOC_001170"; transcript_id "Tb927.3.4090:mRNA"; class_code "c";
Tb927_03_v5.1	StringTie	exon	1154923	1157059	.	-	.	gene_id "Tb927.3.4100"; xloc "XLOC_001171"; transcript_id "Tb927.3.4100:mRNA"; class_code "=";
Tb927_03_v5.1	StringTie	exon	1157188	1159399	.	-	.	gene_id "Tb927.3.4110"; xloc "XLOC_001172"; transcript_id "Tb927.3.4110:mRNA"; class_code "c";
Tb927_03_v5.1	StringTie	exon	1160723	1162866	.	-	.	gene_id "Tb927.3.4120"; xloc "XLOC_001173"; transcript_id "Tb927.3.4120:mRNA"; class_code "=";
Tb927_03_v5.1	StringTie	exon	1163016	1164188	.	-	.	gene_id "Tb927.3.4130"; xloc "XLOC_001174"; transcript_id "Tb927.3.4130:mRNA"; class_code "=";
Tb927_03_v5.1	StringTie	exon	1164274	1166134	.	-	.	gene_id "Tb927.3.4140"; xloc "XLOC_001175"; transcript_id "Tb927.3.4140:mRNA"; class_code "=";
Tb927_03_v5.1	StringTie	exon	1166265	1166752	.	-	.	gene_id "Tb927.3.4150"; xloc "XLOC_001176"; transcript_id "Tb927.3.4150:mRNA"; class_code "p";
Tb927_03_v5.1	StringTie	exon	1166811	1168537	.	-	.	gene_id "Tb927.3.4150"; xloc "XLOC_001177"; transcript_id "Tb927.3.4150:mRNA"; class_code "=";
Tb927_03_v5.1	StringTie	exon	1168635	1171185	.	-	.	gene_id "Tb927.3.4160"; xloc "XLOC_001178"; transcript_id "Tb927.3.4160:mRNA"; class_code "k";
Tb927_03_v5.1	StringTie	exon	1171316	1172140	.	-	.	gene_id "Tb927.3.4170"; xloc "XLOC_001179"; transcript_id "Tb927.3.4170:mRNA"; class_code "=";
Tb927_03_v5.1	StringTie	exon	1172255	1174772	.	-	.	gene_id "Tb927.3.4180"; xloc "XLOC_001180"; transcript_id "Tb927.3.4180:mRNA"; class_code "k";
Tb927_03_v5.1	StringTie	exon	1174934	1175488	.	-	.	gene_id "Tb927.3.4190"; xloc "XLOC_001181"; transcript_id "Tb927.3.4190:mRNA"; class_code "p";
Tb927_03_v5.1	StringTie	exon	1175575	1178169	.	-	.	gene_id "Tb927.3.4190"; xloc "XLOC_001182"; transcript_id "Tb927.3.4190:mRNA"; class_code "=";
Tb927_03_v5.1	StringTie	exon	1178325	1179691	.	-	.	gene_id "Tb927.3.4200"; xloc "XLOC_001183"; transcript_id "Tb927.3.4200:mRNA"; class_code "=";
Tb927_03_v5.1	StringTie	exon	1179770	1185241	.	-	.	gene_id "Tb927.3.4210"; xloc "XLOC_001183"; transcript_id "Tb927.3.4210:mRNA"; class_code "=";
Tb927_03_v5.1	StringTie	exon	1185366	1188964	.	-	.	gene_id "Tb927.3.4220"; xloc "XLOC_001184"; transcript_id "Tb927.3.4220:mRNA"; class_code "=";
Tb927_03_v5.1	StringTie	exon	1189237	1194729	.	-	.	gene_id "Tb927.3.4230"; xloc "XLOC_001185"; transcript_id "Tb927.3.4230:mRNA"; class_code "=";
Tb927_03_v5.1	StringTie	exon	1195075	1195894	.	-	.	gene_id "Tb927.3.4240"; xloc "XLOC_001186"; transcript_id "Tb927.3.4240:mRNA"; class_code "=";
Tb927_03_v5.1	StringTie	exon	1196057	1197746	.	-	.	gene_id "Tb927.3.4250"; xloc "XLOC_001187"; transcript_id "Tb927.3.4250:mRNA"; class_code "=";
Tb927_03_v5.1	StringTie	exon	1197840	1200228	.	-	.	gene_id "Tb927.3.4260"; xloc "XLOC_001188"; transcript_id "Tb927.3.4260:mRNA"; class_code "=";
Tb927_03_v5.1	StringTie	exon	1200428	1205680	.	-	.	gene_id "Tb927.3.4270"; xloc "XLOC_001189"; transcript_id "Tb927.3.4270:mRNA"; class_code "k";
Tb927_03_v5.1	StringTie	exon	1205824	1208565	.	-	.	gene_id "Tb927.3.4280"; xloc "XLOC_001190"; transcript_id "Tb927.3.4280:mRNA"; class_code "=";
Tb927_03_v5.1	StringTie	exon	1208659	1210780	.	-	.	gene_id "Tb927.3.4290"; xloc "XLOC_001191"; transcript_id "Tb927.3.4290:mRNA"; class_code "=";
Tb927_03_v5.1	StringTie	exon	1210883	1212983	.	-	.	gene_id "Tb927.3.4300"; xloc "XLOC_001192"; transcript_id "Tb927.3.4300:mRNA"; class_code "=";
Tb927_03_v5.1	StringTie	exon	1213065	1215112	.	-	.	gene_id "Tb927.3.4310"; xloc "XLOC_001193"; transcript_id "Tb927.3.4310:mRNA"; class_code "=";
Tb927_03_v5.1	StringTie	exon	1215202	1217309	.	-	.	gene_id "Tb927.3.4320"; xloc "XLOC_001194"; transcript_id "Tb927.3.4320:mRNA"; class_code "=";
Tb927_03_v5.1	StringTie	exon	1217383	1219342	.	-	.	gene_id "Tb927.3.4330"; xloc "XLOC_001195"; transcript_id "Tb927.3.4330:mRNA"; class_code "=";
Tb927_03_v5.1	StringTie	exon	1219484	1220637	.	-	.	gene_id "Tb927.3.4340"; xloc "XLOC_001196"; transcript_id "Tb927.3.4340:mRNA"; class_code "=";
Tb927_03_v5.1	StringTie	exon	1220714	1223267	.	-	.	gene_id "Tb927.3.4350"; xloc "XLOC_001197"; transcript_id "Tb927.3.4350:mRNA"; class_code "=";
Tb927_03_v5.1	StringTie	exon	1223332	1223884	.	-	.	gene_id "Tb927.3.4360"; xloc "XLOC_001198"; transcript_id "Tb927.3.4360:mRNA"; class_code "=";
Tb927_03_v5.1	StringTie	exon	1224037	1225768	.	-	.	gene_id "Tb927.3.4370"; xloc "XLOC_001199"; transcript_id "Tb927.3.4370:mRNA"; class_code "=";
Tb927_03_v5.1	StringTie	exon	1225894	1227555	.	-	.	gene_id "Tb927.3.4380"; xloc "XLOC_001200"; transcript_id "Tb927.3.4380:mRNA"; class_code "=";
Tb927_03_v5.1	StringTie	exon	1227621	1230031	.	-	.	gene_id "Tb927.3.4390"; xloc "XLOC_001201"; transcript_id "Tb927.3.4390:mRNA"; class_code "k";
Tb927_03_v5.1	StringTie	exon	1239362	1240604	.	-	.	gene_id "Tb927.3.4400"; xloc "XLOC_001203"; transcript_id "Tb927.3.4400:mRNA"; class_code "=";
Tb927_03_v5.1	StringTie	exon	1240708	1241549	.	-	.	gene_id "Tb927.3.4410"; xloc "XLOC_001204"; transcript_id "Tb927.3.4410:mRNA"; class_code "k";
Tb927_03_v5.1	StringTie	exon	1241650	1243254	.	-	.	gene_id "Tb927.3.4420"; xloc "XLOC_001204"; transcript_id "Tb927.3.4420:mRNA"; class_code "k";
Tb927_03_v5.1	StringTie	exon	1243378	1245399	.	-	.	gene_id "Tb927.3.4430"; xloc "XLOC_001205"; transcript_id "Tb927.3.4430:mRNA"; class_code "k";
Tb927_03_v5.1	StringTie	exon	1245400	1247009	.	-	.	gene_id "Tb927.3.4440"; xloc "XLOC_001205"; transcript_id "Tb927.3.4440:mRNA"; class_code "k";
Tb927_03_v5.1	StringTie	exon	1247136	1258649	.	-	.	gene_id "Tb927.3.4450"; xloc "XLOC_001206"; transcript_id "Tb927.3.4450:mRNA"; class_code "k";
Tb927_03_v5.1	StringTie	exon	1248700	1250064	.	-	.	gene_id "Tb927.3.4460"; xloc "XLOC_001206"; transcript_id "Tb927.3.4460:mRNA"; class_code "k";
Tb927_03_v5.1	StringTie	exon	1250229	1252774	.	-	.	gene_id "Tb927.3.4470"; xloc "XLOC_001207"; transcript_id "Tb927.3.4470:mRNA"; class_code "=";
Tb927_03_v5.1	StringTie	exon	1252853	1253564	.	-	.	gene_id "Tb927.3.4480"; xloc "XLOC_001208"; transcript_id "Tb927.3.4480:mRNA"; class_code "c";
Tb927_03_v5.1	StringTie	exon	1253632	1254106	.	-	.	gene_id "Tb927.3.4490"; xloc "XLOC_001208"; transcript_id "Tb927.3.4490:mRNA"; class_code "c";
Tb927_03_v5.1	StringTie	exon	1254172	1256322	.	-	.	gene_id "Tb927.3.4490"; xloc "XLOC_001208"; transcript_id "Tb927.3.4490:mRNA"; class_code "c";
Tb927_03_v5.1	StringTie	exon	1256475	1259735	.	-	.	gene_id "Tb927.3.4500"; xloc "XLOC_001209"; transcript_id "Tb927.3.4500:mRNA"; class_code "=";
Tb927_03_v5.1	StringTie	exon	1260135	1264518	.	-	.	gene_id "Tb927.3.4510"; xloc "XLOC_001210"; transcript_id "Tb927.3.4510:mRNA"; class_code "=";
Tb927_03_v5.1	StringTie	exon	1264761	1266099	.	-	.	gene_id "Tb927.3.4520"; xloc "XLOC_001211"; transcript_id "Tb927.3.4520:mRNA"; class_code "k";
Tb927_03_v5.1	StringTie	exon	1266200	1267099	.	-	.	gene_id "Tb927.3.4530"; xloc "XLOC_001211"; transcript_id "Tb927.3.4530:mRNA"; class_code "k";
Tb927_03_v5.1	StringTie	exon	1267200	1268799	.	-	.	gene_id "Tb927.3.4540"; xloc "XLOC_001211"; transcript_id "Tb927.3.4540:mRNA"; class_code "k";
Tb927_03_v5.1	StringTie	exon	1268950	1271253	.	-	.	gene_id "Tb927.3.4550"; xloc "XLOC_001211"; transcript_id "Tb927.3.4550:mRNA"; class_code "k";
Tb927_03_v5.1	StringTie	exon	1271381	1276070	.	-	.	gene_id "Tb927.3.4560"; xloc "XLOC_001212"; transcript_id "Tb927.3.4560:mRNA"; class_code "=";
Tb927_03_v5.1	StringTie	exon	1276630	1279406	.	-	.	gene_id "Tb927.3.4570"; xloc "XLOC_001213"; transcript_id "Tb927.3.4570:mRNA"; class_code "=";
Tb927_03_v5.1	StringTie	exon	1279503	1282731	.	-	.	gene_id "Tb927.3.4580"; xloc "XLOC_001214"; transcript_id "Tb927.3.4580:mRNA"; class_code "c";
Tb927_03_v5.1	StringTie	exon	1286500	1289101	.	-	.	gene_id "Tb927.3.4590"; xloc "XLOC_001216"; transcript_id "Tb927.3.4590:mRNA"; class_code "p";
Tb927_03_v5.1	StringTie	exon	1289332	1293057	.	-	.	gene_id "Tb927.3.4600"; xloc "XLOC_001218"; transcript_id "Tb927.3.4600:mRNA"; class_code "=";
Tb927_03_v5.1	StringTie	exon	1293185	1303099	.	-	.	gene_id "Tb927.3.4610"; xloc "XLOC_001219"; transcript_id "Tb927.3.4610:mRNA"; class_code "c";
Tb927_03_v5.1	StringTie	exon	1303160	1307827	.	-	.	gene_id "Tb927.3.4620"; xloc "XLOC_001220"; transcript_id "Tb927.3.4620:mRNA"; class_code "=";
Tb927_03_v5.1	StringTie	exon	1308038	1312016	.	-	.	gene_id "Tb927.3.4630"; xloc "XLOC_001221"; transcript_id "Tb927.3.4630:mRNA"; class_code "c";
Tb927_03_v5.1	StringTie	exon	1312072	1316371	.	-	.	gene_id "Tb927.3.4640"; xloc "XLOC_001221"; transcript_id "Tb927.3.4640:mRNA"; class_code "k";
Tb927_03_v5.1	StringTie	exon	1316518	1318050	.	-	.	gene_id "Tb927.3.4650"; xloc "XLOC_001222"; transcript_id "Tb927.3.4650:mRNA"; class_code "=";
Tb927_03_v5.1	StringTie	exon	1318148	1321304	.	-	.	gene_id "Tb927.3.4660"; xloc "XLOC_001223"; transcript_id "Tb927.3.4660:mRNA"; class_code "=";
Tb927_03_v5.1	StringTie	exon	1321382	1323136	.	-	.	gene_id "Tb927.3.4670"; xloc "XLOC_001223"; transcript_id "Tb927.3.4670:mRNA"; class_code "c";
Tb927_03_v5.1	StringTie	exon	1323225	1325493	.	-	.	gene_id "Tb927.3.4680"; xloc "XLOC_001224"; transcript_id "Tb927.3.4680:mRNA"; class_code "=";
Tb927_03_v5.1	StringTie	exon	1325590	1327399	.	-	.	gene_id "Tb927.3.4690"; xloc "XLOC_001224"; transcript_id "Tb927.3.4690:mRNA"; class_code "k";
Tb927_03_v5.1	StringTie	exon	1327400	1328817	.	-	.	gene_id "Tb927.3.4700"; xloc "XLOC_001224"; transcript_id "Tb927.3.4700:mRNA"; class_code "k";
Tb927_03_v5.1	StringTie	exon	1329100	1332851	.	-	.	gene_id "Tb927.3.4710"; xloc "XLOC_001225"; transcript_id "Tb927.3.4710:mRNA"; class_code "c";
Tb927_03_v5.1	StringTie	exon	1333722	1336508	.	-	.	gene_id "Tb927.3.4720"; xloc "XLOC_001227"; transcript_id "Tb927.3.4720:mRNA"; class_code "c";
Tb927_03_v5.1	StringTie	exon	1336622	1337982	.	-	.	gene_id "Tb927.3.4730"; xloc "XLOC_001228"; transcript_id "Tb927.3.4730:mRNA"; class_code "=";
Tb927_03_v5.1	StringTie	exon	1338086	1339433	.	-	.	gene_id "Tb927.3.4740"; xloc "XLOC_001229"; transcript_id "Tb927.3.4740:mRNA"; class_code "=";
Tb927_03_v5.1	StringTie	exon	1339568	1342411	.	-	.	gene_id "Tb927.3.4750"; xloc "XLOC_001230"; transcript_id "Tb927.3.4750:mRNA"; class_code "=";
Tb927_03_v5.1	StringTie	exon	1343657	1346532	.	-	.	gene_id "Tb927.3.4760"; xloc "XLOC_001231"; transcript_id "Tb927.3.4760:mRNA"; class_code "c";
Tb927_03_v5.1	StringTie	exon	1346702	1348010	.	-	.	gene_id "Tb927.3.4770"; xloc "XLOC_001232"; transcript_id "Tb927.3.4770:mRNA"; class_code "=";
Tb927_03_v5.1	StringTie	exon	1348080	1349447	.	-	.	gene_id "Tb927.3.4780"; xloc "XLOC_001233"; transcript_id "Tb927.3.4780:mRNA"; class_code "=";
Tb927_03_v5.1	StringTie	exon	1349577	1352396	.	-	.	gene_id "Tb927.3.4790"; xloc "XLOC_001234"; transcript_id "Tb927.3.4790:mRNA"; class_code "=";
Tb927_03_v5.1	StringTie	exon	1352523	1354594	.	-	.	gene_id "Tb927.3.4800"; xloc "XLOC_001235"; transcript_id "Tb927.3.4800:mRNA"; class_code "=";
Tb927_03_v5.1	StringTie	exon	1354718	1355786	.	-	.	gene_id "Tb927.3.4810"; xloc "XLOC_001236"; transcript_id "Tb927.3.4810.1:mRNA"; class_code "=";
Tb927_03_v5.1	StringTie	exon	1355886	1358401	.	-	.	gene_id "Tb927.3.4820"; xloc "XLOC_001236"; transcript_id "Tb927.3.4820:mRNA"; class_code "=";
Tb927_03_v5.1	StringTie	exon	1358531	1361530	.	-	.	gene_id "Tb927.3.4830"; xloc "XLOC_001237"; transcript_id "Tb927.3.4830:mRNA"; class_code "=";
Tb927_03_v5.1	StringTie	exon	1361600	1364299	.	-	.	gene_id "Tb927.3.4840"; xloc "XLOC_001237"; transcript_id "Tb927.3.4840:mRNA"; class_code "=";
Tb927_03_v5.1	StringTie	exon	1364441	1365250	.	-	.	gene_id "Tb927.3.4850"; xloc "XLOC_001238"; transcript_id "Tb927.3.4850:mRNA"; class_code "c";
Tb927_03_v5.1	StringTie	exon	1366569	1369521	.	-	.	gene_id "Tb927.3.4860"; xloc "XLOC_001238"; transcript_id "Tb927.3.4860:mRNA"; class_code "k";
Tb927_03_v5.1	StringTie	exon	1369660	1370759	.	-	.	gene_id "Tb927.3.4870"; xloc "XLOC_001239"; transcript_id "Tb927.3.4870.2:mRNA"; class_code "=";
Tb927_03_v5.1	StringTie	exon	1372022	1372774	.	-	.	gene_id "Tb927.3.4880"; xloc "XLOC_001241"; transcript_id "Tb927.3.4880:mRNA"; class_code "=";
Tb927_03_v5.1	StringTie	exon	1372934	1373588	.	-	.	gene_id "Tb927.3.4890"; xloc "XLOC_001242"; transcript_id "Tb927.3.4890:mRNA"; class_code "=";
Tb927_03_v5.1	StringTie	exon	1603691	1605594	.	-	.	gene_id "Tb927.3.5750"; xloc "XLOC_001245"; transcript_id "Tb927.3.5750:pseudogenic_exon"; class_code "o";
Tb927_04_v5.1	StringTie	exon	9951	13637	.	+	.	gene_id "Tb927.4.120"; xloc "XLOC_001248"; transcript_id "Tb927.4.120:mRNA"; class_code "=";
Tb927_04_v5.1	StringTie	exon	14459	15116	.	+	.	gene_id "Tb927.4.130"; xloc "XLOC_001248"; transcript_id "Tb927.4.130:pseudogenic_exon"; class_code "c";
Tb927_04_v5.1	StringTie	exon	16932	18573	.	+	.	gene_id "Tb927.4.150"; xloc "XLOC_001249"; transcript_id "Tb927.4.150:mRNA"; class_code "k";
Tb927_04_v5.1	StringTie	exon	18706	20255	.	+	.	gene_id "Tb927.4.160"; xloc "XLOC_001250"; transcript_id "Tb927.4.160:pseudogenic_exon"; class_code "c";
Tb927_04_v5.1	StringTie	exon	20307	24811	.	+	.	gene_id "Tb927.4.160"; xloc "XLOC_001250"; transcript_id "Tb927.4.160:pseudogenic_exon"; class_code "o";
Tb927_04_v5.1	StringTie	exon	26400	27247	.	+	.	gene_id "Tb927.4.180"; xloc "XLOC_001250"; transcript_id "Tb927.4.180:mRNA"; class_code "c";
Tb927_04_v5.1	StringTie	exon	28497	29536	.	+	.	gene_id "Tb927.4.190"; xloc "XLOC_001251"; transcript_id "Tb927.4.190:pseudogenic_exon"; class_code "c";
Tb927_04_v5.1	StringTie	exon	29595	30382	.	+	.	gene_id "Tb927.4.190"; xloc "XLOC_001251"; transcript_id "Tb927.4.190:pseudogenic_exon"; class_code "c";
Tb927_04_v5.1	StringTie	exon	318232	320136	.	+	.	gene_id "Tb927.4.1200"; xloc "XLOC_001253"; transcript_id "Tb927.4.1200:mRNA"; class_code "o";
Tb927_04_v5.1	StringTie	exon	325767	325861	.	+	.	gene_id "Tb927.4.1213"; xloc "XLOC_000010"; transcript_id "Tb927.4.1213:mRNA"; class_code "p";
Tb927_04_v5.1	StringTie	exon	541900	544489	.	+	.	gene_id "Tb927.4.2100"; xloc "XLOC_001254"; transcript_id "Tb927.4.2100:mRNA"; class_code "c";
Tb927_04_v5.1	StringTie	exon	546552	550130	.	+	.	gene_id "Tb927.4.2110"; xloc "XLOC_001257"; transcript_id "Tb927.4.2110:mRNA"; class_code "=";
Tb927_04_v5.1	StringTie	exon	550252	551816	.	+	.	gene_id "Tb927.4.2120"; xloc "XLOC_001260"; transcript_id "Tb927.4.2120:mRNA"; class_code "=";
Tb927_04_v5.1	StringTie	exon	551947	553112	.	+	.	gene_id "Tb927.4.2130"; xloc "XLOC_001261"; transcript_id "Tb927.4.2130:mRNA"; class_code "=";
Tb927_04_v5.1	StringTie	exon	553249	556698	.	+	.	gene_id "Tb927.4.2140"; xloc "XLOC_001262"; transcript_id "Tb927.4.2140:mRNA"; class_code "=";
Tb927_04_v5.1	StringTie	exon	556973	557640	.	+	.	gene_id "Tb927.4.2150"; xloc "XLOC_001263"; transcript_id "Tb927.4.2150:mRNA"; class_code "=";
Tb927_04_v5.1	StringTie	exon	557752	558866	.	+	.	gene_id "Tb927.4.2160"; xloc "XLOC_001264"; transcript_id "Tb927.4.2160:mRNA"; class_code "=";
Tb927_04_v5.1	StringTie	exon	559000	560442	.	+	.	gene_id "Tb927.4.2170"; xloc "XLOC_001265"; transcript_id "Tb927.4.2170:mRNA"; class_code "=";
Tb927_04_v5.1	StringTie	exon	560560	561298	.	+	.	gene_id "Tb927.4.2180"; xloc "XLOC_001266"; transcript_id "Tb927.4.2180:mRNA"; class_code "c";
Tb927_04_v5.1	StringTie	exon	561401	563385	.	+	.	gene_id "Tb927.4.2190"; xloc "XLOC_001266"; transcript_id "Tb927.4.2190:mRNA"; class_code "c";
Tb927_04_v5.1	StringTie	exon	563468	566088	.	+	.	gene_id "Tb927.4.2190"; xloc "XLOC_001266"; transcript_id "Tb927.4.2190:mRNA"; class_code "o";
Tb927_04_v5.1	StringTie	exon	566212	569931	.	+	.	gene_id "Tb927.4.2200"; xloc "XLOC_001267"; transcript_id "Tb927.4.2200:mRNA"; class_code "c";
Tb927_04_v5.1	StringTie	exon	570002	570316	.	+	.	gene_id "Tb927.4.2200"; xloc "XLOC_001267"; transcript_id "Tb927.4.2200:mRNA"; class_code "c";
Tb927_04_v5.1	StringTie	exon	570397	571677	.	+	.	gene_id "Tb927.4.2200"; xloc "XLOC_001267"; transcript_id "Tb927.4.2200:mRNA"; class_code "c";
Tb927_04_v5.1	StringTie	exon	571781	574515	.	+	.	gene_id "Tb927.4.2210"; xloc "XLOC_001268"; transcript_id "Tb927.4.2210:mRNA"; class_code "=";
Tb927_04_v5.1	StringTie	exon	574635	579187	.	+	.	gene_id "Tb927.4.2220"; xloc "XLOC_001269"; transcript_id "Tb927.4.2220:mRNA"; class_code "=";
Tb927_04_v5.1	StringTie	exon	579300	581299	.	+	.	gene_id "Tb927.4.2230"; xloc "XLOC_001270"; transcript_id "Tb927.4.2230:mRNA"; class_code "p";
Tb927_04_v5.1	StringTie	exon	579315	583103	.	+	.	gene_id "Tb927.4.2240"; xloc "XLOC_001271"; transcript_id "Tb927.4.2240:mRNA"; class_code "k";
Tb927_04_v5.1	StringTie	exon	583244	584896	.	+	.	gene_id "Tb927.4.2250"; xloc "XLOC_001272"; transcript_id "Tb927.4.2250:mRNA"; class_code "=";
Tb927_04_v5.1	StringTie	exon	584984	586938	.	+	.	gene_id "Tb927.4.2260"; xloc "XLOC_001273"; transcript_id "Tb927.4.2260:mRNA"; class_code "k";
Tb927_04_v5.1	StringTie	exon	587010	588037	.	+	.	gene_id "Tb927.4.2265"; xloc "XLOC_001274"; transcript_id "Tb927.4.2265:mRNA"; class_code "c";
Tb927_04_v5.1	StringTie	exon	591594	593108	.	+	.	gene_id "Tb927.4.2270"; xloc "XLOC_001276"; transcript_id "Tb927.4.2270:mRNA"; class_code "=";
Tb927_04_v5.1	StringTie	exon	593214	594542	.	+	.	gene_id "Tb927.4.2280"; xloc "XLOC_001277"; transcript_id "Tb927.4.2280:mRNA"; class_code "c";
Tb927_04_v5.1	StringTie	exon	594702	595125	.	+	.	gene_id "Tb927.4.2280"; xloc "XLOC_001277"; transcript_id "Tb927.4.2280:mRNA"; class_code "c";
Tb927_04_v5.1	StringTie	exon	595250	597548	.	+	.	gene_id "Tb927.4.2290"; xloc "XLOC_001278"; transcript_id "Tb927.4.2290:mRNA"; class_code "=";
Tb927_04_v5.1	StringTie	exon	597687	600409	.	+	.	gene_id "Tb927.4.2300"; xloc "XLOC_001279"; transcript_id "Tb927.4.2300:mRNA"; class_code "=";
Tb927_04_v5.1	StringTie	exon	600470	601038	.	+	.	gene_id "Tb927.4.2300"; xloc "XLOC_001280"; transcript_id "Tb927.4.2300:mRNA"; class_code "p";
Tb927_04_v5.1	StringTie	exon	601167	604108	.	+	.	gene_id "Tb927.4.2310"; xloc "XLOC_001281"; transcript_id "Tb927.4.2310:mRNA"; class_code "=";
Tb927_04_v5.1	StringTie	exon	604337	605700	.	+	.	gene_id "Tb927.4.2320"; xloc "XLOC_001282"; transcript_id "Tb927.4.2320:mRNA"; class_code "k";
Tb927_04_v5.1	StringTie	exon	605800	606699	.	+	.	gene_id "Tb927.4.2330"; xloc "XLOC_001282"; transcript_id "Tb927.4.2330:mRNA"; class_code "k";
Tb927_04_v5.1	StringTie	exon	605838	608454	.	+	.	gene_id "Tb927.4.2340"; xloc "XLOC_001282"; transcript_id "Tb927.4.2340:mRNA"; class_code "k";
Tb927_04_v5.1	StringTie	exon	608642	610099	.	+	.	gene_id "Tb927.4.2350"; xloc "XLOC_001283"; transcript_id "Tb927.4.2350:mRNA"; class_code "k";
Tb927_04_v5.1	StringTie	exon	610200	611502	.	+	.	gene_id "Tb927.4.2360"; xloc "XLOC_001283"; transcript_id "Tb927.4.2360:mRNA"; class_code "k";
Tb927_04_v5.1	StringTie	exon	611631	613634	.	+	.	gene_id "Tb927.4.2370"; xloc "XLOC_001284"; transcript_id "Tb927.4.2370:mRNA"; class_code "=";
Tb927_04_v5.1	StringTie	exon	613723	616176	.	+	.	gene_id "Tb927.4.2380"; xloc "XLOC_001285"; transcript_id "Tb927.4.2380:mRNA"; class_code "=";
Tb927_04_v5.1	StringTie	exon	616337	619060	.	+	.	gene_id "Tb927.4.2390"; xloc "XLOC_001286"; transcript_id "Tb927.4.2390:mRNA"; class_code "=";
Tb927_04_v5.1	StringTie	exon	619184	623971	.	+	.	gene_id "Tb927.4.2400"; xloc "XLOC_001287"; transcript_id "Tb927.4.2400:mRNA"; class_code "=";
Tb927_04_v5.1	StringTie	exon	624203	630439	.	+	.	gene_id "Tb927.4.2410"; xloc "XLOC_001288"; transcript_id "Tb927.4.2410:mRNA"; class_code "c";
Tb927_04_v5.1	StringTie	exon	630621	631306	.	+	.	gene_id "Tb927.4.2420"; xloc "XLOC_001290"; transcript_id "Tb927.4.2420:mRNA"; class_code "c";
Tb927_04_v5.1	StringTie	exon	631433	634544	.	+	.	gene_id "Tb927.4.2430"; xloc "XLOC_001290"; transcript_id "Tb927.4.2430:mRNA"; class_code "c";
Tb927_04_v5.1	StringTie	exon	634725	636480	.	+	.	gene_id "Tb927.4.2440"; xloc "XLOC_001291"; transcript_id "Tb927.4.2440:mRNA"; class_code "=";
Tb927_04_v5.1	StringTie	exon	636538	638789	.	+	.	gene_id "Tb927.4.2450"; xloc "XLOC_001292"; transcript_id "Tb927.4.2450:mRNA"; class_code "=";
Tb927_04_v5.1	StringTie	exon	638989	646150	.	+	.	gene_id "Tb927.4.2460"; xloc "XLOC_001293"; transcript_id "Tb927.4.2460:mRNA"; class_code "c";
Tb927_04_v5.1	StringTie	exon	646274	650611	.	+	.	gene_id "Tb927.4.2470"; xloc "XLOC_001294"; transcript_id "Tb927.4.2470:mRNA"; class_code "c";
Tb927_04_v5.1	StringTie	exon	650748	652697	.	+	.	gene_id "Tb927.4.2480"; xloc "XLOC_001295"; transcript_id "Tb927.4.2480:mRNA"; class_code "=";
Tb927_04_v5.1	StringTie	exon	652807	654611	.	+	.	gene_id "Tb927.4.2490"; xloc "XLOC_001296"; transcript_id "Tb927.4.2490:mRNA"; class_code "=";
Tb927_04_v5.1	StringTie	exon	654769	661267	.	+	.	gene_id "Tb927.4.2500"; xloc "XLOC_001297"; transcript_id "Tb927.4.2500:mRNA"; class_code "c";
Tb927_04_v5.1	StringTie	exon	661597	666499	.	+	.	gene_id "Tb927.4.2510"; xloc "XLOC_001299"; transcript_id "Tb927.4.2510:mRNA"; class_code "c";
Tb927_04_v5.1	StringTie	exon	664600	667587	.	+	.	gene_id "Tb927.4.2520"; xloc "XLOC_001299"; transcript_id "Tb927.4.2520:mRNA"; class_code "k";
Tb927_04_v5.1	StringTie	exon	667706	669727	.	+	.	gene_id "Tb927.4.2530"; xloc "XLOC_001300"; transcript_id "Tb927.4.2530:mRNA"; class_code "k";
Tb927_04_v5.1	StringTie	exon	669871	670899	.	+	.	gene_id "Tb927.4.2540"; xloc "XLOC_001301"; transcript_id "Tb927.4.2540:mRNA"; class_code "k";
Tb927_04_v5.1	StringTie	exon	670960	672399	.	+	.	gene_id "Tb927.4.2550"; xloc "XLOC_001301"; transcript_id "Tb927.4.2550:mRNA"; class_code "k";
Tb927_04_v5.1	StringTie	exon	672450	675474	.	+	.	gene_id "Tb927.4.2560"; xloc "XLOC_001301"; transcript_id "Tb927.4.2560:mRNA"; class_code "k";
Tb927_04_v5.1	StringTie	exon	675634	677451	.	+	.	gene_id "Tb927.4.2570"; xloc "XLOC_001302"; transcript_id "Tb927.4.2570:mRNA"; class_code "=";
Tb927_04_v5.1	StringTie	exon	677610	680120	.	+	.	gene_id "Tb927.4.2580"; xloc "XLOC_001303"; transcript_id "Tb927.4.2580:mRNA"; class_code "=";
Tb927_04_v5.1	StringTie	exon	680220	681355	.	+	.	gene_id "Tb927.4.2580"; xloc "XLOC_001303"; transcript_id "Tb927.4.2580:mRNA"; class_code "o";
Tb927_04_v5.1	StringTie	exon	685168	686777	.	+	.	gene_id "Tb927.4.2590"; xloc "XLOC_001304"; transcript_id "Tb927.4.2590:mRNA"; class_code "o";
Tb927_04_v5.1	StringTie	exon	687000	691999	.	+	.	gene_id "Tb927.4.2600"; xloc "XLOC_001305"; transcript_id "Tb927.4.2600:mRNA"; class_code "c";
Tb927_04_v5.1	StringTie	exon	692079	692666	.	+	.	gene_id "Tb927.4.2610"; xloc "XLOC_001306"; transcript_id "Tb927.4.2610:mRNA"; class_code "=";
Tb927_04_v5.1	StringTie	exon	692751	694554	.	+	.	gene_id "Tb927.4.2620"; xloc "XLOC_001307"; transcript_id "Tb927.4.2620:mRNA"; class_code "k";
Tb927_04_v5.1	StringTie	exon	694726	697640	.	+	.	gene_id "Tb927.4.2630"; xloc "XLOC_001308"; transcript_id "Tb927.4.2630:mRNA"; class_code "=";
Tb927_04_v5.1	StringTie	exon	697873	702489	.	+	.	gene_id "Tb927.4.2640"; xloc "XLOC_001309"; transcript_id "Tb927.4.2640:mRNA"; class_code "=";
Tb927_04_v5.1	StringTie	exon	702610	706346	.	+	.	gene_id "Tb927.4.2650"; xloc "XLOC_001310"; transcript_id "Tb927.4.2650:mRNA"; class_code "=";
Tb927_04_v5.1	StringTie	exon	706493	707224	.	+	.	gene_id "Tb927.4.2660"; xloc "XLOC_001310"; transcript_id "Tb927.4.2660:mRNA"; class_code "o";
Tb927_04_v5.1	StringTie	exon	707314	708499	.	+	.	gene_id "Tb927.4.2670"; xloc "XLOC_001311"; transcript_id "Tb927.4.2670:mRNA"; class_code "k";
Tb927_04_v5.1	StringTie	exon	708660	712339	.	+	.	gene_id "Tb927.4.2680"; xloc "XLOC_001311"; transcript_id "Tb927.4.2680:mRNA"; class_code "k";
Tb927_04_v5.1	StringTie	exon	712487	714863	.	+	.	gene_id "Tb927.4.2700"; xloc "XLOC_001312"; transcript_id "Tb927.4.2700:mRNA"; class_code "c";
Tb927_04_v5.1	StringTie	exon	714978	716261	.	+	.	gene_id "Tb927.4.2710"; xloc "XLOC_001313"; transcript_id "Tb927.4.2710:mRNA"; class_code "k";
Tb927_04_v5.1	StringTie	exon	716407	719127	.	+	.	gene_id "Tb927.4.2720"; xloc "XLOC_001314"; transcript_id "Tb927.4.2720:mRNA"; class_code "=";
Tb927_04_v5.1	StringTie	exon	719252	722805	.	+	.	gene_id "Tb927.4.2730"; xloc "XLOC_001315"; transcript_id "Tb927.4.2730:mRNA"; class_code "=";
Tb927_04_v5.1	StringTie	exon	722902	725369	.	+	.	gene_id "Tb927.4.2740"; xloc "XLOC_001315"; transcript_id "Tb927.4.2740:mRNA"; class_code "k";
Tb927_04_v5.1	StringTie	exon	725547	725785	.	+	.	gene_id "Tb927.4.2730"; xloc "XLOC_001316"; transcript_id "Tb927.4.2730:mRNA"; class_code "p";
Tb927_04_v5.1	StringTie	exon	726000	729015	.	+	.	gene_id "Tb927.4.2750"; xloc "XLOC_001317"; transcript_id "Tb927.4.2750:mRNA"; class_code "c";
Tb927_04_v5.1	StringTie	exon	731364	734024	.	+	.	gene_id "Tb927.4.2760"; xloc "XLOC_001319"; transcript_id "Tb927.4.2760:mRNA"; class_code "=";
Tb927_04_v5.1	StringTie	exon	734223	735757	.	+	.	gene_id "Tb927.4.2770"; xloc "XLOC_001320"; transcript_id "Tb927.4.2770:mRNA"; class_code "=";
Tb927_04_v5.1	StringTie	exon	735812	738587	.	+	.	gene_id "Tb927.4.2780"; xloc "XLOC_001321"; transcript_id "Tb927.4.2780:mRNA"; class_code "=";
Tb927_04_v5.1	StringTie	exon	738708	740799	.	+	.	gene_id "Tb927.4.2790"; xloc "XLOC_001322"; transcript_id "Tb927.4.2790:mRNA"; class_code "k";
Tb927_04_v5.1	StringTie	exon	740900	744904	.	+	.	gene_id "Tb927.4.2800"; xloc "XLOC_001322"; transcript_id "Tb927.4.2800:mRNA"; class_code "k";
Tb927_04_v5.1	StringTie	exon	745007	749181	.	+	.	gene_id "Tb927.4.2820"; xloc "XLOC_001323"; transcript_id "Tb927.4.2820:mRNA"; class_code "=";
Tb927_04_v5.1	StringTie	exon	749357	750200	.	+	.	gene_id "Tb927.4.2830"; xloc "XLOC_001324"; transcript_id "Tb927.4.2830:mRNA"; class_code "=";
Tb927_04_v5.1	StringTie	exon	750441	751546	.	+	.	gene_id "Tb927.4.2840"; xloc "XLOC_001325"; transcript_id "Tb927.4.2840:mRNA"; class_code "=";
Tb927_04_v5.1	StringTie	exon	751687	752174	.	+	.	gene_id "Tb927.4.2840"; xloc "XLOC_001326"; transcript_id "Tb927.4.2840:mRNA"; class_code "p";
Tb927_04_v5.1	StringTie	exon	752349	755095	.	+	.	gene_id "Tb927.4.2850"; xloc "XLOC_001327"; transcript_id "Tb927.4.2850:mRNA"; class_code "=";
Tb927_04_v5.1	StringTie	exon	755200	756492	.	+	.	gene_id "Tb927.4.2860"; xloc "XLOC_001328"; transcript_id "Tb927.4.2860:mRNA"; class_code "k";
Tb927_04_v5.1	StringTie	exon	756600	758105	.	+	.	gene_id "Tb927.4.2870"; xloc "XLOC_001328"; transcript_id "Tb927.4.2870:mRNA"; class_code "k";
Tb927_04_v5.1	StringTie	exon	758197	760918	.	+	.	gene_id "Tb927.4.2880"; xloc "XLOC_001329"; transcript_id "Tb927.4.2880:mRNA"; class_code "c";
Tb927_04_v5.1	StringTie	exon	761028	767828	.	+	.	gene_id "Tb927.4.2890"; xloc "XLOC_001329"; transcript_id "Tb927.4.2890:mRNA"; class_code "k";
Tb927_04_v5.1	StringTie	exon	767888	771178	.	+	.	gene_id "Tb927.4.2900"; xloc "XLOC_001329"; transcript_id "Tb927.4.2900:mRNA"; class_code "=";
Tb927_04_v5.1	StringTie	exon	771420	774600	.	+	.	gene_id "Tb927.4.2910"; xloc "XLOC_001330"; transcript_id "Tb927.4.2910:mRNA"; class_code "k";
Tb927_04_v5.1	StringTie	exon	774703	778346	.	+	.	gene_id "Tb927.4.2920"; xloc "XLOC_001331"; transcript_id "Tb927.4.2920:mRNA"; class_code "=";
Tb927_04_v5.1	StringTie	exon	778483	779639	.	+	.	gene_id "Tb927.4.2930"; xloc "XLOC_001332"; transcript_id "Tb927.4.2930:mRNA"; class_code "=";
Tb927_04_v5.1	StringTie	exon	779740	780571	.	+	.	gene_id "Tb927.4.2935"; xloc "XLOC_001333"; transcript_id "Tb927.4.2935:mRNA"; class_code "k";
Tb927_04_v5.1	StringTie	exon	780650	782324	.	+	.	gene_id "Tb927.4.2940"; xloc "XLOC_001334"; transcript_id "Tb927.4.2940:mRNA"; class_code "k";
Tb927_04_v5.1	StringTie	exon	782448	786216	.	+	.	gene_id "Tb927.4.2950"; xloc "XLOC_001335"; transcript_id "Tb927.4.2950:mRNA"; class_code "=";
Tb927_04_v5.1	StringTie	exon	786314	787936	.	+	.	gene_id "Tb927.4.2960"; xloc "XLOC_001336"; transcript_id "Tb927.4.2960:mRNA"; class_code "k";
Tb927_04_v5.1	StringTie	exon	787997	789964	.	+	.	gene_id "Tb927.4.2970"; xloc "XLOC_001337"; transcript_id "Tb927.4.2970:mRNA"; class_code "=";
Tb927_04_v5.1	StringTie	exon	790122	791020	.	+	.	gene_id "Tb927.4.2980"; xloc "XLOC_001337"; transcript_id "Tb927.4.2980:mRNA"; class_code "o";
Tb927_04_v5.1	StringTie	exon	791976	795421	.	+	.	gene_id "Tb927.4.2990"; xloc "XLOC_001338"; transcript_id "Tb927.4.2990:mRNA"; class_code "c";
Tb927_04_v5.1	StringTie	exon	795584	797170	.	+	.	gene_id "Tb927.4.3000"; xloc "XLOC_001339"; transcript_id "Tb927.4.3000:mRNA"; class_code "=";
Tb927_04_v5.1	StringTie	exon	797371	798343	.	+	.	gene_id "Tb927.4.3010"; xloc "XLOC_001339"; transcript_id "Tb927.4.3010:mRNA"; class_code "=";
Tb927_04_v5.1	StringTie	exon	798500	803139	.	+	.	gene_id "Tb927.4.3020"; xloc "XLOC_001340"; transcript_id "Tb927.4.3020:mRNA"; class_code "o";
Tb927_04_v5.1	StringTie	exon	803266	804669	.	+	.	gene_id "Tb927.4.3030"; xloc "XLOC_001341"; transcript_id "Tb927.4.3030:mRNA"; class_code "=";
Tb927_04_v5.1	StringTie	exon	804958	806985	.	+	.	gene_id "Tb927.4.3040"; xloc "XLOC_001342"; transcript_id "Tb927.4.3040:mRNA"; class_code "k";
Tb927_04_v5.1	StringTie	exon	807169	808027	.	+	.	gene_id "Tb927.4.3050"; xloc "XLOC_001344"; transcript_id "Tb927.4.3050:mRNA"; class_code "c";
Tb927_04_v5.1	StringTie	exon	809800	810599	.	+	.	gene_id "Tb927.4.3060"; xloc "XLOC_001344"; transcript_id "Tb927.4.3060:mRNA"; class_code "k";
Tb927_04_v5.1	StringTie	exon	812200	814096	.	+	.	gene_id "Tb927.4.3070"; xloc "XLOC_001344"; transcript_id "Tb927.4.3070:mRNA"; class_code "k";
Tb927_04_v5.1	StringTie	exon	814230	815099	.	+	.	gene_id "Tb927.4.3080"; xloc "XLOC_001345"; transcript_id "Tb927.4.3080:mRNA"; class_code "k";
Tb927_04_v5.1	StringTie	exon	815549	818500	.	+	.	gene_id "Tb927.4.3090"; xloc "XLOC_001345"; transcript_id "Tb927.4.3090:mRNA"; class_code "k";
Tb927_04_v5.1	StringTie	exon	816881	818428	.	+	.	gene_id "Tb927.4.3100"; xloc "XLOC_001346"; transcript_id "Tb927.4.3100:mRNA"; class_code "=";
Tb927_04_v5.1	StringTie	exon	818601	820023	.	+	.	gene_id "Tb927.4.3110"; xloc "XLOC_001346"; transcript_id "Tb927.4.3110:mRNA"; class_code "=";
Tb927_04_v5.1	StringTie	exon	821019	823900	.	+	.	gene_id "Tb927.4.3120"; xloc "XLOC_001347"; transcript_id "Tb927.4.3120:mRNA"; class_code "c";
Tb927_04_v5.1	StringTie	exon	824256	825535	.	+	.	gene_id "Tb927.4.3130"; xloc "XLOC_001348"; transcript_id "Tb927.4.3130:mRNA"; class_code "k";
Tb927_04_v5.1	StringTie	exon	825658	827503	.	+	.	gene_id "Tb927.4.3140"; xloc "XLOC_001349"; transcript_id "Tb927.4.3140:mRNA"; class_code "=";
Tb927_04_v5.1	StringTie	exon	827634	829627	.	+	.	gene_id "Tb927.4.3150"; xloc "XLOC_001349"; transcript_id "Tb927.4.3150:mRNA"; class_code "=";
Tb927_04_v5.1	StringTie	exon	827623	833921	.	+	.	gene_id "Tb927.4.3160"; xloc "XLOC_001350"; transcript_id "Tb927.4.3160:mRNA"; class_code "k";
Tb927_04_v5.1	StringTie	exon	833976	834835	.	+	.	gene_id "Tb927.4.3160"; xloc "XLOC_001350"; transcript_id "Tb927.4.3160:mRNA"; class_code "o";
Tb927_04_v5.1	StringTie	exon	835270	839203	.	+	.	gene_id "Tb927.4.3170"; xloc "XLOC_001351"; transcript_id "Tb927.4.3170:mRNA"; class_code "o";
Tb927_04_v5.1	StringTie	exon	839347	840399	.	+	.	gene_id "Tb927.4.3180"; xloc "XLOC_001351"; transcript_id "Tb927.4.3180:mRNA"; class_code "o";
Tb927_04_v5.1	StringTie	exon	840550	841372	.	+	.	gene_id "Tb927.4.3190"; xloc "XLOC_001352"; transcript_id "Tb927.4.3190:mRNA"; class_code "k";
Tb927_04_v5.1	StringTie	exon	971520	977753	.	+	.	gene_id "Tb927.4.3750"; xloc "XLOC_001354"; transcript_id "Tb927.4.3750:mRNA"; class_code "o";
Tb927_04_v5.1	StringTie	exon	1108	3099	.	-	.	gene_id "Tb927.4.100"; xloc "XLOC_001360"; transcript_id "Tb927.4.100:pseudogenic_exon"; class_code "k";
Tb927_04_v5.1	StringTie	exon	3200	4799	.	-	.	gene_id "Tb927.4.110"; xloc "XLOC_001360"; transcript_id "Tb927.4.110:pseudogenic_exon"; class_code "k";
Tb927_04_v5.1	StringTie	exon	34346	37024	.	-	.	gene_id "Tb927.4.200"; xloc "XLOC_001363"; transcript_id "Tb927.4.200:mRNA"; class_code "=";
Tb927_04_v5.1	StringTie	exon	37131	40569	.	-	.	gene_id "Tb927.4.210"; xloc "XLOC_001364"; transcript_id "Tb927.4.210:pseudogenic_exon"; class_code "o";
Tb927_04_v5.1	StringTie	exon	41615	42147	.	-	.	gene_id "Tb927.4.220"; xloc "XLOC_001364"; transcript_id "Tb927.4.220:pseudogenic_exon"; class_code "c";
Tb927_04_v5.1	StringTie	exon	42315	45515	.	-	.	gene_id "Tb927.4.230"; xloc "XLOC_001365"; transcript_id "Tb927.4.230:pseudogenic_exon"; class_code "=";
Tb927_04_v5.1	StringTie	exon	45617	48217	.	-	.	gene_id "Tb927.4.240"; xloc "XLOC_001366"; transcript_id "Tb927.4.240:pseudogenic_exon"; class_code "c";
Tb927_04_v5.1	StringTie	exon	50920	51175	.	-	.	gene_id "Tb927.4.250"; xloc "XLOC_001367"; transcript_id "Tb927.4.250:mRNA"; class_code "c";
Tb927_04_v5.1	StringTie	exon	54700	57706	.	-	.	gene_id "Tb927.4.260"; xloc "XLOC_001371"; transcript_id "Tb927.4.260:mRNA"; class_code "o";
Tb927_04_v5.1	StringTie	exon	59461	63150	.	-	.	gene_id "Tb927.4.270"; xloc "XLOC_001374"; transcript_id "Tb927.4.270:mRNA"; class_code "p";
Tb927_04_v5.1	StringTie	exon	65300	69820	.	-	.	gene_id "Tb927.4.280"; xloc "XLOC_001377"; transcript_id "Tb927.4.280:mRNA"; class_code "p";
Tb927_04_v5.1	StringTie	exon	70700	74032	.	-	.	gene_id "Tb927.4.290"; xloc "XLOC_001379"; transcript_id "Tb927.4.290:mRNA"; class_code "o";
Tb927_04_v5.1	StringTie	exon	74033	79999	.	-	.	gene_id "Tb927.4.300"; xloc "XLOC_001381"; transcript_id "Tb927.4.300:mRNA"; class_code "o";
Tb927_04_v5.1	StringTie	exon	80000	100899	.	-	.	gene_id "Tb927.4.310"; xloc "XLOC_001382"; transcript_id "Tb927.4.310:mRNA"; class_code "c";
Tb927_04_v5.1	StringTie	exon	100903	102636	.	-	.	gene_id "Tb927.4.320"; xloc "XLOC_001382"; transcript_id "Tb927.4.320:mRNA"; class_code "=";
Tb927_04_v5.1	StringTie	exon	102729	104203	.	-	.	gene_id "Tb927.4.330"; xloc "XLOC_001383"; transcript_id "Tb927.4.330:mRNA"; class_code "=";
Tb927_04_v5.1	StringTie	exon	104385	105099	.	-	.	gene_id "Tb927.4.340"; xloc "XLOC_001384"; transcript_id "Tb927.4.340:mRNA"; class_code "=";
Tb927_04_v5.1	StringTie	exon	104385	107468	.	-	.	gene_id "Tb927.4.350"; xloc "XLOC_001384"; transcript_id "Tb927.4.350:mRNA"; class_code "=";
Tb927_04_v5.1	StringTie	exon	107567	109361	.	-	.	gene_id "Tb927.4.360"; xloc "XLOC_001385"; transcript_id "Tb927.4.360:mRNA"; class_code "=";
Tb927_04_v5.1	StringTie	exon	110231	111764	.	-	.	gene_id "Tb927.4.370"; xloc "XLOC_001385"; transcript_id "Tb927.4.370:mRNA"; class_code "c";
Tb927_04_v5.1	StringTie	exon	111868	113939	.	-	.	gene_id "Tb927.4.380"; xloc "XLOC_001386"; transcript_id "Tb927.4.380:mRNA"; class_code "o";
Tb927_04_v5.1	StringTie	exon	114011	114689	.	-	.	gene_id "Tb927.4.390"; xloc "XLOC_001387"; transcript_id "Tb927.4.390:mRNA"; class_code "=";
Tb927_04_v5.1	StringTie	exon	114805	116738	.	-	.	gene_id "Tb927.4.400"; xloc "XLOC_001388"; transcript_id "Tb927.4.400:mRNA"; class_code "k";
Tb927_04_v5.1	StringTie	exon	117369	118420	.	-	.	gene_id "Tb927.4.410"; xloc "XLOC_001389"; transcript_id "Tb927.4.410:mRNA"; class_code "c";
Tb927_04_v5.1	StringTie	exon	119100	127499	.	-	.	gene_id "Tb927.4.420"; xloc "XLOC_001390"; transcript_id "Tb927.4.420:mRNA"; class_code "o";
Tb927_04_v5.1	StringTie	exon	126951	129063	.	-	.	gene_id "Tb927.4.430"; xloc "XLOC_001390"; transcript_id "Tb927.4.430:mRNA"; class_code "k";
Tb927_04_v5.1	StringTie	exon	129196	130173	.	-	.	gene_id "Tb927.4.440"; xloc "XLOC_001391"; transcript_id "Tb927.4.440:mRNA"; class_code "=";
Tb927_04_v5.1	StringTie	exon	130387	134843	.	-	.	gene_id "Tb927.4.450"; xloc "XLOC_001392"; transcript_id "Tb927.4.450:mRNA"; class_code "=";
Tb927_04_v5.1	StringTie	exon	134964	136177	.	-	.	gene_id "Tb927.4.460"; xloc "XLOC_001393"; transcript_id "Tb927.4.460:mRNA"; class_code "=";
Tb927_04_v5.1	StringTie	exon	136251	138031	.	-	.	gene_id "Tb927.4.470"; xloc "XLOC_001394"; transcript_id "Tb927.4.470:mRNA"; class_code "p";
Tb927_04_v5.1	StringTie	exon	138290	139306	.	-	.	gene_id "Tb927.4.480"; xloc "XLOC_001396"; transcript_id "Tb927.4.480:mRNA"; class_code "=";
Tb927_04_v5.1	StringTie	exon	139400	141699	.	-	.	gene_id "Tb927.4.490"; xloc "XLOC_001396"; transcript_id "Tb927.4.490:mRNA"; class_code "=";
Tb927_04_v5.1	StringTie	exon	141858	143806	.	-	.	gene_id "Tb927.4.500"; xloc "XLOC_001397"; transcript_id "Tb927.4.500:mRNA"; class_code "=";
Tb927_04_v5.1	StringTie	exon	144032	144511	.	-	.	gene_id "Tb927.4.510"; xloc "XLOC_001398"; transcript_id "Tb927.4.510:mRNA"; class_code "=";
Tb927_04_v5.1	StringTie	exon	144588	145595	.	-	.	gene_id "Tb927.4.520"; xloc "XLOC_001399"; transcript_id "Tb927.4.520:mRNA"; class_code "k";
Tb927_04_v5.1	StringTie	exon	145914	147631	.	-	.	gene_id "Tb927.4.530"; xloc "XLOC_001400"; transcript_id "Tb927.4.530:mRNA"; class_code "=";
Tb927_04_v5.1	StringTie	exon	147789	150399	.	-	.	gene_id "Tb927.4.540"; xloc "XLOC_001401"; transcript_id "Tb927.4.540:mRNA"; class_code "k";
Tb927_04_v5.1	StringTie	exon	150500	151199	.	-	.	gene_id "Tb927.4.550"; xloc "XLOC_001402"; transcript_id "Tb927.4.550:mRNA"; class_code "c";
Tb927_04_v5.1	StringTie	exon	151333	164599	.	-	.	gene_id "Tb927.4.560"; xloc "XLOC_001402"; transcript_id "Tb927.4.560:mRNA"; class_code "c";
Tb927_04_v5.1	StringTie	exon	164781	166912	.	-	.	gene_id "Tb927.4.570"; xloc "XLOC_001403"; transcript_id "Tb927.4.570:mRNA"; class_code "=";
Tb927_04_v5.1	StringTie	exon	167028	168560	.	-	.	gene_id "Tb927.4.580"; xloc "XLOC_001404"; transcript_id "Tb927.4.580:mRNA"; class_code "=";
Tb927_04_v5.1	StringTie	exon	168680	171753	.	-	.	gene_id "Tb927.4.590"; xloc "XLOC_001405"; transcript_id "Tb927.4.590:mRNA"; class_code "=";
Tb927_04_v5.1	StringTie	exon	171913	173252	.	-	.	gene_id "Tb927.4.600"; xloc "XLOC_001406"; transcript_id "Tb927.4.600:mRNA"; class_code "=";
Tb927_04_v5.1	StringTie	exon	173343	175484	.	-	.	gene_id "Tb927.4.610"; xloc "XLOC_001407"; transcript_id "Tb927.4.610:mRNA"; class_code "=";
Tb927_04_v5.1	StringTie	exon	175641	177972	.	-	.	gene_id "Tb927.4.620"; xloc "XLOC_001408"; transcript_id "Tb927.4.620:mRNA"; class_code "c";
Tb927_04_v5.1	StringTie	exon	178046	179271	.	-	.	gene_id "Tb927.4.620"; xloc "XLOC_001408"; transcript_id "Tb927.4.620:mRNA"; class_code "c";
Tb927_04_v5.1	StringTie	exon	183623	184774	.	-	.	gene_id "Tb927.4.630"; xloc "XLOC_001409"; transcript_id "Tb927.4.630:mRNA"; class_code "=";
Tb927_04_v5.1	StringTie	exon	184903	186523	.	-	.	gene_id "Tb927.4.640"; xloc "XLOC_001410"; transcript_id "Tb927.4.640:mRNA"; class_code "=";
Tb927_04_v5.1	StringTie	exon	186579	187735	.	-	.	gene_id "Tb927.4.650"; xloc "XLOC_001411"; transcript_id "Tb927.4.650:mRNA"; class_code "k";
Tb927_04_v5.1	StringTie	exon	187862	190100	.	-	.	gene_id "Tb927.4.660"; xloc "XLOC_001412"; transcript_id "Tb927.4.660:mRNA"; class_code "=";
Tb927_04_v5.1	StringTie	exon	190204	193623	.	-	.	gene_id "Tb927.4.670"; xloc "XLOC_001413"; transcript_id "Tb927.4.670:mRNA"; class_code "=";
Tb927_04_v5.1	StringTie	exon	193832	195008	.	-	.	gene_id "Tb927.4.680"; xloc "XLOC_001414"; transcript_id "Tb927.4.680:mRNA"; class_code "=";
Tb927_04_v5.1	StringTie	exon	195101	196599	.	-	.	gene_id "Tb927.4.690"; xloc "XLOC_001415"; transcript_id "Tb927.4.690:mRNA"; class_code "k";
Tb927_04_v5.1	StringTie	exon	196686	197919	.	-	.	gene_id "Tb927.4.700"; xloc "XLOC_001416"; transcript_id "Tb927.4.700:mRNA"; class_code "=";
Tb927_04_v5.1	StringTie	exon	199700	202199	.	-	.	gene_id "Tb927.4.710"; xloc "XLOC_001416"; transcript_id "Tb927.4.710:mRNA"; class_code "=";
Tb927_04_v5.1	StringTie	exon	202826	203363	.	-	.	gene_id "Tb927.4.720"; xloc "XLOC_001418"; transcript_id "Tb927.4.720:mRNA"; class_code "c";
Tb927_04_v5.1	StringTie	exon	203501	205199	.	-	.	gene_id "Tb927.4.730"; xloc "XLOC_001419"; transcript_id "Tb927.4.730:mRNA"; class_code "k";
Tb927_04_v5.1	StringTie	exon	205200	206969	.	-	.	gene_id "Tb927.4.740"; xloc "XLOC_001419"; transcript_id "Tb927.4.740:mRNA"; class_code "k";
Tb927_04_v5.1	StringTie	exon	207127	208057	.	-	.	gene_id "Tb927.4.750"; xloc "XLOC_001420"; transcript_id "Tb927.4.750:mRNA"; class_code "=";
Tb927_04_v5.1	StringTie	exon	208177	211298	.	-	.	gene_id "Tb927.4.760"; xloc "XLOC_001421"; transcript_id "Tb927.4.760:mRNA"; class_code "=";
Tb927_04_v5.1	StringTie	exon	211452	216225	.	-	.	gene_id "Tb927.4.770"; xloc "XLOC_001422"; transcript_id "Tb927.4.770:mRNA"; class_code "=";
Tb927_04_v5.1	StringTie	exon	216352	217299	.	-	.	gene_id "Tb927.4.780"; xloc "XLOC_001423"; transcript_id "Tb927.4.780:mRNA"; class_code "k";
Tb927_04_v5.1	StringTie	exon	217500	219060	.	-	.	gene_id "Tb927.4.790"; xloc "XLOC_001423"; transcript_id "Tb927.4.790:mRNA"; class_code "k";
Tb927_04_v5.1	StringTie	exon	219239	228421	.	-	.	gene_id "Tb927.4.800"; xloc "XLOC_001424"; transcript_id "Tb927.4.800:mRNA"; class_code "c";
Tb927_04_v5.1	StringTie	exon	228528	230404	.	-	.	gene_id "Tb927.4.810"; xloc "XLOC_001425"; transcript_id "Tb927.4.810:mRNA"; class_code "=";
Tb927_04_v5.1	StringTie	exon	230577	232249	.	-	.	gene_id "Tb927.4.820"; xloc "XLOC_001426"; transcript_id "Tb927.4.820:mRNA"; class_code "k";
Tb927_04_v5.1	StringTie	exon	232300	233095	.	-	.	gene_id "Tb927.4.830"; xloc "XLOC_001426"; transcript_id "Tb927.4.830:mRNA"; class_code "k";
Tb927_04_v5.1	StringTie	exon	233202	235044	.	-	.	gene_id "Tb927.4.840"; xloc "XLOC_001427"; transcript_id "Tb927.4.840:mRNA"; class_code "=";
Tb927_04_v5.1	StringTie	exon	235179	236079	.	-	.	gene_id "Tb927.4.850"; xloc "XLOC_001428"; transcript_id "Tb927.4.850:mRNA"; class_code "=";
Tb927_04_v5.1	StringTie	exon	236177	237584	.	-	.	gene_id "Tb927.4.860"; xloc "XLOC_001429"; transcript_id "Tb927.4.860:mRNA"; class_code "=";
Tb927_04_v5.1	StringTie	exon	238000	251999	.	-	.	gene_id "Tb927.4.870"; xloc "XLOC_001430"; transcript_id "Tb927.4.870:mRNA"; class_code "c";
Tb927_04_v5.1	StringTie	exon	252267	254451	.	-	.	gene_id "Tb927.4.880"; xloc "XLOC_001431"; transcript_id "Tb927.4.880:mRNA"; class_code "=";
Tb927_04_v5.1	StringTie	exon	254556	255752	.	-	.	gene_id "Tb927.4.890"; xloc "XLOC_001432"; transcript_id "Tb927.4.890:mRNA"; class_code "=";
Tb927_04_v5.1	StringTie	exon	255850	257301	.	-	.	gene_id "Tb927.4.900"; xloc "XLOC_001433"; transcript_id "Tb927.4.900:mRNA"; class_code "=";
Tb927_04_v5.1	StringTie	exon	257388	258523	.	-	.	gene_id "Tb927.4.910"; xloc "XLOC_001434"; transcript_id "Tb927.4.910.1:mRNA"; class_code "=";
Tb927_04_v5.1	StringTie	exon	258652	260192	.	-	.	gene_id "Tb927.4.920"; xloc "XLOC_001434"; transcript_id "Tb927.4.920:mRNA"; class_code "k";
Tb927_04_v5.1	StringTie	exon	260269	260994	.	-	.	gene_id "Tb927.4.930"; xloc "XLOC_001435"; transcript_id "Tb927.4.930:mRNA"; class_code "=";
Tb927_04_v5.1	StringTie	exon	261000	261994	.	-	.	gene_id "Tb927.4.940"; xloc "XLOC_001435"; transcript_id "Tb927.4.940:mRNA"; class_code "=";
Tb927_04_v5.1	StringTie	exon	262100	263199	.	-	.	gene_id "Tb927.4.950"; xloc "XLOC_001435"; transcript_id "Tb927.4.950:mRNA"; class_code "=";
Tb927_04_v5.1	StringTie	exon	263267	267066	.	-	.	gene_id "Tb927.4.960"; xloc "XLOC_001436"; transcript_id "Tb927.4.960:mRNA"; class_code "c";
Tb927_04_v5.1	StringTie	exon	267211	267991	.	-	.	gene_id "Tb927.4.970"; xloc "XLOC_001437"; transcript_id "Tb927.4.970:mRNA"; class_code "=";
Tb927_04_v5.1	StringTie	exon	268146	269805	.	-	.	gene_id "Tb927.4.980"; xloc "XLOC_001438"; transcript_id "Tb927.4.980:mRNA"; class_code "=";
Tb927_04_v5.1	StringTie	exon	270152	271441	.	-	.	gene_id "Tb927.4.990"; xloc "XLOC_001439"; transcript_id "Tb927.4.990:mRNA"; class_code "=";
Tb927_04_v5.1	StringTie	exon	274732	275932	.	-	.	gene_id "Tb927.4.1000"; xloc "XLOC_001440"; transcript_id "Tb927.4.1000:mRNA"; class_code "c";
Tb927_04_v5.1	StringTie	exon	276068	278309	.	-	.	gene_id "Tb927.4.1020"; xloc "XLOC_001441"; transcript_id "Tb927.4.1020:mRNA"; class_code "=";
Tb927_04_v5.1	StringTie	exon	278427	279678	.	-	.	gene_id "Tb927.4.1030"; xloc "XLOC_001442"; transcript_id "Tb927.4.1030:mRNA"; class_code "=";
Tb927_04_v5.1	StringTie	exon	279784	280799	.	-	.	gene_id "Tb927.4.1040"; xloc "XLOC_001443"; transcript_id "Tb927.4.1040:mRNA"; class_code "k";
Tb927_04_v5.1	StringTie	exon	280800	282499	.	-	.	gene_id "Tb927.4.1050"; xloc "XLOC_001443"; transcript_id "Tb927.4.1050:mRNA"; class_code "k";
Tb927_04_v5.1	StringTie	exon	282600	286057	.	-	.	gene_id "Tb927.4.1060"; xloc "XLOC_001443"; transcript_id "Tb927.4.1060:mRNA"; class_code "k";
Tb927_04_v5.1	StringTie	exon	286192	287189	.	-	.	gene_id "Tb927.4.1070"; xloc "XLOC_001444"; transcript_id "Tb927.4.1070:mRNA"; class_code "=";
Tb927_04_v5.1	StringTie	exon	287292	290205	.	-	.	gene_id "Tb927.4.1080"; xloc "XLOC_001445"; transcript_id "Tb927.4.1080:mRNA"; class_code "=";
Tb927_04_v5.1	StringTie	exon	290357	292789	.	-	.	gene_id "Tb927.4.1090"; xloc "XLOC_001446"; transcript_id "Tb927.4.1090:mRNA"; class_code "=";
Tb927_04_v5.1	StringTie	exon	292873	293532	.	-	.	gene_id "Tb927.4.1100"; xloc "XLOC_001447"; transcript_id "Tb927.4.1100:mRNA"; class_code "=";
Tb927_04_v5.1	StringTie	exon	293685	295709	.	-	.	gene_id "Tb927.4.1110"; xloc "XLOC_001448"; transcript_id "Tb927.4.1110:mRNA"; class_code "=";
Tb927_04_v5.1	StringTie	exon	295830	297978	.	-	.	gene_id "Tb927.4.1120"; xloc "XLOC_001449"; transcript_id "Tb927.4.1120:mRNA"; class_code "=";
Tb927_04_v5.1	StringTie	exon	298112	299310	.	-	.	gene_id "Tb927.4.1130"; xloc "XLOC_001450"; transcript_id "Tb927.4.1130:mRNA"; class_code "=";
Tb927_04_v5.1	StringTie	exon	299400	302099	.	-	.	gene_id "Tb927.4.1140"; xloc "XLOC_001450"; transcript_id "Tb927.4.1140:mRNA"; class_code "=";
Tb927_04_v5.1	StringTie	exon	299495	304694	.	-	.	gene_id "Tb927.4.1150"; xloc "XLOC_001451"; transcript_id "Tb927.4.1150:mRNA"; class_code "k";
Tb927_04_v5.1	StringTie	exon	304826	309446	.	-	.	gene_id "Tb927.4.1160"; xloc "XLOC_001452"; transcript_id "Tb927.4.1160:mRNA"; class_code "o";
Tb927_04_v5.1	StringTie	exon	309700	310899	.	-	.	gene_id "Tb927.4.1170"; xloc "XLOC_001453"; transcript_id "Tb927.4.1170:mRNA"; class_code "k";
Tb927_04_v5.1	StringTie	exon	311000	312099	.	-	.	gene_id "Tb927.4.1180"; xloc "XLOC_001453"; transcript_id "Tb927.4.1180:mRNA"; class_code "k";
Tb927_04_v5.1	StringTie	exon	312100	312884	.	-	.	gene_id "Tb927.4.1190"; xloc "XLOC_001453"; transcript_id "Tb927.4.1190:mRNA"; class_code "k";
Tb927_04_v5.1	StringTie	exon	314239	315926	.	-	.	gene_id "Tb927.4.1195"; xloc "XLOC_001454"; transcript_id "Tb927.4.1195:tRNA"; class_code "p";
Tb927_04_v5.1	StringTie	exon	316046	317794	.	-	.	gene_id "Tb927.4.1195"; xloc "XLOC_001455"; transcript_id "Tb927.4.1195:tRNA"; class_code "p";
Tb927_04_v5.1	StringTie	exon	328099	329070	.	-	.	gene_id "Tb927.4.1220"; xloc "XLOC_001456"; transcript_id "Tb927.4.1220:mRNA"; class_code "=";
Tb927_04_v5.1	StringTie	exon	329192	330348	.	-	.	gene_id "Tb927.4.1230"; xloc "XLOC_001457"; transcript_id "Tb927.4.1230:mRNA"; class_code "=";
Tb927_04_v5.1	StringTie	exon	330445	331546	.	-	.	gene_id "Tb927.4.1240"; xloc "XLOC_001458"; transcript_id "Tb927.4.1240:mRNA"; class_code "=";
Tb927_04_v5.1	StringTie	exon	331619	334619	.	-	.	gene_id "Tb927.4.1250"; xloc "XLOC_001458"; transcript_id "Tb927.4.1250:mRNA"; class_code "k";
Tb927_04_v5.1	StringTie	exon	334700	336072	.	-	.	gene_id "Tb927.4.1260"; xloc "XLOC_001458"; transcript_id "Tb927.4.1260:mRNA"; class_code "k";
Tb927_04_v5.1	StringTie	exon	336225	337998	.	-	.	gene_id "Tb927.4.1270"; xloc "XLOC_001459"; transcript_id "Tb927.4.1270:mRNA"; class_code "=";
Tb927_04_v5.1	StringTie	exon	338202	339599	.	-	.	gene_id "Tb927.4.1280"; xloc "XLOC_001460"; transcript_id "Tb927.4.1280:mRNA"; class_code "k";
Tb927_04_v5.1	StringTie	exon	339700	340580	.	-	.	gene_id "Tb927.4.1290"; xloc "XLOC_001460"; transcript_id "Tb927.4.1290:mRNA"; class_code "k";
Tb927_04_v5.1	StringTie	exon	340702	342990	.	-	.	gene_id "Tb927.4.1300"; xloc "XLOC_001461"; transcript_id "Tb927.4.1300:mRNA"; class_code "=";
Tb927_04_v5.1	StringTie	exon	343081	344725	.	-	.	gene_id "Tb927.4.1310"; xloc "XLOC_001462"; transcript_id "Tb927.4.1310:mRNA"; class_code "=";
Tb927_04_v5.1	StringTie	exon	344806	348104	.	-	.	gene_id "Tb927.4.1320"; xloc "XLOC_001463"; transcript_id "Tb927.4.1320:mRNA"; class_code "=";
Tb927_04_v5.1	StringTie	exon	348234	351468	.	-	.	gene_id "Tb927.4.1330"; xloc "XLOC_001464"; transcript_id "Tb927.4.1330:mRNA"; class_code "=";
Tb927_04_v5.1	StringTie	exon	351595	354328	.	-	.	gene_id "Tb927.4.1340"; xloc "XLOC_001465"; transcript_id "Tb927.4.1340:mRNA"; class_code "=";
Tb927_04_v5.1	StringTie	exon	354472	356099	.	-	.	gene_id "Tb927.4.1350"; xloc "XLOC_001466"; transcript_id "Tb927.4.1350:mRNA"; class_code "k";
Tb927_04_v5.1	StringTie	exon	356200	357693	.	-	.	gene_id "Tb927.4.1360"; xloc "XLOC_001466"; transcript_id "Tb927.4.1360:mRNA"; class_code "k";
Tb927_04_v5.1	StringTie	exon	357782	358464	.	-	.	gene_id "Tb927.4.1370"; xloc "XLOC_001467"; transcript_id "Tb927.4.1370:mRNA"; class_code "=";
Tb927_04_v5.1	StringTie	exon	358580	359306	.	-	.	gene_id "Tb927.4.1380"; xloc "XLOC_001468"; transcript_id "Tb927.4.1380:mRNA"; class_code "=";
Tb927_04_v5.1	StringTie	exon	359383	363376	.	-	.	gene_id "Tb927.4.1390"; xloc "XLOC_001469"; transcript_id "Tb927.4.1390:mRNA"; class_code "=";
Tb927_04_v5.1	StringTie	exon	363565	365320	.	-	.	gene_id "Tb927.4.1400"; xloc "XLOC_001470"; transcript_id "Tb927.4.1400:mRNA"; class_code "=";
Tb927_04_v5.1	StringTie	exon	365531	367419	.	-	.	gene_id "Tb927.4.1410"; xloc "XLOC_001471"; transcript_id "Tb927.4.1410:mRNA"; class_code "k";
Tb927_04_v5.1	StringTie	exon	367500	368464	.	-	.	gene_id "Tb927.4.1420"; xloc "XLOC_001471"; transcript_id "Tb927.4.1420:mRNA"; class_code "k";
Tb927_04_v5.1	StringTie	exon	368551	370425	.	-	.	gene_id "Tb927.4.1430"; xloc "XLOC_001472"; transcript_id "Tb927.4.1430:mRNA"; class_code "=";
Tb927_04_v5.1	StringTie	exon	370500	371299	.	-	.	gene_id "Tb927.4.1440"; xloc "XLOC_001472"; transcript_id "Tb927.4.1440:mRNA"; class_code "=";
Tb927_04_v5.1	StringTie	exon	371300	372789	.	-	.	gene_id "Tb927.4.1450"; xloc "XLOC_001473"; transcript_id "Tb927.4.1450:mRNA"; class_code "k";
Tb927_04_v5.1	StringTie	exon	372885	374789	.	-	.	gene_id "Tb927.4.1460"; xloc "XLOC_001474"; transcript_id "Tb927.4.1460:mRNA"; class_code "k";
Tb927_04_v5.1	StringTie	exon	374800	375521	.	-	.	gene_id "Tb927.4.1470"; xloc "XLOC_001474"; transcript_id "Tb927.4.1470:mRNA"; class_code "k";
Tb927_04_v5.1	StringTie	exon	375634	378699	.	-	.	gene_id "Tb927.4.1480"; xloc "XLOC_001475"; transcript_id "Tb927.4.1480:mRNA"; class_code "k";
Tb927_04_v5.1	StringTie	exon	378800	380950	.	-	.	gene_id "Tb927.4.1490"; xloc "XLOC_001475"; transcript_id "Tb927.4.1490:mRNA"; class_code "k";
Tb927_04_v5.1	StringTie	exon	381069	384649	.	-	.	gene_id "Tb927.4.1500"; xloc "XLOC_001476"; transcript_id "Tb927.4.1500:mRNA"; class_code "c";
Tb927_04_v5.1	StringTie	exon	385019	388021	.	-	.	gene_id "Tb927.4.1500"; xloc "XLOC_001476"; transcript_id "Tb927.4.1500:mRNA"; class_code "c";
Tb927_04_v5.1	StringTie	exon	388160	392223	.	-	.	gene_id "Tb927.4.1510"; xloc "XLOC_001477"; transcript_id "Tb927.4.1510:mRNA"; class_code "=";
Tb927_04_v5.1	StringTie	exon	392397	393099	.	-	.	gene_id "Tb927.4.1520"; xloc "XLOC_001478"; transcript_id "Tb927.4.1520:mRNA"; class_code "=";
Tb927_04_v5.1	StringTie	exon	393200	396354	.	-	.	gene_id "Tb927.4.1530"; xloc "XLOC_001478"; transcript_id "Tb927.4.1530:mRNA"; class_code "=";
Tb927_04_v5.1	StringTie	exon	396500	396820	.	-	.	gene_id "Tb927.4.1540"; xloc "XLOC_001479"; transcript_id "Tb927.4.1540:mRNA"; class_code "o";
Tb927_04_v5.1	StringTie	exon	396955	401029	.	-	.	gene_id "Tb927.4.1540"; xloc "XLOC_001479"; transcript_id "Tb927.4.1540:mRNA"; class_code "=";
Tb927_04_v5.1	StringTie	exon	401215	403514	.	-	.	gene_id "Tb927.4.1550"; xloc "XLOC_001480"; transcript_id "Tb927.4.1550:mRNA"; class_code "=";
Tb927_04_v5.1	StringTie	exon	403685	406126	.	-	.	gene_id "Tb927.4.1560"; xloc "XLOC_001481"; transcript_id "Tb927.4.1560:mRNA"; class_code "k";
Tb927_04_v5.1	StringTie	exon	406222	407446	.	-	.	gene_id "Tb927.4.1570"; xloc "XLOC_001482"; transcript_id "Tb927.4.1570:mRNA"; class_code "=";
Tb927_04_v5.1	StringTie	exon	407544	408661	.	-	.	gene_id "Tb927.4.1580"; xloc "XLOC_001483"; transcript_id "Tb927.4.1580:mRNA"; class_code "k";
Tb927_04_v5.1	StringTie	exon	408809	410239	.	-	.	gene_id "Tb927.4.1590"; xloc "XLOC_001484"; transcript_id "Tb927.4.1590.1"; class_code "k";
Tb927_04_v5.1	StringTie	exon	410300	411521	.	-	.	gene_id "Tb927.4.1600"; xloc "XLOC_001484"; transcript_id "Tb927.4.1600:mRNA"; class_code "k";
Tb927_04_v5.1	StringTie	exon	411640	413456	.	-	.	gene_id "Tb927.4.1610"; xloc "XLOC_001485"; transcript_id "Tb927.4.1610:mRNA"; class_code "=";
Tb927_04_v5.1	StringTie	exon	413586	415842	.	-	.	gene_id "Tb927.4.1620"; xloc "XLOC_001486"; transcript_id "Tb927.4.1620:mRNA"; class_code "=";
Tb927_04_v5.1	StringTie	exon	415995	418599	.	-	.	gene_id "Tb927.4.1630"; xloc "XLOC_001487"; transcript_id "Tb927.4.1630:mRNA"; class_code "k";
Tb927_04_v5.1	StringTie	exon	418700	420369	.	-	.	gene_id "Tb927.4.1640"; xloc "XLOC_001488"; transcript_id "Tb927.4.1640:mRNA"; class_code "p";
Tb927_04_v5.1	StringTie	exon	421400	424199	.	-	.	gene_id "Tb927.4.1650"; xloc "XLOC_001489"; transcript_id "Tb927.4.1650:mRNA"; class_code "p";
Tb927_04_v5.1	StringTie	exon	424300	427768	.	-	.	gene_id "Tb927.4.1660"; xloc "XLOC_001491"; transcript_id "Tb927.4.1660:mRNA"; class_code "k";
Tb927_04_v5.1	StringTie	exon	427901	428911	.	-	.	gene_id "Tb927.4.1670"; xloc "XLOC_001492"; transcript_id "Tb927.4.1670:mRNA"; class_code "k";
Tb927_04_v5.1	StringTie	exon	429036	431090	.	-	.	gene_id "Tb927.4.1680"; xloc "XLOC_001493"; transcript_id "Tb927.4.1680:mRNA"; class_code "=";
Tb927_04_v5.1	StringTie	exon	431187	433065	.	-	.	gene_id "Tb927.4.1690"; xloc "XLOC_001494"; transcript_id "Tb927.4.1690:mRNA"; class_code "=";
Tb927_04_v5.1	StringTie	exon	433446	436257	.	-	.	gene_id "Tb927.4.1700"; xloc "XLOC_001495"; transcript_id "Tb927.4.1700:mRNA"; class_code "=";
Tb927_04_v5.1	StringTie	exon	436440	437799	.	-	.	gene_id "Tb927.4.1710"; xloc "XLOC_001496"; transcript_id "Tb927.4.1710:mRNA"; class_code "k";
Tb927_04_v5.1	StringTie	exon	438370	439737	.	-	.	gene_id "Tb927.4.1720"; xloc "XLOC_001496"; transcript_id "Tb927.4.1720:mRNA"; class_code "k";
Tb927_04_v5.1	StringTie	exon	439802	440802	.	-	.	gene_id "Tb927.4.1730"; xloc "XLOC_001497"; transcript_id "Tb927.4.1730:mRNA"; class_code "o";
Tb927_04_v5.1	StringTie	exon	440876	443255	.	-	.	gene_id "Tb927.4.1740"; xloc "XLOC_001497"; transcript_id "Tb927.4.1740:mRNA"; class_code "=";
Tb927_04_v5.1	StringTie	exon	443359	444406	.	-	.	gene_id "Tb927.4.1750"; xloc "XLOC_001497"; transcript_id "Tb927.4.1750:mRNA"; class_code "=";
Tb927_04_v5.1	StringTie	exon	444506	445699	.	-	.	gene_id "Tb927.4.1760"; xloc "XLOC_001498"; transcript_id "Tb927.4.1760:mRNA"; class_code "k";
Tb927_04_v5.1	StringTie	exon	445800	446628	.	-	.	gene_id "Tb927.4.1770"; xloc "XLOC_001498"; transcript_id "Tb927.4.1770:mRNA"; class_code "k";
Tb927_04_v5.1	StringTie	exon	446683	448220	.	-	.	gene_id "Tb927.4.1780"; xloc "XLOC_001499"; transcript_id "Tb927.4.1780:mRNA"; class_code "=";
Tb927_04_v5.1	StringTie	exon	448381	449795	.	-	.	gene_id "Tb927.4.1790"; xloc "XLOC_001500"; transcript_id "Tb927.4.1790:mRNA"; class_code "=";
Tb927_04_v5.1	StringTie	exon	449944	451472	.	-	.	gene_id "Tb927.4.1800"; xloc "XLOC_001501"; transcript_id "Tb927.4.1800:mRNA"; class_code "=";
Tb927_04_v5.1	StringTie	exon	451601	452966	.	-	.	gene_id "Tb927.4.1810"; xloc "XLOC_001502"; transcript_id "Tb927.4.1810:mRNA"; class_code "=";
Tb927_04_v5.1	StringTie	exon	453104	455274	.	-	.	gene_id "Tb927.4.1820"; xloc "XLOC_001503"; transcript_id "Tb927.4.1820:mRNA"; class_code "=";
Tb927_04_v5.1	StringTie	exon	455382	456086	.	-	.	gene_id "Tb927.4.1830"; xloc "XLOC_001504"; transcript_id "Tb927.4.1830:mRNA"; class_code "k";
Tb927_04_v5.1	StringTie	exon	458938	462045	.	-	.	gene_id "Tb927.4.1840"; xloc "XLOC_001506"; transcript_id "Tb927.4.1840:mRNA"; class_code "p";
Tb927_04_v5.1	StringTie	exon	462184	464497	.	-	.	gene_id "Tb927.4.1850"; xloc "XLOC_001508"; transcript_id "Tb927.4.1850:mRNA"; class_code "=";
Tb927_04_v5.1	StringTie	exon	464716	465643	.	-	.	gene_id "Tb927.4.1860"; xloc "XLOC_001509"; transcript_id "Tb927.4.1860:mRNA"; class_code "=";
Tb927_04_v5.1	StringTie	exon	465810	466486	.	-	.	gene_id "Tb927.4.1870"; xloc "XLOC_001509"; transcript_id "Tb927.4.1870:mRNA"; class_code "c";
Tb927_04_v5.1	StringTie	exon	467186	467511	.	-	.	gene_id "Tb927.4.1870"; xloc "XLOC_001509"; transcript_id "Tb927.4.1870:mRNA"; class_code "c";
Tb927_04_v5.1	StringTie	exon	467665	469859	.	-	.	gene_id "Tb927.4.1870"; xloc "XLOC_001509"; transcript_id "Tb927.4.1870:mRNA"; class_code "c";
Tb927_04_v5.1	StringTie	exon	472500	474065	.	-	.	gene_id "Tb927.4.1880"; xloc "XLOC_001512"; transcript_id "Tb927.4.1880:mRNA"; class_code "c";
Tb927_04_v5.1	StringTie	exon	474203	475464	.	-	.	gene_id "Tb927.4.1890"; xloc "XLOC_001513"; transcript_id "Tb927.4.1890:mRNA"; class_code "=";
Tb927_04_v5.1	StringTie	exon	475571	477367	.	-	.	gene_id "Tb927.4.1900"; xloc "XLOC_001514"; transcript_id "Tb927.4.1900:mRNA"; class_code "=";
Tb927_04_v5.1	StringTie	exon	485400	486799	.	-	.	gene_id "Tb927.4.1910"; xloc "XLOC_001514"; transcript_id "Tb927.4.1910:mRNA"; class_code "=";
Tb927_04_v5.1	StringTie	exon	486924	489469	.	-	.	gene_id "Tb927.4.1920"; xloc "XLOC_001520"; transcript_id "Tb927.4.1920:mRNA"; class_code "=";
Tb927_04_v5.1	StringTie	exon	490200	491399	.	-	.	gene_id "Tb927.4.1930"; xloc "XLOC_001520"; transcript_id "Tb927.4.1930:mRNA"; class_code "=";
Tb927_04_v5.1	StringTie	exon	489646	489871	.	-	.	gene_id "Tb927.4.1940"; xloc "XLOC_001521"; transcript_id "Tb927.4.1940:mRNA"; class_code "p";
Tb927_04_v5.1	StringTie	exon	490270	495641	.	-	.	gene_id "Tb927.4.1950"; xloc "XLOC_001522"; transcript_id "Tb927.4.1950:mRNA"; class_code "k";
Tb927_04_v5.1	StringTie	exon	495757	497029	.	-	.	gene_id "Tb927.4.1960"; xloc "XLOC_001523"; transcript_id "Tb927.4.1960:mRNA"; class_code "=";
Tb927_04_v5.1	StringTie	exon	497120	499172	.	-	.	gene_id "Tb927.4.1970"; xloc "XLOC_001524"; transcript_id "Tb927.4.1970:mRNA"; class_code "=";
Tb927_04_v5.1	StringTie	exon	499302	500820	.	-	.	gene_id "Tb927.4.1980"; xloc "XLOC_001525"; transcript_id "Tb927.4.1980:mRNA"; class_code "o";
Tb927_04_v5.1	StringTie	exon	500956	504800	.	-	.	gene_id "Tb927.4.1990"; xloc "XLOC_001525"; transcript_id "Tb927.4.1990:mRNA"; class_code "k";
Tb927_04_v5.1	StringTie	exon	504877	506864	.	-	.	gene_id "Tb927.4.2000"; xloc "XLOC_001526"; transcript_id "Tb927.4.2000:mRNA"; class_code "=";
Tb927_04_v5.1	StringTie	exon	506963	507837	.	-	.	gene_id "Tb927.4.2010"; xloc "XLOC_001527"; transcript_id "Tb927.4.2010:mRNA"; class_code "=";
Tb927_04_v5.1	StringTie	exon	507952	509530	.	-	.	gene_id "Tb927.4.2020"; xloc "XLOC_001528"; transcript_id "Tb927.4.2020:mRNA"; class_code "=";
Tb927_04_v5.1	StringTie	exon	509671	511272	.	-	.	gene_id "Tb927.4.2030"; xloc "XLOC_001529"; transcript_id "Tb927.4.2030:mRNA"; class_code "c";
Tb927_04_v5.1	StringTie	exon	512159	513337	.	-	.	gene_id "Tb927.4.2040"; xloc "XLOC_001530"; transcript_id "Tb927.4.2040:mRNA"; class_code "=";
Tb927_04_v5.1	StringTie	exon	513400	516499	.	-	.	gene_id "Tb927.4.2060"; xloc "XLOC_001531"; transcript_id "Tb927.4.2060:mRNA"; class_code "c";
Tb927_04_v5.1	StringTie	exon	517000	530999	.	-	.	gene_id "Tb927.4.2070"; xloc "XLOC_001531"; transcript_id "Tb927.4.2070:mRNA"; class_code "c";
Tb927_04_v5.1	StringTie	exon	531157	535382	.	-	.	gene_id "Tb927.4.2080"; xloc "XLOC_001532"; transcript_id "Tb927.4.2080:mRNA"; class_code "p";
Tb927_04_v5.1	StringTie	exon	586500	586999	.	+	.	gene_id "Tb4.NT.19"; xloc "XLOC_000010"; transcript_id "Tb4.NT.19:ncRNA"; class_code "p";
Tb927_04_v5.1	StringTie	exon	862200	864805	.	-	.	gene_id "Tb927.4.3300"; xloc "XLOC_001535"; transcript_id "Tb927.4.3300:mRNA"; class_code "=";
Tb927_04_v5.1	StringTie	exon	864999	867224	.	-	.	gene_id "Tb927.4.3310"; xloc "XLOC_001536"; transcript_id "Tb927.4.3310:mRNA"; class_code "=";
Tb927_04_v5.1	StringTie	exon	869170	870183	.	-	.	gene_id "Tb927.4.3320"; xloc "XLOC_001538"; transcript_id "Tb927.4.3320:mRNA"; class_code "=";
Tb927_04_v5.1	StringTie	exon	870378	871615	.	-	.	gene_id "Tb927.4.3330"; xloc "XLOC_001539"; transcript_id "Tb927.4.3330:mRNA"; class_code "=";
Tb927_04_v5.1	StringTie	exon	871765	873657	.	-	.	gene_id "Tb927.4.3340"; xloc "XLOC_001540"; transcript_id "Tb927.4.3340:mRNA"; class_code "=";
Tb927_04_v5.1	StringTie	exon	873779	876219	.	-	.	gene_id "Tb927.4.3350"; xloc "XLOC_001541"; transcript_id "Tb927.4.3350:mRNA"; class_code "=";
Tb927_04_v5.1	StringTie	exon	876360	878016	.	-	.	gene_id "Tb927.4.3360"; xloc "XLOC_001542"; transcript_id "Tb927.4.3360:mRNA"; class_code "=";
Tb927_04_v5.1	StringTie	exon	878204	880109	.	-	.	gene_id "Tb927.4.3370"; xloc "XLOC_001543"; transcript_id "Tb927.4.3370:mRNA"; class_code "=";
Tb927_04_v5.1	StringTie	exon	880222	883638	.	-	.	gene_id "Tb927.4.3380"; xloc "XLOC_001543"; transcript_id "Tb927.4.3380:mRNA"; class_code "=";
Tb927_04_v5.1	StringTie	exon	883733	886197	.	-	.	gene_id "Tb927.4.3390"; xloc "XLOC_001544"; transcript_id "Tb927.4.3390:mRNA"; class_code "=";
Tb927_04_v5.1	StringTie	exon	886373	888492	.	-	.	gene_id "Tb927.4.3400"; xloc "XLOC_001545"; transcript_id "Tb927.4.3400:mRNA"; class_code "=";
Tb927_04_v5.1	StringTie	exon	888645	891808	.	-	.	gene_id "Tb927.4.3410"; xloc "XLOC_001546"; transcript_id "Tb927.4.3410:mRNA"; class_code "=";
Tb927_04_v5.1	StringTie	exon	891961	894351	.	-	.	gene_id "Tb927.4.3420"; xloc "XLOC_001547"; transcript_id "Tb927.4.3420:mRNA"; class_code "=";
Tb927_04_v5.1	StringTie	exon	894518	895281	.	-	.	gene_id "Tb927.4.3430"; xloc "XLOC_001547"; transcript_id "Tb927.4.3430:mRNA"; class_code "=";
Tb927_04_v5.1	StringTie	exon	895400	897264	.	-	.	gene_id "Tb927.4.3440"; xloc "XLOC_001548"; transcript_id "Tb927.4.3440:mRNA"; class_code "k";
Tb927_04_v5.1	StringTie	exon	897373	898418	.	-	.	gene_id "Tb927.4.3450"; xloc "XLOC_001549"; transcript_id "Tb927.4.3450:mRNA"; class_code "=";
Tb927_04_v5.1	StringTie	exon	898554	899549	.	-	.	gene_id "Tb927.4.3460"; xloc "XLOC_001550"; transcript_id "Tb927.4.3460:mRNA"; class_code "=";
Tb927_04_v5.1	StringTie	exon	899600	901899	.	-	.	gene_id "Tb927.4.3470"; xloc "XLOC_001550"; transcript_id "Tb927.4.3470:mRNA"; class_code "=";
Tb927_04_v5.1	StringTie	exon	901900	903199	.	-	.	gene_id "Tb927.4.3480"; xloc "XLOC_001550"; transcript_id "Tb927.4.3480:mRNA"; class_code "=";
Tb927_04_v5.1	StringTie	exon	903250	903899	.	-	.	gene_id "Tb927.4.3490"; xloc "XLOC_001550"; transcript_id "Tb927.4.3490:mRNA"; class_code "=";
Tb927_04_v5.1	StringTie	exon	903984	905169	.	-	.	gene_id "Tb927.4.3500"; xloc "XLOC_001551"; transcript_id "Tb927.4.3500:mRNA"; class_code "=";
Tb927_04_v5.1	StringTie	exon	905276	905849	.	-	.	gene_id "Tb927.4.3510"; xloc "XLOC_001552"; transcript_id "Tb927.4.3510:mRNA"; class_code "=";
Tb927_04_v5.1	StringTie	exon	905960	907057	.	-	.	gene_id "Tb927.4.3520"; xloc "XLOC_001553"; transcript_id "Tb927.4.3520:mRNA"; class_code "k";
Tb927_04_v5.1	StringTie	exon	907100	909699	.	-	.	gene_id "Tb927.4.3530"; xloc "XLOC_001553"; transcript_id "Tb927.4.3530:mRNA"; class_code "k";
Tb927_04_v5.1	StringTie	exon	909700	911499	.	-	.	gene_id "Tb927.4.3540"; xloc "XLOC_001553"; transcript_id "Tb927.4.3540:mRNA"; class_code "k";
Tb927_04_v5.1	StringTie	exon	911687	912526	.	-	.	gene_id "Tb927.4.3550"; xloc "XLOC_001554"; transcript_id "Tb927.4.3550:mRNA"; class_code "=";
Tb927_04_v5.1	StringTie	exon	912698	914835	.	-	.	gene_id "Tb927.4.3560"; xloc "XLOC_001555"; transcript_id "Tb927.4.3560:mRNA"; class_code "k";
Tb927_04_v5.1	StringTie	exon	914985	915476	.	-	.	gene_id "Tb927.4.3570"; xloc "XLOC_001556"; transcript_id "Tb927.4.3570:mRNA"; class_code "c";
Tb927_04_v5.1	StringTie	exon	915580	916955	.	-	.	gene_id "Tb927.4.3580"; xloc "XLOC_001556"; transcript_id "Tb927.4.3580:mRNA"; class_code "k";
Tb927_04_v5.1	StringTie	exon	917032	917901	.	-	.	gene_id "Tb927.4.3590"; xloc "XLOC_001557"; transcript_id "Tb927.4.3590:mRNA"; class_code "=";
Tb927_04_v5.1	StringTie	exon	917950	918389	.	-	.	gene_id "Tb927.4.3600"; xloc "XLOC_001557"; transcript_id "Tb927.4.3600:mRNA"; class_code "=";
Tb927_04_v5.1	StringTie	exon	918400	919499	.	-	.	gene_id "Tb927.4.3610"; xloc "XLOC_001557"; transcript_id "Tb927.4.3610:mRNA"; class_code "=";
Tb927_04_v5.1	StringTie	exon	919629	922805	.	-	.	gene_id "Tb927.4.3620"; xloc "XLOC_001558"; transcript_id "Tb927.4.3620:mRNA"; class_code "=";
Tb927_04_v5.1	StringTie	exon	922925	924717	.	-	.	gene_id "Tb927.4.3630"; xloc "XLOC_001559"; transcript_id "Tb927.4.3630:mRNA"; class_code "k";
Tb927_04_v5.1	StringTie	exon	924850	926647	.	-	.	gene_id "Tb927.4.3640"; xloc "XLOC_001560"; transcript_id "Tb927.4.3640:mRNA"; class_code "=";
Tb927_04_v5.1	StringTie	exon	926746	927399	.	-	.	gene_id "Tb927.4.3650"; xloc "XLOC_001561"; transcript_id "Tb927.4.3650:mRNA"; class_code "k";
Tb927_04_v5.1	StringTie	exon	928100	929799	.	-	.	gene_id "Tb927.4.3660"; xloc "XLOC_001561"; transcript_id "Tb927.4.3660:mRNA"; class_code "k";
Tb927_04_v5.1	StringTie	exon	929800	931598	.	-	.	gene_id "Tb927.4.3670"; xloc "XLOC_001561"; transcript_id "Tb927.4.3670:mRNA"; class_code "k";
Tb927_04_v5.1	StringTie	exon	931723	932599	.	-	.	gene_id "Tb927.4.3680"; xloc "XLOC_001562"; transcript_id "Tb927.4.3680:mRNA"; class_code "k";
Tb927_04_v5.1	StringTie	exon	932660	934207	.	-	.	gene_id "Tb927.4.3690"; xloc "XLOC_001562"; transcript_id "Tb927.4.3690:mRNA"; class_code "k";
Tb927_04_v5.1	StringTie	exon	934323	937104	.	-	.	gene_id "Tb927.4.3700"; xloc "XLOC_001563"; transcript_id "Tb927.4.3700:mRNA"; class_code "=";
Tb927_04_v5.1	StringTie	exon	937200	937799	.	-	.	gene_id "Tb927.4.3710"; xloc "XLOC_001563"; transcript_id "Tb927.4.3710:mRNA"; class_code "=";
Tb927_04_v5.1	StringTie	exon	937950	940709	.	-	.	gene_id "Tb927.4.3720"; xloc "XLOC_001564"; transcript_id "Tb927.4.3720:mRNA"; class_code "k";
Tb927_04_v5.1	StringTie	exon	938800	939599	.	-	.	gene_id "Tb927.4.3730"; xloc "XLOC_001564"; transcript_id "Tb927.4.3730:mRNA"; class_code "k";
Tb927_04_v5.1	StringTie	exon	941257	947894	.	-	.	gene_id "Tb927.4.3740"; xloc "XLOC_001564"; transcript_id "Tb927.4.3740:mRNA"; class_code "o";
Tb927_04_v5.1	StringTie	exon	981053	983334	.	-	.	gene_id "Tb927.4.3760"; xloc "XLOC_001564"; transcript_id "Tb927.4.3760:mRNA"; class_code "o";
Tb927_04_v5.1	StringTie	exon	986119	989448	.	-	.	gene_id "Tb927.4.3770"; xloc "XLOC_001569"; transcript_id "Tb927.4.3770:mRNA"; class_code "k";
Tb927_04_v5.1	StringTie	exon	989676	990267	.	-	.	gene_id "Tb927.4.3780"; xloc "XLOC_001569"; transcript_id "Tb927.4.3780:mRNA"; class_code "c";
Tb927_04_v5.1	StringTie	exon	990426	992202	.	-	.	gene_id "Tb927.4.3790"; xloc "XLOC_001570"; transcript_id "Tb927.4.3790:mRNA"; class_code "=";
Tb927_04_v5.1	StringTie	exon	992794	994488	.	-	.	gene_id "Tb927.4.3800"; xloc "XLOC_001572"; transcript_id "Tb927.4.3800:mRNA"; class_code "k";
Tb927_04_v5.1	StringTie	exon	994704	998451	.	-	.	gene_id "Tb927.4.3810"; xloc "XLOC_001573"; transcript_id "Tb927.4.3810:mRNA"; class_code "=";
Tb927_04_v5.1	StringTie	exon	998605	1001008	.	-	.	gene_id "Tb927.4.3820"; xloc "XLOC_001574"; transcript_id "Tb927.4.3820:mRNA"; class_code "k";
Tb927_04_v5.1	StringTie	exon	1001135	1001656	.	-	.	gene_id "Tb927.4.3830"; xloc "XLOC_001575"; transcript_id "Tb927.4.3830:mRNA"; class_code "=";
Tb927_04_v5.1	StringTie	exon	1001799	1003832	.	-	.	gene_id "Tb927.4.3840"; xloc "XLOC_001576"; transcript_id "Tb927.4.3840:mRNA"; class_code "=";
Tb927_04_v5.1	StringTie	exon	1003908	1004498	.	-	.	gene_id "Tb927.4.3850"; xloc "XLOC_001577"; transcript_id "Tb927.4.3850:mRNA"; class_code "p";
Tb927_04_v5.1	StringTie	exon	1006297	1011723	.	-	.	gene_id "Tb927.4.3860"; xloc "XLOC_001578"; transcript_id "Tb927.4.3860:mRNA"; class_code "o";
Tb927_04_v5.1	StringTie	exon	1016341	1016889	.	-	.	gene_id "Tb927.4.3870"; xloc "XLOC_001579"; transcript_id "Tb927.4.3870:mRNA"; class_code "c";
Tb927_04_v5.1	StringTie	exon	1017003	1021377	.	-	.	gene_id "Tb927.4.3880"; xloc "XLOC_001580"; transcript_id "Tb927.4.3880:mRNA"; class_code "=";
Tb927_04_v5.1	StringTie	exon	1022704	1026753	.	-	.	gene_id "Tb927.4.3890"; xloc "XLOC_001582"; transcript_id "Tb927.4.3890:mRNA"; class_code "=";
Tb927_04_v5.1	StringTie	exon	1026816	1028716	.	-	.	gene_id "Tb927.4.3900"; xloc "XLOC_001583"; transcript_id "Tb927.4.3900:mRNA"; class_code "k";
Tb927_04_v5.1	StringTie	exon	1028500	1032528	.	-	.	gene_id "Tb927.4.3910"; xloc "XLOC_001584"; transcript_id "Tb927.4.3910:mRNA"; class_code "o";
Tb927_04_v5.1	StringTie	exon	1032742	1037159	.	-	.	gene_id "Tb927.4.3920"; xloc "XLOC_001585"; transcript_id "Tb927.4.3920:mRNA"; class_code "=";
Tb927_04_v5.1	StringTie	exon	1037231	1039931	.	-	.	gene_id "Tb927.4.3930"; xloc "XLOC_001586"; transcript_id "Tb927.4.3930:mRNA"; class_code "=";
Tb927_04_v5.1	StringTie	exon	1040058	1043452	.	-	.	gene_id "Tb927.4.3940"; xloc "XLOC_001587"; transcript_id "Tb927.4.3940:mRNA"; class_code "=";
Tb927_04_v5.1	StringTie	exon	1043540	1044363	.	-	.	gene_id "Tb927.4.3970"; xloc "XLOC_001588"; transcript_id "Tb927.4.3970:mRNA"; class_code "p";
Tb927_04_v5.1	StringTie	exon	1044437	1045319	.	-	.	gene_id "Tb927.4.3950"; xloc "XLOC_001589"; transcript_id "Tb927.4.3950:mRNA"; class_code "o";
Tb927_04_v5.1	StringTie	exon	1045391	1048916	.	-	.	gene_id "Tb927.4.3950"; xloc "XLOC_001589"; transcript_id "Tb927.4.3950:mRNA"; class_code "=";
Tb927_04_v5.1	StringTie	exon	1049042	1051045	.	-	.	gene_id "Tb927.4.3960"; xloc "XLOC_001589"; transcript_id "Tb927.4.3960:mRNA"; class_code "=";
Tb927_04_v5.1	StringTie	exon	1052000	1055999	.	-	.	gene_id "Tb927.4.3970"; xloc "XLOC_001589"; transcript_id "Tb927.4.3970:mRNA"; class_code "c";
Tb927_04_v5.1	StringTie	exon	1056146	1058729	.	-	.	gene_id "Tb927.4.3980"; xloc "XLOC_001590"; transcript_id "Tb927.4.3980.1:mRNA"; class_code "=";
Tb927_04_v5.1	StringTie	exon	1059191	1061764	.	-	.	gene_id "Tb927.4.3990"; xloc "XLOC_001591"; transcript_id "Tb927.4.3990:mRNA"; class_code "o";
Tb927_04_v5.1	StringTie	exon	1061851	1065077	.	-	.	gene_id "Tb927.4.4000"; xloc "XLOC_001592"; transcript_id "Tb927.4.4000:mRNA"; class_code "=";
Tb927_04_v5.1	StringTie	exon	1065158	1067791	.	-	.	gene_id "Tb927.4.4010"; xloc "XLOC_001593"; transcript_id "Tb927.4.4010:mRNA"; class_code "o";
Tb927_04_v5.1	StringTie	exon	1068474	1070750	.	-	.	gene_id "Tb927.4.4020"; xloc "XLOC_001594"; transcript_id "Tb927.4.4020:mRNA"; class_code "=";
Tb927_04_v5.1	StringTie	exon	1070901	1072791	.	-	.	gene_id "Tb927.4.4030"; xloc "XLOC_001595"; transcript_id "Tb927.4.4030:mRNA"; class_code "=";
Tb927_04_v5.1	StringTie	exon	1072943	1074852	.	-	.	gene_id "Tb927.4.4040"; xloc "XLOC_001596"; transcript_id "Tb927.4.4040:mRNA"; class_code "=";
Tb927_04_v5.1	StringTie	exon	1074985	1077613	.	-	.	gene_id "Tb927.4.4050"; xloc "XLOC_001597"; transcript_id "Tb927.4.4050:mRNA"; class_code "=";
Tb927_04_v5.1	StringTie	exon	1077864	1081034	.	-	.	gene_id "Tb927.4.4060"; xloc "XLOC_001598"; transcript_id "Tb927.4.4060:mRNA"; class_code "=";
Tb927_04_v5.1	StringTie	exon	1081333	1083099	.	-	.	gene_id "Tb927.4.4070"; xloc "XLOC_001599"; transcript_id "Tb927.4.4070:mRNA"; class_code "k";
Tb927_04_v5.1	StringTie	exon	1083200	1084571	.	-	.	gene_id "Tb927.4.4080"; xloc "XLOC_001599"; transcript_id "Tb927.4.4080:mRNA"; class_code "k";
Tb927_04_v5.1	StringTie	exon	1084671	1085794	.	-	.	gene_id "Tb927.4.4090"; xloc "XLOC_001600"; transcript_id "Tb927.4.4090:mRNA"; class_code "=";
Tb927_04_v5.1	StringTie	exon	1085800	1088199	.	-	.	gene_id "Tb927.4.4100"; xloc "XLOC_001601"; transcript_id "Tb927.4.4100:mRNA"; class_code "=";
Tb927_04_v5.1	StringTie	exon	1088300	1089899	.	-	.	gene_id "Tb927.4.4110"; xloc "XLOC_001601"; transcript_id "Tb927.4.4110:mRNA"; class_code "=";
Tb927_04_v5.1	StringTie	exon	1090140	1090629	.	-	.	gene_id "Tb927.4.4120"; xloc "XLOC_001601"; transcript_id "Tb927.4.4120:mRNA"; class_code "=";
Tb927_04_v5.1	StringTie	exon	1090777	1095099	.	-	.	gene_id "Tb927.4.4130"; xloc "XLOC_001602"; transcript_id "Tb927.4.4130.2:mRNA"; class_code "c";
Tb927_04_v5.1	StringTie	exon	1096123	1097055	.	-	.	gene_id "Tb927.4.4140"; xloc "XLOC_001602"; transcript_id "Tb927.4.4140:mRNA"; class_code "c";
Tb927_04_v5.1	StringTie	exon	1097356	1099235	.	-	.	gene_id "Tb927.4.4150"; xloc "XLOC_001603"; transcript_id "Tb927.4.4150:mRNA"; class_code "c";
Tb927_04_v5.1	StringTie	exon	1100768	1103969	.	-	.	gene_id "Tb927.4.4160"; xloc "XLOC_001604"; transcript_id "Tb927.4.4160:mRNA"; class_code "=";
Tb927_04_v5.1	StringTie	exon	1104107	1105121	.	-	.	gene_id "Tb927.4.4170"; xloc "XLOC_001605"; transcript_id "Tb927.4.4170:mRNA"; class_code "k";
Tb927_04_v5.1	StringTie	exon	1105200	1108623	.	-	.	gene_id "Tb927.4.4180"; xloc "XLOC_001605"; transcript_id "Tb927.4.4180:mRNA"; class_code "k";
Tb927_04_v5.1	StringTie	exon	1108731	1110388	.	-	.	gene_id "Tb927.4.4190"; xloc "XLOC_001606"; transcript_id "Tb927.4.4190:mRNA"; class_code "k";
Tb927_04_v5.1	StringTie	exon	1110471	1111469	.	-	.	gene_id "Tb927.4.4200"; xloc "XLOC_001607"; transcript_id "Tb927.4.4200:mRNA"; class_code "=";
Tb927_04_v5.1	StringTie	exon	1111560	1114578	.	-	.	gene_id "Tb927.4.4210"; xloc "XLOC_001608"; transcript_id "Tb927.4.4210:mRNA"; class_code "=";
Tb927_04_v5.1	StringTie	exon	1114813	1118167	.	-	.	gene_id "Tb927.4.4220"; xloc "XLOC_001609"; transcript_id "Tb927.4.4220:mRNA"; class_code "k";
Tb927_04_v5.1	StringTie	exon	1118276	1119404	.	-	.	gene_id "Tb927.4.4230"; xloc "XLOC_001610"; transcript_id "Tb927.4.4230:mRNA"; class_code "c";
Tb927_04_v5.1	StringTie	exon	1124989	1126496	.	-	.	gene_id "Tb927.4.4240"; xloc "XLOC_001611"; transcript_id "Tb927.4.4240:mRNA"; class_code "k";
Tb927_04_v5.1	StringTie	exon	1126586	1126960	.	-	.	gene_id "Tb4.NT.41"; xloc "XLOC_000010"; transcript_id "Tb4.NT.41:ncRNA"; class_code "p";
Tb927_04_v5.1	StringTie	exon	1127181	1128999	.	-	.	gene_id "Tb927.4.4250"; xloc "XLOC_001612"; transcript_id "Tb927.4.4250:mRNA"; class_code "k";
Tb927_04_v5.1	StringTie	exon	1129000	1131050	.	-	.	gene_id "Tb927.4.4260"; xloc "XLOC_001612"; transcript_id "Tb927.4.4260:mRNA"; class_code "k";
Tb927_04_v5.1	StringTie	exon	1131140	1131514	.	-	.	gene_id "Tb4.NT.42"; xloc "XLOC_000010"; transcript_id "Tb4.NT.42:ncRNA"; class_code "p";
Tb927_04_v5.1	StringTie	exon	1131698	1132753	.	-	.	gene_id "Tb927.4.4270"; xloc "XLOC_001613"; transcript_id "Tb927.4.4270:mRNA"; class_code "o";
Tb927_04_v5.1	StringTie	exon	1132814	1135598	.	-	.	gene_id "Tb927.4.4280"; xloc "XLOC_001613"; transcript_id "Tb927.4.4280:mRNA"; class_code "k";
Tb927_04_v5.1	StringTie	exon	1135700	1137299	.	-	.	gene_id "Tb927.4.4290"; xloc "XLOC_001613"; transcript_id "Tb927.4.4290:mRNA"; class_code "k";
Tb927_04_v5.1	StringTie	exon	1137350	1139579	.	-	.	gene_id "Tb927.4.4300"; xloc "XLOC_001614"; transcript_id "Tb927.4.4300:mRNA"; class_code "k";
Tb927_04_v5.1	StringTie	exon	1139755	1142092	.	-	.	gene_id "Tb927.4.4310"; xloc "XLOC_001615"; transcript_id "Tb927.4.4310:mRNA"; class_code "=";
Tb927_04_v5.1	StringTie	exon	1142206	1142899	.	-	.	gene_id "Tb927.4.4320"; xloc "XLOC_001616"; transcript_id "Tb927.4.4320:mRNA"; class_code "k";
Tb927_04_v5.1	StringTie	exon	1143000	1144299	.	-	.	gene_id "Tb927.4.4330"; xloc "XLOC_001616"; transcript_id "Tb927.4.4330:mRNA"; class_code "k";
Tb927_04_v5.1	StringTie	exon	1144500	1145861	.	-	.	gene_id "Tb927.4.4340"; xloc "XLOC_001616"; transcript_id "Tb927.4.4340:mRNA"; class_code "k";
Tb927_04_v5.1	StringTie	exon	1145965	1147175	.	-	.	gene_id "Tb927.4.4350"; xloc "XLOC_001617"; transcript_id "Tb927.4.4350:mRNA"; class_code "=";
Tb927_04_v5.1	StringTie	exon	1147289	1149117	.	-	.	gene_id "Tb927.4.4360"; xloc "XLOC_001618"; transcript_id "Tb927.4.4360:mRNA"; class_code "o";
Tb927_04_v5.1	StringTie	exon	1153352	1153992	.	-	.	gene_id "Tb927.4.4370"; xloc "XLOC_001618"; transcript_id "Tb927.4.4370.2:mRNA"; class_code "c";
Tb927_04_v5.1	StringTie	exon	1154167	1157525	.	-	.	gene_id "Tb927.4.4380"; xloc "XLOC_001619"; transcript_id "Tb927.4.4380:mRNA"; class_code "=";
Tb927_04_v5.1	StringTie	exon	1157794	1160427	.	-	.	gene_id "Tb927.4.4390"; xloc "XLOC_001620"; transcript_id "Tb927.4.4390:mRNA"; class_code "=";
Tb927_04_v5.1	StringTie	exon	1160765	1166999	.	-	.	gene_id "Tb927.4.4400"; xloc "XLOC_001621"; transcript_id "Tb927.4.4400:mRNA"; class_code "c";
Tb927_04_v5.1	StringTie	exon	1167500	1171864	.	-	.	gene_id "Tb927.4.4410"; xloc "XLOC_001621"; transcript_id "Tb927.4.4410:mRNA"; class_code "o";
Tb927_04_v5.1	StringTie	exon	1172721	1176797	.	-	.	gene_id "Tb927.4.4420"; xloc "XLOC_001622"; transcript_id "Tb927.4.4420:pseudogenic_exon"; class_code "o";
Tb927_04_v5.1	StringTie	exon	1177285	1182099	.	-	.	gene_id "Tb927.4.4430"; xloc "XLOC_001623"; transcript_id "Tb927.4.4430:mRNA"; class_code "o";
Tb927_04_v5.1	StringTie	exon	1182300	1186412	.	-	.	gene_id "Tb927.4.4440"; xloc "XLOC_001624"; transcript_id "Tb927.4.4440:mRNA"; class_code "o";
Tb927_04_v5.1	StringTie	exon	1186999	1191699	.	-	.	gene_id "Tb927.4.4450"; xloc "XLOC_001625"; transcript_id "Tb927.4.4450:mRNA"; class_code "p";
Tb927_04_v5.1	StringTie	exon	1191700	1196199	.	-	.	gene_id "Tb927.4.4460"; xloc "XLOC_001626"; transcript_id "Tb927.4.4460:mRNA"; class_code "c";
Tb927_04_v5.1	StringTie	exon	1196200	1200173	.	-	.	gene_id "Tb927.4.4470"; xloc "XLOC_001626"; transcript_id "Tb927.4.4470:mRNA"; class_code "o";
Tb927_04_v5.1	StringTie	exon	1200328	1206686	.	-	.	gene_id "Tb927.4.4480"; xloc "XLOC_001626"; transcript_id "Tb927.4.4480:mRNA"; class_code "c";
Tb927_04_v5.1	StringTie	exon	1206898	1214599	.	-	.	gene_id "Tb927.4.4490"; xloc "XLOC_001627"; transcript_id "Tb927.4.4490:mRNA"; class_code "c";
Tb927_04_v5.1	StringTie	exon	1214711	1215081	.	-	.	gene_id "Tb4.NT.45"; xloc "XLOC_000010"; transcript_id "Tb4.NT.45:ncRNA"; class_code "p";
Tb927_04_v5.1	StringTie	exon	1215600	1220122	.	-	.	gene_id "Tb927.4.4500"; xloc "XLOC_001629"; transcript_id "Tb927.4.4500:mRNA"; class_code "p";
Tb927_04_v5.1	StringTie	exon	1220000	1229729	.	-	.	gene_id "Tb927.4.4510"; xloc "XLOC_001631"; transcript_id "Tb927.4.4510:mRNA"; class_code "o";
Tb927_04_v5.1	StringTie	exon	1234700	1240899	.	-	.	gene_id "Tb927.4.4520"; xloc "XLOC_001632"; transcript_id "Tb927.4.4520:mRNA"; class_code "p";
Tb927_04_v5.1	StringTie	exon	1242895	1247047	.	-	.	gene_id "Tb927.4.4530"; xloc "XLOC_001634"; transcript_id "Tb927.4.4530:mRNA"; class_code "=";
Tb927_04_v5.1	StringTie	exon	1247176	1248499	.	-	.	gene_id "Tb927.4.4540"; xloc "XLOC_001635"; transcript_id "Tb927.4.4540:mRNA"; class_code "=";
Tb927_04_v5.1	StringTie	exon	1248651	1254121	.	-	.	gene_id "Tb927.4.4550"; xloc "XLOC_001636"; transcript_id "Tb927.4.4550:mRNA"; class_code "=";
Tb927_04_v5.1	StringTie	exon	1254393	1258472	.	-	.	gene_id "Tb927.4.4560"; xloc "XLOC_001636"; transcript_id "Tb927.4.4560:mRNA"; class_code "=";
Tb927_04_v5.1	StringTie	exon	1258606	1263098	.	-	.	gene_id "Tb927.4.4570"; xloc "XLOC_001637"; transcript_id "Tb927.4.4570:mRNA"; class_code "c";
Tb927_04_v5.1	StringTie	exon	1263267	1267907	.	-	.	gene_id "Tb927.4.4580"; xloc "XLOC_001638"; transcript_id "Tb927.4.4580:mRNA"; class_code "o";
Tb927_04_v5.1	StringTie	exon	1270517	1274145	.	-	.	gene_id "Tb927.4.4590"; xloc "XLOC_001640"; transcript_id "Tb927.4.4590:mRNA"; class_code "k";
Tb927_04_v5.1	StringTie	exon	1274252	1275519	.	-	.	gene_id "Tb927.4.4600"; xloc "XLOC_001641"; transcript_id "Tb927.4.4600:mRNA"; class_code "k";
Tb927_04_v5.1	StringTie	exon	1275600	1276799	.	-	.	gene_id "Tb927.4.4610"; xloc "XLOC_001641"; transcript_id "Tb927.4.4610:mRNA"; class_code "k";
Tb927_04_v5.1	StringTie	exon	1276889	1277861	.	-	.	gene_id "Tb927.4.4620"; xloc "XLOC_001642"; transcript_id "Tb927.4.4620:mRNA"; class_code "=";
Tb927_04_v5.1	StringTie	exon	1277900	1278499	.	-	.	gene_id "Tb927.4.4630"; xloc "XLOC_001642"; transcript_id "Tb927.4.4630:mRNA"; class_code "=";
Tb927_04_v5.1	StringTie	exon	1278600	1279199	.	-	.	gene_id "Tb927.4.4640"; xloc "XLOC_001642"; transcript_id "Tb927.4.4640:mRNA"; class_code "=";
Tb927_04_v5.1	StringTie	exon	1279300	1280199	.	-	.	gene_id "Tb927.4.4650"; xloc "XLOC_001642"; transcript_id "Tb927.4.4650:mRNA"; class_code "=";
Tb927_04_v5.1	StringTie	exon	1280361	1280964	.	-	.	gene_id "Tb927.4.4660"; xloc "XLOC_001643"; transcript_id "Tb927.4.4660:mRNA"; class_code "=";
Tb927_04_v5.1	StringTie	exon	1283586	1285833	.	-	.	gene_id "Tb927.4.4663"; xloc "XLOC_001645"; transcript_id "Tb927.4.4663:scRNA"; class_code "p";
Tb927_04_v5.1	StringTie	exon	1289567	1291113	.	-	.	gene_id "Tb927.4.4670"; xloc "XLOC_001646"; transcript_id "Tb927.4.4670:mRNA"; class_code "=";
Tb927_04_v5.1	StringTie	exon	1291288	1291916	.	-	.	gene_id "Tb927.4.4680"; xloc "XLOC_001647"; transcript_id "Tb927.4.4680:mRNA"; class_code "=";
Tb927_04_v5.1	StringTie	exon	1291987	1293293	.	-	.	gene_id "Tb927.4.4690"; xloc "XLOC_001648"; transcript_id "Tb927.4.4690:mRNA"; class_code "=";
Tb927_04_v5.1	StringTie	exon	1293401	1294843	.	-	.	gene_id "Tb927.4.4700"; xloc "XLOC_001649"; transcript_id "Tb927.4.4700:mRNA"; class_code "=";
Tb927_04_v5.1	StringTie	exon	1295035	1298143	.	-	.	gene_id "Tb927.4.4710"; xloc "XLOC_001650"; transcript_id "Tb927.4.4710:mRNA"; class_code "=";
Tb927_04_v5.1	StringTie	exon	1298275	1299962	.	-	.	gene_id "Tb927.4.4720"; xloc "XLOC_001651"; transcript_id "Tb927.4.4720:mRNA"; class_code "c";
Tb927_04_v5.1	StringTie	exon	1300101	1302467	.	-	.	gene_id "Tb927.4.4730"; xloc "XLOC_001652"; transcript_id "Tb927.4.4730:mRNA"; class_code "=";
Tb927_04_v5.1	StringTie	exon	1302577	1305004	.	-	.	gene_id "Tb927.4.4740"; xloc "XLOC_001653"; transcript_id "Tb927.4.4740:mRNA"; class_code "k";
Tb927_04_v5.1	StringTie	exon	1305122	1306727	.	-	.	gene_id "Tb927.4.4750"; xloc "XLOC_001654"; transcript_id "Tb927.4.4750:mRNA"; class_code "=";
Tb927_04_v5.1	StringTie	exon	1306832	1313226	.	-	.	gene_id "Tb927.4.4760"; xloc "XLOC_001655"; transcript_id "Tb927.4.4760:mRNA"; class_code "k";
Tb927_04_v5.1	StringTie	exon	1310100	1311599	.	-	.	gene_id "Tb927.4.4770"; xloc "XLOC_001655"; transcript_id "Tb927.4.4770:mRNA"; class_code "k";
Tb927_04_v5.1	StringTie	exon	1311700	1312599	.	-	.	gene_id "Tb927.4.4780"; xloc "XLOC_001655"; transcript_id "Tb927.4.4780:mRNA"; class_code "=";
Tb927_04_v5.1	StringTie	exon	1313400	1314397	.	-	.	gene_id "Tb927.4.4790"; xloc "XLOC_001655"; transcript_id "Tb927.4.4790:mRNA"; class_code "=";
Tb927_04_v5.1	StringTie	exon	1314515	1316236	.	-	.	gene_id "Tb927.4.4810"; xloc "XLOC_001656"; transcript_id "Tb927.4.4810:mRNA"; class_code "=";
Tb927_04_v5.1	StringTie	exon	1316384	1319547	.	-	.	gene_id "Tb927.4.4815"; xloc "XLOC_001657"; transcript_id "Tb927.4.4815:mRNA"; class_code "k";
Tb927_04_v5.1	StringTie	exon	1319600	1320698	.	-	.	gene_id "Tb927.4.4820"; xloc "XLOC_001657"; transcript_id "Tb927.4.4820:mRNA"; class_code "c";
Tb927_04_v5.1	StringTie	exon	1320830	1322799	.	-	.	gene_id "Tb927.4.4830"; xloc "XLOC_001658"; transcript_id "Tb927.4.4830:mRNA"; class_code "p";
Tb927_04_v5.1	StringTie	exon	1323145	1324799	.	-	.	gene_id "Tb927.4.4840"; xloc "XLOC_001660"; transcript_id "Tb927.4.4840:mRNA"; class_code "o";
Tb927_04_v5.1	StringTie	exon	1324800	1326731	.	-	.	gene_id "Tb927.4.4850"; xloc "XLOC_001661"; transcript_id "Tb927.4.4850:mRNA"; class_code "c";
Tb927_04_v5.1	StringTie	exon	1326904	1328506	.	-	.	gene_id "Tb927.4.4860"; xloc "XLOC_001662"; transcript_id "Tb927.4.4860:mRNA"; class_code "=";
Tb927_04_v5.1	StringTie	exon	1328807	1330750	.	-	.	gene_id "Tb927.4.4870"; xloc "XLOC_001663"; transcript_id "Tb927.4.4870:mRNA"; class_code "=";
Tb927_04_v5.1	StringTie	exon	1331300	1336916	.	-	.	gene_id "Tb927.4.4880"; xloc "XLOC_001664"; transcript_id "Tb927.4.4880:mRNA"; class_code "c";
Tb927_04_v5.1	StringTie	exon	1337030	1339303	.	-	.	gene_id "Tb927.4.4890"; xloc "XLOC_001665"; transcript_id "Tb927.4.4890:mRNA"; class_code "=";
Tb927_04_v5.1	StringTie	exon	1339388	1343654	.	-	.	gene_id "Tb927.4.4900"; xloc "XLOC_001666"; transcript_id "Tb927.4.4900:mRNA"; class_code "k";
Tb927_04_v5.1	StringTie	exon	1343748	1346318	.	-	.	gene_id "Tb927.4.4910"; xloc "XLOC_001667"; transcript_id "Tb927.4.4910.2:mRNA"; class_code "=";
Tb927_04_v5.1	StringTie	exon	1346385	1350804	.	-	.	gene_id "Tb927.4.4920"; xloc "XLOC_001668"; transcript_id "Tb927.4.4920:mRNA"; class_code "k";
Tb927_04_v5.1	StringTie	exon	1348100	1352976	.	-	.	gene_id "Tb927.4.4930"; xloc "XLOC_001668"; transcript_id "Tb927.4.4930:mRNA"; class_code "c";
Tb927_04_v5.1	StringTie	exon	1354337	1358234	.	-	.	gene_id "Tb927.4.4940"; xloc "XLOC_001669"; transcript_id "Tb927.4.4940:mRNA"; class_code "=";
Tb927_04_v5.1	StringTie	exon	1358415	1360397	.	-	.	gene_id "Tb927.4.4950"; xloc "XLOC_001670"; transcript_id "Tb927.4.4950:mRNA"; class_code "c";
Tb927_04_v5.1	StringTie	exon	1360519	1363121	.	-	.	gene_id "Tb927.4.4960"; xloc "XLOC_001671"; transcript_id "Tb927.4.4960:mRNA"; class_code "k";
Tb927_04_v5.1	StringTie	exon	1363245	1365664	.	-	.	gene_id "Tb927.4.4970"; xloc "XLOC_001672"; transcript_id "Tb927.4.4970:mRNA"; class_code "=";
Tb927_04_v5.1	StringTie	exon	1365821	1366555	.	-	.	gene_id "Tb927.4.4980"; xloc "XLOC_001673"; transcript_id "Tb927.4.4980:mRNA"; class_code "=";
Tb927_04_v5.1	StringTie	exon	1366684	1367583	.	-	.	gene_id "Tb927.4.4990"; xloc "XLOC_001674"; transcript_id "Tb927.4.4990:mRNA"; class_code "k";
Tb927_04_v5.1	StringTie	exon	1367764	1370419	.	-	.	gene_id "Tb927.4.5000"; xloc "XLOC_001674"; transcript_id "Tb927.4.5000:mRNA"; class_code "c";
Tb927_04_v5.1	StringTie	exon	1371176	1373344	.	-	.	gene_id "Tb927.4.5010"; xloc "XLOC_001675"; transcript_id "Tb927.4.5010:mRNA"; class_code "=";
Tb927_04_v5.1	StringTie	exon	1373447	1375469	.	-	.	gene_id "Tb927.4.5020"; xloc "XLOC_001676"; transcript_id "Tb927.4.5020:mRNA"; class_code "c";
Tb927_04_v5.1	StringTie	exon	1375520	1379277	.	-	.	gene_id "Tb927.4.5020"; xloc "XLOC_001676"; transcript_id "Tb927.4.5020:mRNA"; class_code "c";
Tb927_04_v5.1	StringTie	exon	1379597	1381619	.	-	.	gene_id "Tb927.4.5030"; xloc "XLOC_001677"; transcript_id "Tb927.4.5030:mRNA"; class_code "=";
Tb927_04_v5.1	StringTie	exon	1381780	1385120	.	-	.	gene_id "Tb927.4.5040"; xloc "XLOC_001678"; transcript_id "Tb927.4.5040:mRNA"; class_code "=";
Tb927_04_v5.1	StringTie	exon	1385290	1386545	.	-	.	gene_id "Tb927.4.5050"; xloc "XLOC_001678"; transcript_id "Tb927.4.5050:pseudogenic_exon"; class_code "c";
Tb927_04_v5.1	StringTie	exon	1386689	1388776	.	-	.	gene_id "Tb927.4.5060"; xloc "XLOC_001679"; transcript_id "Tb927.4.5060:mRNA"; class_code "k";
Tb927_04_v5.1	StringTie	exon	1388800	1390799	.	-	.	gene_id "Tb927.4.5070"; xloc "XLOC_001680"; transcript_id "Tb927.4.5070:mRNA"; class_code "=";
Tb927_04_v5.1	StringTie	exon	1392532	1393212	.	-	.	gene_id "Tb4.NT.58"; xloc "XLOC_000010"; transcript_id "Tb4.NT.58:ncRNA"; class_code "p";
Tb927_04_v5.1	StringTie	exon	1393353	1393881	.	-	.	gene_id "Tb927.4.5080"; xloc "XLOC_001680"; transcript_id "Tb927.4.5080:mRNA"; class_code "=";
Tb927_04_v5.1	StringTie	exon	1394394	1394948	.	-	.	gene_id "Tb927.4.5090"; xloc "XLOC_001681"; transcript_id "Tb927.4.5090:mRNA"; class_code "c";
Tb927_04_v5.1	StringTie	exon	1396983	1398281	.	-	.	gene_id "Tb927.4.5100"; xloc "XLOC_001682"; transcript_id "Tb927.4.5100:mRNA"; class_code "=";
Tb927_04_v5.1	StringTie	exon	1398383	1400178	.	-	.	gene_id "Tb927.4.5110"; xloc "XLOC_001683"; transcript_id "Tb927.4.5110:mRNA"; class_code "=";
Tb927_04_v5.1	StringTie	exon	1400273	1401456	.	-	.	gene_id "Tb927.4.5120"; xloc "XLOC_001684"; transcript_id "Tb927.4.5120:mRNA"; class_code "o";
Tb927_04_v5.1	StringTie	exon	1403591	1404977	.	-	.	gene_id "Tb927.4.5120"; xloc "XLOC_001684"; transcript_id "Tb927.4.5120:mRNA"; class_code "c";
Tb927_04_v5.1	StringTie	exon	1405105	1406754	.	-	.	gene_id "Tb927.4.5130"; xloc "XLOC_001685"; transcript_id "Tb927.4.5130:mRNA"; class_code "k";
Tb927_04_v5.1	StringTie	exon	1406912	1407373	.	-	.	gene_id "Tb927.4.5150"; xloc "XLOC_001686"; transcript_id "Tb927.4.5150:mRNA"; class_code "p";
Tb927_04_v5.1	StringTie	exon	1407761	1409159	.	-	.	gene_id "Tb927.4.5140"; xloc "XLOC_001687"; transcript_id "Tb927.4.5140:mRNA"; class_code "o";
Tb927_04_v5.1	StringTie	exon	1409629	1411199	.	-	.	gene_id "Tb927.4.5150"; xloc "XLOC_001687"; transcript_id "Tb927.4.5150:mRNA"; class_code "c";
Tb927_04_v5.1	StringTie	exon	1411312	1413049	.	-	.	gene_id "Tb927.4.5160"; xloc "XLOC_001688"; transcript_id "Tb927.4.5160:mRNA"; class_code "k";
Tb927_04_v5.1	StringTie	exon	1413100	1413873	.	-	.	gene_id "Tb927.4.5170"; xloc "XLOC_001688"; transcript_id "Tb927.4.5170:mRNA"; class_code "k";
Tb927_04_v5.1	StringTie	exon	1414002	1416320	.	-	.	gene_id "Tb927.4.5180"; xloc "XLOC_001689"; transcript_id "Tb927.4.5180:mRNA"; class_code "=";
Tb927_04_v5.1	StringTie	exon	1417377	1418227	.	-	.	gene_id "Tb927.4.5190"; xloc "XLOC_001690"; transcript_id "Tb927.4.5190:mRNA"; class_code "c";
Tb927_04_v5.1	StringTie	exon	1418355	1420398	.	-	.	gene_id "Tb927.4.5200"; xloc "XLOC_001691"; transcript_id "Tb927.4.5200:mRNA"; class_code "c";
Tb927_04_v5.1	StringTie	exon	1420492	1421100	.	-	.	gene_id "Tb927.4.5210"; xloc "XLOC_001692"; transcript_id "Tb927.4.5210:mRNA"; class_code "k";
Tb927_04_v5.1	StringTie	exon	1421110	1422617	.	-	.	gene_id "Tb927.4.5220"; xloc "XLOC_001692"; transcript_id "Tb927.4.5220:mRNA"; class_code "k";
Tb927_04_v5.1	StringTie	exon	1422759	1423819	.	-	.	gene_id "Tb927.4.5230"; xloc "XLOC_001693"; transcript_id "Tb927.4.5230:mRNA"; class_code "=";
Tb927_04_v5.1	StringTie	exon	1423892	1424584	.	-	.	gene_id "Tb927.4.5240"; xloc "XLOC_001694"; transcript_id "Tb927.4.5240:mRNA"; class_code "c";
Tb927_04_v5.1	StringTie	exon	1426631	1428233	.	-	.	gene_id "Tb927.4.5250"; xloc "XLOC_001695"; transcript_id "Tb927.4.5250:mRNA"; class_code "=";
Tb927_04_v5.1	StringTie	exon	1428337	1429608	.	-	.	gene_id "Tb927.4.5260"; xloc "XLOC_001696"; transcript_id "Tb927.4.5260:mRNA"; class_code "c";
Tb927_04_v5.1	StringTie	exon	1430135	1431362	.	-	.	gene_id "Tb927.4.5270"; xloc "XLOC_001697"; transcript_id "Tb927.4.5270:mRNA"; class_code "o";
Tb927_04_v5.1	StringTie	exon	1431893	1433532	.	-	.	gene_id "Tb927.4.5280"; xloc "XLOC_001698"; transcript_id "Tb927.4.5280:mRNA"; class_code "=";
Tb927_04_v5.1	StringTie	exon	1433663	1435290	.	-	.	gene_id "Tb927.4.5290"; xloc "XLOC_001699"; transcript_id "Tb927.4.5290:mRNA"; class_code "=";
Tb927_04_v5.1	StringTie	exon	1435413	1438009	.	-	.	gene_id "Tb927.4.5300"; xloc "XLOC_001700"; transcript_id "Tb927.4.5300:mRNA"; class_code "=";
Tb927_04_v5.1	StringTie	exon	1440900	1443673	.	-	.	gene_id "Tb927.4.5310"; xloc "XLOC_001700"; transcript_id "Tb927.4.5310:mRNA"; class_code "c";
Tb927_04_v5.1	StringTie	exon	1443803	1446920	.	-	.	gene_id "Tb927.4.5320"; xloc "XLOC_001701"; transcript_id "Tb927.4.5320:mRNA"; class_code "=";
Tb927_04_v5.1	StringTie	exon	1447054	1451201	.	-	.	gene_id "Tb927.4.5330"; xloc "XLOC_001702"; transcript_id "Tb927.4.5330:mRNA"; class_code "=";
Tb927_04_v5.1	StringTie	exon	1451305	1452652	.	-	.	gene_id "Tb927.4.5335"; xloc "XLOC_001703"; transcript_id "Tb927.4.5335:mRNA"; class_code "=";
Tb927_04_v5.1	StringTie	exon	1452768	1455964	.	-	.	gene_id "Tb927.4.5340"; xloc "XLOC_001704"; transcript_id "Tb927.4.5340:mRNA"; class_code "c";
Tb927_04_v5.1	StringTie	exon	1456027	1458429	.	-	.	gene_id "Tb927.4.5350"; xloc "XLOC_001705"; transcript_id "Tb927.4.5350:pseudogenic_exon"; class_code "k";
Tb927_04_v5.1	StringTie	exon	1458500	1459643	.	-	.	gene_id "Tb927.4.5360"; xloc "XLOC_001705"; transcript_id "Tb927.4.5360:pseudogenic_exon"; class_code "k";
Tb927_04_v5.1	StringTie	exon	1459895	1460474	.	-	.	gene_id "Tb927.4.5370"; xloc "XLOC_001706"; transcript_id "Tb927.4.5370:mRNA"; class_code "=";
Tb927_04_v5.1	StringTie	exon	1460600	1465199	.	-	.	gene_id "Tb927.4.5380"; xloc "XLOC_001706"; transcript_id "Tb927.4.5380:mRNA"; class_code "=";
Tb927_04_v5.1	StringTie	exon	1465355	1467511	.	-	.	gene_id "Tb927.4.5390"; xloc "XLOC_001707"; transcript_id "Tb927.4.5390:mRNA"; class_code "c";
Tb927_05_v5.1	StringTie	exon	25800	27699	.	+	.	gene_id "Tb927.5.150"; xloc "XLOC_001708"; transcript_id "Tb927.5.150:pseudogenic_exon"; class_code "o";
Tb927_05_v5.1	StringTie	exon	30126	30554	.	+	.	gene_id "Tb927.5.160"; xloc "XLOC_001708"; transcript_id "Tb927.5.160:pseudogenic_exon"; class_code "o";
Tb927_05_v5.1	StringTie	exon	31677	31919	.	+	.	gene_id "Tb927.5.170"; xloc "XLOC_001709"; transcript_id "Tb927.5.170:mRNA"; class_code "x";
Tb927_05_v5.1	StringTie	exon	69022	70584	.	+	.	gene_id "Tb927.5.290"; xloc "XLOC_001710"; transcript_id "Tb927.5.290:pseudogenic_exon"; class_code "c";
Tb927_05_v5.1	StringTie	exon	101579	102905	.	+	.	gene_id "Tb927.5.289b"; xloc "XLOC_001711"; transcript_id "Tb927.5.289b:mRNA"; class_code "x";
Tb927_05_v5.1	StringTie	exon	103190	107008	.	+	.	gene_id "Tb927.5.291b"; xloc "XLOC_001712"; transcript_id "Tb927.5.291b:mRNA"; class_code "k";
Tb927_05_v5.1	StringTie	exon	107131	107899	.	+	.	gene_id "Tb927.5.292b"; xloc "XLOC_001713"; transcript_id "Tb927.5.292b:mRNA"; class_code "=";
Tb927_05_v5.1	StringTie	exon	108792	113499	.	+	.	gene_id "Tb927.5.293b"; xloc "XLOC_001715"; transcript_id "Tb927.5.293b:mRNA"; class_code "o";
Tb927_05_v5.1	StringTie	exon	117581	120482	.	+	.	gene_id "Tb927.5.295b"; xloc "XLOC_001718"; transcript_id "Tb927.5.295b:mRNA"; class_code "=";
Tb927_05_v5.1	StringTie	exon	120600	122435	.	+	.	gene_id "Tb927.5.296b"; xloc "XLOC_001719"; transcript_id "Tb927.5.296b:mRNA"; class_code "c";
Tb927_05_v5.1	StringTie	exon	122400	128599	.	+	.	gene_id "Tb927.5.297b"; xloc "XLOC_001719"; transcript_id "Tb927.5.297b:mRNA"; class_code "c";
Tb927_05_v5.1	StringTie	exon	154692	156738	.	+	.	gene_id "Tb927.5.340"; xloc "XLOC_001722"; transcript_id "Tb927.5.340:mRNA"; class_code "=";
Tb927_05_v5.1	StringTie	exon	178400	180436	.	+	.	gene_id "Tb927.5.390"; xloc "XLOC_001724"; transcript_id "Tb927.5.390:mRNA"; class_code "c";
Tb927_05_v5.1	StringTie	exon	180600	186099	.	+	.	gene_id "Tb927.5.400"; xloc "XLOC_001725"; transcript_id "Tb927.5.400:mRNA"; class_code "c";
Tb927_05_v5.1	StringTie	exon	271642	280588	.	+	.	gene_id "Tb927.5.640"; xloc "XLOC_001726"; transcript_id "Tb927.5.640:mRNA"; class_code "k";
Tb927_05_v5.1	StringTie	exon	280600	285442	.	+	.	gene_id "Tb927.5.650"; xloc "XLOC_001726"; transcript_id "Tb927.5.650:mRNA"; class_code "c";
Tb927_05_v5.1	StringTie	exon	285687	289165	.	+	.	gene_id "Tb927.5.660"; xloc "XLOC_001726"; transcript_id "Tb927.5.660.1:mRNA"; class_code "c";
Tb927_05_v5.1	StringTie	exon	295017	300060	.	+	.	gene_id "Tb927.5.670"; xloc "XLOC_001727"; transcript_id "Tb927.5.670:mRNA"; class_code "k";
Tb927_05_v5.1	StringTie	exon	300176	302111	.	+	.	gene_id "Tb927.5.690"; xloc "XLOC_001728"; transcript_id "Tb927.5.690:mRNA"; class_code "=";
Tb927_05_v5.1	StringTie	exon	302208	305077	.	+	.	gene_id "Tb927.5.700"; xloc "XLOC_001729"; transcript_id "Tb927.5.700:mRNA"; class_code "c";
Tb927_05_v5.1	StringTie	exon	305700	309199	.	+	.	gene_id "Tb927.5.710"; xloc "XLOC_001729"; transcript_id "Tb927.5.710:mRNA"; class_code "c";
Tb927_05_v5.1	StringTie	exon	309270	310299	.	+	.	gene_id "Tb927.5.720"; xloc "XLOC_001730"; transcript_id "Tb927.5.720:mRNA"; class_code "k";
Tb927_05_v5.1	StringTie	exon	310400	311926	.	+	.	gene_id "Tb927.5.730"; xloc "XLOC_001730"; transcript_id "Tb927.5.730:mRNA"; class_code "k";
Tb927_05_v5.1	StringTie	exon	312073	313243	.	+	.	gene_id "Tb927.5.740"; xloc "XLOC_001731"; transcript_id "Tb927.5.740:mRNA"; class_code "=";
Tb927_05_v5.1	StringTie	exon	313468	314254	.	+	.	gene_id "Tb927.5.750"; xloc "XLOC_001732"; transcript_id "Tb927.5.750:mRNA"; class_code "=";
Tb927_05_v5.1	StringTie	exon	314558	320525	.	+	.	gene_id "Tb927.5.760"; xloc "XLOC_001733"; transcript_id "Tb927.5.760:mRNA"; class_code "c";
Tb927_05_v5.1	StringTie	exon	320700	323306	.	+	.	gene_id "Tb927.5.770"; xloc "XLOC_001734"; transcript_id "Tb927.5.770:mRNA"; class_code "=";
Tb927_05_v5.1	StringTie	exon	323391	325463	.	+	.	gene_id "Tb927.5.780"; xloc "XLOC_001735"; transcript_id "Tb927.5.780:mRNA"; class_code "=";
Tb927_05_v5.1	StringTie	exon	325625	329010	.	+	.	gene_id "Tb927.5.790"; xloc "XLOC_001736"; transcript_id "Tb927.5.790:mRNA"; class_code "c";
Tb927_05_v5.1	StringTie	exon	329070	331838	.	+	.	gene_id "Tb927.5.800"; xloc "XLOC_001736"; transcript_id "Tb927.5.800:mRNA"; class_code "k";
Tb927_05_v5.1	StringTie	exon	332331	333305	.	+	.	gene_id "Tb927.5.790"; xloc "XLOC_001737"; transcript_id "Tb927.5.790:mRNA"; class_code "p";
Tb927_05_v5.1	StringTie	exon	334774	338199	.	+	.	gene_id "Tb927.5.810"; xloc "XLOC_001740"; transcript_id "Tb927.5.810:mRNA"; class_code "c";
Tb927_05_v5.1	StringTie	exon	339824	341828	.	+	.	gene_id "Tb927.5.820"; xloc "XLOC_001740"; transcript_id "Tb927.5.820:mRNA"; class_code "c";
Tb927_05_v5.1	StringTie	exon	341955	344521	.	+	.	gene_id "Tb927.5.830"; xloc "XLOC_001741"; transcript_id "Tb927.5.830:mRNA"; class_code "=";
Tb927_05_v5.1	StringTie	exon	344634	347901	.	+	.	gene_id "Tb927.5.840"; xloc "XLOC_001743"; transcript_id "Tb927.5.840:mRNA"; class_code "=";
Tb927_05_v5.1	StringTie	exon	348122	350325	.	+	.	gene_id "Tb927.5.850"; xloc "XLOC_001744"; transcript_id "Tb927.5.850:mRNA"; class_code "c";
Tb927_05_v5.1	StringTie	exon	351117	353892	.	+	.	gene_id "Tb927.5.860"; xloc "XLOC_001745"; transcript_id "Tb927.5.860:mRNA"; class_code "=";
Tb927_05_v5.1	StringTie	exon	354041	357258	.	+	.	gene_id "Tb927.5.890"; xloc "XLOC_001747"; transcript_id "Tb927.5.890:mRNA"; class_code "c";
Tb927_05_v5.1	StringTie	exon	357345	360502	.	+	.	gene_id "Tb927.5.900"; xloc "XLOC_001748"; transcript_id "Tb927.5.900:mRNA"; class_code "=";
Tb927_05_v5.1	StringTie	exon	360635	364247	.	+	.	gene_id "Tb927.5.910"; xloc "XLOC_001749"; transcript_id "Tb927.5.910:mRNA"; class_code "=";
Tb927_05_v5.1	StringTie	exon	364344	365952	.	+	.	gene_id "Tb927.5.920"; xloc "XLOC_001750"; transcript_id "Tb927.5.920:mRNA"; class_code "=";
Tb927_05_v5.1	StringTie	exon	366122	370381	.	+	.	gene_id "Tb927.5.930"; xloc "XLOC_001751"; transcript_id "Tb927.5.930:mRNA"; class_code "c";
Tb927_05_v5.1	StringTie	exon	370590	374149	.	+	.	gene_id "Tb927.5.940"; xloc "XLOC_001751"; transcript_id "Tb927.5.940:mRNA"; class_code "=";
Tb927_05_v5.1	StringTie	exon	377838	380016	.	+	.	gene_id "Tb927.5.950"; xloc "XLOC_001753"; transcript_id "Tb927.5.950:mRNA"; class_code "k";
Tb927_05_v5.1	StringTie	exon	380153	381213	.	+	.	gene_id "Tb927.5.960"; xloc "XLOC_001753"; transcript_id "Tb927.5.960:mRNA"; class_code "k";
Tb927_05_v5.1	StringTie	exon	381304	381941	.	+	.	gene_id "Tb927.5.970"; xloc "XLOC_001754"; transcript_id "Tb927.5.970:mRNA"; class_code "=";
Tb927_05_v5.1	StringTie	exon	382000	383299	.	+	.	gene_id "Tb927.5.980"; xloc "XLOC_001754"; transcript_id "Tb927.5.980:mRNA"; class_code "=";
Tb927_05_v5.1	StringTie	exon	383417	385111	.	+	.	gene_id "Tb927.5.990"; xloc "XLOC_001755"; transcript_id "Tb927.5.990:mRNA"; class_code "k";
Tb927_05_v5.1	StringTie	exon	385205	387296	.	+	.	gene_id "Tb927.5.1000"; xloc "XLOC_001756"; transcript_id "Tb927.5.1000:mRNA"; class_code "=";
Tb927_05_v5.1	StringTie	exon	387433	392125	.	+	.	gene_id "Tb927.5.1010"; xloc "XLOC_001757"; transcript_id "Tb927.5.1010:mRNA"; class_code "=";
Tb927_05_v5.1	StringTie	exon	392213	394449	.	+	.	gene_id "Tb927.5.1020"; xloc "XLOC_001758"; transcript_id "Tb927.5.1020:mRNA"; class_code "k";
Tb927_05_v5.1	StringTie	exon	394500	395574	.	+	.	gene_id "Tb927.5.1030"; xloc "XLOC_001758"; transcript_id "Tb927.5.1030:mRNA"; class_code "k";
Tb927_05_v5.1	StringTie	exon	395824	396799	.	+	.	gene_id "Tb927.5.1040"; xloc "XLOC_001759"; transcript_id "Tb927.5.1040:mRNA"; class_code "k";
Tb927_05_v5.1	StringTie	exon	396900	399670	.	+	.	gene_id "Tb927.5.1050"; xloc "XLOC_001759"; transcript_id "Tb927.5.1050:mRNA"; class_code "k";
Tb927_05_v5.1	StringTie	exon	399855	403149	.	+	.	gene_id "Tb927.5.1060"; xloc "XLOC_001759"; transcript_id "Tb927.5.1060:mRNA"; class_code "=";
Tb927_05_v5.1	StringTie	exon	403263	407714	.	+	.	gene_id "Tb927.5.1070"; xloc "XLOC_001760"; transcript_id "Tb927.5.1070:mRNA"; class_code "c";
Tb927_05_v5.1	StringTie	exon	407823	409323	.	+	.	gene_id "Tb927.5.1080"; xloc "XLOC_001761"; transcript_id "Tb927.5.1080:mRNA"; class_code "k";
Tb927_05_v5.1	StringTie	exon	407823	412399	.	+	.	gene_id "Tb927.5.1090"; xloc "XLOC_001761"; transcript_id "Tb927.5.1090:mRNA"; class_code "k";
Tb927_05_v5.1	StringTie	exon	415300	417599	.	+	.	gene_id "Tb927.5.1100"; xloc "XLOC_001762"; transcript_id "Tb927.5.1100:mRNA"; class_code "=";
Tb927_05_v5.1	StringTie	exon	419313	420804	.	+	.	gene_id "Tb927.5.1110"; xloc "XLOC_001762"; transcript_id "Tb927.5.1110:mRNA"; class_code "=";
Tb927_05_v5.1	StringTie	exon	421000	441021	.	+	.	gene_id "Tb927.5.1120"; xloc "XLOC_001763"; transcript_id "Tb927.5.1120:mRNA"; class_code "c";
Tb927_05_v5.1	StringTie	exon	441227	444976	.	+	.	gene_id "Tb927.5.1130"; xloc "XLOC_001764"; transcript_id "Tb927.5.1130:mRNA"; class_code "c";
Tb927_05_v5.1	StringTie	exon	445128	448833	.	+	.	gene_id "Tb927.5.1140"; xloc "XLOC_001765"; transcript_id "Tb927.5.1140:mRNA"; class_code "k";
Tb927_05_v5.1	StringTie	exon	448981	450045	.	+	.	gene_id "Tb927.5.1145"; xloc "XLOC_001766"; transcript_id "Tb927.5.1145:mRNA"; class_code "=";
Tb927_05_v5.1	StringTie	exon	450159	452599	.	+	.	gene_id "Tb927.5.1150"; xloc "XLOC_001767"; transcript_id "Tb927.5.1150:mRNA"; class_code "=";
Tb927_05_v5.1	StringTie	exon	452731	454019	.	+	.	gene_id "Tb927.5.1160"; xloc "XLOC_001768"; transcript_id "Tb927.5.1160:mRNA"; class_code "k";
Tb927_05_v5.1	StringTie	exon	454594	455234	.	+	.	gene_id "Tb5.NT.35"; xloc "XLOC_001770"; transcript_id "Tb5.NT.35:ncRNA"; class_code "=";
Tb927_05_v5.1	StringTie	exon	455355	456184	.	+	.	gene_id "Tb927.5.1170"; xloc "XLOC_001771"; transcript_id "Tb927.5.1170:mRNA"; class_code "=";
Tb927_05_v5.1	StringTie	exon	456310	459099	.	+	.	gene_id "Tb927.5.1180"; xloc "XLOC_001772"; transcript_id "Tb927.5.1180:mRNA"; class_code "=";
Tb927_05_v5.1	StringTie	exon	460189	461682	.	+	.	gene_id "Tb927.5.1200"; xloc "XLOC_001774"; transcript_id "Tb927.5.1200:mRNA"; class_code "=";
Tb927_05_v5.1	StringTie	exon	461811	463689	.	+	.	gene_id "Tb927.5.1210"; xloc "XLOC_001774"; transcript_id "Tb927.5.1210:mRNA"; class_code "c";
Tb927_05_v5.1	StringTie	exon	464249	465249	.	+	.	gene_id "Tb927.5.1220"; xloc "XLOC_001775"; transcript_id "Tb927.5.1220:mRNA"; class_code "=";
Tb927_05_v5.1	StringTie	exon	465318	468066	.	+	.	gene_id "Tb927.5.1230"; xloc "XLOC_001776"; transcript_id "Tb927.5.1230:mRNA"; class_code "=";
Tb927_05_v5.1	StringTie	exon	468189	469468	.	+	.	gene_id "Tb927.5.1240"; xloc "XLOC_001777"; transcript_id "Tb927.5.1240:mRNA"; class_code "=";
Tb927_05_v5.1	StringTie	exon	469521	472246	.	+	.	gene_id "Tb927.5.1250"; xloc "XLOC_001778"; transcript_id "Tb927.5.1250:mRNA"; class_code "=";
Tb927_05_v5.1	StringTie	exon	472375	474457	.	+	.	gene_id "Tb927.5.1260"; xloc "XLOC_001779"; transcript_id "Tb927.5.1260:mRNA"; class_code "c";
Tb927_05_v5.1	StringTie	exon	474592	475848	.	+	.	gene_id "Tb927.5.1260"; xloc "XLOC_001779"; transcript_id "Tb927.5.1260:mRNA"; class_code "c";
Tb927_05_v5.1	StringTie	exon	476088	477749	.	+	.	gene_id "Tb927.5.1270"; xloc "XLOC_001780"; transcript_id "Tb927.5.1270:mRNA"; class_code "k";
Tb927_05_v5.1	StringTie	exon	477900	479199	.	+	.	gene_id "Tb927.5.1280"; xloc "XLOC_001780"; transcript_id "Tb927.5.1280:mRNA"; class_code "k";
Tb927_05_v5.1	StringTie	exon	479310	481406	.	+	.	gene_id "Tb927.5.1290"; xloc "XLOC_001781"; transcript_id "Tb927.5.1290:mRNA"; class_code "k";
Tb927_05_v5.1	StringTie	exon	481525	484676	.	+	.	gene_id "Tb927.5.1300"; xloc "XLOC_001782"; transcript_id "Tb927.5.1300:mRNA"; class_code "=";
Tb927_05_v5.1	StringTie	exon	484878	486952	.	+	.	gene_id "Tb927.5.1310"; xloc "XLOC_001783"; transcript_id "Tb927.5.1310:mRNA"; class_code "k";
Tb927_05_v5.1	StringTie	exon	487262	490118	.	+	.	gene_id "Tb927.5.1320"; xloc "XLOC_001784"; transcript_id "Tb927.5.1320:mRNA"; class_code "=";
Tb927_05_v5.1	StringTie	exon	490229	493555	.	+	.	gene_id "Tb927.5.1330"; xloc "XLOC_001785"; transcript_id "Tb927.5.1330:mRNA"; class_code "=";
Tb927_05_v5.1	StringTie	exon	493673	496243	.	+	.	gene_id "Tb927.5.1340"; xloc "XLOC_001786"; transcript_id "Tb927.5.1340:mRNA"; class_code "=";
Tb927_05_v5.1	StringTie	exon	496346	498159	.	+	.	gene_id "Tb927.5.1350"; xloc "XLOC_001787"; transcript_id "Tb927.5.1350:mRNA"; class_code "c";
Tb927_05_v5.1	StringTie	exon	498274	499631	.	+	.	gene_id "Tb927.5.1360"; xloc "XLOC_001788"; transcript_id "Tb927.5.1360:mRNA"; class_code "=";
Tb927_05_v5.1	StringTie	exon	499800	500899	.	+	.	gene_id "Tb927.5.1370"; xloc "XLOC_001788"; transcript_id "Tb927.5.1370:mRNA"; class_code "=";
Tb927_05_v5.1	StringTie	exon	501071	502106	.	+	.	gene_id "Tb927.5.1380"; xloc "XLOC_001789"; transcript_id "Tb927.5.1380:mRNA"; class_code "c";
Tb927_05_v5.1	StringTie	exon	562223	564867	.	+	.	gene_id "Tb927.5.1590"; xloc "XLOC_001791"; transcript_id "Tb927.5.1590:mRNA"; class_code "k";
Tb927_05_v5.1	StringTie	exon	564970	568022	.	+	.	gene_id "Tb927.5.1600"; xloc "XLOC_001792"; transcript_id "Tb927.5.1600:mRNA"; class_code "=";
Tb927_05_v5.1	StringTie	exon	568132	568964	.	+	.	gene_id "Tb927.5.1610"; xloc "XLOC_001793"; transcript_id "Tb927.5.1610:mRNA"; class_code "=";
Tb927_05_v5.1	StringTie	exon	569159	570178	.	+	.	gene_id "Tb927.5.1620"; xloc "XLOC_001794"; transcript_id "Tb927.5.1620:mRNA"; class_code "=";
Tb927_05_v5.1	StringTie	exon	570261	571500	.	+	.	gene_id "Tb927.5.1630"; xloc "XLOC_001794"; transcript_id "Tb927.5.1630:mRNA"; class_code "=";
Tb927_05_v5.1	StringTie	exon	571640	574645	.	+	.	gene_id "Tb927.5.1640"; xloc "XLOC_001795"; transcript_id "Tb927.5.1640:mRNA"; class_code "=";
Tb927_05_v5.1	StringTie	exon	574763	577337	.	+	.	gene_id "Tb927.5.1650"; xloc "XLOC_001796"; transcript_id "Tb927.5.1650:mRNA"; class_code "=";
Tb927_05_v5.1	StringTie	exon	581238	583993	.	+	.	gene_id "Tb927.5.1660"; xloc "XLOC_001800"; transcript_id "Tb927.5.1660:mRNA"; class_code "c";
Tb927_05_v5.1	StringTie	exon	584161	585646	.	+	.	gene_id "Tb927.5.1670"; xloc "XLOC_001801"; transcript_id "Tb927.5.1670:mRNA"; class_code "=";
Tb927_05_v5.1	StringTie	exon	585805	591609	.	+	.	gene_id "Tb927.5.1680"; xloc "XLOC_001802"; transcript_id "Tb927.5.1680:mRNA"; class_code "=";
Tb927_05_v5.1	StringTie	exon	591859	594699	.	+	.	gene_id "Tb927.5.1690"; xloc "XLOC_001803"; transcript_id "Tb927.5.1690:mRNA"; class_code "k";
Tb927_05_v5.1	StringTie	exon	594800	597617	.	+	.	gene_id "Tb927.5.1700"; xloc "XLOC_001803"; transcript_id "Tb927.5.1700:mRNA"; class_code "c";
Tb927_05_v5.1	StringTie	exon	597700	599999	.	+	.	gene_id "Tb927.5.1710"; xloc "XLOC_001803"; transcript_id "Tb927.5.1710:mRNA"; class_code "c";
Tb927_05_v5.1	StringTie	exon	600087	602257	.	+	.	gene_id "Tb927.5.1720"; xloc "XLOC_001805"; transcript_id "Tb927.5.1720:mRNA"; class_code "=";
Tb927_05_v5.1	StringTie	exon	602430	604106	.	+	.	gene_id "Tb927.5.1730"; xloc "XLOC_001806"; transcript_id "Tb927.5.1730:mRNA"; class_code "k";
Tb927_05_v5.1	StringTie	exon	604205	606183	.	+	.	gene_id "Tb927.5.1750"; xloc "XLOC_001807"; transcript_id "Tb927.5.1750:mRNA"; class_code "=";
Tb927_05_v5.1	StringTie	exon	606359	609899	.	+	.	gene_id "Tb927.5.1760"; xloc "XLOC_001808"; transcript_id "Tb927.5.1760:mRNA"; class_code "k";
Tb927_05_v5.1	StringTie	exon	609900	612202	.	+	.	gene_id "Tb927.5.1770"; xloc "XLOC_001808"; transcript_id "Tb927.5.1770:mRNA"; class_code "k";
Tb927_05_v5.1	StringTie	exon	612310	614865	.	+	.	gene_id "Tb927.5.1780"; xloc "XLOC_001809"; transcript_id "Tb927.5.1780:mRNA"; class_code "=";
Tb927_05_v5.1	StringTie	exon	614964	617199	.	+	.	gene_id "Tb927.5.1790"; xloc "XLOC_001810"; transcript_id "Tb927.5.1790:mRNA"; class_code "=";
Tb927_05_v5.1	StringTie	exon	617308	617961	.	+	.	gene_id "Tb927.5.1800"; xloc "XLOC_001811"; transcript_id "Tb927.5.1800:mRNA"; class_code "=";
Tb927_05_v5.1	StringTie	exon	618000	620899	.	+	.	gene_id "Tb927.5.1810"; xloc "XLOC_001811"; transcript_id "Tb927.5.1810:mRNA"; class_code "=";
Tb927_05_v5.1	StringTie	exon	620999	621520	.	+	.	gene_id "Tb927.5.1820"; xloc "XLOC_001812"; transcript_id "Tb927.5.1820:mRNA"; class_code "=";
Tb927_05_v5.1	StringTie	exon	622100	624999	.	+	.	gene_id "Tb927.5.1830"; xloc "XLOC_001812"; transcript_id "Tb927.5.1830:mRNA"; class_code "=";
Tb927_05_v5.1	StringTie	exon	625100	625799	.	+	.	gene_id "Tb927.5.1840"; xloc "XLOC_001812"; transcript_id "Tb927.5.1840:mRNA"; class_code "=";
Tb927_05_v5.1	StringTie	exon	626897	635430	.	+	.	gene_id "Tb927.5.1850"; xloc "XLOC_001813"; transcript_id "Tb927.5.1850:mRNA"; class_code "c";
Tb927_05_v5.1	StringTie	exon	635553	637257	.	+	.	gene_id "Tb927.5.1860"; xloc "XLOC_001814"; transcript_id "Tb927.5.1860:mRNA"; class_code "=";
Tb927_05_v5.1	StringTie	exon	637367	640372	.	+	.	gene_id "Tb927.5.1870"; xloc "XLOC_001815"; transcript_id "Tb927.5.1870:mRNA"; class_code "=";
Tb927_05_v5.1	StringTie	exon	640456	641142	.	+	.	gene_id "Tb927.5.1880"; xloc "XLOC_001816"; transcript_id "Tb927.5.1880:mRNA"; class_code "c";
Tb927_05_v5.1	StringTie	exon	641550	650063	.	+	.	gene_id "Tb927.5.1890"; xloc "XLOC_001817"; transcript_id "Tb927.5.1890:mRNA"; class_code "k";
Tb927_05_v5.1	StringTie	exon	646310	648837	.	+	.	gene_id "Tb927.5.1900"; xloc "XLOC_001817"; transcript_id "Tb927.5.1900:mRNA"; class_code "c";
Tb927_05_v5.1	StringTie	exon	650120	652825	.	+	.	gene_id "Tb927.5.1910"; xloc "XLOC_001817"; transcript_id "Tb927.5.1910:mRNA"; class_code "c";
Tb927_05_v5.1	StringTie	exon	652982	655154	.	+	.	gene_id "Tb927.5.1920"; xloc "XLOC_001818"; transcript_id "Tb927.5.1920:mRNA"; class_code "=";
Tb927_05_v5.1	StringTie	exon	655242	656580	.	+	.	gene_id "Tb927.5.1930"; xloc "XLOC_001819"; transcript_id "Tb927.5.1930:mRNA"; class_code "k";
Tb927_05_v5.1	StringTie	exon	656849	658595	.	+	.	gene_id "Tb927.5.1940"; xloc "XLOC_001820"; transcript_id "Tb927.5.1940:mRNA"; class_code "=";
Tb927_05_v5.1	StringTie	exon	658711	662806	.	+	.	gene_id "Tb927.5.1950"; xloc "XLOC_001821"; transcript_id "Tb927.5.1950:mRNA"; class_code "=";
Tb927_05_v5.1	StringTie	exon	662922	664467	.	+	.	gene_id "Tb927.5.1960"; xloc "XLOC_001822"; transcript_id "Tb927.5.1960:mRNA"; class_code "=";
Tb927_05_v5.1	StringTie	exon	664665	665899	.	+	.	gene_id "Tb927.5.1970"; xloc "XLOC_001823"; transcript_id "Tb927.5.1970:mRNA"; class_code "=";
Tb927_05_v5.1	StringTie	exon	668397	670852	.	+	.	gene_id "Tb927.5.1980"; xloc "XLOC_001827"; transcript_id "Tb927.5.1980:mRNA"; class_code "c";
Tb927_05_v5.1	StringTie	exon	670927	675393	.	+	.	gene_id "Tb927.5.1990"; xloc "XLOC_001827"; transcript_id "Tb927.5.1990.2:mRNA"; class_code "c";
Tb927_05_v5.1	StringTie	exon	676349	677213	.	+	.	gene_id "Tb927.5.1980"; xloc "XLOC_001828"; transcript_id "Tb927.5.1980:mRNA"; class_code "p";
Tb927_05_v5.1	StringTie	exon	677752	679434	.	+	.	gene_id "Tb927.5.2000"; xloc "XLOC_001829"; transcript_id "Tb927.5.2000:mRNA"; class_code "c";
Tb927_05_v5.1	StringTie	exon	684384	686947	.	+	.	gene_id "Tb927.5.2010"; xloc "XLOC_001830"; transcript_id "Tb927.5.2010:mRNA"; class_code "k";
Tb927_05_v5.1	StringTie	exon	747882	748702	.	+	.	gene_id "Tb927.5.2160"; xloc "XLOC_001838"; transcript_id "Tb927.5.2160:mRNA"; class_code "=";
Tb927_05_v5.1	StringTie	exon	749350	750049	.	+	.	gene_id "Tb927.5.2170"; xloc "XLOC_001838"; transcript_id "Tb927.5.2170:mRNA"; class_code "=";
Tb927_05_v5.1	StringTie	exon	750125	751759	.	+	.	gene_id "Tb927.5.2180"; xloc "XLOC_001839"; transcript_id "Tb927.5.2180:mRNA"; class_code "k";
Tb927_05_v5.1	StringTie	exon	751800	753399	.	+	.	gene_id "Tb927.5.2190"; xloc "XLOC_001839"; transcript_id "Tb927.5.2190:mRNA"; class_code "k";
Tb927_05_v5.1	StringTie	exon	753600	754199	.	+	.	gene_id "Tb927.5.2200"; xloc "XLOC_001840"; transcript_id "Tb927.5.2200:mRNA"; class_code "=";
Tb927_05_v5.1	StringTie	exon	754309	755909	.	+	.	gene_id "Tb927.5.2210"; xloc "XLOC_001840"; transcript_id "Tb927.5.2210:mRNA"; class_code "=";
Tb927_05_v5.1	StringTie	exon	756029	757785	.	+	.	gene_id "Tb927.5.2220"; xloc "XLOC_001841"; transcript_id "Tb927.5.2220:mRNA"; class_code "=";
Tb927_05_v5.1	StringTie	exon	757836	758253	.	+	.	gene_id "Tb927.5.2230"; xloc "XLOC_001841"; transcript_id "Tb927.5.2230:mRNA"; class_code "c";
Tb927_05_v5.1	StringTie	exon	758492	760077	.	+	.	gene_id "Tb927.5.2240"; xloc "XLOC_001842"; transcript_id "Tb927.5.2240:mRNA"; class_code "=";
Tb927_05_v5.1	StringTie	exon	760200	761799	.	+	.	gene_id "Tb927.5.2250"; xloc "XLOC_001842"; transcript_id "Tb927.5.2250:mRNA"; class_code "=";
Tb927_05_v5.1	StringTie	exon	761909	762704	.	+	.	gene_id "Tb927.5.2260"; xloc "XLOC_001843"; transcript_id "Tb927.5.2260:mRNA"; class_code "=";
Tb927_05_v5.1	StringTie	exon	762811	764474	.	+	.	gene_id "Tb927.5.2270"; xloc "XLOC_001844"; transcript_id "Tb927.5.2270:mRNA"; class_code "=";
Tb927_05_v5.1	StringTie	exon	764572	766189	.	+	.	gene_id "Tb927.5.2280"; xloc "XLOC_001845"; transcript_id "Tb927.5.2280:mRNA"; class_code "=";
Tb927_05_v5.1	StringTie	exon	766367	767957	.	+	.	gene_id "Tb927.5.2290"; xloc "XLOC_001846"; transcript_id "Tb927.5.2290:mRNA"; class_code "c";
Tb927_05_v5.1	StringTie	exon	769737	778190	.	+	.	gene_id "Tb927.5.2300"; xloc "XLOC_001846"; transcript_id "Tb927.5.2300:mRNA"; class_code "k";
Tb927_05_v5.1	StringTie	exon	778345	781528	.	+	.	gene_id "Tb927.5.2310"; xloc "XLOC_001847"; transcript_id "Tb927.5.2310:mRNA"; class_code "=";
Tb927_05_v5.1	StringTie	exon	781660	784982	.	+	.	gene_id "Tb927.5.2320"; xloc "XLOC_001848"; transcript_id "Tb927.5.2320:mRNA"; class_code "=";
Tb927_05_v5.1	StringTie	exon	785073	786413	.	+	.	gene_id "Tb927.5.2325"; xloc "XLOC_001849"; transcript_id "Tb927.5.2325:mRNA"; class_code "=";
Tb927_05_v5.1	StringTie	exon	791865	793377	.	+	.	gene_id "Tb927.5.2330"; xloc "XLOC_001850"; transcript_id "Tb927.5.2330:mRNA"; class_code "c";
Tb927_05_v5.1	StringTie	exon	797498	802484	.	+	.	gene_id "Tb927.5.2340"; xloc "XLOC_001850"; transcript_id "Tb927.5.2340:mRNA"; class_code "k";
Tb927_05_v5.1	StringTie	exon	802700	803199	.	+	.	gene_id "Tb927_05_v4.snoRNA.0003"; xloc "XLOC_000010"; transcript_id "Tb927_05_v4.snoRNA.0003:snoRNA"; class_code "p";
Tb927_05_v5.1	StringTie	exon	803250	805822	.	+	.	gene_id "Tb927.5.2350"; xloc "XLOC_001852"; transcript_id "Tb927.5.2350:mRNA"; class_code "=";
Tb927_05_v5.1	StringTie	exon	805945	811523	.	+	.	gene_id "Tb927.5.2360"; xloc "XLOC_001853"; transcript_id "Tb927.5.2360:mRNA"; class_code "c";
Tb927_05_v5.1	StringTie	exon	811293	813585	.	+	.	gene_id "Tb927.5.2370"; xloc "XLOC_001853"; transcript_id "Tb927.5.2370:mRNA"; class_code "k";
Tb927_05_v5.1	StringTie	exon	813657	814999	.	+	.	gene_id "Tb927.5.2380"; xloc "XLOC_001854"; transcript_id "Tb927.5.2380:mRNA"; class_code "=";
Tb927_05_v5.1	StringTie	exon	815248	817878	.	+	.	gene_id "Tb927.5.2390"; xloc "XLOC_001855"; transcript_id "Tb927.5.2390:mRNA"; class_code "c";
Tb927_05_v5.1	StringTie	exon	818721	824140	.	+	.	gene_id "Tb927.5.2400"; xloc "XLOC_001856"; transcript_id "Tb927.5.2400:mRNA"; class_code "=";
Tb927_05_v5.1	StringTie	exon	824272	830091	.	+	.	gene_id "Tb927.5.2410"; xloc "XLOC_001857"; transcript_id "Tb927.5.2410:mRNA"; class_code "=";
Tb927_05_v5.1	StringTie	exon	830273	836192	.	+	.	gene_id "Tb927.5.2420"; xloc "XLOC_001858"; transcript_id "Tb927.5.2420:mRNA"; class_code "k";
Tb927_05_v5.1	StringTie	exon	833500	833799	.	+	.	gene_id "Tb5.NT.60"; xloc "XLOC_001859"; transcript_id "Tb5.NT.60:ncRNA"; class_code "=";
Tb927_05_v5.1	StringTie	exon	833961	836161	.	+	.	gene_id "Tb927.5.2430"; xloc "XLOC_001860"; transcript_id "Tb927.5.2430:mRNA"; class_code "=";
Tb927_05_v5.1	StringTie	exon	836302	836902	.	+	.	gene_id "Tb5.NT.61"; xloc "XLOC_001859"; transcript_id "Tb5.NT.61:ncRNA"; class_code "=";
Tb927_05_v5.1	StringTie	exon	837069	841265	.	+	.	gene_id "Tb927.5.2440"; xloc "XLOC_001860"; transcript_id "Tb927.5.2440:mRNA"; class_code "=";
Tb927_05_v5.1	StringTie	exon	841322	841708	.	+	.	gene_id "Tb927.5.2440"; xloc "XLOC_001861"; transcript_id "Tb927.5.2440:mRNA"; class_code "p";
Tb927_05_v5.1	StringTie	exon	841864	846678	.	+	.	gene_id "Tb927.5.2450"; xloc "XLOC_001862"; transcript_id "Tb927.5.2450:pseudogenic_exon"; class_code "=";
Tb927_05_v5.1	StringTie	exon	846782	848635	.	+	.	gene_id "Tb927.5.2460"; xloc "XLOC_001863"; transcript_id "Tb927.5.2460:mRNA"; class_code "=";
Tb927_05_v5.1	StringTie	exon	848737	851561	.	+	.	gene_id "Tb927.5.2470"; xloc "XLOC_001864"; transcript_id "Tb927.5.2470:mRNA"; class_code "k";
Tb927_05_v5.1	StringTie	exon	851861	852982	.	+	.	gene_id "Tb927.5.2480"; xloc "XLOC_001865"; transcript_id "Tb927.5.2480:mRNA"; class_code "c";
Tb927_05_v5.1	StringTie	exon	857205	859425	.	+	.	gene_id "Tb927.5.2490"; xloc "XLOC_001869"; transcript_id "Tb927.5.2490:pseudogenic_exon"; class_code "=";
Tb927_05_v5.1	StringTie	exon	860600	864000	.	+	.	gene_id "Tb927.5.2500"; xloc "XLOC_001871"; transcript_id "Tb927.5.2500:mRNA"; class_code "c";
Tb927_05_v5.1	StringTie	exon	865000	870090	.	+	.	gene_id "Tb927.5.2510"; xloc "XLOC_001871"; transcript_id "Tb927.5.2510:mRNA"; class_code "o";
[truncated: 7,708 more rows]
